# Supplementary material for: Global transcriptome analysis reveals extensive gene remodeling, alternative splicing and differential transcription profiles in non-seed vascular plant Selaginella moellendorffii
Source: BMC Genomics. 2017 Jan 25;18(Suppl 1):1042. doi: 10.1186/s12864-016-3266-1 (PMC5310277; doi:10.1186/s12864-016-3266-1)
Supplement: Additional file 1: — Novel coding genes. (XLSX 1368 kb) [file 12864_2016_3266_MOESM1_ESM.xlsx]

## Sheet: AddFile1
Novel Gene ID	Genome location		Related genes	CPC score	ORF	ORF length	ORF type	nr	Pfam	Uniprot	KOG	TAIR10	KEGG	FPKM(Root)	FPKM(Stem)	FPKM(Leaf)
Smoe_00000005	scaffold_0:112395-112943	u	-	1.87534	3-464(+)	len:155	type:internal	gi|147866044|emb|CAN80961.1|;	PF07727.9;	sp|P10978|POLX_TOBAC;sp|P04146|COPIA_DROME;	KOG0017;KOG0017;KOG0017;KOG0017;KOG0017;	-	-	0	2.17062	0
Smoe_00000007	scaffold_0:234202-238076	u	-	1.22923	2-352(+)	len:118	type:internal	gi|145839479|gb|ABD60296.2|;	PF00249.26;	sp|P20027|MYB3_HORVU;sp|Q50EX6|ODO1_PETHY;	KOG0048;KOG0048;KOG0048;KOG0048;KOG0048;	AT5G61420.2;AT5G61420.1;	K09422;	22.213	0	0
Smoe_00000048	scaffold_0:413481-415467	x	73381|73381.v1.91	2.11978	3-560(+)	len:186	type:5prime_partial	gi|302754546|ref|XP_002960697.1|;	PF13812.1;PF01535.15;	sp|Q9SIT7|PP151_ARATH;sp|Q9SIT7|PP151_ARATH;sp|Q9LFL5|PP390_ARATH;sp|Q9LFL5|PP390_ARATH;sp|Q9LFL5|PP390_ARATH;sp|Q9LFL5|PP390_ARATH;	KOG4197;KOG4197;KOG4197;KOG4197;KOG4197;KOG4197;KOG4197;KOG4197;KOG4197;KOG4197;KOG4197;KOG4197;KOG4197;	-	-	0.890055	0.484975	0.552614
Smoe_00000151	scaffold_0:1115367-1118733	x	139314|139314.v1.91	2.76066	82-822(+)	len:247	type:complete	gi|302804514|ref|XP_002984009.1|;	PF00504.16;	sp|Q01667|CAB6_ARATH;sp|P12360|CB11_SOLLC;	-	AT3G54890.4;AT3G54890.4;AT3G54890.4;AT3G54890.3;AT3G54890.3;AT3G54890.3;	K08907;	1.07065	613.175	153.963
Smoe_00000185	scaffold_0:1378354-1382399	x	437285|437285.v1.91	2.99567	2-964(+)	len:322	type:internal	gi|302804472|ref|XP_002983988.1|;	PF00069.20;	sp|Q93V58|GRIK1_ARATH;sp|Q5HZ38|GRIK2_ARATH;	KOG0585;KOG0585;KOG0585;KOG0585;KOG0585;	-	K07359;	9.14424	16.6713	14.3766
Smoe_00000216	scaffold_0:1604194-1605268	u	-	2.09968	140-772(+)	len:212	type:3prime_partial	gi|388501196|gb|AFK38664.1|;	PF03357.16;	sp|O82197|VP321_ARATH;sp|Q9SZE4|VP322_ARATH;	KOG1656;KOG1656;KOG1656;KOG1656;KOG1656;	AT2G19830.1;AT4G29160.3;	K12194;	43.1617	17.9814	26.9318
Smoe_00000314	scaffold_0:2501493-2502527	u	-	1.33074	1-684(+)	len:228	type:5prime_partial	gi|297832920|ref|XP_002884342.1|;	PF12171.3;	sp|Q6DJ13|ZN830_XENTR;sp|Q63ZM9|ZN830_XENLA;	KOG3032;KOG3032;KOG3032;	-	K13104;	3.99781	2.40445	3.0298
Smoe_00000381	scaffold_0:2849600-2851832	x	229879|229879.v1.91	1.55155	1-351(+)	len:117	type:5prime_partial	gi|238009184|gb|ACR35627.1|;	-	sp|P08216|MASY_CUCSA;sp|P08216|MASY_CUCSA;sp|P08216|MASY_CUCSA;sp|P17815|MASY_RICCO;sp|P17815|MASY_RICCO;sp|P17815|MASY_RICCO;	KOG1261;KOG1261;KOG1261;KOG1261;KOG1261;KOG1261;KOG1261;KOG1261;KOG1261;KOG1261;KOG1261;KOG1261;KOG1261;KOG1261;KOG1261;	-	K01638;	0.697929	0.0843971	1.91114
Smoe_00000457	scaffold_0:3249750-3251106	u	-	3.91538	532-849(+)	len:106	type:complete	gi|302792547|ref|XP_002978039.1|;	PF01370.16;	sp|Q9S9N9|CCR1_ARATH;sp|Q9SAH9|CCR2_ARATH;	KOG1502;KOG1502;KOG1502;KOG1502;KOG1502;	-	K09753;	2.89072	9.84883	8.25579
Smoe_00000501	scaffold_0:3436048-3437035	u	-	1.46022	2-451(+)	len:150	type:5prime_partial	gi|462411053|gb|EMJ16102.1|;	-	sp|Q9ATY5|UVH3_ARATH;sp|Q9ATY5|UVH3_ARATH;sp|P14629|ERCC5_XENLA;sp|P14629|ERCC5_XENLA;	KOG2520;KOG2520;KOG2520;KOG2520;KOG2520;KOG2520;KOG2520;KOG2520;KOG2520;KOG2520;	AT3G28030.1;	K10846;	0.779009	0.820788	0.863691
Smoe_00000562	scaffold_0:3704576-3708189	x	164029|164029.v1.91	3.82359	1273-2196(+)	len:308	type:complete	gi|363814406|ref|NP_001242585.1|;	PF00403.21;	sp|Q9SZN7|HIP26_ARATH;	KOG1603;KOG1603;KOG1603;KOG1603;KOG1603;	-	-	8.45441	5.26752	2.37314
Smoe_00000585	scaffold_0:3858340-3862704	x	70574|70574.v1.91	1.58902	3-347(+)	len:115	type:5prime_partial	gi|115461593|ref|NP_001054396.1|;	PF12796.2;PF13414.1;PF00515.23;PF12796.2;PF12796.2;	sp|Q7T163|KDIS_DANRE;sp|Q7T163|KDIS_DANRE;sp|Q7T163|KDIS_DANRE;sp|Q7T163|KDIS_DANRE;sp|Q7T163|KDIS_DANRE;sp|Q54DA8|STIP1_DICDI;sp|Q54DA8|STIP1_DICDI;	KOG0504;KOG0504;KOG0548;KOG0548;KOG0548;KOG0548;KOG4177;KOG4177;KOG4177;KOG4177;KOG4177;KOG4177;KOG4177;KOG4177;KOG4177;KOG4177;KOG4177;KOG4177;KOG4177;KOG4177;KOG4177;KOG4177;KOG4177;KOG4177;KOG4177;KOG4177;KOG4177;KOG4177;KOG4177;KOG4177;KOG4177;KOG4177;KOG4177;KOG4177;KOG4177;KOG4177;KOG4177;KOG4177;KOG4177;KOG4177;	-	K09553;	8.49983	6.78495	5.14106
Smoe_00000689	scaffold_0:4568540-4570315	u	-	3.24584	1111-1479(+)	len:124	type:3prime_partial	gi|145360944|ref|NP_181869.2|;	PF00076.17;PF00076.17;PF13893.1;PF07744.8;	sp|Q8LPQ9|FPA_ARATH;sp|Q8LPQ9|FPA_ARATH;sp|Q8LPQ9|FPA_ARATH;sp|Q8LPQ9|FPA_ARATH;sp|Q6PHZ5|RB15B_MOUSE;	KOG0118;KOG0118;KOG0118;KOG0118;KOG0118;KOG0118;KOG0118;KOG0118;KOG0118;KOG0118;KOG0115;KOG0112;	-	-	4.8802	5.28139	3.842
Smoe_00000828	scaffold_0:5172652-5173521	u	-	1.77452	3-584(+)	len:195	type:internal	gi|302754228|ref|XP_002960538.1|;	-	sp|Q9M1S8|GCP2_ARATH;sp|Q9HBA9|FOH1B_HUMAN;	KOG2195;KOG2195;KOG2195;KOG2195;KOG2195;	-	K01301;	9.80943	0.437219	1.03911
Smoe_00000897	scaffold_0:5724457-5725475	u	-	2.57366	2-475(+)	len:158	type:5prime_partial	gi|302803175|ref|XP_002983341.1|;	PF01535.15;PF01535.15;PF13041.1;PF01535.15;PF13812.1;	sp|Q9M4P3|PP316_ARATH;sp|Q9M4P3|PP316_ARATH;sp|Q9M4P3|PP316_ARATH;sp|Q9CAA8|PP108_ARATH;sp|Q9CAA8|PP108_ARATH;sp|Q9CAA8|PP108_ARATH;sp|Q9CAA8|PP108_ARATH;	KOG4197;KOG4197;KOG4197;KOG4197;KOG4197;KOG4197;KOG4197;KOG4197;KOG4197;KOG4197;KOG4197;KOG4197;KOG4197;KOG4197;KOG4197;KOG4197;KOG4197;	-	-	0.468834	0.76628	0.966754
Smoe_00001051	scaffold_0:6714724-6720608	u	-	2.09843	2-931(+)	len:310	type:5prime_partial	gi|302774635|ref|XP_002970734.1|;	PF13855.1;PF11721.3;	sp|C0LGH2|Y1561_ARATH;sp|C0LGH2|Y1561_ARATH;sp|C0LGH2|Y1561_ARATH;sp|C0LGH3|Y5614_ARATH;sp|C0LGH3|Y5614_ARATH;sp|C0LGH3|Y5614_ARATH;sp|C0LGH3|Y5614_ARATH;	-	-	-	65.2759	14.2602	19.8162
Smoe_00001053	scaffold_0:6714724-6720608	u	-	1.07417	945-1373(+)	len:143	type:complete	gi|302774635|ref|XP_002970734.1|;	PF11721.3;PF13855.1;	sp|C0LGH2|Y1561_ARATH;sp|C0LGH2|Y1561_ARATH;sp|C0LGH2|Y1561_ARATH;sp|C0LGH2|Y1561_ARATH;sp|C0LGH2|Y1561_ARATH;sp|C0LGH2|Y1561_ARATH;sp|C0LGH2|Y1561_ARATH;sp|C0LGH3|Y5614_ARATH;sp|C0LGH3|Y5614_ARATH;sp|C0LGH3|Y5614_ARATH;sp|C0LGH3|Y5614_ARATH;sp|C0LGH3|Y5614_ARATH;sp|C0LGH3|Y5614_ARATH;sp|C0LGH3|Y5614_ARATH;sp|C0LGH3|Y5614_ARATH;	-	-	-	65.2759	14.2602	19.8162
Smoe_00001081	scaffold_0:6832494-6835846	s	437729|437729.v1.91	2.17554	2-316(+)	len:105	type:5prime_partial	gi|302803195|ref|XP_002983351.1|;	PF01758.11;	sp|Q93YR2|BASS1_ARATH;sp|Q7XVB3|BASS1_ORYSJ;	KOG2718;KOG2718;KOG2718;KOG2718;KOG2718;	-	K03453;	0.971012	6.03518	2.37646
Smoe_00001165	scaffold_0:399377-399947	u	-	1.98651	1-570(+)	len:191	type:internal	gi|116792842|gb|ABK26521.1|;	PF14432.1;	sp|Q7Y211|PP285_ARATH;sp|Q9SZT8|PP354_ARATH;	KOG4197;KOG4197;KOG4197;KOG4197;KOG4197;	-	-	0.26135	1.13457	0.64741
Smoe_00001166	scaffold_0:400655-401310	u	-	1.17669	2-655(+)	len:219	type:internal	gi|302768953|ref|XP_002967896.1|;	PF01535.15;PF01535.15;PF13041.1;PF01535.15;	sp|Q3E6Q1|PPR32_ARATH;sp|Q3E6Q1|PPR32_ARATH;sp|Q3E6Q1|PPR32_ARATH;sp|Q3E6Q1|PPR32_ARATH;sp|Q3E6Q1|PPR32_ARATH;sp|P93005|PP181_ARATH;sp|P93005|PP181_ARATH;sp|P93005|PP181_ARATH;sp|P93005|PP181_ARATH;sp|P93005|PP181_ARATH;	KOG4197;KOG4197;KOG4197;KOG4197;KOG4197;KOG4197;KOG4197;KOG4197;KOG4197;KOG4197;KOG4197;KOG4197;KOG4197;KOG4197;KOG4197;KOG4197;KOG4197;KOG4197;KOG4197;KOG4197;KOG4197;KOG4197;KOG4197;KOG4197;KOG4197;KOG4197;	-	-	0.106985	0.56013	0.295387
Smoe_00001172	scaffold_0:420576-421249	u	-	2.00021	250-609(+)	len:120	type:complete	gi|302765741|ref|XP_002966291.1|;	PF01535.15;PF13041.1;PF01535.15;	sp|Q9LW32|PP258_ARATH;sp|Q9LW32|PP258_ARATH;sp|Q9LW32|PP258_ARATH;sp|Q9FXB9|PPR84_ARATH;sp|Q9FXB9|PPR84_ARATH;sp|Q9FXB9|PPR84_ARATH;	KOG4197;KOG4197;KOG4197;KOG4197;KOG4197;KOG4197;KOG4197;KOG4197;KOG4197;KOG4197;KOG4197;KOG4197;KOG4197;KOG4197;KOG4197;KOG4197;KOG4197;	-	-	0.206057	1.97952	1.30922
Smoe_00001312	scaffold_0:1178071-1180880	u	-	6.42874	36-563(+)	len:176	type:complete	gi|462418724|gb|EMJ22987.1|;	PF03254.8;PF01453.19;	sp|Q9SWH5|FUT1_ARATH;sp|Q9M5Q1|FUT1_PEA;	-	-	K13681;	1.2003	3.34361	3.06236
Smoe_00001358	scaffold_0:1513008-1516214	u	-	3.12911	535-852(+)	len:107	type:3prime_partial	gi|157812623|gb|ABV80351.1|;	PF00067.17;	sp|P48418|C75A1_PETHY;sp|P48419|C75A3_PETHY;	KOG0156;KOG0156;KOG0156;KOG0156;KOG0156;	-	K05280;	0	3.16704	0.291536
Smoe_00001359	scaffold_0:1513008-1516214	u	-	1.60722	2-466(+)	len:156	type:internal	gi|157812623|gb|ABV80351.1|;	PF00067.17;	sp|Q50EK4|C75A1_PINTA;sp|G3GBK0|C7BL3_CICIN;	KOG0156;KOG0156;KOG0156;KOG0156;KOG0156;	-	-	0	6.13817	0.683706
Smoe_00001488	scaffold_0:2462812-2464250	u	-	2.29325	2-1114(+)	len:372	type:internal	gi|374723515|gb|EHR75595.1|;	PF13086.1;	sp|Q9EPU0|RENT1_MOUSE;sp|Q92900|RENT1_HUMAN;	KOG1802;KOG1802;KOG1802;KOG1802;KOG1803;	-	K14326;	5.35131	7.15557	4.59929
Smoe_00001593	scaffold_0:3012322-3013818	u	-	1.20528	2-637(+)	len:212	type:5prime_partial	gi|462401867|gb|EMJ07424.1|;	PF08423.6;	sp|Q9SK02|RA51B_ARATH;sp|O35719|RA51B_MOUSE;sp|O35719|RA51B_MOUSE;	KOG1433;KOG1433;KOG1433;KOG1434;KOG1434;	-	K10869;	1.4568	5.65642	3.33238
Smoe_00001594	scaffold_0:3012322-3013818	u	-	1.51829	2-622(+)	len:207	type:5prime_partial	gi|462401867|gb|EMJ07424.1|;	PF08423.6;	sp|Q9SK02|RA51B_ARATH;sp|Q9SK02|RA51B_ARATH;sp|O15315|RA51B_HUMAN;	KOG1433;KOG1433;KOG1433;KOG1434;KOG1434;	-	K10869;	1.4568	5.65642	3.33238
Smoe_00001595	scaffold_0:3012322-3013818	u	-	1.47187	1-684(+)	len:228	type:5prime_partial	gi|462401867|gb|EMJ07424.1|;	PF08423.6;	sp|Q9SK02|RA51B_ARATH;sp|O15315|RA51B_HUMAN;	KOG1433;KOG1433;KOG1433;KOG1434;KOG1434;	-	K10869;	1.4568	5.65642	3.33238
Smoe_00001787	scaffold_0:3923694-3930405	s	139753|139753.v1.91	3.09338	1813-2178(+)	len:122	type:complete	gi|302767088|ref|XP_002966964.1|;	PF02338.14;	sp|Q4V3C8|PDPK2_ARATH;sp|Q4V3C8|PDPK2_ARATH;sp|Q9XF67|PDPK1_ARATH;sp|Q9XF67|PDPK1_ARATH;	KOG2605;KOG2605;KOG2605;KOG2605;KOG2261;KOG2261;KOG2261;KOG2261;	-	-	34.544	11.9575	12.7884
Smoe_00001788	scaffold_0:3923694-3930405	s	139753|139753.v1.91	3.26525	1078-1443(+)	len:122	type:complete	gi|302767088|ref|XP_002966964.1|;	PF02338.14;	sp|Q54P70|Y4757_DICDI;sp|Q08BW0|OTU5A_DANRE;	KOG2605;KOG2605;KOG2605;KOG2605;KOG2605;	-	-	34.544	11.9575	12.7884
Smoe_00001789	scaffold_0:3923694-3930405	s	139753|139753.v1.91	3.22947	802-1803(+)	len:334	type:complete	gi|302767088|ref|XP_002966964.1|;	PF02338.14;	sp|Q4V3C8|PDPK2_ARATH;sp|Q4V3C8|PDPK2_ARATH;sp|Q9XF67|PDPK1_ARATH;sp|Q9XF67|PDPK1_ARATH;	KOG2605;KOG2605;KOG2605;KOG2605;KOG0592;KOG0592;	-	-	34.544	11.9575	12.7884
Smoe_00001809	scaffold_0:4032884-4035861	u	-	1.25193	1064-1450(+)	len:129	type:complete	gi|502146503|ref|XP_004506481.1|;	PF01909.18;PF03828.14;	sp|Q68ED3|PAPD5_MOUSE;sp|Q68ED3|PAPD5_MOUSE;sp|Q8NDF8|PAPD5_HUMAN;sp|Q8NDF8|PAPD5_HUMAN;	KOG1906;KOG1906;KOG1906;KOG1906;KOG1906;KOG1906;KOG1906;KOG1906;KOG1906;KOG1906;KOG1906;	-	-	2.3635	3.46431	2.25687
Smoe_00001848	scaffold_0:4187951-4190079	u	-	1.22103	99-698(+)	len:200	type:complete	gi|302786678|ref|XP_002975110.1|;	PF10263.4;	sp|F6UH96|SPRTN_XENTR;sp|Q22557|SPRTN_CAEEL;	KOG3931;KOG3931;KOG3931;	-	-	3.34376	3.90114	4.69943
Smoe_00001978	scaffold_0:4814838-4815434	u	-	2.48947	3-473(+)	len:158	type:internal	gi|302766561|ref|XP_002966701.1|;	PF01073.14;	sp|Q9SAH9|CCR2_ARATH;sp|Q9S9N9|CCR1_ARATH;	KOG1502;KOG1502;KOG1502;KOG1502;KOG1502;	-	K09753;	5.05151	12.5889	10.9659
Smoe_00002206	scaffold_0:6397912-6399404	u	-	1.66316	135-452(+)	len:106	type:complete	gi|302803027|ref|XP_002983267.1|;	-	sp|Q8W035|FPGS3_ARATH;sp|Q8W035|FPGS3_ARATH;sp|Q8W035|FPGS3_ARATH;sp|F4K2A1|FPGS1_ARATH;sp|F4K2A1|FPGS1_ARATH;sp|F4K2A1|FPGS1_ARATH;	KOG2525;KOG2525;KOG2525;KOG2525;KOG2525;KOG2525;KOG2525;KOG2525;KOG2525;KOG2525;KOG2525;KOG2525;KOG2525;KOG2525;KOG2525;KOG2525;KOG2525;KOG2525;	AT3G10160.1;	K01930;	1.11997	1.97474	1.53972
Smoe_00002348	scaffold_1:519029-524148	s	164611|164611.v1.91	1.72186	46-348(+)	len:101	type:complete	gi|302798268|ref|XP_002980894.1|;	PF01997.11;	sp|P79769|TSN_CHICK;sp|Q62348|TSN_MOUSE;	KOG3067;KOG3067;KOG3067;KOG3067;KOG3067;KOG3066;	-	-	3.88153	10.685	6.41861
Smoe_00002404	scaffold_1:1192976-1202568	x	164675|164675.v1.91	5.27272	717-1100(+)	len:128	type:complete	gi|302817209|ref|XP_002990281.1|;	PF01218.13;PF01218.13;	sp|Q9LR75|HEM6_ARATH;sp|Q9LR75|HEM6_ARATH;sp|P35055|HEM6_SOYBN;sp|P35055|HEM6_SOYBN;	KOG1518;KOG1518;KOG1518;KOG1518;KOG1518;KOG1518;KOG1518;KOG1518;KOG1518;KOG1518;	AT1G03475.1;AT4G03205.1;	K00228;	13.6664	42.4599	22.4407
Smoe_00002405	scaffold_1:1192976-1202568	x	164675|164675.v1.91	2.43635	3-410(+)	len:136	type:5prime_partial	gi|302817209|ref|XP_002990281.1|;	PF01218.13;	sp|P35055|HEM6_SOYBN;sp|Q9LR75|HEM6_ARATH;	KOG1518;KOG1518;KOG1518;KOG1518;KOG1518;	AT4G03205.1;	K00228;	13.6664	42.4599	22.4407
Smoe_00002502	scaffold_1:2140403-2141292	u	-	1.55556	2-640(+)	len:213	type:5prime_partial	gi|302768475|ref|XP_002967657.1|;	PF03776.9;	sp|Q9C4Z7|MINE1_ARATH;	-	-	-	0.544357	1.11219	0.301249
Smoe_00002568	scaffold_1:2514606-2519705	u	-	13.0043	1-2196(+)	len:732	type:5prime_partial	gi|168005694|ref|XP_001755545.1|;	PF00270.24;PF00271.26;PF04408.18;PF07717.11;	sp|O22899|DHX15_ARATH;sp|Q5RAZ4|DHX15_PONAB;	KOG0925;KOG0925;KOG0925;KOG0925;KOG0925;	AT3G62310.1;AT3G62310.1;AT2G47250.1;AT2G47250.1;AT2G47250.1;	K12820;	22.1484	20.1082	15.9662
Smoe_00002569	scaffold_1:2514606-2519705	u	-	12.2772	2-2080(+)	len:693	type:5prime_partial	gi|168005694|ref|XP_001755545.1|;	PF00270.24;PF00271.26;PF04408.18;PF07717.11;	sp|O22899|DHX15_ARATH;sp|O22899|DHX15_ARATH;sp|Q5RAZ4|DHX15_PONAB;	KOG0925;KOG0925;KOG0925;KOG0925;KOG0925;KOG0925;KOG0925;	AT3G62310.1;AT3G62310.1;AT2G47250.1;AT2G47250.1;AT2G47250.1;	K12820;	22.1484	20.1082	15.9662
Smoe_00002606	scaffold_1:2738743-2836978	u	-	5.93417	923-1384(+)	len:155	type:3prime_partial	gi|357164371|ref|XP_003580031.1|;	PF04142.10;	sp|Q8GY97|CSTR2_ARATH;sp|Q8GY97|CSTR2_ARATH;sp|Q9C5H6|CSTR3_ARATH;sp|Q9C5H6|CSTR3_ARATH;	KOG2234;KOG2234;KOG2234;KOG2234;KOG2234;KOG2234;KOG2234;	-	-	22.3821	32.2407	25.9562
Smoe_00002607	scaffold_1:2738743-2836978	u	-	5.96207	121-1371(+)	len:418	type:3prime_partial	gi|460405029|ref|XP_004247980.1|;	PF04142.10;	sp|Q9C5H6|CSTR3_ARATH;sp|Q8GY97|CSTR2_ARATH;	KOG2234;KOG2234;KOG2234;KOG2234;KOG2234;	-	-	22.3821	32.2407	25.9562
Smoe_00002608	scaffold_1:2738743-2836978	u	-	1.69513	1-348(+)	len:117	type:internal	gi|255547474|ref|XP_002514794.1|;	PF04142.10;	sp|Q8GY97|CSTR2_ARATH;sp|Q9C5H6|CSTR3_ARATH;	KOG2234;KOG2234;KOG2234;KOG2234;KOG2234;	-	-	22.3821	32.2407	25.9562
Smoe_00002670	scaffold_1:3228036-3228642	u	-	1.0937	3-605(+)	len:202	type:internal	gi|302784412|ref|XP_002973978.1|;	PF01535.15;PF01535.15;PF13812.1;PF13041.1;	sp|O64766|PP185_ARATH;sp|O64766|PP185_ARATH;sp|O64766|PP185_ARATH;sp|O64766|PP185_ARATH;sp|O64766|PP185_ARATH;sp|P0C7R0|PPR69_ARATH;sp|P0C7R0|PPR69_ARATH;sp|P0C7R0|PPR69_ARATH;sp|P0C7R0|PPR69_ARATH;sp|P0C7R0|PPR69_ARATH;sp|P0C7R0|PPR69_ARATH;sp|P0C7R0|PPR69_ARATH;	KOG4197;KOG4197;KOG4197;KOG4197;KOG4197;KOG4197;KOG4197;KOG4197;KOG4197;KOG4197;KOG4197;KOG4197;KOG4197;KOG4197;KOG4197;KOG4197;KOG4197;KOG4197;KOG4197;KOG4197;KOG4197;KOG4197;KOG4197;KOG4197;KOG4197;KOG4197;KOG4197;KOG4197;KOG4197;KOG4197;KOG4197;KOG4197;KOG4197;KOG4197;KOG4197;	-	-	0.119472	2.07952	1.38315
Smoe_00002690	scaffold_1:3405221-3406760	u	-	2.65842	2-499(+)	len:166	type:5prime_partial	gi|255081060|ref|XP_002504096.1|;	PF00850.14;	sp|P28606|Y1628_SYNP2;sp|P28606|Y1628_SYNP2;sp|O59702|CLR6_SCHPO;	KOG1342;KOG1342;KOG1344;KOG1342;KOG1342;	-	K06067;	0.709038	6.07298	1.75563
Smoe_00002709	scaffold_1:3543641-3545054	u	-	2.69234	252-569(+)	len:106	type:complete	gi|168032055|ref|XP_001768535.1|;	PF01535.15;PF01535.15;PF01535.15;PF01535.15;PF01535.15;PF01535.15;	sp|P93005|PP181_ARATH;sp|P93005|PP181_ARATH;sp|P93005|PP181_ARATH;sp|P93005|PP181_ARATH;sp|P93005|PP181_ARATH;sp|P93005|PP181_ARATH;sp|P93005|PP181_ARATH;sp|Q9SS83|PP220_ARATH;sp|Q9SS83|PP220_ARATH;sp|Q9SS83|PP220_ARATH;sp|Q9SS83|PP220_ARATH;sp|Q9SS83|PP220_ARATH;sp|Q9SS83|PP220_ARATH;sp|Q9SS83|PP220_ARATH;sp|Q9SS83|PP220_ARATH;sp|Q9SS83|PP220_ARATH;sp|Q9SS83|PP220_ARATH;	KOG4197;KOG4197;KOG4197;KOG4197;KOG4197;KOG4197;KOG4197;KOG4197;KOG4197;KOG4197;KOG4197;KOG4197;KOG4197;KOG4197;KOG4197;KOG4197;KOG4197;KOG4197;KOG4197;KOG4197;KOG4197;KOG4197;KOG4197;KOG4197;KOG4197;KOG4197;KOG4197;KOG4197;KOG4197;KOG4197;KOG4197;KOG4197;KOG4197;KOG4197;KOG4197;KOG4197;KOG4197;	-	-	2.0323	2.29498	2.50455
Smoe_00002734	scaffold_1:3780815-3784861	x	403648|403648.v1.91	1.65231	1595-1909(+)	len:105	type:complete	gi|302805394|ref|XP_002984448.1|;	PF01535.15;PF01535.15;PF01535.15;PF01535.15;PF01535.15;PF01535.15;PF01535.15;PF01535.15;PF01535.15;PF01535.15;PF01535.15;	sp|Q9SY02|PP301_ARATH;sp|Q9SY02|PP301_ARATH;sp|Q9SY02|PP301_ARATH;sp|Q9SY02|PP301_ARATH;sp|Q9SY02|PP301_ARATH;sp|Q9SY02|PP301_ARATH;sp|Q9SY02|PP301_ARATH;sp|Q9SY02|PP301_ARATH;sp|Q9SY02|PP301_ARATH;sp|Q9SY02|PP301_ARATH;sp|Q9SY02|PP301_ARATH;sp|Q9SY02|PP301_ARATH;sp|Q9SY02|PP301_ARATH;sp|Q9SY02|PP301_ARATH;sp|Q9SY02|PP301_ARATH;sp|Q9SY02|PP301_ARATH;sp|Q9SY02|PP301_ARATH;sp|Q9SY02|PP301_ARATH;sp|…	KOG4197;KOG4197;KOG4197;KOG4197;KOG4197;KOG4197;KOG4197;KOG4197;KOG4197;KOG4197;KOG4197;KOG4197;KOG4197;KOG4197;KOG4197;KOG4197;KOG4197;KOG4197;KOG4197;KOG4197;KOG4197;KOG4197;KOG4197;KOG4197;KOG4197;KOG4197;KOG4197;KOG4197;KOG4197;KOG4197;KOG4197;KOG4197;KOG4197;KOG4197;KOG4197;KOG4197;KOG4197;KOG4197;KOG4197;KOG4197;KOG4197;KOG4197;KOG4197;KOG4197;KOG4197;KOG4197;KOG4197;KOG4197;KOG4197;KOG4197…	-	-	0.281515	1.63584	1.05232
Smoe_00002834	scaffold_1:4517070-4519240	u	-	7.25319	1-531(+)	len:177	type:5prime_partial	gi|125531340|gb|EAY77905.1|;	PF05793.7;PF05793.7;PF05793.7;	sp|Q9SU25|T2FA_ARATH;sp|Q9SU25|T2FA_ARATH;sp|Q9SU25|T2FA_ARATH;	KOG2393;KOG2393;KOG2393;	AT4G12610.2;AT4G12610.1;	K03138;	9.4928	7.49668	9.56701
Smoe_00002835	scaffold_1:4517070-4519240	u	-	7.1972	1-522(+)	len:174	type:5prime_partial	gi|125531340|gb|EAY77905.1|;	PF05793.7;PF05793.7;PF05793.7;	sp|Q9SU25|T2FA_ARATH;sp|Q9SU25|T2FA_ARATH;sp|Q9SU25|T2FA_ARATH;	KOG2393;KOG2393;KOG2393;	AT4G12610.2;AT4G12610.1;	K03138;	9.4928	7.49668	9.56701
Smoe_00002918	scaffold_1:5211723-5212332	u	-	1.25246	2-400(+)	len:133	type:5prime_partial	gi|302762759|ref|XP_002964801.1|;	PF00076.17;	sp|Q9SVM8|RBG2_ARATH;sp|Q9LIS2|RBG4_ARATH;	KOG0118;KOG0118;KOG0118;KOG0118;KOG0118;	-	K13091;	0.828576	3.71753	2.48476
Smoe_00002970	scaffold_1:5426778-5427204	u	-	1.16783	3-425(+)	len:142	type:internal	gi|302803560|ref|XP_002983533.1|;	PF01535.15;PF01535.15;PF01535.15;PF01535.15;	sp|O64766|PP185_ARATH;sp|O64766|PP185_ARATH;sp|O64766|PP185_ARATH;sp|O64766|PP185_ARATH;sp|O64766|PP185_ARATH;sp|O64766|PP185_ARATH;sp|Q9SY02|PP301_ARATH;sp|Q9SY02|PP301_ARATH;sp|Q9SY02|PP301_ARATH;sp|Q9SY02|PP301_ARATH;sp|Q9SY02|PP301_ARATH;sp|Q9SY02|PP301_ARATH;sp|Q9SY02|PP301_ARATH;sp|Q9SY02|PP301_ARATH;	KOG4197;KOG4197;KOG4197;KOG4197;KOG4197;KOG4197;KOG4197;KOG4197;KOG4197;KOG4197;KOG4197;KOG4197;KOG4197;KOG4197;KOG4197;KOG4197;KOG4197;KOG4197;KOG4197;KOG4197;KOG4197;KOG4197;KOG4197;KOG4197;KOG4197;KOG4197;KOG4197;KOG4197;KOG4197;KOG4197;KOG4197;KOG4197;KOG4197;KOG4197;KOG4197;KOG4197;KOG4197;KOG4197;KOG4197;KOG4197;KOG4197;KOG4197;KOG4197;KOG4197;	-	-	0.208858	3.21172	1.36627
Smoe_00003042	scaffold_1:5874152-5875553	u	-	2.78754	80-1345(+)	len:423	type:3prime_partial	gi|148909481|gb|ABR17838.1|;	PF01535.15;PF01535.15;PF13812.1;PF01535.15;PF01535.15;PF01535.15;	sp|Q9SS83|PP220_ARATH;sp|Q9SS83|PP220_ARATH;sp|Q9SS83|PP220_ARATH;sp|Q9SS83|PP220_ARATH;sp|Q9SS83|PP220_ARATH;sp|Q9SS83|PP220_ARATH;sp|Q9SS83|PP220_ARATH;sp|Q9SS83|PP220_ARATH;sp|Q9SIT7|PP151_ARATH;sp|Q9SIT7|PP151_ARATH;sp|Q9SIT7|PP151_ARATH;	KOG4197;KOG4197;KOG4197;KOG4197;KOG4197;KOG4197;KOG4197;KOG4197;KOG4197;KOG4197;KOG4197;KOG4197;KOG4197;KOG4197;KOG4197;KOG4197;KOG4197;KOG4197;KOG4197;KOG4197;KOG4197;	-	-	1.55665	1.10924	1.22819
Smoe_00003043	scaffold_1:5875612-5878204	x	76115|76115.v1.91	2.25749	3-815(+)	len:271	type:5prime_partial	gi|302784364|ref|XP_002973954.1|;	PF14432.1;	sp|Q7Y211|PP285_ARATH;sp|Q9M4P3|PP316_ARATH;	KOG4197;KOG4197;KOG4197;KOG4197;KOG4197;	-	-	1.10656	0.466516	0.818289
Smoe_00003092	scaffold_1:205069-206868	u	-	1.04311	703-1464(+)	len:255	type:3prime_partial	gi|302783112|ref|XP_002973329.1|;	PF14541.1;PF14543.1;	sp|Q766C3|NEP1_NEPGR;sp|Q766C3|NEP1_NEPGR;sp|Q9S9K4|ASPL2_ARATH;sp|Q9S9K4|ASPL2_ARATH;sp|Q9S9K4|ASPL2_ARATH;	KOG1339;KOG1339;KOG1339;KOG1339;KOG1339;KOG1339;KOG1339;KOG1339;KOG1339;KOG1339;KOG1339;KOG1339;KOG1339;KOG1339;	-	K00924;	1.95929	0.451014	0.414882
Smoe_00003176	scaffold_1:1143404-1145763	u	-	3.95376	1419-1769(+)	len:117	type:complete	gi|168025464|ref|XP_001765254.1|;	PF00010.21;	sp|Q39204|RAP1_ARATH;sp|O49687|BH004_ARATH;	-	-	K13422;	25.7145	2.0174	5.2276
Smoe_00003177	scaffold_1:1146093-1147114	u	-	1.54005	333-683(+)	len:117	type:complete	gi|302811719|ref|XP_002987548.1|;	PF14215.1;	sp|Q9LNJ5|BH013_ARATH;sp|Q39204|RAP1_ARATH;	-	-	K13422;	16.224	2.62549	3.32114
Smoe_00003295	scaffold_1:2132459-2133264	u	-	2.96574	3-734(+)	len:245	type:internal	gi|302761532|ref|XP_002964188.1|;	PF00067.17;	sp|Q9SBQ9|F3PH_PETHY;sp|O81973|C93A3_SOYBN;	KOG0156;KOG0156;KOG0156;KOG0156;KOG0156;	-	K05280;	1.00526	0	0
Smoe_00003633	scaffold_1:4155208-4158547	x	140650|140650.v1.91	3.53657	639-1043(+)	len:135	type:complete	gi|302763241|ref|XP_002965042.1|;	-	sp|Q9SJI8|MBF1A_ARATH;sp|Q9LXT3|MBF1B_ARATH;	KOG3398;KOG3398;	-	-	2.23708	2.77978	3.71789
Smoe_00003649	scaffold_1:4390123-4392831	x	227279|227279.v1.91	2.28412	1465-1995(+)	len:177	type:complete	gi|302819436|ref|XP_002991388.1|;	PF01490.13;	sp|Q8L884|LAX4_MEDTR;sp|Q9CA25|LAX3_ARATH;	KOG1303;KOG1303;KOG1303;KOG1303;KOG3178;KOG3178;KOG3178;	-	K13946;	1.32576	1.57723	0.921737
Smoe_00003718	scaffold_1:4948525-4951348	u	-	4.20768	3-581(+)	len:193	type:5prime_partial	gi|302763381|ref|XP_002965112.1|;	PF05057.9;PF12394.3;	sp|Q5RA75|F135A_PONAB;sp|Q5RA75|F135A_PONAB;sp|Q5RA75|F135A_PONAB;sp|Q9P2D6|F135A_HUMAN;sp|Q9P2D6|F135A_HUMAN;sp|Q9P2D6|F135A_HUMAN;	KOG2205;KOG2205;KOG2205;KOG2205;KOG2205;KOG2205;KOG2205;KOG2205;KOG2205;	-	-	6.15389	8.87584	7.16273
Smoe_00003719	scaffold_1:4948525-4951348	u	-	4.38099	3-578(+)	len:192	type:5prime_partial	gi|302763381|ref|XP_002965112.1|;	PF05057.9;PF12394.3;	sp|Q5RA75|F135A_PONAB;sp|Q5RA75|F135A_PONAB;sp|Q5RA75|F135A_PONAB;sp|Q9P2D6|F135A_HUMAN;sp|Q9P2D6|F135A_HUMAN;sp|Q9P2D6|F135A_HUMAN;	KOG2205;KOG2205;KOG2205;KOG2205;KOG2205;KOG2205;KOG2205;KOG2205;KOG2205;	-	-	6.15389	8.87584	7.16273
Smoe_00003772	scaffold_1:5217842-5218259	u	-	1.72118	2-415(+)	len:139	type:internal	gi|356520583|ref|XP_003528941.1|;	PF00067.17;	sp|E1B2Z9|C7AV8_CICIN;sp|D5JBW9|GAO_SAUCO;	KOG0156;KOG0156;KOG0156;KOG0156;KOG0156;	-	K11868;	0	55.1375	4.6077
Smoe_00003794	scaffold_1:5274705-5277448	x	77448|77448.v1.91	1.10419	3-371(+)	len:123	type:5prime_partial	gi|302768102|ref|XP_002967471.1|;	-	sp|Q5G1T1|PP272_ARATH;sp|Q9CA73|PP119_ARATH;	KOG4197;KOG4197;KOG4197;KOG4197;KOG4197;	-	-	0.317522	3.69284	1.97983
Smoe_00003859	scaffold_1:5553011-5560856	u	-	10.2975	2-517(+)	len:172	type:complete	gi|302757697|ref|XP_002962272.1|;	PF00046.24;PF01852.14;	sp|Q0J9X2|ROC2_ORYSJ;sp|Q0J9X2|ROC2_ORYSJ;sp|A2YR02|ROC7_ORYSI;sp|A2YR02|ROC7_ORYSI;	-	AT4G21750.2;AT4G21750.1;	K09338;	1.16305	5.65851	0.0295447
Smoe_00003956	scaffold_10:76858-78901	u	-	2.84221	3-410(+)	len:136	type:5prime_partial	gi|302769280|ref|XP_002968059.1|;	PF00226.26;PF14308.1;	sp|Q8GYX8|DNJ10_ARATH;sp|O59731|YHXB_SCHPO;sp|O59731|YHXB_SCHPO;	KOG0691;KOG0691;KOG0691;KOG0691;KOG0691;	AT4G39150.2;AT4G39150.1;	-	115.144	40.6153	64.6402
Smoe_00003961	scaffold_10:79352-86830	u	-	1.61092	202-510(+)	len:103	type:complete	gi|302769282|ref|XP_002968060.1|;	PF00153.22;	sp|O04200|PXN_ARATH;sp|O04200|PXN_ARATH;sp|Q76P23|PM34_DICDI;	KOG0769;KOG0769;KOG0769;KOG0769;KOG0769;KOG0769;KOG0769;KOG0757;	-	K13354;	18.726	4.37473	10.0102
Smoe_00003964	scaffold_10:103103-109267	u	-	8.34085	193-1638(+)	len:483	type:3prime_partial	gi|302769292|ref|XP_002968065.1|;	PF00171.17;	sp|Q0WM29|MMSA_ARATH;sp|Q7QC84|MMSA_ANOGA;	KOG2449;KOG2449;KOG2449;KOG2449;KOG2450;	-	K00140;	74.0935	25.8823	41.1974
Smoe_00003965	scaffold_10:103103-109267	x	89832|89832.v1.91	10.0403	171-1499(+)	len:443	type:complete	gi|302769292|ref|XP_002968065.1|;	PF00171.17;PF00171.17;	sp|Q0WM29|MMSA_ARATH;sp|Q0WM29|MMSA_ARATH;sp|Q0WM29|MMSA_ARATH;sp|Q02252|MMSA_HUMAN;sp|Q02252|MMSA_HUMAN;sp|Q02252|MMSA_HUMAN;	KOG2449;KOG2449;KOG2449;KOG2449;KOG2449;KOG2449;KOG2449;KOG2449;KOG2449;KOG2449;KOG2449;KOG2449;KOG2450;	-	K00140;	74.0935	25.8823	41.1974
Smoe_00003966	scaffold_10:103103-109267	u	-	7.40918	1057-1569(+)	len:171	type:complete	gi|302769292|ref|XP_002968065.1|;	PF00171.17;PF00171.17;	sp|Q0WM29|MMSA_ARATH;sp|Q0WM29|MMSA_ARATH;sp|Q0WM29|MMSA_ARATH;sp|Q02252|MMSA_HUMAN;sp|Q02252|MMSA_HUMAN;sp|Q02252|MMSA_HUMAN;	KOG2449;KOG2449;KOG2449;KOG2449;KOG2449;KOG2449;KOG2449;KOG2449;KOG2449;KOG2449;KOG2449;KOG2449;KOG2450;KOG2450;	-	K00140;	74.0935	25.8823	41.1974
Smoe_00003967	scaffold_10:103103-109267	u	-	8.28337	867-1490(+)	len:208	type:complete	gi|302769292|ref|XP_002968065.1|;	PF00171.17;PF00171.17;PF00171.17;	sp|Q0WM29|MMSA_ARATH;sp|Q0WM29|MMSA_ARATH;sp|Q0WM29|MMSA_ARATH;sp|Q7QC84|MMSA_ANOGA;sp|Q7QC84|MMSA_ANOGA;sp|Q7QC84|MMSA_ANOGA;	KOG2449;KOG2449;KOG2449;KOG2449;KOG2449;KOG2449;KOG2449;KOG2449;KOG2449;KOG2449;KOG2449;KOG2449;KOG2450;KOG2450;KOG2450;	-	K00140;	74.0935	25.8823	41.1974
Smoe_00003978	scaffold_10:293714-304174	u	-	7.29981	1706-2017(+)	len:104	type:complete	gi|302769310|ref|XP_002968074.1|;	PF01532.15;PF00006.20;PF03096.9;PF03031.13;PF02874.18;PF00006.20;PF00306.22;	sp|P13548|VATA_VIGRR;sp|P13548|VATA_VIGRR;sp|P31405|VATA_GOSHI;sp|P31405|VATA_GOSHI;	KOG1352;KOG1352;KOG1352;KOG1352;KOG1352;KOG1352;KOG1352;KOG1352;KOG1352;KOG1352;	AT1G78900.2;AT1G78900.2;AT1G78900.1;AT1G78900.1;	K01230;	36.962	22.4623	27.4172
Smoe_00003979	scaffold_10:293714-304174	u	-	7.26831	1706-2017(+)	len:104	type:complete	gi|302769310|ref|XP_002968074.1|;	PF01532.15;PF03096.9;PF02874.18;PF00006.20;PF00306.22;PF03031.13;PF00006.20;	sp|P13548|VATA_VIGRR;sp|P13548|VATA_VIGRR;sp|P31405|VATA_GOSHI;sp|P31405|VATA_GOSHI;	KOG1352;KOG1352;KOG1352;KOG1352;KOG1352;KOG1352;KOG1352;KOG1352;KOG1352;KOG1352;	AT1G78900.2;AT1G78900.2;AT1G78900.1;AT1G78900.1;	K01230;	36.962	22.4623	27.4172
Smoe_00003990	scaffold_10:335785-341763	u	-	7.73165	2722-3333(+)	len:204	type:complete	gi|302769330|ref|XP_002968084.1|;	PF00004.24;PF01535.15;PF13812.1;PF01434.13;PF01535.15;PF01535.15;PF13041.1;PF01535.15;PF01535.15;PF01535.15;PF01535.15;PF13812.1;	sp|Q9FIM2|FTSH9_ARATH;sp|Q9FIM2|FTSH9_ARATH;sp|Q9FIM2|FTSH9_ARATH;sp|Q6H6R9|FTSH7_ORYSJ;sp|Q6H6R9|FTSH7_ORYSJ;sp|Q6H6R9|FTSH7_ORYSJ;	KOG0731;KOG0731;KOG0731;KOG0731;KOG0731;KOG0731;KOG0731;KOG0731;KOG0731;KOG0731;KOG0731;KOG0731;KOG0731;KOG0731;KOG0731;	AT5G58870.1;AT5G58870.1;AT3G47060.1;	K03798;	15.4028	9.44812	8.04164
Smoe_00004015	scaffold_10:544440-545662	u	-	1.75011	2-1012(+)	len:337	type:5prime_partial	gi|242055509|ref|XP_002456900.1|;	-	sp|Q38796|LUMI_ARATH;sp|Q7XM16|C3H30_ORYSJ;	-	-	-	13.5032	15.6628	12.7645
Smoe_00004016	scaffold_10:544440-545662	u	-	1.67434	1-1005(+)	len:335	type:5prime_partial	gi|242055509|ref|XP_002456900.1|;	-	sp|Q38796|LUMI_ARATH;sp|Q7XM16|C3H30_ORYSJ;	-	-	-	13.5032	15.6628	12.7645
Smoe_00004048	scaffold_10:749985-751626	u	-	1.70529	3-365(+)	len:121	type:5prime_partial	gi|302814664|ref|XP_002989015.1|;	PF01535.15;PF01535.15;PF01535.15;	sp|Q9SY02|PP301_ARATH;sp|Q9SY02|PP301_ARATH;sp|Q9STF3|PP265_ARATH;sp|Q9STF3|PP265_ARATH;	KOG4197;KOG4197;KOG4197;KOG4197;KOG4197;KOG4197;KOG4197;KOG4197;KOG4197;KOG4197;	-	-	0.133953	0.530502	0.557743
Smoe_00004151	scaffold_10:1530404-1532355	x	89246|89246.v1.91	1.85064	3-314(+)	len:104	type:5prime_partial	gi|302803175|ref|XP_002983341.1|;	PF13041.1;	sp|Q9SVP7|PP307_ARATH;sp|Q9SVP7|PP307_ARATH;sp|Q9SVP7|PP307_ARATH;sp|Q9SVP7|PP307_ARATH;sp|Q9SVP7|PP307_ARATH;sp|Q9SVP7|PP307_ARATH;sp|Q9SVP7|PP307_ARATH;sp|Q9MA85|PP215_ARATH;sp|Q9MA85|PP215_ARATH;sp|Q9MA85|PP215_ARATH;sp|Q9MA85|PP215_ARATH;	KOG4197;KOG4197;KOG4197;KOG4197;KOG4197;KOG4197;KOG4197;KOG4197;KOG4197;KOG4197;KOG4197;KOG4197;KOG4197;KOG4197;KOG4197;KOG4197;KOG4197;KOG4197;KOG4197;KOG4197;KOG4197;KOG4197;KOG4197;KOG4197;KOG4197;KOG4197;KOG4197;	-	-	0.284779	0.37849	0.238151
Smoe_00004227	scaffold_10:1915845-1916584	u	-	2.22677	183-623(+)	len:148	type:3prime_partial	gi|302772050|ref|XP_002969443.1|;	PF01535.15;PF01535.15;PF01535.15;	sp|Q9SHZ8|PP168_ARATH;sp|Q9M2Y7|PP274_ARATH;sp|Q9M2Y7|PP274_ARATH;sp|Q9M2Y7|PP274_ARATH;	KOG4197;KOG4197;KOG4197;KOG4197;KOG4197;KOG4197;KOG4197;KOG4197;KOG4197;KOG4197;KOG4197;	-	-	2.51459	6.47291	3.27888
Smoe_00004391	scaffold_10:2890824-2891274	u	-	2.28084	3-449(+)	len:150	type:internal	gi|302791269|ref|XP_002977401.1|;	PF13041.1;PF13812.1;	sp|Q9SVP7|PP307_ARATH;sp|Q9SVP7|PP307_ARATH;sp|Q9LXF2|PP385_ARATH;sp|Q9LXF2|PP385_ARATH;	KOG4197;KOG4197;KOG4197;KOG4197;KOG4197;KOG4197;KOG4197;KOG4197;	-	-	0.189971	0.48875	0.622758
Smoe_00004423	scaffold_10:89028-91727	u	-	4.29883	37-390(+)	len:118	type:complete	gi|302769870|ref|XP_002968354.1|;	PF00249.26;PF00249.26;	sp|Q8LPH6|MYB86_ARATH;sp|P20027|MYB3_HORVU;	KOG0048;KOG0048;KOG0048;KOG0048;KOG0048;	AT1G57560.1;	K09422;	0.385627	16.2226	7.80236
Smoe_00004426	scaffold_10:103103-109267	u	-	3.25278	106-675(+)	len:190	type:complete	gi|302769880|ref|XP_002968359.1|;	PF01180.16;PF01180.16;PF01180.16;PF01180.16;	sp|P32746|PYRD_ARATH;sp|P32746|PYRD_ARATH;sp|P32746|PYRD_ARATH;sp|P32746|PYRD_ARATH;sp|Q63707|PYRD_RAT;sp|Q63707|PYRD_RAT;sp|Q63707|PYRD_RAT;sp|Q63707|PYRD_RAT;	KOG1436;KOG1436;KOG1436;KOG1436;KOG1436;KOG1436;KOG1436;KOG1436;KOG1436;KOG1436;KOG1436;KOG1436;KOG1436;KOG1436;KOG1436;KOG1436;KOG1436;KOG1436;KOG1436;KOG1436;	-	K00254;	5.55048	6.11037	6.2825
Smoe_00004427	scaffold_10:103103-109267	u	-	4.003	1073-1540(+)	len:156	type:complete	gi|302769880|ref|XP_002968359.1|;	PF01180.16;PF01180.16;	sp|P32746|PYRD_ARATH;sp|P32746|PYRD_ARATH;sp|Q63707|PYRD_RAT;sp|Q63707|PYRD_RAT;	KOG1436;KOG1436;KOG1436;KOG1436;KOG1436;KOG1436;KOG1436;KOG1436;KOG1436;KOG1436;	-	K00254;	5.55048	6.11037	6.2825
Smoe_00004441	scaffold_10:289305-293262	u	-	4.42661	2118-2447(+)	len:110	type:complete	gi|302769904|ref|XP_002968371.1|;	PF00046.24;	sp|Q5QMM3|WOX8_ORYSJ;sp|O81788|WOX13_ARATH;	-	-	-	4.17915	3.91599	4.62765
Smoe_00004442	scaffold_10:289305-293262	u	-	4.4385	1952-2281(+)	len:110	type:complete	gi|302769904|ref|XP_002968371.1|;	PF00046.24;	sp|Q5QMM3|WOX8_ORYSJ;sp|O81788|WOX13_ARATH;	-	-	-	4.17915	3.91599	4.62765
Smoe_00004443	scaffold_10:289305-293262	u	-	4.36929	1097-1417(+)	len:107	type:complete	gi|302769904|ref|XP_002968371.1|;	PF00046.24;	sp|Q5QMM3|WOX8_ORYSJ;sp|O81788|WOX13_ARATH;	-	-	-	4.17915	3.91599	4.62765
Smoe_00004447	scaffold_10:308225-310823	u	-	1.36907	2-577(+)	len:192	type:5prime_partial	gi|302765046|ref|XP_002965944.1|;	PF13191.1;PF14629.1;	sp|O93479|ORC4_XENLA;sp|O93479|ORC4_XENLA;sp|Q5R6Z7|ORC4_PONAB;sp|Q5R6Z7|ORC4_PONAB;	KOG2228;KOG2228;KOG2228;KOG2228;KOG2228;KOG2228;KOG2228;KOG2228;KOG2228;KOG2228;	-	K02606;	0.353966	1.15519	1.29352
Smoe_00004448	scaffold_10:308225-310823	u	-	1.66809	1-567(+)	len:189	type:5prime_partial	gi|302765046|ref|XP_002965944.1|;	-	sp|O93479|ORC4_XENLA;sp|O93479|ORC4_XENLA;sp|O88708|ORC4_MOUSE;	KOG2228;KOG2228;KOG2228;KOG2228;	-	K02606;	0.353966	1.15519	1.29352
Smoe_00004449	scaffold_10:310970-317927	u	-	4.35454	64-1122(+)	len:353	type:complete	gi|302769910|ref|XP_002968374.1|;	PF00141.18;	sp|Q9LXG3|PER56_ARATH;sp|Q67Z07|PER2_ARATH;	-	-	K00430;	4.96302	0	0
Smoe_00004464	scaffold_10:374628-385735	u	-	11.809	5368-5673(+)	len:102	type:complete	gi|302769926|ref|XP_002968382.1|;	PF00176.18;PF01535.15;PF13812.1;PF13041.1;PF01535.15;PF13041.1;PF00176.18;PF00271.26;PF00439.20;	sp|Q6EVK6|BRM_ARATH;sp|Q6EVK6|BRM_ARATH;sp|Q6EVK6|BRM_ARATH;sp|Q6EVK6|BRM_ARATH;sp|Q6EVK6|BRM_ARATH;sp|Q6EVK6|BRM_ARATH;sp|F4IHS2|SYD_ARATH;sp|F4IHS2|SYD_ARATH;sp|F4IHS2|SYD_ARATH;	KOG0386;KOG0386;KOG0386;KOG0386;KOG0386;KOG0386;KOG0386;KOG0386;KOG0386;KOG0386;KOG0386;KOG0386;KOG0386;KOG0386;KOG0386;KOG0386;KOG0386;KOG0386;KOG0386;KOG0386;KOG0386;KOG0386;KOG0386;KOG0386;	AT2G46020.2;AT2G46020.2;AT2G46020.1;AT2G46020.1;	K11647;	16.2317	11.6616	14.2694
Smoe_00004465	scaffold_10:374628-385735	u	-	14.3406	5274-5579(+)	len:102	type:complete	gi|302769926|ref|XP_002968382.1|;	PF13041.1;PF01535.15;PF13812.1;PF13041.1;PF01535.15;PF00176.18;PF00271.26;PF00439.20;	sp|Q6EVK6|BRM_ARATH;sp|Q6EVK6|BRM_ARATH;sp|F4IHS2|SYD_ARATH;	KOG0386;KOG0386;KOG0386;KOG0386;KOG0386;KOG0386;KOG0386;	AT2G46020.2;AT2G46020.2;AT2G46020.2;AT2G46020.1;AT2G46020.1;AT2G46020.1;	K11647;	16.2317	11.6616	14.2694
Smoe_00004466	scaffold_10:374628-385735	u	-	7.00057	2839-3144(+)	len:102	type:complete	gi|302769926|ref|XP_002968382.1|;	PF00176.18;	sp|Q6EVK6|BRM_ARATH;sp|Q6EVK6|BRM_ARATH;sp|F4IHS2|SYD_ARATH;	KOG0386;KOG0386;KOG0386;KOG0386;KOG0386;	AT2G46020.2;AT2G46020.1;	K11647;	16.2317	11.6616	14.2694
Smoe_00004467	scaffold_10:389483-392387	u	-	6.11616	96-1151(+)	len:352	type:complete	gi|302769930|ref|XP_002968384.1|;	PF00282.14;PF00282.14;	sp|Q7XHL3|TYDC1_ORYSJ;sp|Q7XHL3|TYDC1_ORYSJ;sp|Q7XHL3|TYDC1_ORYSJ;sp|Q8RY79|TYDC1_ARATH;sp|Q8RY79|TYDC1_ARATH;sp|Q8RY79|TYDC1_ARATH;	KOG0628;KOG0628;KOG0628;KOG0628;KOG0628;KOG0628;KOG0628;KOG0628;KOG0628;KOG0628;KOG0628;KOG0628;KOG0628;KOG0628;	-	K01592;	36.328	14.4826	17.6972
Smoe_00004468	scaffold_10:389483-392387	u	-	5.94051	461-1744(+)	len:428	type:complete	gi|302769930|ref|XP_002968384.1|;	PF00282.14;	sp|Q7XHL3|TYDC1_ORYSJ;sp|Q7XHL3|TYDC1_ORYSJ;sp|Q8RY79|TYDC1_ARATH;sp|Q8RY79|TYDC1_ARATH;	KOG0628;KOG0628;KOG0628;KOG0628;KOG0628;KOG0628;KOG0628;	-	K01592;	36.328	14.4826	17.6972
Smoe_00004469	scaffold_10:389483-392387	u	-	5.88916	524-1774(+)	len:417	type:complete	gi|302769930|ref|XP_002968384.1|;	PF00282.14;	sp|Q7XHL3|TYDC1_ORYSJ;sp|Q7XHL3|TYDC1_ORYSJ;sp|Q8RY79|TYDC1_ARATH;sp|Q8RY79|TYDC1_ARATH;	KOG0628;KOG0628;KOG0628;KOG0628;KOG0628;KOG0628;KOG0628;	-	K01592;	36.328	14.4826	17.6972
Smoe_00004559	scaffold_10:709778-712858	u	-	4.0619	3-326(+)	len:108	type:5prime_partial	gi|359489080|ref|XP_002264194.2|;	PF01535.15;PF01535.15;PF01535.15;PF13041.1;PF01535.15;PF13041.1;PF13041.1;PF01535.15;PF01535.15;PF14432.1;	sp|Q9SN39|PP320_ARATH;sp|Q9SN39|PP320_ARATH;sp|Q9SN39|PP320_ARATH;sp|Q9SN39|PP320_ARATH;sp|Q9SN39|PP320_ARATH;sp|Q9SS60|PP210_ARATH;sp|Q9SS60|PP210_ARATH;sp|Q9SS60|PP210_ARATH;sp|Q9SS60|PP210_ARATH;sp|Q9SS60|PP210_ARATH;	KOG4197;KOG4197;KOG4197;KOG4197;KOG4197;KOG4197;KOG4197;KOG4197;KOG4197;KOG4197;KOG4197;KOG4197;KOG4197;KOG4197;KOG4197;KOG4197;KOG4197;KOG4197;KOG4197;KOG4197;KOG4197;KOG4197;KOG4197;KOG4197;KOG4197;KOG4197;KOG4197;KOG4197;KOG4197;KOG4197;KOG4197;KOG4197;	-	-	1.73004	2.44147	2.10152
Smoe_00004851	scaffold_10:2749376-2749783	u	-	1.52508	2-406(+)	len:136	type:internal	gi|302763819|ref|XP_002965331.1|;	PF01535.15;PF01535.15;	sp|P0C898|PP232_ARATH;sp|Q9SY02|PP301_ARATH;	KOG4197;KOG4197;KOG4197;KOG4197;KOG4197;	-	-	0.45331	1.3506	0.369914
Smoe_00005076	scaffold_100:581644-587178	x	447811|447811.v1.91	3.68443	1-318(+)	len:106	type:5prime_partial	gi|459180354|ref|XP_004226628.1|;	-	sp|P33629|TBA_PRUDU;sp|P33629|TBA_PRUDU;sp|P33629|TBA_PRUDU;sp|P46259|TBA1_PEA;sp|P46259|TBA1_PEA;sp|P46259|TBA1_PEA;	KOG1376;KOG1376;KOG1376;KOG1376;KOG1376;KOG1376;KOG1376;KOG1376;KOG1376;KOG1376;KOG1376;KOG1376;KOG1376;KOG1376;KOG1376;	AT1G50010.1;AT1G50010.1;AT1G50010.1;AT1G50010.1;AT1G04820.1;AT1G04820.1;AT1G04820.1;AT1G04820.1;	K07374;	2.86245	17.5668	11.339
Smoe_00005110	scaffold_101:77292-164637	u	-	2.07276	2326-2625(+)	len:100	type:complete	gi|302816242|ref|XP_002989800.1|;	PF13812.1;PF01535.15;PF01535.15;PF13041.1;PF02383.13;PF01535.15;PF01535.15;PF02383.13;PF01535.15;	sp|Q7XZU3|SAC1_ARATH;sp|Q94A27|SAC2_ARATH;	KOG1888;KOG1888;KOG1888;KOG1888;KOG1888;KOG1888;KOG1888;	AT1G22620.1;	-	306.046	42.8231	44.597
Smoe_00005134	scaffold_101:300994-302464	u	-	4.45718	3-323(+)	len:107	type:5prime_partial	gi|302794216|ref|XP_002978872.1|;	PF00141.18;	sp|A7NY33|PER4_VITVI;sp|Q9FLC0|PER52_ARATH;	-	-	K00430;	1.29038	6.37225	0.185502
Smoe_00005174	scaffold_101:629325-630810	u	-	4.04145	3-962(+)	len:320	type:5prime_partial	gi|159471389|ref|XP_001693839.1|;	-	sp|Q5T655|CC147_HUMAN;sp|Q5T655|CC147_HUMAN;sp|P43047|Y864_MYCCT;sp|P43047|Y864_MYCCT;	KOG0516;KOG0516;	-	-	0.272027	0.0960213	0.393315
Smoe_00005255	scaffold_102:19321-22960	u	-	4.94557	194-1411(+)	len:406	type:complete	gi|145839465|gb|ABD60289.2|;	PF00249.26;PF00249.26;	sp|Q8LPH6|MYB86_ARATH;sp|O49608|MYB32_ARATH;	KOG0048;KOG0048;KOG0048;KOG0048;KOG0048;	AT5G26660.1;AT1G57560.1;	K09422;	0.419887	0.845072	1.40406
Smoe_00005256	scaffold_102:23895-25887	u	-	10.1342	152-454(+)	len:101	type:complete	gi|302770433|ref|XP_002968635.1|;	PF03552.9;PF03552.9;PF03552.9;	sp|Q84M43|CESA2_ORYSJ;sp|Q84M43|CESA2_ORYSJ;sp|Q69V23|CESA3_ORYSJ;sp|Q69V23|CESA3_ORYSJ;	-	AT2G25540.1;AT2G21770.1;	K10999;	0.950187	0.180473	0
Smoe_00005258	scaffold_102:34223-37072	u	-	9.96897	101-2398(+)	len:767	type:3prime_partial	gi|302770437|ref|XP_002968637.1|;	PF02359.13;PF02933.12;PF00004.24;PF00004.24;	sp|P54774|CDC48_SOYBN;sp|P54609|CD48A_ARATH;	KOG0730;KOG0730;KOG0730;KOG0730;KOG0730;	AT3G53230.1;AT3G53230.1;AT5G03340.1;AT5G03340.1;	K13525;	285.305	178.068	223.192
Smoe_00005259	scaffold_102:41194-62171	u	-	3.22382	2623-2934(+)	len:104	type:complete	gi|302816423|ref|XP_002989890.1|;	PF00069.20;PF13855.1;PF14381.1;PF00069.20;	sp|Q54C71|KXCB_DICDI;sp|Q54C71|KXCB_DICDI;sp|Q54QI2|Y9877_DICDI;sp|Q54QI2|Y9877_DICDI;	KOG0578;KOG0578;KOG0198;KOG0198;KOG0192;KOG0192;KOG0192;KOG0192;	-	-	4.52407	3.87812	4.96584
Smoe_00005260	scaffold_102:41194-62171	u	-	2.01473	3441-3743(+)	len:101	type:complete	gi|302770443|ref|XP_002968640.1|;	-	sp|Q6NWJ4|DNJC2_DANRE;sp|Q7TQ20|DNJC2_RAT;	KOG0724;KOG0724;	-	-	5.17277	4.49293	5.65762
Smoe_00005261	scaffold_102:62274-64967	u	-	3.27999	1-870(+)	len:290	type:5prime_partial	gi|302770445|ref|XP_002968641.1|;	PF00795.17;	sp|Q8VDK1|NIT1_MOUSE;sp|Q32LH4|NIT1_BOVIN;	KOG0807;KOG0807;KOG0807;KOG0807;KOG0807;	-	-	1.76217	4.09113	2.80754
Smoe_00005262	scaffold_102:65214-67839	u	-	2.55146	848-1792(+)	len:315	type:complete	gi|302816427|ref|XP_002989892.1|;	PF04142.10;	sp|F4JN00|CSTR4_ARATH;sp|Q8LGE9|CSTR1_ARATH;	KOG2234;KOG2234;KOG2234;KOG2234;KOG2234;	-	K15272;	4.27095	11.0466	8.16764
Smoe_00005263	scaffold_102:65214-67839	u	-	2.05708	1134-1802(+)	len:223	type:complete	gi|302816427|ref|XP_002989892.1|;	PF04142.10;	sp|F4JN00|CSTR4_ARATH;sp|F4JN00|CSTR4_ARATH;sp|Q8LGE9|CSTR1_ARATH;sp|Q8LGE9|CSTR1_ARATH;	KOG2234;KOG2234;KOG2234;KOG2234;KOG2234;KOG2234;	-	K15272;	4.27095	11.0466	8.16764
Smoe_00005264	scaffold_102:106565-120877	u	-	5.21999	2-301(+)	len:100	type:5prime_partial	gi|302816429|ref|XP_002989893.1|;	PF00348.12;PF00534.15;	sp|Q94ID7|GGPPS_HEVBR;sp|Q42698|GGPPS_CATRO;	KOG0776;KOG0776;KOG1111;KOG0776;KOG0776;	AT2G03660.1;AT5G60966.1;	K06119;	9.05015	23.5585	9.11771
Smoe_00005265	scaffold_102:106565-120877	u	-	2.43284	80-703(+)	len:208	type:complete	gi|302770451|ref|XP_002968644.1|;	PF00534.15;	sp|Q8NT41|MGTA_CORGL;sp|A0R043|PIMB_MYCS2;	KOG1111;KOG1111;	AT5G01220.1;AT5G01220.1;	K06119;	9.05015	23.5585	9.11771
Smoe_00005266	scaffold_102:120922-127328	u	-	4.44763	2938-3345(+)	len:136	type:complete	gi|302816431|ref|XP_002989894.1|;	PF13417.1;PF13410.1;	sp|Q6EPN6|ISPF_ORYSJ;sp|Q6EPN6|ISPF_ORYSJ;sp|Q9M4W3|ISPF_CATRO;sp|Q9M4W3|ISPF_CATRO;	KOG0406;KOG0406;KOG0406;KOG1422;	-	K01770;	3.33279	5.63363	4.99151
Smoe_00005268	scaffold_102:128256-131470	u	-	7.91371	455-2830(+)	len:792	type:complete	gi|302816433|ref|XP_002989895.1|;	PF05911.6;PF05911.6;	sp|Q0WSY2|FPP4_ARATH;sp|Q0WSY2|FPP4_ARATH;sp|Q9C698|FPP6_ARATH;sp|Q9C698|FPP6_ARATH;	-	AT1G19835.2;AT1G19835.1;	-	1.82507	10.7153	16.7959
Smoe_00005269	scaffold_102:131592-143416	u	-	5.27307	2914-3336(+)	len:141	type:complete	gi|302816439|ref|XP_002989898.1|;	PF06799.6;	sp|Q5VMP0|MAX2_ORYSJ;sp|Q9SIM9|MAX2_ARATH;	KOG4197;KOG4197;KOG4197;KOG4197;KOG4197;	-	-	8.17581	6.23775	7.16133
Smoe_00005270	scaffold_102:131592-143416	u	-	5.29891	412-828(+)	len:139	type:complete	gi|302816439|ref|XP_002989898.1|;	PF06799.6;	sp|Q5VMP0|MAX2_ORYSJ;sp|Q9SIM9|MAX2_ARATH;	KOG4197;KOG4197;KOG4197;KOG4197;KOG4197;	-	-	8.17581	6.23775	7.16133
Smoe_00005271	scaffold_102:131592-143416	u	-	5.10761	2267-2689(+)	len:141	type:complete	gi|302816439|ref|XP_002989898.1|;	PF06799.6;	sp|Q5VMP0|MAX2_ORYSJ;sp|Q9SIM9|MAX2_ARATH;	KOG4197;KOG4197;KOG4197;KOG4197;KOG4197;KOG4197;KOG4197;	-	-	8.17581	6.23775	7.16133
Smoe_00005278	scaffold_102:204186-208310	u	-	12.4025	175-516(+)	len:114	type:complete	gi|302816453|ref|XP_002989905.1|;	PF00171.17;	sp|Q8VZC3|AL121_ARATH;sp|Q40255|ALDH_LINUS;sp|Q40255|ALDH_LINUS;sp|Q40255|ALDH_LINUS;	KOG2451;KOG2455;KOG2450;KOG2450;KOG2450;	AT5G62530.1;AT5G62530.1;	K00294;	18.2411	14.0858	14.1785
Smoe_00005280	scaffold_102:208658-329389	u	-	1.87047	126-767(+)	len:214	type:complete	gi|302816459|ref|XP_002989908.1|;	PF00380.14;	sp|P82278|RR9_SPIOL;sp|Q9XJ27|RR9_ARATH;	KOG1697;KOG1697;KOG1697;KOG1697;KOG1697;	-	K02996;	14.393	122.843	43.2328
Smoe_00005282	scaffold_102:208658-329389	u	-	5.02591	3116-4183(+)	len:356	type:complete	gi|302770485|ref|XP_002968661.1|;	PF13499.1;PF09037.5;	sp|Q9FEE2|TON2_ARATH;sp|Q9JK24|P2R3C_MOUSE;	KOG2562;KOG2562;	AT5G18580.1;AT5G18580.1;	K11583;	7.44942	12.667	11.373
Smoe_00005283	scaffold_102:208658-329389	u	-	2.64688	74-394(+)	len:107	type:complete	gi|302770485|ref|XP_002968661.1|;	PF13499.1;PF09037.5;	sp|Q9FEE2|TON2_ARATH;sp|Q9FEE2|TON2_ARATH;sp|Q9JK24|P2R3C_MOUSE;	KOG2562;KOG2562;KOG2562;	AT5G18580.1;AT5G18580.1;	K11583;	7.44942	12.667	11.373
Smoe_00005284	scaffold_102:208658-329389	u	-	4.99943	3219-3617(+)	len:133	type:complete	gi|302770485|ref|XP_002968661.1|;	PF09037.5;PF13499.1;	sp|Q9FEE2|TON2_ARATH;sp|Q9JK24|P2R3C_MOUSE;	KOG2562;KOG2562;	AT5G18580.1;AT5G18580.1;	K11583;	7.44942	12.667	11.373
Smoe_00005285	scaffold_102:208658-329389	u	-	8.08023	8515-9165(+)	len:217	type:complete	gi|302816471|ref|XP_002989914.1|;	PF00153.22;PF00153.22;PF00153.22;PF13414.1;PF13414.1;PF13414.1;PF12695.2;PF00091.20;PF03953.12;	sp|Q9XFG3|TBG_PHYPA;sp|P34785|TBG_ANEPH;	KOG1374;KOG1374;KOG1124;KOG1124;KOG1374;	AT5G05620.1;AT3G61650.1;	K10389;	50.1602	14.0237	21.4153
Smoe_00005286	scaffold_102:208658-329389	u	-	8.43229	9028-9456(+)	len:143	type:complete	gi|302816471|ref|XP_002989914.1|;	PF03953.12;PF00153.22;PF00153.22;PF00153.22;PF12695.2;PF00091.20;PF03953.12;PF13414.1;PF13414.1;PF13414.1;	sp|O23052|Y1515_ARATH;sp|Q8S8L9|Y2245_ARATH;	KOG1124;KOG1124;KOG1374;KOG1374;KOG1374;KOG1374;KOG1374;KOG1374;	AT5G05620.1;AT5G05620.1;AT3G61650.1;AT3G61650.1;	-	50.1602	14.0237	21.4153
Smoe_00005287	scaffold_102:208658-329389	u	-	8.02204	8503-9153(+)	len:217	type:complete	gi|302816471|ref|XP_002989914.1|;	PF00153.22;PF00153.22;PF00153.22;PF13414.1;PF13414.1;PF13414.1;PF12695.2;PF00091.20;PF03953.12;	sp|Q9XFG3|TBG_PHYPA;sp|P34785|TBG_ANEPH;	KOG1374;KOG1374;KOG1124;KOG1124;KOG1374;	AT5G05620.1;AT3G61650.1;	K10389;	50.1602	14.0237	21.4153
Smoe_00005288	scaffold_102:208658-329389	u	-	8.21213	2632-3570(+)	len:313	type:complete	gi|302816471|ref|XP_002989914.1|;	PF00153.22;PF00153.22;PF00153.22;PF00091.20;PF03953.12;PF13414.1;PF13414.1;PF13414.1;PF12695.2;	sp|O23052|Y1515_ARATH;sp|Q8S8L9|Y2245_ARATH;	KOG1124;KOG1124;KOG1374;KOG1374;KOG1374;KOG1374;KOG1374;KOG1374;	AT5G05620.1;AT3G61650.1;	-	50.1602	14.0237	21.4153
Smoe_00005289	scaffold_102:208658-329389	u	-	9.62099	1375-1698(+)	len:108	type:complete	gi|302817411|ref|XP_002990381.1|;	PF00083.19;PF00083.19;	sp|Q8H6G8|PHT18_ORYSJ;sp|Q8H6G8|PHT18_ORYSJ;sp|Q8H074|PT112_ORYSJ;sp|Q8H074|PT112_ORYSJ;	KOG0252;KOG0252;KOG0252;KOG0252;KOG0252;KOG0252;KOG0252;KOG0252;KOG0252;KOG0252;	AT2G38940.1;AT2G32830.1;AT2G32830.1;	K08176;	0.0298545	12.4479	1.24927
Smoe_00005294	scaffold_102:208658-329389	u	-	1.41655	2-331(+)	len:110	type:5prime_partial	gi|302816479|ref|XP_002989918.1|;	PF00034.16;	sp|P00051|CYC_CUCMA;sp|P00054|CYC_SESIN;	KOG3453;KOG3453;KOG3453;KOG3453;KOG3453;	-	K08738;	26.5045	3.7508	7.12435
Smoe_00005301	scaffold_102:208658-329389	u	-	1.55307	1941-2561(+)	len:207	type:complete	gi|302816485|ref|XP_002989921.1|;	PF13242.1;PF13344.1;PF02519.9;	sp|P36151|YK50_YEAST;sp|P36151|YK50_YEAST;sp|P36151|YK50_YEAST;sp|P32295|ARG7_VIGRR;	KOG1618;KOG1618;KOG1618;KOG1618;KOG1618;KOG1618;KOG1618;KOG1618;KOG1618;	-	-	3.36151	6.39638	9.42346
Smoe_00005302	scaffold_102:331359-334687	u	-	9.93869	563-1144(+)	len:194	type:complete	gi|302816489|ref|XP_002989923.1|;	PF00009.22;PF00679.19;PF00009.22;	sp|P72749|TYPA_SYNY3;sp|P72749|TYPA_SYNY3;sp|P72749|TYPA_SYNY3;sp|P72749|TYPA_SYNY3;sp|P72749|TYPA_SYNY3;sp|P44910|TYPA_HAEIN;sp|P44910|TYPA_HAEIN;sp|P44910|TYPA_HAEIN;sp|P44910|TYPA_HAEIN;sp|P44910|TYPA_HAEIN;	KOG0462;KOG0462;KOG0462;KOG0462;KOG0462;KOG0462;KOG0462;KOG0462;KOG0462;KOG0462;KOG0462;KOG0462;KOG0462;KOG0462;KOG0462;KOG0462;	-	K06207;	2.98505	43.5732	15.4101
Smoe_00005303	scaffold_102:331359-334687	u	-	12.6641	472-864(+)	len:131	type:complete	gi|302816489|ref|XP_002989923.1|;	PF00679.19;PF00009.22;PF03144.20;	sp|P72749|TYPA_SYNY3;sp|P72749|TYPA_SYNY3;sp|P44910|TYPA_HAEIN;sp|P44910|TYPA_HAEIN;	KOG0462;KOG0462;KOG0462;KOG0462;KOG0462;KOG0462;KOG0462;	-	-	2.98505	43.5732	15.4101
Smoe_00005306	scaffold_102:346296-347536	u	-	1.23753	458-976(+)	len:173	type:complete	gi|302770517|ref|XP_002968677.1|;	PF02519.9;	sp|P32295|ARG7_VIGRR;sp|P33081|AX15A_SOYBN;	-	-	K14488;	0.523491	3.07024	1.4834
Smoe_00005308	scaffold_102:350800-352293	u	-	1.44896	2-628(+)	len:209	type:5prime_partial	gi|302770519|ref|XP_002968678.1|;	PF01281.14;PF03948.9;	sp|P25864|RK9_ARATH;sp|Q8L803|RK9_WHEAT;	KOG4607;	-	K02939;	15.1563	135.052	72.398
Smoe_00005312	scaffold_102:367122-369375	u	-	3.29187	406-1668(+)	len:421	type:complete	gi|302816503|ref|XP_002989930.1|;	PF03352.8;	sp|P05100|3MG1_ECOLI;sp|Q7VG78|GUAA_HELHP;	-	-	K01246;	117.075	29.9262	34.1805
Smoe_00005314	scaffold_102:408749-413435	u	-	6.80235	2-475(+)	len:158	type:5prime_partial	gi|302816509|ref|XP_002989933.1|;	PF00004.24;PF00439.20;	sp|F4IAE9|Y1591_ARATH;sp|Q9ULI0|ATD2B_HUMAN;	KOG0732;KOG0732;KOG0732;KOG0732;KOG0732;	-	-	13.342	9.04903	13.4225
Smoe_00005315	scaffold_102:424522-449732	u	-	2.96287	2605-2913(+)	len:103	type:complete	gi|302770531|ref|XP_002968684.1|;	PF05007.8;PF05007.8;PF06972.6;	sp|Q500W7|PIGM_ARATH;sp|Q500W7|PIGM_ARATH;sp|Q66IJ4|PIGM_XENTR;sp|Q66IJ4|PIGM_XENTR;	KOG3893;KOG3893;KOG0483;KOG0483;KOG0483;KOG0483;	-	K05284;	37.9926	51.4918	40.9989
Smoe_00005316	scaffold_102:424522-449732	u	-	3.64673	1149-1496(+)	len:116	type:complete	gi|302816511|ref|XP_002989934.1|;	PF05007.8;PF06972.6;PF03109.11;	sp|Q500W7|PIGM_ARATH;sp|Q55680|Y005_SYNY3;sp|Q55680|Y005_SYNY3;	KOG1235;KOG1235;KOG1235;KOG1235;KOG1235;KOG1235;KOG1235;KOG1235;KOG1235;KOG1235;KOG1235;	-	K08869;	37.9926	51.4918	40.9989
Smoe_00005318	scaffold_102:424522-449732	x	428497|428497.v1.91	3.38627	2-373(+)	len:124	type:5prime_partial	gi|302816511|ref|XP_002989934.1|;	PF03109.11;PF03109.11;	sp|Q55680|Y005_SYNY3;sp|Q55680|Y005_SYNY3;sp|Q9MA15|Y1796_ARATH;sp|Q9MA15|Y1796_ARATH;	KOG1235;KOG1235;KOG1235;KOG1235;KOG1235;KOG1235;KOG1235;KOG1235;KOG1235;KOG1235;KOG1235;	-	K08869;	37.9926	51.4918	40.9989
Smoe_00005319	scaffold_102:424522-449732	u	-	2.79505	1-339(+)	len:113	type:5prime_partial	gi|302816511|ref|XP_002989934.1|;	PF03109.11;PF03109.11;	sp|Q55680|Y005_SYNY3;sp|Q55680|Y005_SYNY3;sp|Q9MA15|Y1796_ARATH;sp|Q9MA15|Y1796_ARATH;sp|Q9MA15|Y1796_ARATH;	KOG1235;KOG1235;KOG1235;KOG1235;KOG1235;KOG1235;KOG1235;KOG1235;KOG1235;KOG1235;KOG1235;KOG1235;KOG1235;	-	K08869;	37.9926	51.4918	40.9989
Smoe_00005324	scaffold_102:473262-476773	u	-	3.73834	1494-1862(+)	len:123	type:complete	gi|54695180|dbj|BAD67155.1|;	PF01535.15;PF13041.1;PF01535.15;PF01535.15;PF01535.15;PF01535.15;PF01535.15;PF01535.15;PF01535.15;PF01535.15;PF01535.15;	sp|Q9SVA5|PP357_ARATH;sp|Q9SVA5|PP357_ARATH;sp|Q9SVA5|PP357_ARATH;sp|Q9SVA5|PP357_ARATH;sp|Q9SVA5|PP357_ARATH;sp|Q9SVA5|PP357_ARATH;sp|Q9SVA5|PP357_ARATH;sp|Q9SVA5|PP357_ARATH;sp|Q9SVA5|PP357_ARATH;sp|Q9SVA5|PP357_ARATH;sp|Q9SVA5|PP357_ARATH;sp|Q9SVA5|PP357_ARATH;sp|Q9SVA5|PP357_ARATH;sp|Q9SVA5|PP357_ARATH;sp|Q9SVA5|PP357_ARATH;sp|Q9SVA5|PP357_ARATH;sp|Q0WN60|PPR48_ARATH;sp|Q0WN60|PPR48_ARATH;sp|…	KOG4197;KOG4197;KOG4197;KOG4197;KOG4197;KOG4197;KOG4197;KOG4197;KOG4197;KOG4197;KOG4197;KOG4197;KOG4197;KOG4197;KOG4197;KOG4197;KOG4197;KOG4197;KOG4197;KOG4197;KOG4197;KOG4197;KOG4197;KOG4197;KOG4197;KOG4197;KOG4197;KOG4197;KOG4197;KOG4197;KOG4197;KOG4197;KOG4197;KOG4197;KOG4197;KOG4197;KOG4197;KOG4197;KOG4197;KOG4197;KOG4197;KOG4197;KOG4197;KOG4197;KOG4197;KOG4197;KOG4197;KOG4197;KOG4197;KOG4197…	-	-	1.006	0.64561	1.05086
Smoe_00005328	scaffold_102:494806-497281	u	-	7.79539	121-1929(+)	len:603	type:complete	gi|302770547|ref|XP_002968692.1|;	PF00464.14;	sp|Q54Z26|GLYC1_DICDI;sp|Q54EW1|GLYC2_DICDI;	KOG2467;KOG2467;KOG2467;KOG2467;KOG2467;	AT1G36370.1;	K00600;	15.8787	16.559	16.3528
Smoe_00005330	scaffold_102:503868-505172	u	-	1.97142	634-957(+)	len:108	type:complete	gi|302770549|ref|XP_002968693.1|;	PF03099.14;	sp|P0C7R2|LIPBL_ARATH;sp|Q948J9|LIP2P_ARATH;	KOG0325;KOG0325;KOG0325;KOG0325;KOG0325;	-	K03801;	2.18584	3.46094	2.52405
Smoe_00005334	scaffold_102:516596-520591	u	-	5.53699	93-1832(+)	len:580	type:complete	gi|302816531|ref|XP_002989944.1|;	PF07732.10;PF00394.17;PF07731.9;	sp|Q0DHL2|LAC12_ORYSJ;sp|Q5N9X2|LAC4_ORYSJ;	KOG1263;KOG1263;KOG1263;KOG1263;KOG1263;	-	K05909;	3.52171	1.64042	1.16265
Smoe_00005342	scaffold_102:555000-557892	u	-	3.09536	202-906(+)	len:235	type:complete	gi|302816539|ref|XP_002989948.1|;	PF03357.16;	sp|Q54JK4|CHMP5_DICDI;sp|Q4QQV8|CHMP5_RAT;	KOG1655;KOG1655;KOG1655;KOG1655;KOG1655;	AT3G10640.2;AT3G10640.1;	K12198;	18.8506	6.85641	8.08978
Smoe_00005343	scaffold_102:555000-557892	u	-	2.22705	186-506(+)	len:107	type:complete	gi|297810575|ref|XP_002873171.1|;	PF03357.16;PF03357.16;	sp|Q54JK4|CHMP5_DICDI;sp|Q54JK4|CHMP5_DICDI;sp|Q7T339|CHMP5_DANRE;sp|Q7T339|CHMP5_DANRE;sp|Q7T339|CHMP5_DANRE;	KOG1655;KOG1655;KOG1655;KOG1655;KOG1655;KOG1655;KOG1655;KOG1655;KOG1655;KOG1655;KOG1655;KOG1655;	AT3G10640.2;AT3G10640.1;	K12198;	18.8506	6.85641	8.08978
Smoe_00005347	scaffold_102:564089-568536	u	-	8.49251	2103-2402(+)	len:100	type:complete	gi|302816545|ref|XP_002989951.1|;	PF12710.2;	sp|O80437|GPAT6_ARATH;sp|Q9LMM0|GPAT4_ARATH;	-	-	K13508;	0.180403	5.16658	1.45174
Smoe_00005348	scaffold_102:568787-571347	u	-	2.53526	1454-1984(+)	len:177	type:complete	gi|302816547|ref|XP_002989952.1|;	PF14368.1;	sp|Q9ZQI8|NLTL2_ARATH;sp|Q96CS2|HAUS1_HUMAN;	-	-	K16584;	4.75689	12.9924	12.2384
Smoe_00005349	scaffold_102:571897-575065	u	-	1.26779	605-1201(+)	len:199	type:complete	gi|302816551|ref|XP_002989954.1|;	PF04194.8;PF01753.13;	sp|Q9CAY3|GPAT5_ARATH;sp|Q9CAY3|GPAT5_ARATH;sp|Q9LHS7|GPAT7_ARATH;sp|Q9LHS7|GPAT7_ARATH;	KOG2061;KOG2061;KOG2061;	-	K13508;	1.53065	2.15091	1.85838
Smoe_00005356	scaffold_102:29025-34062	u	-	4.18263	512-817(+)	len:102	type:complete	gi|302816567|ref|XP_002989962.1|;	PF07847.7;PF10607.4;PF10607.4;PF12066.3;PF04959.8;PF07847.7;	sp|Q9ZVD0|SRRT_ARATH;sp|Q9ZVD0|SRRT_ARATH;sp|Q5ZKQ7|GID8_CHICK;	KOG2295;KOG2295;KOG2659;KOG4281;KOG4281;KOG4281;KOG4281;KOG4281;KOG4281;	-	-	26.1848	21.3637	20.2719
Smoe_00005357	scaffold_102:29025-34062	u	-	4.22776	512-817(+)	len:102	type:complete	gi|302770991|ref|XP_002968914.1|;	PF07847.7;PF10607.4;PF10607.4;PF12066.3;PF07847.7;PF04959.8;	sp|Q9ZVD0|SRRT_ARATH;sp|Q5ZKQ7|GID8_CHICK;	KOG2295;KOG2659;KOG4281;KOG4281;KOG4281;KOG4281;KOG4281;KOG4281;	-	-	26.1848	21.3637	20.2719
Smoe_00005360	scaffold_102:41194-62171	u	-	3.57155	5580-5891(+)	len:104	type:complete	gi|302816579|ref|XP_002989968.1|;	PF00378.15;PF13365.1;PF13180.1;PF03798.11;PF00378.15;PF00378.15;	sp|Q9FL12|DEGP9_ARATH;sp|Q9FL12|DEGP9_ARATH;sp|Q9FL12|DEGP9_ARATH;sp|O82261|DEGP2_ARATH;sp|O82261|DEGP2_ARATH;	KOG1320;KOG1320;KOG1320;KOG1320;KOG1320;KOG1320;KOG1680;KOG1680;KOG1680;KOG1320;KOG1320;KOG1320;	-	-	3.08123	4.77504	3.17082
Smoe_00005361	scaffold_102:41194-62171	u	-	2.87817	976-1320(+)	len:115	type:complete	gi|302816583|ref|XP_002989970.1|;	PF01095.14;PF13867.1;	sp|Q8VYZ3|PME53_ARATH;sp|Q9FM79|PME62_ARATH;	-	-	K01051;	10.0231	3.52806	4.53413
Smoe_00005362	scaffold_102:62274-64967	u	-	1.51984	523-1233(+)	len:238	type:3prime_partial	gi|302816587|ref|XP_002989972.1|;	PF13516.1;PF13516.1;PF13516.1;	sp|Q8LB33|FB330_ARATH;sp|Q8LB33|FB330_ARATH;sp|Q8LB33|FB330_ARATH;sp|Q8BH16|FBXL2_MOUSE;sp|Q8BH16|FBXL2_MOUSE;sp|Q8BH16|FBXL2_MOUSE;	KOG1947;KOG1947;KOG4341;KOG4341;KOG4341;KOG4341;KOG4341;KOG4341;KOG4341;KOG4341;KOG4341;KOG4341;KOG4341;KOG4341;KOG1947;KOG1947;KOG1947;KOG1947;	-	K10268;	3.54522	2.41317	3.57314
Smoe_00005363	scaffold_102:68491-69811	u	-	2.83788	106-579(+)	len:158	type:complete	gi|302816591|ref|XP_002989974.1|;	PF00385.19;PF12796.2;PF00385.19;PF00385.19;	sp|O22265|SR43C_ARATH;sp|Q8LSQ2|SR43C_ORYSJ;	KOG0504;KOG0504;KOG0504;KOG0504;KOG0504;KOG0504;KOG0504;KOG0504;KOG0504;KOG0504;KOG0504;KOG0504;KOG0504;KOG0192;KOG0192;	-	K12271;	1.32696	11.1488	19.237
Smoe_00005364	scaffold_102:106565-120877	u	-	8.29791	8230-8559(+)	len:110	type:complete	gi|302816593|ref|XP_002989975.1|;	PF01535.15;PF01535.15;PF01535.15;PF13812.1;PF12854.2;PF01535.15;PF01535.15;PF13041.1;PF03109.11;PF06733.10;PF06777.6;PF06777.6;PF13307.1;	sp|Q8W4M7|ERCC2_ARATH;sp|A6QLJ0|ERCC2_BOVIN;	KOG1131;KOG1131;KOG1131;KOG1131;KOG1131;	AT1G03190.2;AT1G03190.1;	K10844;	7.72881	10.3646	8.04145
Smoe_00005365	scaffold_102:106565-120877	u	-	2.44624	36-611(+)	len:192	type:complete	gi|168066197|ref|XP_001785028.1|;	PF06703.6;	sp|P58684|SPCS2_ARATH;sp|Q55E35|SPCS2_DICDI;	KOG4072;KOG4072;KOG4072;	-	K12947;	46.8778	24.3765	36.9435
Smoe_00005366	scaffold_102:120922-127328	u	-	1.56663	39-590(+)	len:185	type:3prime_partial	gi|302771023|ref|XP_002968930.1|;	PF02542.11;	sp|Q6EPN6|ISPF_ORYSJ;sp|Q9M4W3|ISPF_CATRO;	-	AT1G63970.1;	K01770;	26.9433	42.3428	20.9064
Smoe_00005374	scaffold_102:208658-329389	u	-	1.73392	4757-5056(+)	len:100	type:complete	gi|302816619|ref|XP_002989988.1|;	PF00043.20;	sp|P82278|RR9_SPIOL;sp|Q9XJ27|RR9_ARATH;	KOG1697;KOG0868;KOG0868;KOG0868;KOG0868;KOG0868;KOG0868;	-	K02996;	9.37358	14.346	12.1978
Smoe_00005375	scaffold_102:208658-329389	u	-	2.10789	3-326(+)	len:108	type:5prime_partial	gi|302816621|ref|XP_002989989.1|;	PF00574.18;PF13417.1;PF00043.20;	sp|Q9SAA2|CLPP6_ARATH;sp|Q59993|CLPP2_SYNY3;	KOG0840;KOG1697;KOG0840;KOG0840;KOG0868;KOG0868;	-	K01358;	9.37358	14.346	12.1978
Smoe_00005376	scaffold_102:208658-329389	u	-	4.87916	3-452(+)	len:150	type:5prime_partial	gi|302816625|ref|XP_002989991.1|;	PF00149.23;	sp|Q9SFU3|PPA15_ARATH;sp|Q6TPH1|PPA23_ARATH;	KOG1378;KOG1378;KOG1378;KOG1378;KOG1378;	AT3G07130.1;	-	0.304183	11.6815	0.908372
Smoe_00005377	scaffold_102:208658-329389	u	-	4.14359	767-1123(+)	len:119	type:complete	gi|302771053|ref|XP_002968945.1|;	PF00149.23;PF00149.23;	sp|Q9SFU3|PPA15_ARATH;sp|Q9SFU3|PPA15_ARATH;sp|Q9SFU3|PPA15_ARATH;sp|Q9SFU3|PPA15_ARATH;sp|Q6TPH1|PPA23_ARATH;sp|Q6TPH1|PPA23_ARATH;sp|Q6TPH1|PPA23_ARATH;	KOG1378;KOG1378;KOG1378;KOG1378;KOG1378;KOG1378;KOG1378;KOG1378;KOG1378;KOG1378;KOG1378;KOG1378;KOG1378;KOG1378;KOG1378;KOG1378;KOG1378;	AT3G07130.1;	-	0.304183	11.6815	0.908372
Smoe_00005383	scaffold_102:329615-331325	u	-	9.01129	1263-1655(+)	len:131	type:complete	gi|302816631|ref|XP_002989994.1|;	PF02854.14;PF02847.12;	sp|Q8C5N3|CWC22_MOUSE;sp|Q9HCG8|CWC22_HUMAN;	KOG2140;KOG2140;KOG2140;KOG2140;KOG2140;	-	K13100;	3.62019	8.3447	6.29568
Smoe_00005386	scaffold_102:338581-340727	u	-	1.50297	1260-1559(+)	len:100	type:complete	gi|302771061|ref|XP_002968949.1|;	PF08245.7;PF02875.16;	sp|Q05865|FOLC_BACSU;sp|Q05865|FOLC_BACSU;sp|Q05865|FOLC_BACSU;sp|F4J2K2|FPGS2_ARATH;sp|F4J2K2|FPGS2_ARATH;	KOG2525;KOG2525;KOG2525;KOG2525;KOG2525;KOG2525;KOG2525;KOG2525;KOG2525;KOG2525;KOG2525;	-	K01930;	18.7139	33.3726	20.876
Smoe_00005387	scaffold_102:338581-340727	u	-	1.16096	885-1508(+)	len:208	type:complete	gi|302816635|ref|XP_002989996.1|;	PF08245.7;PF02875.16;	sp|E7NMM0|FOLE_YEASO;sp|E7NMM0|FOLE_YEASO;sp|E7NMM0|FOLE_YEASO;sp|E7KIA3|FOLE_YEASA;sp|E7KIA3|FOLE_YEASA;sp|E7KIA3|FOLE_YEASA;	KOG2525;KOG2525;KOG2525;KOG2525;KOG2525;KOG2525;KOG2525;KOG2525;KOG2525;	-	K01930;	18.7139	33.3726	20.876
Smoe_00005390	scaffold_102:347969-349937	u	-	1.2601	884-1306(+)	len:141	type:complete	gi|302771063|ref|XP_002968950.1|;	PF01423.17;PF02519.9;	sp|Q5R628|LSM5_PONAB;sp|P62322|LSM5_MOUSE;	KOG1775;KOG1775;KOG1775;KOG1775;KOG1775;	-	K12624;	13.3077	29.7136	29.4538
Smoe_00005395	scaffold_102:369601-374657	u	-	3.61926	2950-3357(+)	len:136	type:complete	gi|302771073|ref|XP_002968955.1|;	PF10539.4;PF01909.18;	sp|P37707|B2_DAUCA;	-	-	-	23.6929	12.6061	11.4978
Smoe_00005396	scaffold_102:369601-374657	u	-	4.53889	3-743(+)	len:247	type:5prime_partial	gi|302771073|ref|XP_002968955.1|;	PF10539.4;PF01909.18;	sp|P37707|B2_DAUCA;sp|Q8NDF8|PAPD5_HUMAN;	-	-	K03514;	23.6929	12.6061	11.4978
Smoe_00005401	scaffold_102:421406-424382	u	-	2.38157	3-305(+)	len:101	type:5prime_partial	gi|302771077|ref|XP_002968957.1|;	PF00076.17;PF00076.17;	sp|Q8W034|RNP1_ARATH;sp|O94432|YHKF_SCHPO;	KOG0118;KOG0118;KOG0118;KOG4205;KOG4205;KOG4205;KOG4205;KOG4205;	-	K14411;	4.87823	2.6219	4.57953
Smoe_00005402	scaffold_102:421406-424382	u	-	1.81919	3-305(+)	len:101	type:5prime_partial	gi|302771077|ref|XP_002968957.1|;	PF00076.17;PF00076.17;	sp|Q8W034|RNP1_ARATH;sp|O94432|YHKF_SCHPO;sp|O94432|YHKF_SCHPO;	KOG0118;KOG0118;KOG4205;KOG4205;KOG4205;KOG4205;KOG4205;	-	K14411;	4.87823	2.6219	4.57953
Smoe_00005403	scaffold_102:424522-449732	u	-	4.08084	1157-2281(+)	len:376	type:3prime_partial	gi|302771079|ref|XP_002968958.1|;	PF00046.24;PF02183.13;	sp|Q02283|HAT5_ARATH;sp|Q6Z248|HOX20_ORYSJ;	KOG0483;KOG0483;KOG0483;KOG0483;KOG0483;	-	K09338;	14.3809	25.676	27.1768
Smoe_00005406	scaffold_102:467788-473176	u	-	2.51291	4138-4503(+)	len:122	type:complete	gi|302816659|ref|XP_002990008.1|;	PF00955.16;PF00955.16;	sp|Q7XTQ5|MEX1_ORYSJ;sp|Q7XTQ5|MEX1_ORYSJ;sp|Q9LF50|MEX1_ARATH;sp|Q9LF50|MEX1_ARATH;	KOG1172;KOG1172;KOG1172;KOG1172;	-	K06573;	1.08156	1.63306	0.24835
Smoe_00005407	scaffold_102:467788-473176	u	-	1.64761	4138-4500(+)	len:121	type:complete	gi|302816659|ref|XP_002990008.1|;	PF00955.16;PF00955.16;	sp|Q7XTQ5|MEX1_ORYSJ;sp|Q7XTQ5|MEX1_ORYSJ;sp|P53838|BOR1_YEAST;	KOG1172;KOG1172;KOG1172;KOG1172;KOG1172;	-	K06573;	1.08156	1.63306	0.24835
Smoe_00005410	scaffold_102:476833-478292	u	-	1.19967	694-1104(+)	len:138	type:3prime_partial	gi|302771085|ref|XP_002968961.1|;	PF00400.27;	sp|Q7Z5U6|WDR53_HUMAN;sp|Q7Z5U6|WDR53_HUMAN;sp|Q7Z5U6|WDR53_HUMAN;sp|Q32KQ2|WDR53_BOVIN;sp|Q32KQ2|WDR53_BOVIN;sp|Q32KQ2|WDR53_BOVIN;	KOG0266;KOG0266;	-	-	8.24161	6.75776	5.63265
Smoe_00005412	scaffold_102:479237-481306	u	-	1.1383	1-930(+)	len:310	type:5prime_partial	gi|168024982|ref|XP_001765014.1|;	PF00076.17;	sp|Q9W6I1|RBPMS_CHICK;sp|Q9YGP5|RBPMS_XENLA;	KOG1457;KOG1457;KOG4206;	-	-	8.27564	6.34069	6.01511
Smoe_00005413	scaffold_102:483490-485073	u	-	4.64406	737-1045(+)	len:103	type:complete	gi|302816669|ref|XP_002990013.1|;	PF01553.16;	sp|Q9SHJ5|GPAT1_ARATH;sp|Q9CAY3|GPAT5_ARATH;	-	-	K13508;	1.113	0.572575	0.160125
Smoe_00005414	scaffold_102:485143-486202	u	-	1.40319	403-1059(+)	len:220	type:3prime_partial	gi|302816669|ref|XP_002990013.1|;	-	sp|O80437|GPAT6_ARATH;sp|Q9CAY3|GPAT5_ARATH;	-	-	K13508;	18.2723	7.14489	1.43733
Smoe_00005416	scaffold_102:499659-503793	u	-	8.64987	1231-1659(+)	len:143	type:complete	gi|302771097|ref|XP_002968967.1|;	PF01425.16;PF01425.16;	sp|B6U151|GATA_MAIZE;sp|B6U151|GATA_MAIZE;sp|C5Y8Z8|GATA_SORBI;sp|C5Y8Z8|GATA_SORBI;	KOG1211;KOG1211;KOG1211;KOG1211;KOG1211;KOG1211;KOG1211;KOG1211;KOG1211;KOG1211;	-	K02433;	3.50751	10.8009	5.83571
Smoe_00005417	scaffold_102:499659-503793	u	-	8.47311	1231-1659(+)	len:143	type:complete	gi|302771097|ref|XP_002968967.1|;	PF01425.16;PF01425.16;	sp|B6U151|GATA_MAIZE;sp|B6U151|GATA_MAIZE;sp|C5Y8Z8|GATA_SORBI;sp|C5Y8Z8|GATA_SORBI;	KOG1211;KOG1211;KOG1211;KOG1211;KOG1211;KOG1211;KOG1211;KOG1211;KOG1211;KOG1211;	-	K02433;	3.50751	10.8009	5.83571
Smoe_00005418	scaffold_102:499659-503793	u	-	8.3122	1231-1659(+)	len:143	type:complete	gi|302771097|ref|XP_002968967.1|;	PF01425.16;PF01425.16;	sp|B6U151|GATA_MAIZE;sp|B6U151|GATA_MAIZE;sp|C5Y8Z8|GATA_SORBI;sp|C5Y8Z8|GATA_SORBI;	KOG1211;KOG1211;KOG1211;KOG1211;KOG1211;KOG1211;KOG1211;KOG1211;KOG1211;KOG1211;	-	K02433;	3.50751	10.8009	5.83571
Smoe_00005419	scaffold_102:510369-511515	u	-	3.38325	41-976(+)	len:312	type:complete	gi|302816677|ref|XP_002990017.1|;	PF00182.14;PF00182.14;	sp|Q7DNA1|CHI2_ORYSJ;sp|Q09023|CHI2_BRANA;	KOG4742;KOG4742;KOG4742;KOG4742;KOG4742;	-	K01183;	1.41223	28.0527	2.13554
Smoe_00005424	scaffold_102:516596-520591	u	-	6.9839	3-1244(+)	len:414	type:5prime_partial	gi|302771107|ref|XP_002968972.1|;	PF01490.13;	sp|Q9FEL6|LAX3_MEDTR;sp|Q8L884|LAX4_MEDTR;	KOG1303;KOG1303;KOG1303;KOG1303;KOG1303;KOG1303;KOG1263;	-	K13946;	6.57753	7.19581	11.88
Smoe_00005425	scaffold_102:516596-520591	u	-	5.77428	438-887(+)	len:150	type:complete	gi|302771107|ref|XP_002968972.1|;	PF01490.13;PF01490.13;	sp|Q9FEL7|LAX2_MEDTR;sp|Q9FEL7|LAX2_MEDTR;sp|Q9FEL7|LAX2_MEDTR;sp|Q9FEL7|LAX2_MEDTR;sp|Q9CA25|LAX3_ARATH;sp|Q9CA25|LAX3_ARATH;sp|Q9CA25|LAX3_ARATH;	KOG1303;KOG1303;KOG1303;KOG1303;KOG1303;KOG1303;KOG1303;KOG1303;KOG1263;	-	K13946;	6.57753	7.19581	11.88
Smoe_00005426	scaffold_102:516596-520591	u	-	6.09716	62-1180(+)	len:373	type:complete	gi|302771107|ref|XP_002968972.1|;	PF01490.13;	sp|Q9FEL6|LAX3_MEDTR;sp|Q96247|AUX1_ARATH;sp|Q96247|AUX1_ARATH;	KOG1303;KOG1303;KOG1303;KOG1303;KOG1303;KOG1303;KOG1263;	-	K13946;	6.57753	7.19581	11.88
Smoe_00005428	scaffold_102:522868-527937	u	-	4.41445	3405-3788(+)	len:129	type:3prime_partial	gi|302816687|ref|XP_002990022.1|;	PF01925.14;PF01925.14;PF04756.8;PF02341.10;	sp|Q9SYB5|OST3B_ARATH;sp|Q94I55|OST3_ORYSJ;	KOG2603;KOG2603;	-	K12669;	8.82478	9.08259	7.92293
Smoe_00005429	scaffold_102:539441-545457	u	-	2.75192	552-854(+)	len:101	type:complete	gi|302816691|ref|XP_002990024.1|;	PF04564.10;PF00514.18;PF04564.10;	sp|Q9SNC6|PUB13_ARATH;sp|Q9SNC6|PUB13_ARATH;sp|Q0IMG9|SL11_ORYSJ;sp|Q0IMG9|SL11_ORYSJ;	KOG0167;KOG0167;KOG0167;KOG0167;KOG0167;KOG0167;KOG0167;KOG0167;KOG0167;KOG0167;	AT1G71020.2;AT1G71020.1;	-	9.8591	1.36902	2.18057
Smoe_00005430	scaffold_102:539441-545457	u	-	2.75192	552-854(+)	len:101	type:complete	gi|302816691|ref|XP_002990024.1|;	PF04564.10;PF00514.18;PF04564.10;	sp|Q9SNC6|PUB13_ARATH;sp|Q9SNC6|PUB13_ARATH;sp|Q0IMG9|SL11_ORYSJ;sp|Q0IMG9|SL11_ORYSJ;	KOG0167;KOG0167;KOG0167;KOG0167;KOG0167;KOG0167;KOG0167;KOG0167;KOG0167;KOG0167;	AT1G71020.2;AT1G71020.1;	-	9.8591	1.36902	2.18057
Smoe_00005431	scaffold_102:539441-545457	u	-	3.36234	1655-2059(+)	len:136	type:3prime_partial	gi|302816691|ref|XP_002990024.1|;	PF04564.10;PF00514.18;	sp|Q9SNC6|PUB13_ARATH;sp|Q0IMG9|SL11_ORYSJ;	KOG0167;KOG0167;KOG0167;KOG0167;KOG0167;	AT1G71020.2;AT1G71020.1;	-	9.8591	1.36902	2.18057
Smoe_00005432	scaffold_102:539441-545457	u	-	2.78516	954-1256(+)	len:101	type:complete	gi|302816691|ref|XP_002990024.1|;	PF04564.10;PF00514.18;	sp|Q9SNC6|PUB13_ARATH;sp|Q0IMG9|SL11_ORYSJ;	KOG0167;KOG0167;KOG0167;KOG0167;KOG0167;	AT1G71020.2;AT1G71020.1;	-	9.8591	1.36902	2.18057
Smoe_00005433	scaffold_102:546437-551478	u	-	2.28029	1-624(+)	len:209	type:internal	gi|302816693|ref|XP_002990025.1|;	PF04177.7;	sp|Q8LDQ4|TAP46_ARATH;sp|Q9Y7T1|YCJ5_SCHPO;	KOG2830;KOG2830;KOG2830;KOG2830;KOG2830;	-	-	14.8407	11.9472	15.5592
Smoe_00005435	scaffold_102:546437-551478	u	-	4.08605	382-711(+)	len:110	type:complete	gi|302771117|ref|XP_002968977.1|;	PF04177.7;PF04177.7;PF04177.7;	sp|Q8LDQ4|TAP46_ARATH;sp|Q8LDQ4|TAP46_ARATH;sp|Q8LDQ4|TAP46_ARATH;sp|Q39688|EP1G_DAUCA;	KOG2830;KOG2830;KOG2830;	-	-	14.8407	11.9472	15.5592
Smoe_00005436	scaffold_102:546437-551478	u	-	4.05207	390-719(+)	len:110	type:complete	gi|302771117|ref|XP_002968977.1|;	PF04177.7;PF04177.7;	sp|Q8LDQ4|TAP46_ARATH;sp|Q8LDQ4|TAP46_ARATH;sp|Q39688|EP1G_DAUCA;	KOG2830;KOG2830;	-	-	14.8407	11.9472	15.5592
Smoe_00005439	scaffold_102:564089-568536	u	-	1.81752	330-1064(+)	len:245	type:complete	gi|302816701|ref|XP_002990029.1|;	PF00179.21;	sp|Q9FF66|UBC22_ARATH;sp|A7SE05|UBE2S_NEMVE;	KOG0423;KOG0423;KOG0423;KOG0417;KOG0417;	-	K10583;	98.4415	55.265	49.8473
Smoe_00005443	scaffold_102:582414-585995	u	-	9.11257	148-660(+)	len:171	type:complete	gi|302816711|ref|XP_002990034.1|;	PF02776.13;PF00205.17;PF02775.16;PF03134.14;	sp|P27819|ILVB3_BRANA;sp|P27818|ILVB1_BRANA;	KOG4166;KOG4166;KOG4166;KOG1726;KOG1726;	AT3G48560.1;	K01652;	26.3846	26.7144	25.4386
Smoe_00005444	scaffold_102:582414-585995	u	-	7.04625	1693-2085(+)	len:131	type:complete	gi|302816711|ref|XP_002990034.1|;	PF02775.16;PF02776.13;PF00205.17;PF02776.13;	sp|P14874|ILVB2_BRANA;sp|P14874|ILVB2_BRANA;sp|P14874|ILVB2_BRANA;sp|Q6K2E8|ILVB1_ORYSJ;sp|Q6K2E8|ILVB1_ORYSJ;sp|Q6K2E8|ILVB1_ORYSJ;	KOG4166;KOG4166;KOG4166;KOG4166;KOG4166;KOG4166;KOG4166;KOG4166;KOG4166;KOG1185;KOG1185;KOG1185;KOG1185;	AT3G48560.1;	K01652;	26.3846	26.7144	25.4386
Smoe_00005453	scaffold_103:367944-381289	u	-	9.68759	3504-3893(+)	len:130	type:complete	gi|302816730|ref|XP_002990043.1|;	PF00004.24;PF00400.27;PF04091.7;PF00400.27;PF00400.27;PF00400.27;	sp|Q9LXX6|EXOC6_ARATH;sp|Q6DIF4|WDR1_XENTR;sp|Q6DIF4|WDR1_XENTR;sp|Q6DIF4|WDR1_XENTR;	KOG2176;KOG2176;KOG0318;KOG0318;KOG0737;	-	-	6.67517	3.80604	4.05146
Smoe_00005454	scaffold_103:381406-388297	u	-	13.3584	5303-5632(+)	len:110	type:complete	gi|302816740|ref|XP_002990048.1|;	PF00485.13;PF01602.15;PF01602.15;PF02883.15;PF09066.5;PF08240.7;PF00107.21;PF00485.13;PF01602.15;	sp|O35643|AP1B1_MOUSE;sp|O35643|AP1B1_MOUSE;sp|O35643|AP1B1_MOUSE;sp|O35643|AP1B1_MOUSE;sp|Q10567|AP1B1_HUMAN;sp|Q10567|AP1B1_HUMAN;sp|Q10567|AP1B1_HUMAN;sp|Q10567|AP1B1_HUMAN;	KOG1061;KOG1061;KOG1061;KOG1061;KOG1061;KOG1061;KOG1061;KOG1061;KOG1061;KOG1061;KOG1061;KOG1061;KOG1061;KOG1061;KOG1061;KOG1061;KOG1061;KOG1061;KOG1061;KOG1061;	AT4G11380.2;AT4G11380.2;AT4G11380.1;AT4G11380.1;AT4G11380.1;	K12392;	40.6876	85.7612	54.6698
Smoe_00005455	scaffold_103:381406-388297	u	-	10.7742	3486-3785(+)	len:100	type:complete	gi|302816740|ref|XP_002990048.1|;	PF08240.7;PF00107.21;PF00485.13;PF01602.15;PF00485.13;PF01602.15;PF01602.15;	sp|O81742|APBLC_ARATH;sp|O81742|APBLC_ARATH;sp|O81742|APBLC_ARATH;sp|Q9SUS3|APBLB_ARATH;sp|Q9SUS3|APBLB_ARATH;sp|Q9SUS3|APBLB_ARATH;	KOG1061;KOG1061;KOG1061;KOG1061;KOG1061;KOG1061;KOG1061;KOG1061;KOG1061;KOG1061;KOG1061;KOG1061;KOG1061;KOG1061;KOG1061;	AT4G11380.2;AT4G11380.1;AT4G11380.1;	K12392;	40.6876	85.7612	54.6698
Smoe_00005458	scaffold_103:468428-473391	u	-	2.62195	1365-1700(+)	len:112	type:complete	gi|302810354|ref|XP_002986868.1|;	PF03106.10;PF03106.10;	sp|Q9M3G7|ATM_ARATH;sp|Q93WV0|WRK20_ARATH;sp|Q93WV0|WRK20_ARATH;sp|Q93WV0|WRK20_ARATH;sp|Q93WV0|WRK20_ARATH;	KOG0892;	AT2G38470.1;AT1G55600.1;	K04728;	15.3283	15.5253	10.8383
Smoe_00005459	scaffold_103:468428-473391	u	-	3.4549	1916-2248(+)	len:111	type:complete	gi|302810354|ref|XP_002986868.1|;	PF03106.10;PF03106.10;PF03106.10;	sp|Q93WV0|WRK20_ARATH;sp|Q93WV0|WRK20_ARATH;sp|Q93WV0|WRK20_ARATH;sp|Q93WV0|WRK20_ARATH;sp|Q93WV0|WRK20_ARATH;sp|Q93WV0|WRK20_ARATH;sp|Q9XI90|WRKY4_ARATH;sp|Q9XI90|WRKY4_ARATH;sp|Q9XI90|WRKY4_ARATH;sp|Q9XI90|WRKY4_ARATH;sp|Q9XI90|WRKY4_ARATH;sp|Q9XI90|WRKY4_ARATH;	-	AT5G56270.1;	K13424;	15.3283	15.5253	10.8383
Smoe_00005460	scaffold_103:473490-484750	u	-	4.1781	4337-4693(+)	len:119	type:complete	gi|302816748|ref|XP_002990052.1|;	PF00454.22;PF02260.15;	sp|Q9M3G7|ATM_ARATH;sp|Q9M3G7|ATM_ARATH;sp|Q9M3G7|ATM_ARATH;sp|Q9M3G7|ATM_ARATH;sp|Q9M3G7|ATM_ARATH;sp|Q9M3G7|ATM_ARATH;sp|Q9M3G7|ATM_ARATH;sp|Q9M3G7|ATM_ARATH;sp|Q9M3G7|ATM_ARATH;sp|Q9M3G7|ATM_ARATH;sp|Q6PQD5|ATM_PIG;sp|Q6PQD5|ATM_PIG;sp|Q6PQD5|ATM_PIG;sp|Q6PQD5|ATM_PIG;sp|Q6PQD5|ATM_PIG;sp|Q6PQD5|ATM_PIG;sp|Q6PQD5|ATM_PIG;	KOG0892;KOG0892;KOG0892;KOG0892;KOG0892;KOG0892;KOG0892;KOG0892;KOG0892;KOG0892;KOG0892;KOG0892;KOG0892;KOG0892;KOG0892;KOG0892;KOG0892;KOG0892;KOG0892;KOG0892;KOG0892;KOG0892;KOG0892;KOG0892;KOG0892;KOG0892;KOG0892;KOG0892;KOG0892;KOG0892;KOG0892;KOG0892;KOG0892;KOG0892;KOG0892;	-	K04728;	15.8637	7.2984	4.84274
Smoe_00005461	scaffold_103:473490-484750	u	-	4.28672	1933-2268(+)	len:112	type:complete	gi|302810358|ref|XP_002986870.1|;	PF00454.22;PF02260.15;	sp|Q9M3G7|ATM_ARATH;sp|Q9M3G7|ATM_ARATH;sp|Q9M3G7|ATM_ARATH;sp|Q9M3G7|ATM_ARATH;sp|Q9M3G7|ATM_ARATH;sp|Q9M3G7|ATM_ARATH;sp|Q9M3G7|ATM_ARATH;sp|Q9M3G7|ATM_ARATH;sp|Q9M3G7|ATM_ARATH;sp|Q9M3G7|ATM_ARATH;sp|Q9M3G7|ATM_ARATH;sp|Q9M3G7|ATM_ARATH;sp|Q6PQD5|ATM_PIG;sp|Q6PQD5|ATM_PIG;sp|Q6PQD5|ATM_PIG;sp|Q6PQD5|ATM_PIG;sp|Q6PQD5|ATM_PIG;sp|Q6PQD5|ATM_PIG;sp|Q6PQD5|ATM_PIG;sp|Q6PQD5|ATM_PIG;sp|Q6PQD5|ATM_P…	KOG0892;KOG0892;KOG0892;KOG0892;KOG0892;KOG0892;KOG0892;KOG0892;KOG0892;KOG0892;KOG0892;KOG0892;KOG0892;KOG0892;KOG0892;KOG0892;KOG0892;KOG0892;KOG0892;KOG0892;KOG0892;KOG0892;KOG0892;KOG0892;KOG0892;KOG0892;KOG0892;KOG0892;KOG0892;KOG0892;KOG0892;KOG0892;KOG0892;KOG0892;KOG0892;KOG0892;KOG0892;KOG0892;KOG0892;KOG0892;	-	K04728;	15.8637	7.2984	4.84274
Smoe_00005462	scaffold_103:473490-484750	u	-	3.10897	403-744(+)	len:114	type:complete	gi|302816748|ref|XP_002990052.1|;	PF00454.22;	sp|Q9M3G7|ATM_ARATH;sp|Q9M3G7|ATM_ARATH;sp|Q9M3G7|ATM_ARATH;sp|Q9M3G7|ATM_ARATH;sp|Q9M3G7|ATM_ARATH;sp|Q9M3G7|ATM_ARATH;sp|Q9M3G7|ATM_ARATH;sp|Q9M3G7|ATM_ARATH;sp|Q9M3G7|ATM_ARATH;sp|Q6PQD5|ATM_PIG;sp|Q6PQD5|ATM_PIG;sp|Q6PQD5|ATM_PIG;sp|Q6PQD5|ATM_PIG;sp|Q6PQD5|ATM_PIG;	KOG0892;KOG0892;KOG0892;KOG0892;KOG0892;KOG0892;KOG0892;KOG0892;KOG0892;KOG0892;KOG0892;KOG0892;KOG0892;KOG0892;KOG0892;KOG0892;KOG0892;KOG0892;KOG0892;KOG0892;KOG0892;KOG0892;KOG0892;KOG0892;KOG0892;KOG0892;KOG0892;KOG0892;	-	K04728;	15.8637	7.2984	4.84274
Smoe_00005463	scaffold_103:485164-489609	u	-	3.67036	295-1206(+)	len:304	type:complete	gi|302810360|ref|XP_002986871.1|;	PF00153.22;PF00153.22;PF00153.22;	sp|Q9C5M0|DTC_ARATH;sp|P0C582|M2OM_NEUCR;	KOG0759;KOG0759;KOG0759;KOG0759;KOG0759;KOG0759;	-	K15104;	40.2342	33.2979	26.5925
Smoe_00005470	scaffold_103:246671-253913	u	-	6.28007	1040-1357(+)	len:106	type:complete	gi|302759396|ref|XP_002963121.1|;	PF11838.3;PF11838.3;PF01433.15;PF01433.15;PF01433.15;	sp|Q11011|PSA_MOUSE;sp|Q11011|PSA_MOUSE;sp|Q11011|PSA_MOUSE;sp|Q11011|PSA_MOUSE;sp|P55786|PSA_HUMAN;sp|P55786|PSA_HUMAN;sp|P55786|PSA_HUMAN;sp|P55786|PSA_HUMAN;	KOG1046;KOG1046;KOG1046;KOG1046;KOG1046;KOG1046;KOG1046;KOG1046;KOG1046;KOG1046;KOG1046;KOG1046;KOG1046;KOG1046;KOG1046;KOG1046;KOG1046;KOG1046;KOG1046;KOG1046;KOG1046;	-	K08776;	0.0187485	1.31713	0.377145
Smoe_00005473	scaffold_103:367944-381289	u	-	13.3688	1868-2212(+)	len:116	type:3prime_partial	gi|302816768|ref|XP_002990062.1|;	PF06046.8;PF06046.8;PF06046.8;	sp|Q54BP6|EXOC3_DICDI;sp|Q54BP6|EXOC3_DICDI;sp|Q54BP6|EXOC3_DICDI;sp|Q54BP6|EXOC3_DICDI;	KOG2286;KOG2286;KOG2286;KOG2286;KOG2286;	AT1G71820.2;AT1G71820.1;	K06110;	23.3853	23.88	20.8069
Smoe_00005475	scaffold_103:367944-381289	u	-	1.56751	487-909(+)	len:142	type:3prime_partial	gi|302810464|ref|XP_002986923.1|;	PF09775.4;	sp|Q8N6L1|KTAP2_HUMAN;sp|P86229|KTAP2_CANFA;	KOG4615;KOG0737;KOG0737;KOG0737;KOG0737;KOG0737;KOG0737;	-	-	19.1505	9.15505	11.3214
Smoe_00005477	scaffold_103:461223-464924	u	-	2.75393	560-895(+)	len:112	type:complete	gi|302810468|ref|XP_002986925.1|;	PF01412.13;	sp|Q9FIQ0|AGD9_ARATH;sp|Q8H100|AGD8_ARATH;	KOG0706;KOG0706;KOG0706;KOG0706;KOG0706;KOG0706;	-	K12493;	48.4702	44.5893	41.455
Smoe_00005478	scaffold_103:461223-464924	u	-	3.64673	853-1188(+)	len:112	type:complete	gi|302810468|ref|XP_002986925.1|;	PF01412.13;	sp|Q9FIQ0|AGD9_ARATH;sp|Q8H100|AGD8_ARATH;	KOG0706;KOG0706;KOG0706;KOG0706;KOG0706;KOG0706;	-	K12493;	48.4702	44.5893	41.455
Smoe_00005480	scaffold_103:468428-473391	u	-	6.17708	862-1749(+)	len:297	type:3prime_partial	gi|302810472|ref|XP_002986927.1|;	PF03643.10;	sp|Q9T091|VP26B_ARATH;sp|Q9FJD0|VP26A_ARATH;	KOG3063;KOG3063;KOG3063;KOG3063;KOG3063;	AT4G27690.2;AT4G27690.1;	K18466;	9.06971	5.71203	6.32807
Smoe_00005481	scaffold_103:485164-489609	u	-	2.50719	1232-1543(+)	len:104	type:complete	gi|302810476|ref|XP_002986929.1|;	PF00226.26;PF13851.1;	sp|Q9ZSY2|DNJ15_ARATH;sp|Q9ZSY2|DNJ15_ARATH;sp|Q9ZSY2|DNJ15_ARATH;sp|Q8VXV4|DNJ16_ARATH;sp|Q8VXV4|DNJ16_ARATH;sp|Q8VXV4|DNJ16_ARATH;	KOG0713;KOG0713;KOG0713;KOG0713;KOG0713;KOG0713;KOG0713;KOG0713;KOG0713;KOG0713;	-	-	16.9507	9.15304	10.5998
Smoe_00005482	scaffold_103:492640-497514	u	-	7.31388	1957-2256(+)	len:100	type:complete	gi|302816782|ref|XP_002990069.1|;	PF12325.3;PF12329.3;PF00160.16;	sp|Q0WVL7|GOGC5_ARATH;sp|Q0WVL7|GOGC5_ARATH;sp|Q9ASS6|CP20B_ARATH;	KOG4673;KOG4673;KOG0880;KOG0880;KOG0880;KOG0865;	-	K03768;	35.0777	144.21	80.1653
Smoe_00005484	scaffold_103:492640-497514	u	-	4.26681	450-1109(+)	len:221	type:3prime_partial	gi|302816782|ref|XP_002990069.1|;	PF12325.3;PF00160.16;	sp|Q9ASS6|CP20B_ARATH;sp|P34791|CP20C_ARATH;	KOG0880;KOG0880;KOG0865;KOG0865;KOG0865;	-	K03768;	35.0777	144.21	80.1653
Smoe_00005485	scaffold_103:492640-497514	u	-	5.81206	2414-2770(+)	len:119	type:complete	gi|255549916|ref|XP_002516009.1|;	PF12325.3;PF12329.3;PF00160.16;PF00160.16;PF00160.16;	sp|Q0WVL7|GOGC5_ARATH;sp|Q0WVL7|GOGC5_ARATH;sp|P34791|CP20C_ARATH;sp|P34791|CP20C_ARATH;sp|P34791|CP20C_ARATH;	KOG4673;KOG4673;KOG0880;KOG0880;KOG0880;KOG0865;KOG0865;KOG0865;KOG0865;KOG0865;KOG0865;KOG0865;KOG0865;KOG0865;	-	-	35.0777	144.21	80.1653
Smoe_00005505	scaffold_104:248846-251300	x	160631|160631.v1.91	2.55332	2-427(+)	len:142	type:5prime_partial	gi|302816843|ref|XP_002990099.1|;	PF13414.1;	sp|Q39089|PAC_ARATH;sp|Q39089|PAC_ARATH;sp|Q54DA8|STIP1_DICDI;	KOG0548;KOG0548;KOG1308;	-	-	4.89911	6.73984	2.88354
Smoe_00005506	scaffold_104:248846-251300	x	160631|160631.v1.91	2.41704	2-424(+)	len:141	type:5prime_partial	gi|302816843|ref|XP_002990099.1|;	PF13414.1;	sp|Q39089|PAC_ARATH;sp|Q39089|PAC_ARATH;sp|Q54DA8|STIP1_DICDI;	KOG0548;KOG0548;KOG1308;	-	-	4.89911	6.73984	2.88354
Smoe_00005517	scaffold_104:302948-307957	u	-	3.14948	1496-2014(+)	len:173	type:complete	gi|255537401|ref|XP_002509767.1|;	-	sp|Q4L6I1|RS1_STAHJ;sp|Q4L6I1|RS1_STAHJ;	-	-	-	12.1777	9.20635	9.91475
Smoe_00005519	scaffold_104:321278-322228	u	-	2.525	2-727(+)	len:243	type:internal	gi|302816855|ref|XP_002990105.1|;	PF08385.7;	sp|Q9SMH3|DYH1A_CHLRE;sp|Q8IVF4|DYH10_HUMAN;	KOG3595;KOG3595;KOG3595;KOG3595;KOG3595;	-	K10408;	0.370959	0.892873	0.0513085
Smoe_00005527	scaffold_104:171179-176911	u	-	6.22956	505-825(+)	len:107	type:complete	gi|302816875|ref|XP_002990115.1|;	PF00390.14;PF00390.14;PF03949.10;	sp|P51615|MAOX_VITVI;sp|P34105|MAOX_POPTR;	KOG1257;KOG1257;KOG1257;KOG1257;KOG1257;	AT2G19900.1;AT2G19900.1;	K00029;	1.77423	2.15384	7.81533
Smoe_00005528	scaffold_104:171179-176911	u	-	6.22838	508-828(+)	len:107	type:complete	gi|302816875|ref|XP_002990115.1|;	PF00390.14;PF00390.14;PF03949.10;	sp|P51615|MAOX_VITVI;sp|P34105|MAOX_POPTR;	KOG1257;KOG1257;KOG1257;KOG1257;KOG1257;	AT2G19900.1;AT2G19900.1;	K00029;	1.77423	2.15384	7.81533
Smoe_00005529	scaffold_104:171179-176911	u	-	3.5783	697-1020(+)	len:108	type:complete	gi|302816875|ref|XP_002990115.1|;	PF00390.14;PF03949.10;	sp|P51615|MAOX_VITVI;sp|P16243|MAOC_MAIZE;	KOG1257;KOG1257;KOG1257;KOG1257;KOG1257;	AT2G19900.1;	K00029;	1.77423	2.15384	7.81533
Smoe_00005532	scaffold_104:183890-190181	u	-	11.6582	1659-2030(+)	len:124	type:complete	gi|302816250|ref|XP_002989804.1|;	PF00628.24;PF00385.19;PF00385.19;PF00176.18;PF00271.26;	sp|Q9S775|PKL_ARATH;sp|Q9S775|PKL_ARATH;sp|Q8TDI0|CHD5_HUMAN;sp|Q8TDI0|CHD5_HUMAN;sp|Q8TDI0|CHD5_HUMAN;	KOG0383;KOG0383;KOG0383;KOG0383;KOG0383;KOG0383;KOG0383;KOG0383;KOG0383;KOG0383;KOG0383;KOG0383;KOG0383;	-	-	21.0287	8.97504	10.9007
Smoe_00005535	scaffold_104:183890-190181	u	-	1.44599	404-733(+)	len:110	type:complete	gi|302816881|ref|XP_002990118.1|;	PF00628.24;	sp|Q9Z0E3|AIRE_MOUSE;sp|O16102|CHD3_DROME;	KOG0383;KOG0383;KOG0383;KOG0383;KOG0383;	-	K14435;	21.0287	8.97504	10.9007
Smoe_00005551	scaffold_104:242978-245878	u	-	5.53334	65-2032(+)	len:656	type:complete	gi|302816897|ref|XP_002990126.1|;	PF00005.22;PF01061.19;	sp|Q9ZU35|AB7G_ARATH;sp|Q27256|WHITE_ANOGA;	KOG0061;KOG0061;KOG0061;KOG0061;KOG0061;	-	-	24.141	37.4394	26.4583
Smoe_00005552	scaffold_104:246255-248833	u	-	6.38344	3-1043(+)	len:348	type:internal	gi|302816899|ref|XP_002990127.1|;	PF00400.27;	sp|Q39247|2ABB_ARATH;sp|Q0E2P1|2ABB_ORYSJ;	KOG1354;KOG1354;KOG1354;KOG1354;KOG1354;	AT1G51690.3;AT1G51690.3;AT1G51690.2;AT1G51690.2;	K04354;	13.8466	5.90269	8.75251
Smoe_00005553	scaffold_104:246255-248833	u	-	7.89609	245-1615(+)	len:458	type:3prime_partial	gi|302816899|ref|XP_002990127.1|;	-	sp|Q39247|2ABB_ARATH;sp|Q0E2P1|2ABB_ORYSJ;	KOG1354;KOG1354;KOG1354;KOG1354;KOG1354;	AT1G17720.2;AT1G17720.1;	K04354;	13.8466	5.90269	8.75251
Smoe_00005558	scaffold_104:289240-290538	u	-	5.48957	3-995(+)	len:331	type:5prime_partial	gi|302816909|ref|XP_002990132.1|;	PF08246.7;PF00112.18;	sp|P43297|RD21A_ARATH;sp|P25776|ORYA_ORYSJ;	KOG1543;KOG1543;KOG1543;KOG1543;KOG1543;	-	-	2.84451	2.65482	1.85555
Smoe_00005561	scaffold_104:299280-300585	u	-	7.74091	3-989(+)	len:329	type:5prime_partial	gi|302816216|ref|XP_002989787.1|;	PF13692.1;	sp|Q6DW76|DGDG1_SOYBN;sp|Q6DW74|DGDG1_LOTJA;	-	-	K09480;	14.1156	11.0059	13.6811
Smoe_00005562	scaffold_104:308116-311445	u	-	5.28535	1-939(+)	len:313	type:5prime_partial	gi|302816917|ref|XP_002990136.1|;	PF00155.16;	sp|P28734|AATC_DAUCA;sp|P28011|AAT1_MEDSA;	KOG1411;KOG1411;KOG1411;KOG1411;KOG1411;	AT5G11520.1;AT5G19550.1;	K14454;	20.7937	6.75233	8.16845
Smoe_00005563	scaffold_104:308116-311445	u	-	6.28525	495-1292(+)	len:266	type:complete	gi|302816917|ref|XP_002990136.1|;	PF00155.16;PF00155.16;	sp|P28011|AAT1_MEDSA;sp|P28011|AAT1_MEDSA;sp|P28011|AAT1_MEDSA;sp|P28734|AATC_DAUCA;sp|P28734|AATC_DAUCA;	KOG1411;KOG1411;KOG1411;KOG1411;KOG1411;KOG1411;KOG1411;KOG1411;KOG1411;KOG1411;KOG1411;KOG1411;KOG1411;KOG1411;	AT5G11520.1;AT5G19550.1;	K14454;	20.7937	6.75233	8.16845
Smoe_00005567	scaffold_104:314930-316807	u	-	2.98406	100-555(+)	len:152	type:complete	gi|302816212|ref|XP_002989785.1|;	PF04483.7;	sp|P72983|YC20L_SYNY3;sp|Q1XDS2|YCF20_PORYE;	-	AT5G43050.1;	-	3.66682	7.49274	4.65976
Smoe_00005650	scaffold_105:491916-497051	u	-	1.92314	539-976(+)	len:147	type:3prime_partial	gi|302803175|ref|XP_002983341.1|;	PF01535.15;PF01535.15;PF01535.15;PF01535.15;	sp|P93005|PP181_ARATH;sp|P93005|PP181_ARATH;sp|P93005|PP181_ARATH;sp|P93005|PP181_ARATH;sp|P93005|PP181_ARATH;sp|P93005|PP181_ARATH;sp|P93005|PP181_ARATH;sp|P93005|PP181_ARATH;sp|P93005|PP181_ARATH;sp|P93005|PP181_ARATH;sp|Q9FWA6|PP207_ARATH;sp|Q9FWA6|PP207_ARATH;sp|Q9FWA6|PP207_ARATH;sp|Q9FWA6|PP207_ARATH;sp|Q9FWA6|PP207_ARATH;sp|Q9FWA6|PP207_ARATH;sp|Q9FWA6|PP207_ARATH;sp|Q9FWA6|PP207_ARATH;sp|…	KOG4197;KOG4197;KOG4197;KOG4197;KOG4197;KOG4197;KOG4197;KOG4197;KOG4197;KOG4197;KOG4197;KOG4197;KOG4197;KOG4197;KOG4197;KOG4197;KOG4197;KOG4197;KOG4197;KOG4197;KOG4197;KOG4197;KOG4197;KOG4197;KOG4197;KOG4197;KOG4197;KOG4197;KOG4197;KOG4197;KOG4197;KOG4197;KOG4197;KOG4197;KOG4197;KOG4197;KOG4197;KOG4197;KOG4197;KOG4197;KOG4197;KOG4197;KOG4197;KOG4197;KOG4197;KOG4197;KOG4197;KOG4197;	-	-	1.83914	1.84326	3.02932
Smoe_00005652	scaffold_105:30794-32237	u	-	1.45324	72-446(+)	len:125	type:complete	gi|302806569|ref|XP_002985034.1|;	PF14227.1;	sp|Q291H5|CDKAL_DROPS;sp|Q291H5|CDKAL_DROPS;sp|Q291H5|CDKAL_DROPS;sp|Q7K4W1|CDKAL_DROME;sp|Q7K4W1|CDKAL_DROME;sp|Q7K4W1|CDKAL_DROME;	KOG4355;KOG4355;KOG4355;KOG4355;KOG4355;KOG4355;KOG4355;	-	K15865;	0.0922051	0.57059	0.179665
Smoe_00005722	scaffold_106:164017-168148	u	-	1.47052	2-361(+)	len:120	type:5prime_partial	gi|302817123|ref|XP_002990238.1|;	PF00550.20;	sp|P32887|ACP3_BRANA;sp|P07088|ACP_BRACM;	KOG1748;KOG1748;KOG1748;KOG1748;KOG1748;	-	K02078;	99.5825	74.2432	89.8611
Smoe_00005723	scaffold_106:171647-175123	u	-	4.17165	1953-2258(+)	len:102	type:complete	gi|302817127|ref|XP_002990240.1|;	PF00632.20;	sp|Q05086|UBE3A_HUMAN;sp|O08759|UBE3A_MOUSE;	KOG0941;KOG0941;KOG0941;KOG0941;KOG0941;	-	K10587;	5.41348	5.16154	4.42653
Smoe_00005724	scaffold_106:171647-175123	u	-	4.29157	1971-2276(+)	len:102	type:complete	gi|302817127|ref|XP_002990240.1|;	PF00632.20;	sp|Q05086|UBE3A_HUMAN;sp|O08759|UBE3A_MOUSE;	KOG0941;KOG0941;KOG0941;KOG0941;KOG0941;	-	K10587;	5.41348	5.16154	4.42653
Smoe_00005725	scaffold_106:178997-181502	u	-	7.09843	437-967(+)	len:177	type:complete	gi|302817129|ref|XP_002990241.1|;	PF00264.15;PF12142.3;PF12143.3;	sp|P43309|PPO_MALDO;sp|P43311|PPO_VITVI;	-	-	K00505;	77.8251	117.905	104.406
Smoe_00005728	scaffold_106:186177-190344	u	-	9.48884	2945-3406(+)	len:154	type:complete	gi|302817133|ref|XP_002990243.1|;	PF01814.18;PF01814.18;PF05495.7;PF13639.1;PF14599.1;	sp|O14099|YERG_SCHPO;sp|Q96PM5|ZN363_HUMAN;	KOG1940;KOG1940;KOG1940;KOG1940;KOG1940;KOG1940;KOG1940;KOG1940;KOG1940;KOG1940;KOG1940;	-	K16276;	6.33238	7.2286	7.74033
Smoe_00005730	scaffold_106:186177-190344	u	-	3.03758	701-1027(+)	len:110	type:3prime_partial	gi|302817133|ref|XP_002990243.1|;	PF14599.1;PF05495.7;	sp|O14099|YERG_SCHPO;sp|Q96PM5|ZN363_HUMAN;	KOG1940;KOG1940;KOG1940;KOG1940;KOG1940;KOG1940;KOG1940;KOG1940;	-	K16276;	6.33238	7.2286	7.74033
Smoe_00005731	scaffold_106:190735-195354	u	-	1.11522	2-325(+)	len:108	type:5prime_partial	gi|302756931|ref|XP_002961889.1|;	PF13639.1;	sp|Q9XF63|ATL3_ARATH;sp|Q8L9T5|ATL2_ARATH;	KOG0800;KOG0800;KOG0800;KOG0800;KOG0800;	-	K19041;	14.5057	3.02432	3.10894
Smoe_00005737	scaffold_106:377042-384682	u	-	4.17735	919-1269(+)	len:117	type:complete	gi|302817137|ref|XP_002990245.1|;	PF01379.15;PF03900.10;	sp|Q43082|HEM3_PEA;sp|Q43316|HEM3_ARATH;	KOG2892;KOG2892;KOG2892;KOG2892;KOG2892;	AT5G08280.1;	K01749;	1.16793	7.73776	4.25225
Smoe_00005742	scaffold_106:398257-406738	u	-	2.28447	46-435(+)	len:130	type:complete	gi|302817149|ref|XP_002990251.1|;	PF00566.13;	sp|Q8L9A9|XTH8_ARATH;sp|Q9XIW1|XTH5_ARATH;	KOG2058;	-	-	4.55396	12.9322	9.02588
Smoe_00005743	scaffold_106:434336-453371	u	-	10.7918	929-1255(+)	len:109	type:complete	gi|302817153|ref|XP_002990253.1|;	PF13771.1;PF14215.1;PF00010.21;PF03031.13;PF00400.27;PF00400.27;PF00160.16;	sp|Q8CEC6|PPWD1_MOUSE;sp|Q29RZ2|PPWD1_BOVIN;	KOG0882;KOG0882;KOG0882;KOG0882;KOG0882;	AT3G44600.1;	K12736;	143.969	13.694	26.5514
Smoe_00005745	scaffold_106:464631-466830	u	-	3.18695	116-1450(+)	len:445	type:complete	gi|302817161|ref|XP_002990257.1|;	PF00153.22;PF00153.22;PF00153.22;	sp|Q9SUV1|BRT1_ARATH;sp|Q9SUV1|BRT1_ARATH;sp|P29518|BT1_MAIZE;	KOG0752;KOG0752;KOG0752;KOG0752;KOG0752;KOG0036;KOG0036;	-	K14684;	1.22256	6.18117	6.15551
Smoe_00005746	scaffold_106:464631-466830	u	-	3.1878	116-1450(+)	len:445	type:complete	gi|302817161|ref|XP_002990257.1|;	PF00153.22;PF00153.22;PF00153.22;	sp|Q9SUV1|BRT1_ARATH;sp|Q9SUV1|BRT1_ARATH;sp|P29518|BT1_MAIZE;	KOG0752;KOG0752;KOG0752;KOG0752;KOG0752;KOG0036;KOG0036;	-	K14684;	1.22256	6.18117	6.15551
Smoe_00005756	scaffold_106:7833-154794	u	-	2.11399	67-837(+)	len:257	type:complete	gi|302756027|ref|XP_002961437.1|;	PF00076.17;	sp|Q28FB9|THOC4_XENTR;sp|Q58EA2|THO4A_XENLA;	KOG0533;KOG0533;KOG0533;KOG0533;KOG0533;	-	K12881;	17.8675	14.7846	15.4883
Smoe_00005765	scaffold_106:7833-154794	u	-	3.81304	1282-1719(+)	len:146	type:complete	gi|302756017|ref|XP_002961432.1|;	PF13365.1;PF13180.1;	sp|Q3E6S8|DGP14_ARATH;sp|P72780|HHOA_SYNY3;	KOG1320;KOG1320;KOG1320;KOG1320;	-	-	9.60487	6.67608	10.8237
Smoe_00005766	scaffold_106:7833-154794	u	-	3.66833	1224-1538(+)	len:106	type:3prime_partial	gi|302817187|ref|XP_002990270.1|;	PF13365.1;PF13180.1;	sp|Q3E6S8|DGP14_ARATH;sp|A4IHA1|HTRA1_XENTR;	KOG1320;KOG1320;KOG1320;KOG1320;	-	-	9.60487	6.67608	10.8237
Smoe_00005767	scaffold_106:7833-154794	u	-	3.64807	1264-1578(+)	len:106	type:3prime_partial	gi|302756017|ref|XP_002961432.1|;	PF13365.1;PF13180.1;	sp|Q3E6S8|DGP14_ARATH;sp|A4IHA1|HTRA1_XENTR;	KOG1320;KOG1320;KOG1320;KOG1320;	-	-	9.60487	6.67608	10.8237
Smoe_00005768	scaffold_106:7833-154794	u	-	3.20685	1282-1596(+)	len:106	type:3prime_partial	gi|302756017|ref|XP_002961432.1|;	PF13365.1;PF00089.21;PF13180.1;	sp|Q3E6S8|DGP14_ARATH;sp|Q3E6S8|DGP14_ARATH;sp|A4IHA1|HTRA1_XENTR;sp|A4IHA1|HTRA1_XENTR;	KOG1320;KOG1320;KOG1320;KOG1320;KOG1320;KOG1320;KOG1320;KOG1320;	-	-	9.60487	6.67608	10.8237
Smoe_00005769	scaffold_106:7833-154794	u	-	3.17852	1288-1602(+)	len:106	type:3prime_partial	gi|302817187|ref|XP_002990270.1|;	PF13365.1;PF13180.1;	sp|Q3E6S8|DGP14_ARATH;sp|Q3E6S8|DGP14_ARATH;sp|P72780|HHOA_SYNY3;sp|P72780|HHOA_SYNY3;	KOG1320;KOG1320;KOG1320;KOG1320;KOG1320;KOG1320;KOG1320;KOG1320;	-	-	9.60487	6.67608	10.8237
Smoe_00005775	scaffold_106:164017-168148	u	-	7.17192	58-1587(+)	len:510	type:complete	gi|302817193|ref|XP_002990273.1|;	PF07766.8;	sp|P52412|ACP2_CUPLA;sp|P52414|ACP4_CUPLA;	KOG1043;KOG1043;KOG1043;KOG1043;	-	-	3.21083	30.3685	14.3075
Smoe_00005776	scaffold_106:164017-168148	u	-	6.75149	58-768(+)	len:237	type:complete	gi|302817193|ref|XP_002990273.1|;	PF07766.8;	sp|P52412|ACP2_CUPLA;sp|P52414|ACP4_CUPLA;	KOG1043;KOG1043;KOG1043;KOG1043;KOG1043;KOG1043;	-	-	3.21083	30.3685	14.3075
Smoe_00005777	scaffold_106:164017-168148	u	-	5.2188	889-1206(+)	len:106	type:complete	gi|302817193|ref|XP_002990273.1|;	PF07766.8;	sp|P52412|ACP2_CUPLA;sp|P52414|ACP4_CUPLA;	KOG1043;KOG1043;KOG1043;KOG1043;KOG1043;KOG1043;KOG1043;	-	-	3.21083	30.3685	14.3075
Smoe_00005791	scaffold_106:377042-384682	u	-	7.75944	320-694(+)	len:125	type:complete	gi|356562399|ref|XP_003549459.1|;	PF00106.20;PF03159.13;PF00098.18;	sp|Q9FQ03|XRN3_ARATH;sp|Q9FQ03|XRN3_ARATH;sp|Q9FQ03|XRN3_ARATH;sp|Q9FQ03|XRN3_ARATH;sp|Q9FQ02|XRN2_ARATH;sp|Q9FQ02|XRN2_ARATH;sp|Q9FQ02|XRN2_ARATH;sp|Q9FQ02|XRN2_ARATH;sp|Q9FQ02|XRN2_ARATH;	KOG2044;KOG2044;KOG2044;KOG2044;KOG2044;KOG2044;KOG2044;KOG2044;KOG2044;KOG2044;KOG2044;KOG2044;KOG2044;KOG2044;KOG2044;KOG2044;KOG2044;KOG2044;KOG2044;KOG2044;KOG2044;KOG2044;KOG2044;	AT1G75660.1;AT1G75660.1;AT1G54490.1;AT1G54490.1;	K12619;	9.32979	5.7686	7.43265
Smoe_00005792	scaffold_106:377042-384682	u	-	7.01739	885-1202(+)	len:106	type:complete	gi|224065931|ref|XP_002301985.1|;	PF03159.13;PF00106.20;PF03159.13;	sp|Q9FQ03|XRN3_ARATH;sp|Q9FQ03|XRN3_ARATH;sp|Q9FQ03|XRN3_ARATH;sp|Q9FQ03|XRN3_ARATH;sp|Q9FQ03|XRN3_ARATH;sp|Q9FQ03|XRN3_ARATH;sp|Q9FQ04|XRN4_ARATH;sp|Q9FQ04|XRN4_ARATH;sp|Q9FQ04|XRN4_ARATH;sp|Q9FQ04|XRN4_ARATH;sp|Q9FQ04|XRN4_ARATH;sp|Q9FQ04|XRN4_ARATH;sp|Q9FQ04|XRN4_ARATH;	KOG2044;KOG2044;KOG2044;KOG2044;KOG2044;KOG2044;KOG2044;KOG2044;KOG2044;KOG2044;KOG2044;KOG2044;KOG2044;KOG2044;KOG2044;KOG2044;KOG2044;KOG2044;KOG2044;KOG1014;KOG2044;KOG2044;KOG2044;KOG2044;KOG2044;KOG2044;KOG2044;KOG2044;KOG2044;	AT1G75660.1;AT1G75660.1;AT1G54490.1;AT1G54490.1;	K12619;	9.32979	5.7686	7.43265
Smoe_00005797	scaffold_106:430878-434201	u	-	12.2015	1-2331(+)	len:777	type:5prime_partial	gi|302817213|ref|XP_002990283.1|;	PF00133.17;PF08264.8;	sp|Q5R614|SYLC_PONAB;sp|Q9P2J5|SYLC_HUMAN;	KOG0437;KOG0437;KOG0437;KOG0437;KOG0437;	-	K01869;	11.4308	4.59482	7.73014
Smoe_00005798	scaffold_106:434336-453371	u	-	4.9431	51-1034(+)	len:329	type:3prime_partial	gi|302817213|ref|XP_002990283.1|;	PF00133.17;	sp|Q9P2J5|SYLC_HUMAN;sp|Q09996|SYLC_CAEEL;	KOG0437;KOG0437;KOG0437;KOG0437;KOG0437;	-	K01869;	17.5023	24.2846	21.6723
Smoe_00005799	scaffold_106:434336-453371	u	-	11.0884	7075-7461(+)	len:129	type:complete	gi|302755991|ref|XP_002961419.1|;	PF00133.17;PF01656.18;PF00575.18;PF00575.18;PF00627.26;PF00889.14;PF00889.14;PF00627.26;PF00889.14;PF00889.14;	sp|Q9MBA2|MIND1_ARATH;sp|B1XQQ0|EFTS_SYNP2;sp|B1XQQ0|EFTS_SYNP2;	KOG1071;KOG1071;KOG1071;KOG1071;KOG3022;KOG0437;KOG0437;KOG0437;	-	K03609;	17.5023	24.2846	21.6723
Smoe_00005805	scaffold_107:43006-44989	u	-	1.99296	1-333(+)	len:111	type:5prime_partial	gi|302817226|ref|XP_002990289.1|;	PF04188.8;PF04188.8;PF04188.8;	sp|Q9NUD9|PIGV_HUMAN;sp|Q9NUD9|PIGV_HUMAN;sp|Q5KR61|PIGV_RAT;sp|Q5KR61|PIGV_RAT;	KOG2647;KOG2647;KOG2647;KOG2647;KOG2647;KOG2647;KOG2647;KOG2647;KOG2647;KOG2647;KOG2647;KOG2647;	-	K07542;	9.35742	10.3382	9.17683
Smoe_00005810	scaffold_107:115155-118284	u	-	4.46665	1941-2330(+)	len:130	type:complete	gi|302817236|ref|XP_002990294.1|;	PF01535.15;PF13041.1;PF01535.15;PF13041.1;PF13041.1;PF01535.15;PF01535.15;PF13041.1;PF13041.1;PF01535.15;PF01535.15;	sp|O04647|PP399_ARATH;sp|O04647|PP399_ARATH;sp|O04647|PP399_ARATH;sp|O04647|PP399_ARATH;sp|O04647|PP399_ARATH;sp|O04647|PP399_ARATH;sp|O04647|PP399_ARATH;sp|O04647|PP399_ARATH;sp|O04647|PP399_ARATH;sp|O04647|PP399_ARATH;sp|O04647|PP399_ARATH;sp|Q9FIX3|PP407_ARATH;sp|Q9FIX3|PP407_ARATH;sp|Q9FIX3|PP407_ARATH;sp|Q9FIX3|PP407_ARATH;sp|Q9FIX3|PP407_ARATH;sp|Q9FIX3|PP407_ARATH;sp|Q9FIX3|PP407_ARATH;sp|…	KOG4197;KOG4197;KOG4197;KOG4197;KOG4197;KOG4197;KOG4197;KOG4197;KOG4197;KOG4197;KOG4197;KOG4197;KOG4197;KOG4197;KOG4197;KOG4197;KOG4197;KOG4197;KOG4197;KOG4197;KOG4197;KOG4197;KOG4197;KOG4197;KOG4197;KOG4197;KOG4197;KOG4197;KOG4197;KOG4197;KOG4197;KOG4197;KOG4197;KOG4197;KOG4197;KOG4197;KOG4197;KOG4197;KOG4197;KOG4197;KOG4197;KOG4197;KOG4197;KOG4197;KOG4197;KOG4197;KOG4197;KOG4197;KOG4197;KOG4197…	-	-	1.19503	1.25464	1.77458
Smoe_00005811	scaffold_107:115155-118284	u	-	4.38885	413-823(+)	len:137	type:complete	gi|302794911|ref|XP_002979219.1|;	PF13041.1;PF01535.15;PF01535.15;PF13041.1;PF01535.15;PF01535.15;PF13041.1;PF01535.15;PF01535.15;PF01535.15;PF01535.15;PF13041.1;	sp|O04647|PP399_ARATH;sp|O04647|PP399_ARATH;sp|O04647|PP399_ARATH;sp|O04647|PP399_ARATH;sp|O04647|PP399_ARATH;sp|O04647|PP399_ARATH;sp|O04647|PP399_ARATH;sp|O04647|PP399_ARATH;sp|O04647|PP399_ARATH;sp|O04647|PP399_ARATH;sp|O04647|PP399_ARATH;sp|O04647|PP399_ARATH;sp|O04647|PP399_ARATH;sp|O04647|PP399_ARATH;sp|O04647|PP399_ARATH;sp|O04647|PP399_ARATH;sp|O04647|PP399_ARATH;sp|O04647|PP399_ARATH;sp|…	KOG4197;KOG4197;KOG4197;KOG4197;KOG4197;KOG4197;KOG4197;KOG4197;KOG4197;KOG4197;KOG4197;KOG4197;KOG4197;KOG4197;KOG4197;KOG4197;KOG4197;KOG4197;KOG4197;KOG4197;KOG4197;KOG4197;KOG4197;KOG4197;KOG4197;KOG4197;KOG4197;KOG4197;KOG4197;KOG4197;KOG4197;KOG4197;KOG4197;KOG4197;KOG4197;KOG4197;KOG4197;KOG4197;KOG4197;KOG4197;KOG4197;KOG4197;KOG4197;KOG4197;KOG4197;KOG4197;KOG4197;KOG4197;KOG4197;KOG4197…	-	-	1.19503	1.25464	1.77458
Smoe_00005815	scaffold_107:133527-135013	u	-	1.59796	2-349(+)	len:116	type:5prime_partial	gi|302794913|ref|XP_002979220.1|;	PF01553.16;	sp|Q6IV77|TAZ_MACMU;sp|Q6IV77|TAZ_MACMU;sp|Q6IV78|TAZ_SAISC;sp|Q6IV78|TAZ_SAISC;	KOG2847;KOG2847;KOG2847;KOG2847;KOG2847;KOG2847;KOG2847;KOG2847;KOG2847;KOG2847;	-	K13511;	10.0418	7.51879	7.11892
Smoe_00005816	scaffold_107:133527-135013	u	-	1.89563	2-349(+)	len:116	type:5prime_partial	gi|302794913|ref|XP_002979220.1|;	PF01553.16;	sp|Q6IV77|TAZ_MACMU;sp|Q6IV78|TAZ_SAISC;	KOG2847;KOG2847;KOG2847;KOG2847;KOG2847;	-	K13511;	10.0418	7.51879	7.11892
Smoe_00005817	scaffold_107:133527-135013	u	-	1.34442	2-613(+)	len:205	type:3prime_partial	gi|302794913|ref|XP_002979220.1|;	PF01553.16;	sp|Q6IV77|TAZ_MACMU;sp|Q6IV78|TAZ_SAISC;	KOG2847;KOG2847;KOG2847;KOG2847;KOG2847;	-	K13511;	10.0418	7.51879	7.11892
Smoe_00005821	scaffold_107:151867-156663	u	-	4.83238	1-498(+)	len:166	type:5prime_partial	gi|302794921|ref|XP_002979224.1|;	-	sp|Q6R0E3|TRP5_ARATH;sp|Q9C7B1|TRP3_ARATH;	-	-	-	8.89665	13.1421	10.2958
Smoe_00005822	scaffold_107:159614-162210	u	-	2.77535	66-371(+)	len:102	type:complete	gi|302803175|ref|XP_002983341.1|;	PF01535.15;PF01535.15;PF01535.15;PF13041.1;PF01535.15;PF01535.15;PF01535.15;PF01535.15;PF01535.15;	sp|Q9SS83|PP220_ARATH;sp|Q9SS83|PP220_ARATH;sp|Q9SS83|PP220_ARATH;sp|Q9SS83|PP220_ARATH;sp|Q9SS83|PP220_ARATH;sp|Q9SS83|PP220_ARATH;sp|Q9SS83|PP220_ARATH;sp|Q9SS83|PP220_ARATH;sp|Q9SS83|PP220_ARATH;sp|Q9SS83|PP220_ARATH;sp|Q9SS83|PP220_ARATH;sp|Q9SS83|PP220_ARATH;sp|Q9SS83|PP220_ARATH;sp|Q9SS83|PP220_ARATH;sp|Q9SS83|PP220_ARATH;sp|Q9SS83|PP220_ARATH;sp|Q9SS83|PP220_ARATH;sp|Q9SS83|PP220_ARATH;sp|…	KOG4197;KOG4197;KOG4197;KOG4197;KOG4197;KOG4197;KOG4197;KOG4197;KOG4197;KOG4197;KOG4197;KOG4197;KOG4197;KOG4197;KOG4197;KOG4197;KOG4197;KOG4197;KOG4197;KOG4197;KOG4197;KOG4197;KOG4197;KOG4197;KOG4197;KOG4197;KOG4197;KOG4197;KOG4197;KOG4197;KOG4197;KOG4197;KOG4197;KOG4197;KOG4197;KOG4197;KOG4197;KOG4197;KOG4197;KOG4197;KOG4197;KOG4197;KOG4197;KOG4197;KOG4197;KOG4197;KOG4197;KOG4197;KOG4197;KOG4197…	-	-	1.13258	0.568553	0.948545
Smoe_00005828	scaffold_107:189038-190093	u	-	3.25639	2-766(+)	len:256	type:internal	gi|302794935|ref|XP_002979231.1|;	PF00255.14;	sp|Q9SZ54|GPX7_ARATH;sp|P52032|GPX1_ARATH;	KOG1651;KOG1651;KOG1651;KOG1651;KOG1651;	AT1G63460.1;AT4G31870.1;	K00432;	9.16909	90.8211	38.7964
Smoe_00005829	scaffold_107:192152-194732	u	-	2.7331	1535-1861(+)	len:109	type:complete	gi|302817260|ref|XP_002990306.1|;	PF01040.13;	sp|Q1ACB3|HPT2_ARATH;sp|Q1ACB3|HPT2_ARATH;sp|Q0D576|HPT2_ORYSJ;sp|Q0D576|HPT2_ORYSJ;	-	AT3G11945.2;AT3G11945.1;	K12501;	1.57711	5.07073	2.50379
Smoe_00005830	scaffold_107:192152-194732	u	-	2.42112	31-771(+)	len:247	type:complete	gi|302817260|ref|XP_002990306.1|;	PF01040.13;	sp|Q1ACB3|HPT2_ARATH;sp|Q1ACB3|HPT2_ARATH;sp|Q0D576|HPT2_ORYSJ;sp|Q0D576|HPT2_ORYSJ;	-	AT3G11945.2;AT3G11945.1;	K12501;	1.57711	5.07073	2.50379
Smoe_00005849	scaffold_107:406681-408170	u	-	3.12904	397-981(+)	len:195	type:complete	gi|302817286|ref|XP_002990319.1|;	PF07002.11;	sp|Q5S1W2|BON2_ARATH;sp|Q5S1W2|BON2_ARATH;sp|Q941L3|BON1_ARATH;sp|Q941L3|BON1_ARATH;	KOG1327;KOG1327;KOG1327;KOG1327;KOG1327;KOG1327;KOG1327;KOG1327;KOG1327;KOG1327;	-	-	9.85186	9.47167	10.4669
Smoe_00005850	scaffold_107:406681-408170	u	-	2.00292	1-357(+)	len:119	type:5prime_partial	gi|302817286|ref|XP_002990319.1|;	PF07002.11;PF07002.11;	sp|Q5S1W2|BON2_ARATH;sp|Q5S1W2|BON2_ARATH;sp|Q5S1W2|BON2_ARATH;sp|Q941L3|BON1_ARATH;sp|Q941L3|BON1_ARATH;sp|Q941L3|BON1_ARATH;	KOG1327;KOG1327;KOG1327;KOG1327;KOG1327;KOG1327;KOG1327;KOG1327;KOG1327;KOG1327;KOG1327;KOG1327;KOG1327;KOG1327;KOG1327;	-	-	9.85186	9.47167	10.4669
Smoe_00005851	scaffold_107:406681-408170	u	-	2.15506	1-543(+)	len:181	type:5prime_partial	gi|302817286|ref|XP_002990319.1|;	PF07002.11;	sp|Q5S1W2|BON2_ARATH;sp|Q5S1W2|BON2_ARATH;sp|Q941L3|BON1_ARATH;sp|Q941L3|BON1_ARATH;	KOG1327;KOG1327;KOG1327;KOG1327;KOG1327;KOG1327;KOG1327;KOG1327;KOG1327;KOG1327;	-	-	9.85186	9.47167	10.4669
Smoe_00005854	scaffold_107:469546-473769	x	448008|448008.v1.91	3.48295	1-1776(+)	len:592	type:5prime_partial	gi|302817290|ref|XP_002990321.1|;	PF08640.6;	sp|P94014|GL21_ARATH;sp|P92995|GLT1_ARATH;	KOG2396;KOG2396;KOG2396;	-	K14557;	5.24236	6.31085	6.93391
Smoe_00005856	scaffold_107:478087-479568	u	-	1.53959	2-439(+)	len:146	type:5prime_partial	gi|470130733|ref|XP_004301257.1|;	PF01535.15;PF01535.15;PF13812.1;PF01535.15;PF12854.2;PF01535.15;PF13041.1;	sp|Q9LN01|PPR21_ARATH;sp|Q9LN01|PPR21_ARATH;sp|Q9LN01|PPR21_ARATH;sp|Q9LN01|PPR21_ARATH;sp|Q9LN01|PPR21_ARATH;sp|Q9LN01|PPR21_ARATH;sp|Q9LN01|PPR21_ARATH;sp|Q9LN01|PPR21_ARATH;sp|Q9LN01|PPR21_ARATH;sp|Q9FMA1|PP433_ARATH;sp|Q9FMA1|PP433_ARATH;sp|Q9FMA1|PP433_ARATH;sp|Q9FMA1|PP433_ARATH;	KOG4197;KOG4197;KOG4197;KOG4197;KOG4197;KOG4197;KOG4197;KOG4197;KOG4197;KOG4197;KOG4197;KOG4197;KOG4197;KOG4197;KOG4197;KOG4197;KOG4197;KOG4197;KOG4197;KOG4197;KOG4197;KOG4197;KOG4197;KOG4197;KOG4197;KOG4197;KOG4197;	-	-	0.250583	1.36735	0.744464
Smoe_00005867	scaffold_107:84374-86559	u	-	3.89035	2-1270(+)	len:423	type:5prime_partial	gi|302817308|ref|XP_002990330.1|;	PF00850.14;	sp|Q8RX28|HDA5_ARATH;sp|Q8RX28|HDA5_ARATH;sp|Q8LRK8|HDA18_ARATH;	KOG1343;KOG1343;KOG1343;KOG1343;KOG1343;KOG1343;KOG1343;KOG1343;	AT5G61060.2;AT5G61060.1;	K11407;	4.06112	2.70695	4.25782
Smoe_00005868	scaffold_107:86884-87884	u	-	2.8102	2-631(+)	len:210	type:5prime_partial	gi|302817310|ref|XP_002990331.1|;	PF00501.23;PF13193.1;	sp|Q9M0X9|4CLL7_ARATH;sp|P31686|4CL1_SOYBN;	KOG1176;KOG1176;KOG1176;KOG1176;KOG1176;	-	K01904;	1.78822	0.826412	1.2201
Smoe_00005875	scaffold_107:105306-107532	u	-	1.85463	93-662(+)	len:190	type:complete	gi|302795195|ref|XP_002979361.1|;	PF00501.23;PF13193.1;	sp|Q8H151|AAE13_ARATH;sp|Q8H151|AAE13_ARATH;sp|Q58DN7|ACSF3_BOVIN;sp|Q58DN7|ACSF3_BOVIN;	KOG1176;KOG1176;KOG1176;KOG1176;KOG1176;KOG1176;KOG1176;KOG1176;KOG1176;	-	K18660;	2.26858	15.339	6.91645
Smoe_00005876	scaffold_107:105306-107532	u	-	1.92527	617-1186(+)	len:190	type:complete	gi|302795195|ref|XP_002979361.1|;	PF00501.23;PF00501.23;PF13193.1;	sp|Q58DN7|ACSF3_BOVIN;sp|Q58DN7|ACSF3_BOVIN;sp|Q58DN7|ACSF3_BOVIN;sp|Q6GLK6|ACSF3_XENLA;sp|Q6GLK6|ACSF3_XENLA;sp|Q6GLK6|ACSF3_XENLA;	KOG1176;KOG1176;KOG1176;KOG1176;KOG1176;KOG1176;KOG1176;KOG1176;KOG1176;KOG1176;KOG1176;KOG1176;KOG1176;KOG1176;	-	K18660;	2.26858	15.339	6.91645
Smoe_00005879	scaffold_107:121717-133152	u	-	7.55081	2674-2997(+)	len:108	type:complete	gi|302795203|ref|XP_002979365.1|;	PF00626.17;PF00626.17;PF00626.17;PF00626.17;PF02209.14;	sp|O81644|VILI2_ARATH;sp|O81644|VILI2_ARATH;sp|O81644|VILI2_ARATH;sp|O81644|VILI2_ARATH;sp|O81644|VILI2_ARATH;sp|O81644|VILI2_ARATH;sp|O81644|VILI2_ARATH;sp|O65570|VILI4_ARATH;sp|O65570|VILI4_ARATH;sp|O65570|VILI4_ARATH;sp|O65570|VILI4_ARATH;sp|O65570|VILI4_ARATH;	KOG0443;KOG0443;KOG0443;KOG0443;KOG0443;KOG0443;KOG0443;KOG0443;KOG0443;KOG0443;KOG0443;KOG0443;KOG0443;KOG0443;KOG0443;KOG0443;KOG0443;KOG0443;KOG0443;KOG0443;KOG0443;KOG0443;KOG0443;KOG0443;KOG0443;	AT3G57410.1;AT2G41740.1;	-	40.3764	14.8523	41.1665
Smoe_00005884	scaffold_107:151867-156663	u	-	3.34397	1191-1532(+)	len:114	type:complete	gi|302817334|ref|XP_002990343.1|;	PF01237.13;	sp|Q9SR33|ORP3B_ARATH;sp|Q9SR33|ORP3B_ARATH;sp|Q93Y40|ORP3C_ARATH;sp|Q93Y40|ORP3C_ARATH;	KOG1737;KOG1737;KOG1737;KOG1737;KOG1737;KOG1737;KOG1737;KOG1737;KOG1737;	AT5G59420.1;AT5G59420.1;AT5G59420.1;AT5G02100.1;AT5G02100.1;	-	24.25	12.8118	13.3819
Smoe_00005885	scaffold_107:187552-188924	u	-	3.16145	3-839(+)	len:279	type:5prime_partial	gi|302817338|ref|XP_002990345.1|;	PF02099.12;	sp|Q9M391|ATX3H_ARATH;sp|Q8LQ36|ATX3_ORYSJ;	KOG2935;KOG2935;KOG2935;KOG2935;KOG2935;	-	K11863;	1.05731	0.486442	1.01296
Smoe_00005893	scaffold_107:314721-323674	u	-	2.92996	781-1185(+)	len:135	type:complete	gi|302817344|ref|XP_002990348.1|;	PF08501.6;PF01487.10;PF01488.15;	sp|Q9SQT8|DHQSD_ARATH;sp|Q9SQT8|DHQSD_ARATH;sp|Q9SQT8|DHQSD_ARATH;sp|C0ZB07|AROE_BREBN;sp|C0ZB07|AROE_BREBN;	KOG0692;KOG0692;KOG0692;KOG0692;KOG0692;KOG0692;KOG0692;	-	K13832;	2.76679	3.54944	3.43528
Smoe_00005894	scaffold_107:314721-323674	u	-	3.88467	1520-2071(+)	len:184	type:complete	gi|302817344|ref|XP_002990348.1|;	PF02138.13;PF00400.27;PF01487.10;PF08501.6;PF01488.15;	sp|Q9SQT8|DHQSD_ARATH;sp|Q562E7|WDR81_HUMAN;sp|Q562E7|WDR81_HUMAN;	KOG0692;KOG1786;KOG1786;KOG1786;KOG1786;KOG1786;KOG0692;KOG0692;	-	K13832;	2.76679	3.54944	3.43528
Smoe_00005896	scaffold_107:338529-339541	u	-	2.3248	76-834(+)	len:254	type:3prime_partial	gi|302795237|ref|XP_002979382.1|;	PF00657.17;	sp|Q8LFJ9|GLIP7_ARATH;sp|Q9FNP2|GDL75_ARATH;	-	-	-	0.15484	0.407902	0.472127
Smoe_00005902	scaffold_107:377862-380279	u	-	3.28343	3-1340(+)	len:446	type:5prime_partial	gi|302817362|ref|XP_002990357.1|;	PF04181.8;	sp|Q6AVZ9|RPAP2_ORYSJ;sp|Q6AVZ9|RPAP2_ORYSJ;sp|A2Y040|RPAP2_ORYSI;sp|A2Y040|RPAP2_ORYSI;	KOG4780;KOG4780;KOG4780;KOG4780;	-	-	28.0929	31.0209	23.487
Smoe_00005903	scaffold_107:377862-380279	u	-	4.235	3-1664(+)	len:554	type:5prime_partial	gi|302817362|ref|XP_002990357.1|;	PF04181.8;	sp|F4K1B1|RPAP2_ARATH;sp|F4K1B1|RPAP2_ARATH;sp|F4K1B1|RPAP2_ARATH;sp|Q6AVZ9|RPAP2_ORYSJ;sp|Q6AVZ9|RPAP2_ORYSJ;sp|Q6AVZ9|RPAP2_ORYSJ;	KOG4780;KOG4780;KOG4780;KOG4780;	-	-	28.0929	31.0209	23.487
Smoe_00005913	scaffold_107:399961-401933	u	-	4.07493	1071-1487(+)	len:140	type:3prime_partial	gi|302817376|ref|XP_002990364.1|;	PF02167.10;PF13837.1;	sp|P29610|CY12_SOLTU;sp|P25076|CY11_SOLTU;	KOG3052;KOG3052;KOG3052;KOG3052;KOG3052;	-	K00413;	13.9867	13.5616	13.9638
Smoe_00005914	scaffold_107:399961-401933	u	-	4.02055	3-476(+)	len:158	type:5prime_partial	gi|302817376|ref|XP_002990364.1|;	PF02167.10;PF02167.10;	sp|Q9D0M3|CY1_MOUSE;sp|Q9D0M3|CY1_MOUSE;sp|P00125|CY1_BOVIN;sp|P00125|CY1_BOVIN;	KOG3052;KOG3052;KOG3052;KOG3052;KOG3052;KOG3052;KOG3052;KOG3052;KOG3052;KOG3052;	-	K00413;	13.9867	13.5616	13.9638
Smoe_00005917	scaffold_107:458174-463129	u	-	6.24222	2561-2959(+)	len:133	type:complete	gi|302817390|ref|XP_002990371.1|;	PF04097.9;PF04097.9;PF04097.9;PF13851.1;PF13851.1;	sp|O22224|Y2162_ARATH;sp|O22224|Y2162_ARATH;sp|O22224|Y2162_ARATH;sp|O22224|Y2162_ARATH;sp|O22224|Y2162_ARATH;sp|Q7XJ96|GAS8_CHLRE;sp|Q7XJ96|GAS8_CHLRE;sp|Q7XJ96|GAS8_CHLRE;	KOG2168;KOG2168;KOG2168;KOG2168;KOG2168;KOG2168;KOG2168;KOG2168;KOG2168;KOG2168;	AT3G57350.1;	K14309;	2.89147	2.58422	1.99032
Smoe_00005918	scaffold_107:458174-463129	u	-	7.13315	2647-3045(+)	len:133	type:complete	gi|302817390|ref|XP_002990371.1|;	PF04097.9;PF13851.1;PF04097.9;PF04097.9;PF13851.1;	sp|O22224|Y2162_ARATH;sp|O22224|Y2162_ARATH;sp|O22224|Y2162_ARATH;sp|O22224|Y2162_ARATH;sp|Q60779|GAS8_MOUSE;sp|Q60779|GAS8_MOUSE;sp|Q60779|GAS8_MOUSE;	KOG2168;KOG2168;KOG2168;KOG2168;KOG2168;KOG2168;KOG2168;KOG2168;	AT3G57350.1;	K14309;	2.89147	2.58422	1.99032
Smoe_00005920	scaffold_107:467575-469472	u	-	2.38857	288-1079(+)	len:264	type:complete	gi|302795271|ref|XP_002979399.1|;	PF00170.16;	sp|Q8RYD6|AI5L1_ARATH;sp|Q9LES3|AI5L2_ARATH;	-	AT1G45249.1;AT3G56850.1;	K14432;	2.05398	2.14496	1.83084
Smoe_00005923	scaffold_107:527475-529554	u	-	3.86921	3-1016(+)	len:338	type:5prime_partial	gi|302817398|ref|XP_002990375.1|;	PF00141.18;	sp|O23044|PER3_ARATH;sp|Q9LT91|PER66_ARATH;	-	AT5G51890.1;	K00430;	2.99792	4.81957	7.71147
Smoe_00005928	scaffold_108:32658-61082	x	428836|428836.v1.91	3.91328	3-419(+)	len:139	type:5prime_partial	gi|302812205|ref|XP_002987790.1|;	PF05185.11;PF05185.11;PF05185.11;PF05185.11;	sp|Q6YXZ7|ANM5_ORYSJ;sp|Q6YXZ7|ANM5_ORYSJ;sp|Q6YXZ7|ANM5_ORYSJ;sp|Q6YXZ7|ANM5_ORYSJ;sp|A2X0Q3|ANM5_ORYSI;sp|A2X0Q3|ANM5_ORYSI;sp|A2X0Q3|ANM5_ORYSI;sp|A2X0Q3|ANM5_ORYSI;	KOG0822;KOG0822;KOG0822;KOG0822;KOG0822;KOG0822;KOG0822;KOG0822;KOG0822;KOG0822;KOG0822;KOG0822;KOG0822;KOG0822;KOG0822;KOG0822;KOG0822;KOG0822;KOG0822;KOG0822;	AT4G31120.2;AT4G31120.1;	K02516;	22.7193	17.2099	17.6372
Smoe_00005929	scaffold_108:32658-61082	u	-	3.24274	1-693(+)	len:231	type:5prime_partial	gi|224122138|ref|XP_002330550.1|;	PF00190.17;	sp|Q9FIC9|GL115_ARATH;sp|Q9FIC6|GL117_ARATH;	-	-	-	47.7567	0	1.52749
Smoe_00005930	scaffold_108:32658-61082	u	-	5.53398	591-950(+)	len:120	type:complete	gi|302812205|ref|XP_002987790.1|;	PF05185.11;PF05185.11;PF05185.11;PF05185.11;PF05185.11;	sp|Q6YXZ7|ANM5_ORYSJ;sp|Q6YXZ7|ANM5_ORYSJ;sp|Q6YXZ7|ANM5_ORYSJ;sp|Q6YXZ7|ANM5_ORYSJ;sp|A2X0Q3|ANM5_ORYSI;sp|A2X0Q3|ANM5_ORYSI;sp|A2X0Q3|ANM5_ORYSI;sp|A2X0Q3|ANM5_ORYSI;	KOG0822;KOG0822;KOG0822;KOG0822;KOG0822;KOG0822;KOG0822;KOG0822;KOG0822;KOG0822;KOG0822;KOG0822;KOG0822;KOG0822;KOG0822;KOG0822;KOG0822;KOG0822;KOG0822;KOG0822;	AT4G31120.2;AT4G31120.1;	K02516;	22.7193	17.2099	17.6372
Smoe_00005931	scaffold_108:32658-61082	u	-	5.24686	584-934(+)	len:117	type:complete	gi|302817407|ref|XP_002990379.1|;	PF05185.11;PF05185.11;PF05185.11;PF05185.11;PF05185.11;	sp|Q6YXZ7|ANM5_ORYSJ;sp|Q6YXZ7|ANM5_ORYSJ;sp|Q6YXZ7|ANM5_ORYSJ;sp|Q6YXZ7|ANM5_ORYSJ;sp|Q6YXZ7|ANM5_ORYSJ;sp|Q6YXZ7|ANM5_ORYSJ;sp|Q6YXZ7|ANM5_ORYSJ;sp|A2X0Q3|ANM5_ORYSI;sp|A2X0Q3|ANM5_ORYSI;sp|A2X0Q3|ANM5_ORYSI;sp|A2X0Q3|ANM5_ORYSI;sp|A2X0Q3|ANM5_ORYSI;sp|A2X0Q3|ANM5_ORYSI;sp|A2X0Q3|ANM5_ORYSI;	KOG0822;KOG0822;KOG0822;KOG0822;KOG0822;KOG0822;KOG0822;KOG0822;KOG0822;KOG0822;KOG0822;KOG0822;KOG0822;KOG0822;KOG0822;KOG0822;KOG0822;KOG0822;KOG0822;KOG0822;KOG0822;KOG0822;KOG0822;KOG0822;KOG0822;KOG0822;KOG0822;KOG0822;	AT4G31120.2;AT4G31120.1;	K02516;	22.7193	17.2099	17.6372
Smoe_00005932	scaffold_108:32658-61082	u	-	2.46867	3-968(+)	len:322	type:5prime_partial	gi|302817407|ref|XP_002990379.1|;	PF05185.11;PF05185.11;	sp|Q8GWT4|ANM15_ARATH;sp|Q8GWT4|ANM15_ARATH;sp|Q6YXZ7|ANM5_ORYSJ;sp|Q6YXZ7|ANM5_ORYSJ;	KOG0822;KOG0822;KOG0822;KOG0822;KOG0822;KOG0822;KOG0822;KOG0822;KOG0822;	-	K02516;	22.7193	17.2099	17.6372
Smoe_00005935	scaffold_108:65150-71891	u	-	11.5991	3578-4120(+)	len:181	type:complete	gi|302817411|ref|XP_002990381.1|;	PF00083.19;	sp|O48639|PHT13_ARATH;sp|Q8H6G8|PHT18_ORYSJ;	KOG0252;KOG0252;KOG0252;KOG0252;KOG0252;	AT2G32830.1;AT5G43360.1;AT5G43360.1;	K08176;	13.4794	7.15211	9.7625
Smoe_00005956	scaffold_108:231838-388863	u	-	2.52094	2060-3067(+)	len:336	type:complete	gi|302812229|ref|XP_002987802.1|;	PF03031.13;	sp|Q5F3Z7|CTSL2_CHICK;sp|Q5XIK8|CTSL2_RAT;	KOG1605;KOG1605;KOG1605;KOG0171;KOG0171;	-	K17616;	36.3832	36.5874	35.1708
Smoe_00005961	scaffold_108:403897-411283	x	160867|160867.v1.91	11.3518	465-971(+)	len:169	type:complete	gi|302817463|ref|XP_002990407.1|;	PF03016.10;	sp|Q7XJ98|KATAM_ARATH;sp|Q8H038|KATAM_ORYSJ;	KOG1021;KOG1021;KOG1021;KOG1021;KOG1021;	AT5G18015.1;AT5G18005.1;	-	6.3048	9.88479	12.4137
Smoe_00005980	scaffold_108:543901-544800	u	-	1.55363	538-897(+)	len:121	type:3prime_partial	gi|356511263|ref|XP_003524346.1|;	PF01535.15;PF01535.15;PF01535.15;PF01535.15;	sp|Q9SY02|PP301_ARATH;sp|Q9SY02|PP301_ARATH;sp|Q9SY02|PP301_ARATH;sp|Q9SY02|PP301_ARATH;sp|Q9SY02|PP301_ARATH;sp|Q9SY02|PP301_ARATH;sp|Q9SY02|PP301_ARATH;sp|Q9SY02|PP301_ARATH;sp|Q9SY02|PP301_ARATH;sp|Q9SY02|PP301_ARATH;sp|Q9SY02|PP301_ARATH;sp|Q9SY02|PP301_ARATH;sp|O64766|PP185_ARATH;sp|O64766|PP185_ARATH;sp|O64766|PP185_ARATH;sp|O64766|PP185_ARATH;sp|O64766|PP185_ARATH;sp|O64766|PP185_ARATH;sp|…	KOG4197;KOG4197;KOG4197;KOG4197;KOG4197;KOG4197;KOG4197;KOG4197;KOG4197;KOG4197;KOG4197;KOG4197;KOG4197;KOG4197;KOG4197;KOG4197;KOG4197;KOG4197;KOG4197;KOG4197;KOG4197;KOG4197;KOG4197;KOG4197;KOG4197;KOG4197;KOG4197;KOG4197;KOG4197;KOG4197;KOG4197;KOG4197;KOG4197;KOG4197;KOG4197;KOG4197;KOG4197;KOG4197;KOG4197;KOG4197;KOG4197;KOG4197;KOG4197;KOG4197;KOG4197;KOG4197;KOG4197;KOG4197;KOG4197;KOG4197;	-	-	0.562874	4.14576	2.30355
Smoe_00005981	scaffold_108:557575-559150	u	-	2.80392	617-1039(+)	len:141	type:complete	gi|302803175|ref|XP_002983341.1|;	PF13812.1;PF01535.15;PF13812.1;PF13041.1;	sp|Q9CAY1|PP223_ARATH;sp|Q9CAY1|PP223_ARATH;sp|Q9CAY1|PP223_ARATH;sp|Q9CAY1|PP223_ARATH;sp|Q9CAY1|PP223_ARATH;sp|Q9CAY1|PP223_ARATH;sp|Q9LYV3|PP377_ARATH;sp|Q9LYV3|PP377_ARATH;sp|Q9LYV3|PP377_ARATH;sp|Q9LYV3|PP377_ARATH;sp|Q9LYV3|PP377_ARATH;	KOG4197;KOG4197;KOG4197;KOG4197;KOG4197;KOG4197;KOG4197;KOG4197;KOG4197;KOG4197;KOG4197;KOG4197;KOG4197;KOG4197;KOG4197;KOG4197;KOG4197;KOG4197;KOG4197;KOG4197;KOG4197;KOG4197;KOG4197;KOG4197;KOG4197;KOG4197;KOG4197;KOG4197;	-	-	0.274945	0.869355	1.02869
Smoe_00005986	scaffold_108:65150-71891	u	-	3.60281	459-881(+)	len:141	type:complete	gi|302812339|ref|XP_002987857.1|;	PF03619.11;	sp|Q6ZMB5|T184A_HUMAN;sp|Q1RMW2|T184A_BOVIN;	KOG2641;KOG2641;KOG2641;KOG2641;KOG2641;	AT5G26740.3;AT5G26740.2;	-	16.3621	7.28105	13.3579
Smoe_00005994	scaffold_108:82509-85061	u	-	5.99662	122-2029(+)	len:636	type:complete	gi|302817495|ref|XP_002990423.1|;	PF01266.19;	sp|Q9SS48|SDP6_ARATH;sp|Q4R755|GPDM_MACFA;	KOG0042;KOG0042;KOG0042;KOG0042;KOG0042;	AT3G10370.1;AT3G10370.1;	K00111;	18.208	10.8766	19.527
Smoe_00006004	scaffold_108:210547-211882	u	-	3.98058	677-982(+)	len:102	type:complete	gi|302817513|ref|XP_002990432.1|;	PF13516.1;PF13516.1;PF13516.1;	sp|Q9FE83|SKIP2_ARATH;sp|Q9FE83|SKIP2_ARATH;sp|Q9C626|FB37_ARATH;	KOG1947;KOG1947;KOG1947;KOG1947;KOG1947;KOG1947;	-	-	2.70657	1.19699	1.19126
Smoe_00006009	scaffold_108:231838-388863	u	-	6.11328	365-1726(+)	len:454	type:complete	gi|302817521|ref|XP_002990436.1|;	PF00069.20;	sp|Q9FE20|PBS1_ARATH;sp|Q9SFT7|Y3707_ARATH;	KOG1187;KOG1187;KOG1187;KOG1187;KOG1187;	AT5G18610.2;AT5G18610.1;	-	0.563208	16.2787	7.24422
Smoe_00006011	scaffold_108:231838-388863	u	-	3.34084	1-309(+)	len:103	type:5prime_partial	gi|302817525|ref|XP_002990438.1|;	PF07889.7;	sp|Q3ED68|Y1295_ARATH;sp|A3KGZ2|OGFD2_DANRE;	KOG1971;KOG1971;KOG1971;KOG1971;KOG1971;	-	-	60.8545	55.9816	47.9286
Smoe_00006012	scaffold_108:231838-388863	u	-	3.84434	1583-2017(+)	len:145	type:complete	gi|302817525|ref|XP_002990438.1|;	-	sp|Q3ED68|Y1295_ARATH;sp|A3KGZ2|OGFD2_DANRE;	KOG1971;KOG1971;KOG1971;KOG1971;KOG1971;	-	-	60.8545	55.9816	47.9286
Smoe_00006013	scaffold_108:231838-388863	u	-	3.20149	1-309(+)	len:103	type:5prime_partial	gi|302817525|ref|XP_002990438.1|;	-	sp|Q3ED68|Y1295_ARATH;sp|P30155|RK27_TOBAC;sp|P30155|RK27_TOBAC;sp|P30155|RK27_TOBAC;	KOG1971;KOG1971;KOG1971;KOG1971;KOG1971;	-	-	60.8545	55.9816	47.9286
Smoe_00006015	scaffold_108:231838-388863	u	-	1.97565	801-1532(+)	len:244	type:complete	gi|302817531|ref|XP_002990441.1|;	PF10502.4;	sp|Q8H0W1|PLSP1_ARATH;sp|O04348|TPP1_ARATH;	KOG0171;KOG0171;KOG0171;KOG0171;KOG0171;	-	K03100;	144.568	36.5586	43.4644
Smoe_00006026	scaffold_108:417815-421421	u	-	4.64953	2474-3154(+)	len:227	type:complete	gi|302817545|ref|XP_002990448.1|;	PF00069.20;PF01453.19;PF08276.6;PF07714.12;	sp|Q8RWZ5|SD25_ARATH;sp|Q8RWZ5|SD25_ARATH;sp|Q8RWZ5|SD25_ARATH;sp|O65238|Y5537_ARATH;sp|O65238|Y5537_ARATH;	-	-	-	17.3384	1.28794	1.14396
Smoe_00006029	scaffold_108:447286-450931	u	-	2.18022	2651-2995(+)	len:115	type:complete	gi|302817553|ref|XP_002990452.1|;	PF00481.16;PF01490.13;PF01490.13;	sp|Q5Z8P0|P2C60_ORYSJ;sp|Q9FKX4|P2C79_ARATH;	KOG0700;KOG0700;KOG0700;KOG0700;KOG0700;	-	-	19.2953	4.8679	7.85469
Smoe_00006034	scaffold_108:471287-472440	u	-	4.05984	3-737(+)	len:245	type:5prime_partial	gi|302817559|ref|XP_002990455.1|;	PF04116.8;	sp|B3SGL0|BCH_GENLU;sp|O49814|BCH2_CAPAN;	-	-	K15746;	0.137629	0.968616	0.229164
Smoe_00006049	scaffold_109:78-1044	u	-	1.20497	2-430(+)	len:143	type:5prime_partial	gi|302817580|ref|XP_002990465.1|;	PF01554.13;	sp|Q9SIA3|MATE6_ARATH;sp|Q8GXM8|MATE7_ARATH;	KOG1347;KOG1347;KOG1347;KOG1347;KOG1347;	-	K03327;	0.888661	1.48868	0.0895347
Smoe_00006050	scaffold_109:1892-12942	u	-	10.2453	2-2032(+)	len:678	type:internal	gi|302817584|ref|XP_002990467.1|;	PF00009.22;PF03144.20;PF00679.19;	sp|P44910|TYPA_HAEIN;sp|P0A3B4|TYPA_SHIFL;	KOG0462;KOG0462;KOG0462;KOG0462;KOG0462;	AT2G31060.3;AT2G31060.3;AT2G31060.2;AT2G31060.2;	-	11.9415	21.0556	22.722
Smoe_00006052	scaffold_109:36459-38445	u	-	1.33847	1120-1710(+)	len:197	type:complete	gi|302804063|ref|XP_002983784.1|;	-	sp|Q1PEY6|EPFL6_ARATH;sp|Q2V3I3|EPFL4_ARATH;	-	-	-	0.458046	0.348086	0.602166
Smoe_00006055	scaffold_109:50209-61176	u	-	5.20413	2056-2649(+)	len:198	type:complete	gi|302817592|ref|XP_002990471.1|;	PF13869.1;	sp|Q6DJE4|CPSF5_XENLA;sp|Q4KM65|CPSF5_RAT;	KOG1689;KOG1689;KOG1689;KOG1689;KOG1689;	AT4G25550.1;	K14397;	5.38325	4.36425	4.63512
Smoe_00006057	scaffold_109:94307-95387	u	-	5.09955	2-535(+)	len:178	type:5prime_partial	gi|302817596|ref|XP_002990473.1|;	PF00574.18;	sp|Q9FN42|CLPP2_ARATH;sp|Q5PBD0|CLPP_ANAMM;	KOG0840;KOG0840;KOG0840;KOG0840;KOG0840;	-	K01358;	4.26436	5.39514	5.24088
Smoe_00006060	scaffold_109:116061-118936	u	-	2.65475	1252-1824(+)	len:191	type:complete	gi|302817604|ref|XP_002990477.1|;	PF03909.12;PF03909.12;	sp|Q3ECP0|TFB1A_ARATH;sp|Q3ECP0|TFB1A_ARATH;sp|Q3ECP0|TFB1A_ARATH;sp|Q9M322|TFB1C_ARATH;sp|Q9M322|TFB1C_ARATH;sp|Q9M322|TFB1C_ARATH;	KOG2074;KOG2074;KOG2074;KOG2074;KOG2074;KOG2074;KOG2074;	-	K03141;	11.546	14.3454	12.3055
Smoe_00006061	scaffold_109:121205-130791	u	-	4.46885	548-883(+)	len:112	type:complete	gi|302804043|ref|XP_002983774.1|;	PF01535.15;PF01535.15;PF01535.15;PF01535.15;PF01535.15;PF01535.15;PF01535.15;PF01535.15;PF13041.1;PF01535.15;PF01535.15;PF01535.15;PF00759.14;PF00759.14;PF00759.14;	sp|Q9SY02|PP301_ARATH;sp|Q9SY02|PP301_ARATH;sp|Q9SY02|PP301_ARATH;sp|Q8LQ92|GUN3_ORYSJ;sp|Q8LQ92|GUN3_ORYSJ;sp|Q8LQ92|GUN3_ORYSJ;	KOG4197;KOG4197;KOG4197;KOG4197;KOG4197;KOG4197;KOG4197;	AT1G23210.1;AT1G16520.1;	-	68.3355	77.4196	79.9577
Smoe_00006062	scaffold_109:121205-130791	u	-	1.90086	1-495(+)	len:166	type:internal	gi|302804041|ref|XP_002983773.1|;	-	sp|Q93W28|Y4554_ARATH;	-	AT1G16520.1;	-	68.3355	77.4196	79.9577
Smoe_00006073	scaffold_109:181406-192755	u	-	2.71238	2-742(+)	len:247	type:5prime_partial	gi|302804025|ref|XP_002983765.1|;	PF14938.1;	sp|Q9SPE5|SNAG_ARATH;sp|Q9U9R7|SNAG_DICDI;	KOG1585;KOG1585;KOG1585;KOG1585;	-	-	4.5326	3.8254	4.00711
Smoe_00006075	scaffold_109:194509-196343	u	-	6.53562	195-575(+)	len:127	type:complete	gi|302817632|ref|XP_002990491.1|;	PF00270.24;PF00271.26;	sp|Q9SA27|RH36_ARATH;sp|Q8L4E9|RH36_ORYSJ;	KOG0340;KOG0330;KOG0330;KOG0330;KOG0330;	-	K14778;	5.0119	5.83758	5.77952
Smoe_00006087	scaffold_109:266103-268278	u	-	4.1584	111-497(+)	len:129	type:complete	gi|302817640|ref|XP_002990495.1|;	PF00355.21;PF08417.7;	sp|Q8S7E1|CAO_ORYSJ;sp|Q8S7E1|CAO_ORYSJ;sp|Q8S7E1|CAO_ORYSJ;sp|Q8S7E1|CAO_ORYSJ;sp|Q9MBA1|CAO_ARATH;sp|Q9MBA1|CAO_ARATH;sp|Q9MBA1|CAO_ARATH;sp|Q9MBA1|CAO_ARATH;	-	-	K13600;	6.32403	6.1319	10.139
Smoe_00006088	scaffold_109:266103-268278	u	-	2.55986	952-1326(+)	len:125	type:complete	gi|302817640|ref|XP_002990495.1|;	PF00355.21;PF08417.7;	sp|Q8S7E1|CAO_ORYSJ;sp|Q9MBA1|CAO_ARATH;	-	-	K13600;	6.32403	6.1319	10.139
Smoe_00006091	scaffold_109:273893-279554	u	-	2.43335	1963-2493(+)	len:177	type:complete	gi|302804013|ref|XP_002983759.1|;	PF00010.21;	sp|O80536|PIF3_ARATH;sp|O80536|PIF3_ARATH;sp|Q8GZM7|PIF1_ARATH;sp|Q8GZM7|PIF1_ARATH;	-	-	K12126;	3.35653	7.59167	9.6355
Smoe_00006092	scaffold_109:273893-279554	u	-	4.80744	3533-4168(+)	len:212	type:complete	gi|449441810|ref|XP_004138675.1|;	PF00270.24;PF00010.21;	sp|O80536|PIF3_ARATH;sp|A7TJ36|DBP3_VANPO;	KOG0339;KOG0331;KOG0331;KOG0331;	AT1G09530.2;AT1G09530.1;	K12835;	3.35653	7.59167	9.6355
Smoe_00006098	scaffold_109:299995-300956	u	-	3.7634	284-658(+)	len:125	type:complete	gi|302817650|ref|XP_002990500.1|;	PF00190.17;	sp|Q6I544|GL52_ORYSJ;sp|Q9M263|GL24_ARATH;	-	-	-	0.129457	562.188	3.12729
Smoe_00006099	scaffold_109:304451-308580	u	-	13.2675	940-1422(+)	len:161	type:complete	gi|302804003|ref|XP_002983754.1|;	PF03547.13;	sp|Q67UL3|PIN1C_ORYSJ;sp|Q940Y5|PIN7_ARATH;	-	AT2G01420.2;AT2G01420.2;AT2G01420.1;AT2G01420.1;	K13947;	4.19106	5.62913	2.50078
Smoe_00006108	scaffold_109:342852-344720	u	-	5.10925	996-1349(+)	len:118	type:complete	gi|302817664|ref|XP_002990507.1|;	PF00682.14;PF00682.14;	sp|O81027|HMGCL_ARATH;sp|O81027|HMGCL_ARATH;sp|Q29448|HMGCL_BOVIN;sp|Q29448|HMGCL_BOVIN;	KOG2368;KOG2368;KOG2368;KOG2368;KOG2368;KOG2368;KOG2368;KOG2368;KOG2368;KOG2368;	-	K01640;	12.1511	20.724	11.9659
Smoe_00006109	scaffold_109:342852-344720	u	-	4.75987	1015-1368(+)	len:118	type:complete	gi|302817664|ref|XP_002990507.1|;	PF00682.14;PF00682.14;PF00682.14;	sp|O81027|HMGCL_ARATH;sp|O81027|HMGCL_ARATH;sp|O81027|HMGCL_ARATH;sp|Q29448|HMGCL_BOVIN;sp|Q29448|HMGCL_BOVIN;sp|Q29448|HMGCL_BOVIN;	KOG2368;KOG2368;KOG2368;KOG2368;KOG2368;KOG2368;KOG2368;KOG2368;KOG2368;KOG2368;KOG2368;KOG2368;KOG2368;KOG2368;KOG2368;	-	K01640;	12.1511	20.724	11.9659
Smoe_00006110	scaffold_109:342852-344720	u	-	4.70218	976-1329(+)	len:118	type:complete	gi|302817664|ref|XP_002990507.1|;	PF00682.14;PF00682.14;	sp|O81027|HMGCL_ARATH;sp|O81027|HMGCL_ARATH;sp|O81027|HMGCL_ARATH;sp|P38060|HMGCL_MOUSE;sp|P38060|HMGCL_MOUSE;sp|P38060|HMGCL_MOUSE;	KOG2368;KOG2368;KOG2368;KOG2368;KOG2368;KOG2368;KOG2368;KOG2368;KOG2368;KOG2368;KOG2368;KOG2368;KOG2368;KOG2368;KOG2368;	-	K01640;	12.1511	20.724	11.9659
Smoe_00006111	scaffold_109:342852-344720	u	-	1.44316	22-585(+)	len:189	type:3prime_partial	gi|302817664|ref|XP_002990507.1|;	PF00682.14;	sp|O81027|HMGCL_ARATH;sp|P97519|HMGCL_RAT;	KOG2368;KOG2368;KOG2368;	-	K01640;	12.1511	20.724	11.9659
Smoe_00006112	scaffold_109:342852-344720	u	-	5.13558	947-1300(+)	len:118	type:complete	gi|302817664|ref|XP_002990507.1|;	PF00682.14;PF00682.14;	sp|O81027|HMGCL_ARATH;sp|O81027|HMGCL_ARATH;sp|Q29448|HMGCL_BOVIN;sp|Q29448|HMGCL_BOVIN;	KOG2368;KOG2368;KOG2368;KOG2368;KOG2368;KOG2368;KOG2368;KOG2368;KOG2368;KOG2368;	-	K01640;	12.1511	20.724	11.9659
Smoe_00006116	scaffold_109:378661-387461	u	-	8.63021	6990-7298(+)	len:103	type:complete	gi|302817672|ref|XP_002990511.1|;	PF14510.1;PF00005.22;PF01061.19;PF08370.6;PF00005.22;PF01061.19;PF01535.15;PF01535.15;PF01535.15;PF01535.15;PF01535.15;PF01535.15;PF01535.15;PF01535.15;PF01535.15;PF13041.1;PF01535.15;PF01535.15;PF01535.15;PF13041.1;	sp|Q8GU88|PDR7_ORYSJ;sp|Q76CU2|PDR1_TOBAC;	KOG0065;KOG0065;KOG0065;KOG0065;KOG0065;	AT2G36380.1;AT4G15230.1;AT4G15230.1;	-	0.958826	51.3568	11.4
Smoe_00006117	scaffold_109:378661-387461	u	-	8.59745	7038-7346(+)	len:103	type:complete	gi|302817672|ref|XP_002990511.1|;	PF14510.1;PF00005.22;PF01061.19;PF08370.6;PF00005.22;PF01061.19;PF01535.15;PF01535.15;PF01535.15;PF01535.15;PF01535.15;PF01535.15;PF01535.15;PF01535.15;PF01535.15;PF13041.1;PF01535.15;PF01535.15;PF01535.15;PF13041.1;	sp|Q8GU88|PDR7_ORYSJ;sp|Q76CU2|PDR1_TOBAC;	KOG0065;KOG0065;KOG0065;KOG0065;KOG0065;	AT2G36380.1;AT4G15230.1;AT4G15230.1;	-	0.958826	51.3568	11.4
Smoe_00006118	scaffold_109:378661-387461	u	-	5.92298	7301-7609(+)	len:103	type:complete	gi|302817672|ref|XP_002990511.1|;	PF14510.1;PF01061.19;PF08370.6;PF00005.22;PF01535.15;PF01535.15;PF01535.15;PF01535.15;PF01535.15;PF01535.15;PF01535.15;PF01535.15;PF01535.15;PF13041.1;PF01535.15;PF01535.15;PF01535.15;PF13041.1;PF01061.19;	sp|Q2PCF1|PDR2_NICPL;sp|Q2PCF1|PDR2_NICPL;sp|Q2PCF1|PDR2_NICPL;sp|Q2PCF1|PDR2_NICPL;sp|Q2PCF1|PDR2_NICPL;sp|Q2PCF1|PDR2_NICPL;sp|Q2PCF1|PDR2_NICPL;sp|Q2PCF1|PDR2_NICPL;sp|Q2PCF1|PDR2_NICPL;sp|Q7PC87|AB34G_ARATH;sp|Q7PC87|AB34G_ARATH;sp|Q7PC87|AB34G_ARATH;sp|Q7PC87|AB34G_ARATH;sp|Q7PC87|AB34G_ARATH;sp|Q7PC87|AB34G_ARATH;sp|Q7PC87|AB34G_ARATH;sp|Q7PC87|AB34G_ARATH;sp|Q7PC87|AB34G_ARATH;	KOG0065;KOG0065;KOG0065;KOG0065;KOG0065;KOG0065;KOG0065;KOG0065;KOG0065;KOG0065;KOG0065;KOG0065;KOG0065;KOG0065;KOG0065;KOG0065;KOG0065;KOG0065;KOG0065;KOG0065;KOG0065;KOG0065;KOG0065;KOG0065;KOG0065;KOG0065;KOG0065;KOG0065;KOG0065;KOG0065;KOG0065;KOG0065;KOG0065;KOG0065;KOG0065;KOG0065;KOG0065;KOG0065;KOG0065;KOG0065;KOG0065;KOG0065;KOG0065;KOG0065;KOG0065;KOG0065;KOG0065;KOG0065;KOG0065;KOG0065…	AT2G36380.1;AT4G15230.1;AT4G15230.1;	-	0.958826	51.3568	11.4
Smoe_00006119	scaffold_109:378661-387461	u	-	8.31979	4502-4810(+)	len:103	type:complete	gi|302817672|ref|XP_002990511.1|;	PF01061.19;PF08370.6;PF00005.22;PF14510.1;PF01061.19;	sp|Q8GU88|PDR7_ORYSJ;sp|Q8GU88|PDR7_ORYSJ;sp|Q8GU88|PDR7_ORYSJ;sp|Q8GU88|PDR7_ORYSJ;sp|Q8GU88|PDR7_ORYSJ;sp|Q8GU88|PDR7_ORYSJ;sp|Q7PC87|AB34G_ARATH;sp|Q7PC87|AB34G_ARATH;sp|Q7PC87|AB34G_ARATH;sp|Q7PC87|AB34G_ARATH;sp|Q7PC87|AB34G_ARATH;sp|Q7PC87|AB34G_ARATH;	KOG0065;KOG0065;KOG0065;KOG0065;KOG0065;KOG0065;KOG0065;KOG0065;KOG0065;KOG0065;KOG0065;KOG0065;KOG0065;KOG0065;KOG0065;KOG0065;KOG0065;KOG0065;KOG0065;KOG0065;KOG0065;KOG0065;KOG0065;KOG0065;KOG0065;KOG0065;KOG0065;KOG0065;KOG0065;KOG0065;KOG0065;	AT2G36380.1;AT4G15230.1;AT4G15230.1;	-	0.958826	51.3568	11.4
Smoe_00006120	scaffold_109:400474-407071	u	-	10.609	5144-5620(+)	len:159	type:complete	gi|302803985|ref|XP_002983745.1|;	PF02135.11;PF08214.6;PF02135.11;	sp|Q9FWQ5|HAC12_ARATH;sp|Q9C5X9|HAC1_ARATH;sp|Q9C5X9|HAC1_ARATH;	KOG1778;KOG1778;KOG1778;KOG1778;KOG1778;KOG1778;KOG1778;	AT1G55970.1;AT1G79000.2;	K04498;	55.1511	25.6787	29.1786
Smoe_00006121	scaffold_109:400474-407071	u	-	5.13905	79-1323(+)	len:416	type:3prime_partial	gi|302817676|ref|XP_002990513.1|;	PF08214.6;	sp|Q9FWQ5|HAC12_ARATH;sp|Q9C5X9|HAC1_ARATH;	KOG1778;KOG1778;KOG1778;KOG1778;KOG1778;	AT1G55970.1;AT1G79000.2;	K04498;	55.1511	25.6787	29.1786
Smoe_00006122	scaffold_109:410708-416437	u	-	2.51412	1116-1424(+)	len:103	type:complete	gi|302803983|ref|XP_002983744.1|;	PF05770.6;PF05770.6;	sp|O80568|ITPK4_ARATH;sp|O80568|ITPK4_ARATH;sp|O80568|ITPK4_ARATH;sp|Q9T0F7|GXM2_ARATH;	-	-	K18801;	6.51903	7.66669	5.94734
Smoe_00006123	scaffold_109:416551-419344	u	-	1.82192	3-650(+)	len:216	type:complete	gi|302803981|ref|XP_002983743.1|;	PF12838.2;	sp|Q42599|NDS8A_ARATH;sp|Q9FX83|NDS8B_ARATH;	KOG3256;KOG3256;KOG3256;KOG3256;KOG3256;	AT1G79010.1;AT1G16700.1;	K03941;	11.4106	12.909	9.69789
Smoe_00006124	scaffold_109:420953-434843	u	-	3.42729	240-1010(+)	len:257	type:complete	gi|302817682|ref|XP_002990516.1|;	PF00227.21;	sp|Q7DLR9|PSB4_ARATH;sp|P28024|PSB4_XENLA;	KOG0185;KOG0185;KOG0185;KOG0185;KOG0185;	-	K02736;	50.1623	42.7584	44.8529
Smoe_00006125	scaffold_109:420953-434843	x	428997|428997.v1.91	4.17865	2969-3346(+)	len:126	type:complete	gi|302803975|ref|XP_002983740.1|;	PF01652.13;	sp|P48599|IF4E1_ORYSJ;sp|O23252|IF4E1_ARATH;	KOG1670;KOG1670;KOG1670;KOG1670;KOG1670;	AT4G18040.1;	K03259;	3.76782	4.09713	5.1045
Smoe_00006128	scaffold_109:478894-483537	u	-	2.36043	44-613(+)	len:190	type:complete	gi|302803973|ref|XP_002983739.1|;	PF00338.17;	sp|A0LRL9|RS10_ACIC1;sp|P72232|RS10_PLARO;	KOG0900;KOG3321;KOG0900;KOG0900;KOG0900;	-	K02946;	13.1824	67.9275	26.9338
Smoe_00006141	scaffold_109:1892-12942	u	-	2.32719	6512-6832(+)	len:107	type:complete	gi|302803855|ref|XP_002983680.1|;	PF01501.15;PF01535.15;PF01535.15;PF01535.15;PF13812.1;PF01535.15;PF01535.15;PF01535.15;PF01535.15;PF01535.15;PF13041.1;PF01535.15;	sp|Q0WV13|GAUTD_ARATH;sp|Q0WV13|GAUTD_ARATH;sp|Q8GWT1|GAUTE_ARATH;sp|Q8GWT1|GAUTE_ARATH;	KOG0767;KOG0767;KOG0767;KOG0767;	AT5G14040.1;	K13648;	19.4909	7.32499	6.52611
Smoe_00006142	scaffold_109:1892-12942	u	-	2.27546	6248-6568(+)	len:107	type:complete	gi|302803855|ref|XP_002983680.1|;	PF01501.15;PF01535.15;PF01535.15;PF01535.15;PF13812.1;PF01535.15;PF01535.15;PF01535.15;PF01535.15;PF01535.15;PF13041.1;PF01535.15;	sp|Q0WV13|GAUTD_ARATH;sp|Q8GWT1|GAUTE_ARATH;	KOG0767;KOG0767;KOG0767;KOG0767;	AT5G14040.1;	K13648;	19.4909	7.32499	6.52611
Smoe_00006143	scaffold_109:1892-12942	u	-	1.10852	1338-1745(+)	len:136	type:complete	gi|302803855|ref|XP_002983680.1|;	PF01535.15;PF01535.15;PF01535.15;PF13041.1;PF01535.15;PF01501.15;	sp|Q0WV13|GAUTD_ARATH;sp|Q0WV13|GAUTD_ARATH;sp|Q8GWT1|GAUTE_ARATH;sp|Q8GWT1|GAUTE_ARATH;	-	-	K13648;	19.4909	7.32499	6.52611
Smoe_00006144	scaffold_109:40352-50192	u	-	3.10535	3823-4209(+)	len:129	type:complete	gi|302817714|ref|XP_002990532.1|;	PF02893.15;PF00650.15;PF01485.16;PF01485.16;	sp|Q8W468|ARI8_ARATH;sp|Q84RR0|ARI7_ARATH;	KOG1815;KOG1815;KOG1815;KOG1815;KOG1815;	AT1G65430.1;AT1G65430.1;AT1G02120.1;	K11968;	40.3229	15.4441	19.6927
Smoe_00006145	scaffold_109:40352-50192	u	-	2.93534	1055-1375(+)	len:107	type:complete	gi|302817714|ref|XP_002990532.1|;	PF02893.15;PF01485.16;PF01485.16;PF00650.15;	sp|Q8W468|ARI8_ARATH;sp|Q84RR0|ARI7_ARATH;	KOG1815;KOG1815;KOG1815;KOG1815;KOG1815;	AT1G65430.1;AT1G65430.1;AT1G02120.1;	K11968;	40.3229	15.4441	19.6927
Smoe_00006146	scaffold_109:40352-50192	u	-	2.21242	3202-3561(+)	len:120	type:complete	gi|302817716|ref|XP_002990533.1|;	PF00650.15;PF02893.15;	sp|Q8VEF1|GRM1A_MOUSE;sp|Q3KR56|GRM1A_RAT;	KOG1471;KOG1471;KOG1032;KOG1032;KOG1471;KOG1471;	AT1G02120.1;	-	40.3229	15.4441	19.6927
Smoe_00006149	scaffold_109:50209-61176	u	-	5.84974	3095-3475(+)	len:127	type:complete	gi|302817718|ref|XP_002990534.1|;	PF02141.16;PF00069.20;PF00069.20;	sp|A2YBX5|G11A_ORYSI;sp|Q0DCT8|G11A_ORYSJ;	KOG0610;KOG0610;KOG0610;KOG0610;KOG0610;	AT5G47750.1;AT5G47750.1;AT5G40030.1;	K08286;	40.3859	27.7878	26.1092
Smoe_00006151	scaffold_109:61515-63919	u	-	5.22466	2-304(+)	len:101	type:complete	gi|302817722|ref|XP_002990536.1|;	PF00224.16;PF02887.11;PF00224.16;	sp|Q9FLW9|PKP2_ARATH;sp|Q9FLW9|PKP2_ARATH;sp|Q40546|KPYG_TOBAC;sp|Q40546|KPYG_TOBAC;	KOG2323;KOG2323;KOG2323;KOG2323;KOG2323;KOG2323;KOG2323;KOG2323;KOG2323;KOG2323;	AT5G52920.1;AT5G52920.1;AT5G52920.1;	K00873;	20.2777	22.3653	29.0729
Smoe_00006157	scaffold_109:111493-115960	u	-	4.52696	2920-3231(+)	len:104	type:complete	gi|302817734|ref|XP_002990542.1|;	PF02138.13;PF02138.13;PF14844.1;PF00400.27;PF00400.27;	sp|Q54PP7|LVSF_DICDI;sp|Q54PP7|LVSF_DICDI;sp|Q54PP7|LVSF_DICDI;sp|Q54PP7|LVSF_DICDI;sp|Q54PP7|LVSF_DICDI;sp|Q54PP7|LVSF_DICDI;sp|Q54PP7|LVSF_DICDI;sp|Q54PP7|LVSF_DICDI;sp|Q92636|FAN_HUMAN;sp|Q92636|FAN_HUMAN;sp|Q92636|FAN_HUMAN;sp|Q92636|FAN_HUMAN;sp|Q92636|FAN_HUMAN;sp|Q92636|FAN_HUMAN;sp|Q92636|FAN_HUMAN;	KOG1786;KOG1786;KOG1786;KOG1786;KOG1786;KOG1786;KOG1787;KOG1787;KOG1787;KOG1787;KOG1787;KOG1787;KOG1787;KOG1787;KOG1787;KOG1787;KOG1787;KOG1787;KOG1787;KOG1787;KOG1787;KOG1787;	-	K18953;	14.3712	16.0113	13.6065
Smoe_00006158	scaffold_109:111493-115960	u	-	4.38123	3007-3318(+)	len:104	type:complete	gi|302817734|ref|XP_002990542.1|;	PF14844.1;PF02138.13;PF00400.27;PF00400.27;	sp|Q54PP7|LVSF_DICDI;sp|Q54PP7|LVSF_DICDI;sp|Q54PP7|LVSF_DICDI;sp|Q54PP7|LVSF_DICDI;sp|Q54PP7|LVSF_DICDI;sp|Q54PP7|LVSF_DICDI;sp|Q92636|FAN_HUMAN;sp|Q92636|FAN_HUMAN;sp|Q92636|FAN_HUMAN;	KOG1786;KOG1786;KOG1786;KOG1787;KOG1787;KOG1787;KOG1787;KOG1787;KOG1787;KOG1787;KOG1787;KOG1787;KOG1787;KOG1787;KOG1787;	-	K18953;	14.3712	16.0113	13.6065
Smoe_00006159	scaffold_109:119099-120997	u	-	1.58188	621-932(+)	len:104	type:complete	gi|302817736|ref|XP_002990543.1|;	PF00067.17;PF12874.2;PF00067.17;	sp|Q15428|SF3A2_HUMAN;sp|Q6AXT8|SF3A2_RAT;	KOG0227;KOG0227;KOG0227;KOG0227;KOG0227;	AT2G32600.1;	K12826;	8.75583	13.6437	12.4289
Smoe_00006160	scaffold_109:121205-130791	u	-	8.25599	2-307(+)	len:102	type:5prime_partial	gi|302817740|ref|XP_002990545.1|;	PF01233.14;PF02799.10;PF00635.21;	sp|Q9LTR9|NMT1_ARATH;sp|Q94L32|NMT2_ARATH;	KOG2779;KOG2779;KOG2779;KOG2779;KOG2779;KOG2779;	AT1G08820.2;AT1G08820.1;	K00671;	16.9577	14.7965	16.2123
Smoe_00006161	scaffold_109:121205-130791	u	-	8.19827	165-596(+)	len:144	type:complete	gi|302817740|ref|XP_002990545.1|;	PF01233.14;PF02799.10;PF00635.21;	sp|Q9LTR9|NMT1_ARATH;sp|Q94L32|NMT2_ARATH;	KOG2779;KOG2779;KOG2779;KOG2779;KOG2779;KOG2779;	AT1G08820.2;AT1G08820.1;	K00671;	16.9577	14.7965	16.2123
Smoe_00006165	scaffold_109:145040-148054	u	-	2.53401	2299-2727(+)	len:143	type:complete	gi|302803821|ref|XP_002983663.1|;	PF07714.12;PF07714.12;	sp|Q9LFV3|Y5157_ARATH;sp|Q9LT96|Y5977_ARATH;sp|Q9LT96|Y5977_ARATH;sp|Q9LT96|Y5977_ARATH;	KOG1187;KOG1187;KOG1187;KOG1187;	AT1G66880.1;	-	19.1673	2.50923	4.67563
Smoe_00006167	scaffold_109:181406-192755	x	428944|428944.v1.91	5.50697	1005-1310(+)	len:102	type:complete	gi|302817750|ref|XP_002990550.1|;	PF13812.1;PF01535.15;PF01535.15;PF13041.1;PF13041.1;PF13041.1;PF01535.15;PF01535.15;PF01535.15;PF13041.1;PF01535.15;PF13041.1;PF01535.15;PF13041.1;PF13812.1;PF01761.15;	sp|B8GPV3|AROB_THISH;sp|Q3JEG3|AROB_NITOC;	KOG0692;KOG4197;KOG4197;KOG4197;KOG4197;KOG4197;KOG4197;KOG4197;KOG4197;KOG4197;KOG4197;KOG4197;KOG4197;KOG4197;KOG4197;KOG4197;KOG4197;KOG4197;KOG4197;KOG4197;KOG4197;KOG4197;KOG4197;KOG4197;KOG4197;KOG4197;KOG4197;KOG4197;KOG4197;KOG4197;	AT5G66120.2;AT5G66120.1;	K01735;	9.29153	4.75362	6.5712
Smoe_00006168	scaffold_109:181406-192755	u	-	5.87212	1005-1310(+)	len:102	type:complete	gi|302817750|ref|XP_002990550.1|;	PF13812.1;PF01535.15;PF01535.15;PF13041.1;PF13041.1;PF13041.1;PF01535.15;PF01535.15;PF01535.15;PF13041.1;PF01535.15;PF13041.1;PF13041.1;PF13812.1;PF01761.15;	sp|B8GPV3|AROB_THISH;sp|Q3JEG3|AROB_NITOC;	KOG0692;KOG4197;KOG4197;KOG4197;KOG4197;KOG4197;KOG4197;KOG4197;KOG4197;KOG4197;KOG4197;KOG4197;KOG4197;KOG4197;KOG4197;KOG4197;KOG4197;KOG4197;KOG4197;KOG4197;KOG4197;KOG4197;KOG4197;KOG4197;KOG4197;KOG4197;KOG4197;KOG4197;KOG4197;KOG4197;	AT5G66120.2;AT5G66120.1;	K01735;	9.29153	4.75362	6.5712
Smoe_00006173	scaffold_109:234392-237141	x	428953|428953.v1.91	1.4009	740-1114(+)	len:125	type:complete	gi|302803807|ref|XP_002983656.1|;	PF00022.14;	sp|Q8LGE3|ARP6_ARATH;sp|Q5NBI2|ARP6_ORYSJ;	KOG0676;KOG0680;KOG0680;KOG0676;KOG0676;	-	K11662;	4.17961	6.86815	4.45135
Smoe_00006174	scaffold_109:234392-237141	x	428953|428953.v1.91	1.40015	743-1117(+)	len:125	type:complete	gi|302803807|ref|XP_002983656.1|;	PF00022.14;	sp|Q8LGE3|ARP6_ARATH;sp|Q5NBI2|ARP6_ORYSJ;	KOG0676;KOG0680;KOG0680;KOG0676;KOG0676;	-	K11662;	4.17961	6.86815	4.45135
Smoe_00006175	scaffold_109:237246-238156	u	-	2.87249	43-855(+)	len:272	type:3prime_partial	gi|302817762|ref|XP_002990556.1|;	PF00022.14;	sp|Q5NBI2|ARP6_ORYSJ;sp|A2WNB0|ARP6_ORYSI;	KOG0676;KOG0680;KOG0680;KOG0680;KOG0680;	-	K11662;	1.79973	3.68945	2.7447
Smoe_00006176	scaffold_109:255674-261572	u	-	7.6328	2295-2675(+)	len:127	type:complete	gi|302817764|ref|XP_002990557.1|;	PF00266.14;PF02042.10;PF00564.19;	sp|Q56YA5|SGAT_ARATH;sp|P55819|SGAA_METEA;	KOG2862;	AT2G13360.2;AT2G13360.1;	K00830;	82.3781	95.3193	33.8958
Smoe_00006177	scaffold_109:255674-261572	u	-	6.43183	2618-2998(+)	len:127	type:complete	gi|302817764|ref|XP_002990557.1|;	PF02042.10;PF00564.19;PF00266.14;	sp|Q56YA5|SGAT_ARATH;sp|P55819|SGAA_METEA;	KOG2862;	AT2G13360.2;AT2G13360.1;	K00830;	82.3781	95.3193	33.8958
Smoe_00006178	scaffold_109:255674-261572	u	-	9.43963	3168-3497(+)	len:111	type:3prime_partial	gi|168036338|ref|XP_001770664.1|;	PF02042.10;PF00564.19;	sp|Q5NB82|NLP3_ORYSJ;sp|Q8RWY4|NLP6_ARATH;sp|Q8RWY4|NLP6_ARATH;	-	AT2G17150.1;AT1G76350.1;	-	82.3781	95.3193	33.8958
Smoe_00006185	scaffold_109:287506-291013	u	-	4.76824	296-1045(+)	len:250	type:complete	gi|411107728|gb|AFW04239.1|;	-	sp|Q7XPY2|PMA1_ORYSJ;sp|Q7XPY2|PMA1_ORYSJ;sp|P83970|PMA1_WHEAT;sp|P83970|PMA1_WHEAT;	KOG0205;KOG0205;KOG0205;KOG0205;KOG0205;KOG0205;KOG0205;KOG0205;KOG0205;KOG0205;	-	K01535;	2.13123	1.79042	2.37866
Smoe_00006186	scaffold_109:291206-293278	u	-	4.46541	232-1962(+)	len:578	type:3prime_partial	gi|390190099|dbj|BAM20993.1|;	PF00690.21;PF00122.15;PF00702.21;	sp|P22180|PMA1_SOLLC;sp|Q03194|PMA4_NICPL;	KOG0205;KOG0205;KOG0205;KOG0205;KOG0205;	-	K01535;	9.42165	8.11098	9.58702
Smoe_00006190	scaffold_109:320321-321368	u	-	1.46102	180-497(+)	len:106	type:complete	gi|302817776|ref|XP_002990563.1|;	PF01535.15;PF01535.15;PF01535.15;PF13812.1;	sp|O64766|PP185_ARATH;sp|O64766|PP185_ARATH;sp|O64766|PP185_ARATH;sp|O64766|PP185_ARATH;sp|O64766|PP185_ARATH;sp|O64766|PP185_ARATH;sp|O64766|PP185_ARATH;sp|O64766|PP185_ARATH;sp|Q9LS72|PP261_ARATH;sp|Q9LS72|PP261_ARATH;	KOG4197;KOG4197;KOG4197;KOG4197;KOG4197;KOG4197;KOG4197;KOG4197;KOG4197;KOG4197;KOG4197;KOG4197;KOG4197;KOG4197;KOG4197;KOG4197;KOG4197;KOG4197;KOG4197;KOG4197;KOG4197;	-	-	2.75743	5.73284	2.1969
Smoe_00006191	scaffold_109:320321-321368	u	-	1.16928	377-898(+)	len:175	type:3prime_partial	gi|302817776|ref|XP_002990563.1|;	PF01535.15;PF01535.15;PF01535.15;PF13812.1;	sp|O64766|PP185_ARATH;sp|O64766|PP185_ARATH;sp|O64766|PP185_ARATH;sp|O64766|PP185_ARATH;sp|O64766|PP185_ARATH;sp|O64766|PP185_ARATH;sp|O64766|PP185_ARATH;sp|O64766|PP185_ARATH;sp|Q9LS72|PP261_ARATH;sp|Q9LS72|PP261_ARATH;	KOG4197;KOG4197;KOG4197;KOG4197;KOG4197;KOG4197;KOG4197;KOG4197;KOG4197;KOG4197;KOG4197;KOG4197;KOG4197;KOG4197;KOG4197;KOG4197;KOG4197;KOG4197;KOG4197;KOG4197;KOG4197;	-	-	2.75743	5.73284	2.1969
Smoe_00006192	scaffold_109:320321-321368	u	-	1.17006	374-895(+)	len:175	type:3prime_partial	gi|302817776|ref|XP_002990563.1|;	PF01535.15;PF01535.15;PF01535.15;PF13812.1;	sp|O64766|PP185_ARATH;sp|O64766|PP185_ARATH;sp|O64766|PP185_ARATH;sp|O64766|PP185_ARATH;sp|O64766|PP185_ARATH;sp|O64766|PP185_ARATH;sp|O64766|PP185_ARATH;sp|O64766|PP185_ARATH;sp|Q9LS72|PP261_ARATH;sp|Q9LS72|PP261_ARATH;	KOG4197;KOG4197;KOG4197;KOG4197;KOG4197;KOG4197;KOG4197;KOG4197;KOG4197;KOG4197;KOG4197;KOG4197;KOG4197;KOG4197;KOG4197;KOG4197;KOG4197;KOG4197;KOG4197;KOG4197;KOG4197;	-	-	2.75743	5.73284	2.1969
Smoe_00006194	scaffold_109:322305-329782	u	-	6.73097	4778-5116(+)	len:113	type:complete	gi|302803789|ref|XP_002983647.1|;	PF00176.18;PF11496.3;PF00385.19;PF00176.18;PF06465.8;PF06461.6;PF13418.1;PF13854.1;PF06461.6;	sp|Q9S775|PKL_ARATH;sp|Q9S775|PKL_ARATH;sp|Q9S775|PKL_ARATH;sp|Q9S775|PKL_ARATH;sp|Q9S775|PKL_ARATH;sp|Q9S775|PKL_ARATH;sp|Q9S775|PKL_ARATH;sp|Q9S775|PKL_ARATH;sp|Q9S775|PKL_ARATH;sp|Q9S775|PKL_ARATH;sp|O16102|CHD3_DROME;sp|O16102|CHD3_DROME;sp|O16102|CHD3_DROME;sp|O16102|CHD3_DROME;sp|O16102|CHD3_DROME;	KOG0383;KOG0383;KOG0383;KOG0383;KOG0383;KOG0383;KOG0383;KOG0383;KOG0383;KOG0383;KOG0383;KOG0383;KOG0383;KOG0383;KOG0383;KOG0383;KOG0383;KOG0383;KOG0383;KOG0383;KOG0383;KOG0383;KOG0383;KOG0384;KOG0384;KOG0384;KOG0384;KOG0384;KOG0384;KOG0384;KOG0384;KOG0384;KOG0384;	AT2G25170.1;	K11643;	25.5059	11.2339	11.7223
Smoe_00006195	scaffold_109:322305-329782	u	-	8.59331	4860-5198(+)	len:113	type:complete	gi|302803789|ref|XP_002983647.1|;	PF00176.18;PF06465.8;PF06461.6;PF00176.18;PF00271.26;PF06461.6;PF00385.19;PF00385.19;PF13418.1;PF13854.1;	sp|Q9S775|PKL_ARATH;sp|Q9S775|PKL_ARATH;sp|Q9S775|PKL_ARATH;sp|Q9S775|PKL_ARATH;sp|Q9S775|PKL_ARATH;sp|Q9S775|PKL_ARATH;sp|Q9S775|PKL_ARATH;sp|Q9S775|PKL_ARATH;sp|Q6PDQ2|CHD4_MOUSE;sp|Q6PDQ2|CHD4_MOUSE;sp|Q6PDQ2|CHD4_MOUSE;sp|Q6PDQ2|CHD4_MOUSE;sp|Q6PDQ2|CHD4_MOUSE;	KOG0383;KOG0383;KOG0383;KOG0383;KOG0383;KOG0383;KOG0383;KOG0383;KOG0383;KOG0383;KOG0383;KOG0383;KOG0383;KOG0383;KOG0383;KOG0383;KOG0383;KOG0384;KOG0384;KOG0384;KOG0384;KOG0383;KOG0383;KOG0383;KOG0383;KOG0383;	AT2G25170.1;	K11643;	25.5059	11.2339	11.7223
Smoe_00006196	scaffold_109:322305-329782	u	-	9.04061	4564-5040(+)	len:160	type:3prime_partial	gi|302817780|ref|XP_002990565.1|;	PF00176.18;PF00271.26;PF13418.1;PF13418.1;PF13854.1;PF00385.19;PF00385.19;PF06465.8;PF06461.6;PF06461.6;PF00176.18;	sp|Q9S775|PKL_ARATH;sp|Q9S775|PKL_ARATH;sp|Q9S775|PKL_ARATH;sp|Q9S775|PKL_ARATH;sp|Q6PDQ2|CHD4_MOUSE;sp|Q6PDQ2|CHD4_MOUSE;sp|Q6PDQ2|CHD4_MOUSE;sp|Q6PDQ2|CHD4_MOUSE;	KOG0383;KOG0383;KOG0383;KOG0383;KOG0383;KOG0383;KOG0383;KOG0383;KOG0383;KOG0383;KOG0383;KOG0383;KOG0383;KOG0383;KOG0383;KOG0383;KOG0383;KOG0383;KOG0383;	AT2G25170.1;	K11643;	25.5059	11.2339	11.7223
Smoe_00006197	scaffold_109:322305-329782	u	-	7.22602	5418-5756(+)	len:113	type:complete	gi|302817780|ref|XP_002990565.1|;	PF00385.19;PF00385.19;PF00176.18;PF06465.8;PF06461.6;PF00176.18;PF00271.26;PF06461.6;PF00176.18;PF13418.1;PF13854.1;	sp|Q9S775|PKL_ARATH;sp|Q9S775|PKL_ARATH;sp|Q9S775|PKL_ARATH;sp|Q9S775|PKL_ARATH;sp|Q9S775|PKL_ARATH;sp|Q9S775|PKL_ARATH;sp|Q9S775|PKL_ARATH;sp|Q9S775|PKL_ARATH;sp|Q6PDQ2|CHD4_MOUSE;sp|Q6PDQ2|CHD4_MOUSE;sp|Q6PDQ2|CHD4_MOUSE;sp|Q6PDQ2|CHD4_MOUSE;	KOG0383;KOG0383;KOG0383;KOG0383;KOG0383;KOG0383;KOG0383;KOG0383;KOG0383;KOG0383;KOG0383;KOG0383;KOG0383;KOG0383;KOG0383;KOG0383;KOG0383;KOG0383;KOG0383;KOG0383;KOG0383;KOG0383;KOG0383;KOG0383;KOG0383;	-	K11643;	25.5059	11.2339	11.7223
Smoe_00006198	scaffold_109:322305-329782	u	-	8.29217	3152-3532(+)	len:127	type:complete	gi|302817780|ref|XP_002990565.1|;	PF00385.19;PF00385.19;PF00176.18;PF00176.18;PF00271.26;PF06465.8;PF06461.6;	sp|Q9S775|PKL_ARATH;sp|Q9S775|PKL_ARATH;sp|Q9S775|PKL_ARATH;sp|Q9S775|PKL_ARATH;sp|Q9S775|PKL_ARATH;sp|Q9S775|PKL_ARATH;sp|Q9S775|PKL_ARATH;sp|Q6PDQ2|CHD4_MOUSE;sp|Q6PDQ2|CHD4_MOUSE;sp|Q6PDQ2|CHD4_MOUSE;sp|Q6PDQ2|CHD4_MOUSE;sp|Q6PDQ2|CHD4_MOUSE;	KOG0383;KOG0383;KOG0383;KOG0383;KOG0383;KOG0383;KOG0383;KOG0383;KOG0383;KOG0383;KOG0383;KOG0383;KOG0383;KOG0383;KOG0383;KOG0383;KOG0383;KOG0383;KOG0383;KOG0383;KOG0383;KOG0383;KOG0383;KOG0383;KOG0383;	-	K11643;	25.5059	11.2339	11.7223
Smoe_00006201	scaffold_109:355212-357350	u	-	3.84118	3-332(+)	len:110	type:5prime_partial	gi|302803783|ref|XP_002983644.1|;	PF13639.1;	sp|Q41638|XTHA_PHAAN;sp|Q39857|XTH_SOYBN;	-	-	K08235;	2.36337	1.33867	2.3034
Smoe_00006202	scaffold_109:355212-357350	u	-	4.02238	3-1034(+)	len:344	type:5prime_partial	gi|302803783|ref|XP_002983644.1|;	PF13639.1;	sp|Q41638|XTHA_PHAAN;sp|Q39857|XTH_SOYBN;	KOG0800;KOG0800;	-	K08235;	2.36337	1.33867	2.3034
Smoe_00006203	scaffold_109:357921-360740	u	-	5.63023	930-1229(+)	len:100	type:complete	gi|54695180|dbj|BAD67155.1|;	PF13812.1;PF13041.1;PF01535.15;PF13041.1;PF01535.15;PF13041.1;PF14432.1;	sp|Q3E6Q1|PPR32_ARATH;sp|Q3E6Q1|PPR32_ARATH;sp|Q3E6Q1|PPR32_ARATH;sp|Q3E6Q1|PPR32_ARATH;sp|Q7Y211|PP285_ARATH;sp|Q7Y211|PP285_ARATH;sp|Q7Y211|PP285_ARATH;sp|Q7Y211|PP285_ARATH;	KOG4197;KOG4197;KOG4197;KOG4197;KOG4197;KOG4197;KOG4197;KOG4197;KOG4197;KOG4197;KOG4197;KOG4197;KOG4197;KOG4197;KOG4197;KOG4197;KOG4197;KOG4197;KOG4197;KOG4197;KOG4197;KOG4197;KOG4197;KOG4197;	-	-	2.56781	2.87139	2.64502
Smoe_00006215	scaffold_109:408032-409867	u	-	5.32402	978-1286(+)	len:103	type:complete	gi|302817800|ref|XP_002990575.1|;	PF07690.11;	sp|O23596|GLPT4_ARATH;sp|Q9C5L3|GLPT1_ARATH;	KOG2533;KOG2533;KOG2533;KOG2533;KOG2533;	AT3G47420.1;	K13783;	29.0225	10.424	15.4643
Smoe_00006216	scaffold_109:410708-416437	u	-	7.27862	2309-2854(+)	len:182	type:complete	gi|302803767|ref|XP_002983636.1|;	PF00076.17;PF14259.1;PF04669.8;	sp|Q9T0F7|GXM2_ARATH;sp|Q9LQ32|GXM3_ARATH;	-	-	K18801;	50.1674	31.5607	47.9498
Smoe_00006218	scaffold_109:416551-419344	u	-	1.25719	3-506(+)	len:168	type:5prime_partial	gi|302803761|ref|XP_002983633.1|;	PF01406.14;	sp|B8JDH1|SYC_ANAD2;sp|B8JDH1|SYC_ANAD2;sp|B4UGC3|SYC_ANASK;sp|B4UGC3|SYC_ANASK;	KOG2007;KOG2007;KOG2007;KOG2007;KOG2007;KOG2007;KOG2007;	-	K01883;	4.5809	6.72291	6.10798
Smoe_00006224	scaffold_109:452832-457963	u	-	10.6241	148-450(+)	len:101	type:complete	gi|302817814|ref|XP_002990582.1|;	PF02791.12;PF05066.8;PF15612.1;PF00046.24;	sp|Q7Y0V7|ROC6_ORYSJ;sp|Q54PU1|HBX10_DICDI;	KOG0490;	-	-	0.817194	2.70922	1.98273
Smoe_00006225	scaffold_109:458905-463281	u	-	3.23218	197-1012(+)	len:272	type:complete	gi|302817816|ref|XP_002990583.1|;	PF01612.15;PF00570.18;	sp|Q10146|RRP6_SCHPO;sp|Q10146|RRP6_SCHPO;sp|Q8VEG4|EXD2_MOUSE;	KOG2206;KOG4373;KOG2206;KOG2206;KOG2206;KOG2206;KOG2206;	-	K12951;	6.4624	7.16944	6.33614
Smoe_00006226	scaffold_109:458905-463281	u	-	3.28492	199-930(+)	len:244	type:complete	gi|302817816|ref|XP_002990583.1|;	PF01612.15;PF00570.18;	sp|Q10146|RRP6_SCHPO;sp|Q10146|RRP6_SCHPO;sp|Q8VEG4|EXD2_MOUSE;	KOG2206;KOG4373;KOG2206;KOG2206;KOG2206;KOG2206;	-	K12951;	6.4624	7.16944	6.33614
Smoe_00006228	scaffold_109:465222-466587	u	-	1.61164	1-729(+)	len:243	type:5prime_partial	gi|302803749|ref|XP_002983627.1|;	PF00383.17;	sp|O34598|GUAD_BACSU;sp|O67050|TADA_AQUAE;	KOG1018;KOG1018;KOG1018;KOG1018;KOG1018;	-	-	9.03131	10.6287	10.0235
Smoe_00006229	scaffold_109:465222-466587	u	-	1.82372	176-826(+)	len:217	type:complete	gi|302803749|ref|XP_002983627.1|;	PF00383.17;	sp|O34598|GUAD_BACSU;sp|O67050|TADA_AQUAE;	KOG1018;KOG1018;KOG1018;KOG1018;KOG1018;	-	-	9.03131	10.6287	10.0235
Smoe_00006230	scaffold_109:465222-466587	u	-	1.91163	201-851(+)	len:217	type:complete	gi|302803749|ref|XP_002983627.1|;	PF00383.17;	sp|O34598|GUAD_BACSU;sp|O67050|TADA_AQUAE;	KOG1018;KOG1018;KOG1018;KOG1018;KOG1018;	-	-	9.03131	10.6287	10.0235
Smoe_00006232	scaffold_109:478894-483537	u	-	12.1427	926-1327(+)	len:134	type:complete	gi|302817818|ref|XP_002990584.1|;	PF01602.15;PF01602.15;PF08752.5;PF01602.15;	sp|Q6Z382|COPG2_ORYSJ;sp|Q6Z382|COPG2_ORYSJ;sp|Q6Z382|COPG2_ORYSJ;sp|Q6Z382|COPG2_ORYSJ;sp|Q6Z382|COPG2_ORYSJ;sp|Q0WW26|COPG_ARATH;sp|Q0WW26|COPG_ARATH;sp|Q0WW26|COPG_ARATH;sp|Q0WW26|COPG_ARATH;sp|Q0WW26|COPG_ARATH;	KOG1078;KOG1078;KOG1078;KOG1078;KOG1078;KOG1078;KOG1078;KOG1078;KOG1078;KOG1078;KOG1078;KOG1078;KOG1078;KOG1078;KOG1078;KOG1078;KOG1078;KOG1078;KOG1078;KOG1078;KOG1078;KOG1078;KOG1078;KOG1078;KOG1078;	AT4G34450.1;	K17267;	54.8756	31.9555	45.4853
Smoe_00006234	scaffold_109:490192-494457	u	-	6.94561	1553-1882(+)	len:110	type:complete	gi|302817820|ref|XP_002990585.1|;	PF01535.15;PF01535.15;PF01535.15;PF01535.15;PF01535.15;PF00702.21;PF00122.15;PF13246.1;PF00689.16;PF00689.16;	sp|Q9LF79|ACA8_ARATH;sp|Q9LF79|ACA8_ARATH;sp|Q9LF79|ACA8_ARATH;sp|Q9SZR1|ACA10_ARATH;sp|Q9SZR1|ACA10_ARATH;sp|Q9SZR1|ACA10_ARATH;	KOG0204;KOG0204;KOG0204;KOG0204;KOG0204;KOG0204;KOG0204;KOG0204;KOG0204;KOG0204;KOG0204;KOG0204;KOG0204;KOG0204;KOG0204;	AT5G57110.2;AT5G57110.1;	K01537;	16.7984	0.602658	0.81553
Smoe_00006238	scaffold_109:503951-505222	u	-	3.41317	2-493(+)	len:164	type:5prime_partial	gi|302817826|ref|XP_002990588.1|;	PF00141.18;	sp|Q42564|APX3_ARATH;sp|Q42564|APX3_ARATH;sp|Q0JEQ2|APX3_ORYSJ;sp|Q0JEQ2|APX3_ORYSJ;	-	AT3G09640.2;AT3G09640.1;	K00434;	1.77534	0.185631	7.80943
Smoe_00006239	scaffold_109:517720-521780	u	-	3.20634	178-501(+)	len:108	type:complete	gi|302817832|ref|XP_002990591.1|;	PF09713.5;	sp|Q91ZQ0|VMP1_RAT;sp|Q0VCK9|VMP1_BOVIN;	KOG1109;KOG1109;KOG1109;KOG1109;KOG1109;	-	-	15.589	8.02105	8.39535
Smoe_00006341	scaffold_11:686535-689061	u	-	4.02319	1489-1857(+)	len:123	type:complete	gi|168044807|ref|XP_001774871.1|;	PF01535.15;PF13041.1;PF01535.15;PF01535.15;PF01535.15;PF01535.15;PF01535.15;PF01535.15;PF01535.15;PF01535.15;PF01535.15;	sp|Q9SVA5|PP357_ARATH;sp|Q9SVA5|PP357_ARATH;sp|Q9SVA5|PP357_ARATH;sp|Q9SVA5|PP357_ARATH;sp|Q9SVA5|PP357_ARATH;sp|Q9SVA5|PP357_ARATH;sp|Q9SVA5|PP357_ARATH;sp|Q9SVA5|PP357_ARATH;sp|Q9SVA5|PP357_ARATH;sp|Q9SVA5|PP357_ARATH;sp|Q9SVA5|PP357_ARATH;sp|Q9SVA5|PP357_ARATH;sp|Q9SVA5|PP357_ARATH;sp|Q9SVA5|PP357_ARATH;sp|Q9SVA5|PP357_ARATH;sp|Q9SVA5|PP357_ARATH;sp|Q9SVA5|PP357_ARATH;sp|Q9SS60|PP210_ARATH;sp|…	KOG4197;KOG4197;KOG4197;KOG4197;KOG4197;KOG4197;KOG4197;KOG4197;KOG4197;KOG4197;KOG4197;KOG4197;KOG4197;KOG4197;KOG4197;KOG4197;KOG4197;KOG4197;KOG4197;KOG4197;KOG4197;KOG4197;KOG4197;KOG4197;KOG4197;KOG4197;KOG4197;KOG4197;KOG4197;KOG4197;KOG4197;KOG4197;KOG4197;KOG4197;KOG4197;KOG4197;KOG4197;KOG4197;KOG4197;KOG4197;KOG4197;KOG4197;KOG4197;KOG4197;KOG4197;KOG4197;KOG4197;KOG4197;KOG4197;KOG4197…	-	-	0.993366	0.492583	1.04499
Smoe_00006374	scaffold_11:785790-787139	u	-	5.27839	34-1146(+)	len:371	type:complete	gi|482561611|gb|EOA25802.1|;	PF03407.11;	sp|P0C042|Y4597_ARATH;sp|Q3E6Y3|Y1869_ARATH;	-	AT1G14590.1;	-	72.8687	0.423364	1.46659
Smoe_00006383	scaffold_11:866928-867473	u	-	1.41301	28-543(+)	len:173	type:3prime_partial	gi|302796735|ref|XP_002980129.1|;	PF01535.15;PF01535.15;PF01535.15;PF01535.15;PF01535.15;	sp|Q9SY02|PP301_ARATH;sp|Q9SY02|PP301_ARATH;sp|Q9SY02|PP301_ARATH;sp|Q9SY02|PP301_ARATH;sp|Q9SY02|PP301_ARATH;sp|Q9SY02|PP301_ARATH;sp|Q9SY02|PP301_ARATH;sp|Q9SY02|PP301_ARATH;sp|Q9SY02|PP301_ARATH;sp|O64766|PP185_ARATH;sp|O64766|PP185_ARATH;sp|O64766|PP185_ARATH;sp|O64766|PP185_ARATH;sp|O64766|PP185_ARATH;	KOG4197;KOG4197;KOG4197;KOG4197;KOG4197;KOG4197;KOG4197;KOG4197;KOG4197;KOG4197;KOG4197;KOG4197;KOG4197;KOG4197;KOG4197;KOG4197;KOG4197;KOG4197;KOG4197;KOG4197;KOG4197;KOG4197;KOG4197;KOG4197;KOG4197;KOG4197;KOG4197;KOG4197;KOG4197;KOG4197;KOG4197;KOG4197;KOG4197;	-	-	0.559099	4.11827	2.22872
Smoe_00006431	scaffold_11:1139211-1139814	u	-	1.76335	3-602(+)	len:201	type:internal	gi|291239145|ref|XP_002739485.1|;	-	sp|Q8I7P9|POL5_DROME;sp|P04323|POL3_DROME;	KOG0017;KOG0017;KOG0017;	-	-	3.73029	0	0
Smoe_00006444	scaffold_11:1180432-1181942	u	-	2.25691	471-1121(+)	len:217	type:complete	gi|302812935|ref|XP_002988154.1|;	PF01535.15;PF13812.1;PF12854.2;PF01535.15;PF12854.2;PF13041.1;PF01535.15;	sp|Q9SY02|PP301_ARATH;sp|Q9SY02|PP301_ARATH;sp|Q9SY02|PP301_ARATH;sp|Q9SY02|PP301_ARATH;sp|Q9SY02|PP301_ARATH;sp|Q9SY02|PP301_ARATH;sp|Q9SY02|PP301_ARATH;sp|O04590|PPR88_ARATH;sp|O04590|PPR88_ARATH;sp|O04590|PPR88_ARATH;sp|O04590|PPR88_ARATH;sp|O04590|PPR88_ARATH;sp|O04590|PPR88_ARATH;sp|O04590|PPR88_ARATH;	KOG4197;KOG4197;KOG4197;KOG4197;KOG4197;KOG4197;KOG4197;KOG4197;KOG4197;KOG4197;KOG4197;KOG4197;KOG4197;KOG4197;KOG4197;KOG4197;KOG4197;KOG4197;KOG4197;KOG4197;KOG4197;KOG4197;KOG4197;KOG4197;KOG4197;KOG4197;KOG4197;KOG4197;KOG4197;KOG4197;KOG4197;	-	-	0.303066	1.61038	0.88678
Smoe_00006529	scaffold_11:1787461-1787969	u	-	1.84501	2-427(+)	len:143	type:internal	gi|225459178|ref|XP_002284007.1|;	PF00141.18;	sp|A7NY33|PER4_VITVI;sp|Q9FLC0|PER52_ARATH;	-	-	K00430;	6.80781	3.3503	0.449973
Smoe_00006536	scaffold_11:1818618-1822825	s	440599|440599.v1.91	1.11617	1-333(+)	len:111	type:5prime_partial	gi|302784824|ref|XP_002974184.1|;	PF05172.8;	sp|P55096|ABCD3_MOUSE;sp|P55096|ABCD3_MOUSE;sp|P55096|ABCD3_MOUSE;sp|P16970|ABCD3_RAT;sp|P16970|ABCD3_RAT;sp|P16970|ABCD3_RAT;	KOG4285;KOG0060;KOG0060;KOG0060;KOG0060;KOG0060;KOG0060;KOG0060;KOG0064;KOG0064;KOG0064;	-	K14313;	3.88451	6.37432	5.13638
Smoe_00006557	scaffold_11:1914354-1914822	u	-	1.8059	1-411(+)	len:138	type:internal	gi|157812609|gb|ABV80344.1|;	PF00067.17;	sp|Q9SD85|F3PH_ARATH;sp|P24465|C71A1_PERAE;	KOG0156;KOG0156;KOG0156;KOG0156;KOG0156;	-	-	0.665066	3.21133	1.44805
Smoe_00006698	scaffold_11:2744436-2744957	u	-	1.04378	1-351(+)	len:117	type:5prime_partial	gi|302803175|ref|XP_002983341.1|;	-	sp|Q9CAA8|PP108_ARATH;sp|Q9SHZ8|PP168_ARATH;	KOG4197;KOG4197;KOG4197;KOG4197;KOG4197;	-	-	2.8459	1.55432	2.63198
Smoe_00006856	scaffold_11:1070378-1073627	x	145906|145906.v1.91	2.46863	282-740(+)	len:153	type:complete	gi|449439555|ref|XP_004137551.1|;	PF01535.15;PF01535.15;PF01535.15;PF01535.15;PF01535.15;PF01535.15;PF01535.15;PF01535.15;PF01535.15;PF01535.15;PF01535.15;	sp|Q9SY02|PP301_ARATH;sp|Q9SY02|PP301_ARATH;sp|Q9SY02|PP301_ARATH;sp|Q9SY02|PP301_ARATH;sp|Q9SY02|PP301_ARATH;sp|O64766|PP185_ARATH;sp|O64766|PP185_ARATH;sp|O64766|PP185_ARATH;	KOG4197;KOG4197;KOG4197;KOG4197;KOG4197;KOG4197;KOG4197;KOG4197;KOG4197;KOG4197;KOG4197;KOG4197;KOG4197;KOG4197;KOG4197;KOG4197;KOG4197;KOG4197;	-	-	1.12509	5.96272	3.25441
Smoe_00006904	scaffold_11:1274691-1275446	u	-	1.60236	2-754(+)	len:252	type:internal	gi|302802939|ref|XP_002983223.1|;	PF01535.15;PF01535.15;PF13812.1;PF01535.15;PF01535.15;PF01535.15;PF01535.15;	sp|Q9SY02|PP301_ARATH;sp|Q9SY02|PP301_ARATH;sp|Q9SY02|PP301_ARATH;sp|Q9SY02|PP301_ARATH;sp|Q9SY02|PP301_ARATH;sp|Q9SY02|PP301_ARATH;sp|Q9SY02|PP301_ARATH;sp|Q9SY02|PP301_ARATH;sp|Q9SY02|PP301_ARATH;sp|O64766|PP185_ARATH;sp|O64766|PP185_ARATH;sp|O64766|PP185_ARATH;sp|O64766|PP185_ARATH;sp|O64766|PP185_ARATH;sp|O64766|PP185_ARATH;	KOG4197;KOG4197;KOG4197;KOG4197;KOG4197;KOG4197;KOG4197;KOG4197;KOG4197;KOG4197;KOG4197;KOG4197;KOG4197;KOG4197;KOG4197;KOG4197;KOG4197;KOG4197;KOG4197;KOG4197;KOG4197;KOG4197;KOG4197;KOG4197;KOG4197;KOG4197;KOG4197;KOG4197;KOG4197;KOG4197;KOG4197;KOG4197;KOG4197;KOG4197;KOG4197;KOG4197;	-	-	0.793565	3.93971	2.34299
Smoe_00006943	scaffold_11:1468767-1470500	u	-	3.44991	116-490(+)	len:125	type:complete	gi|356577825|ref|XP_003557022.1|;	PF07992.9;PF00070.22;	sp|Q42711|MDARS_CUCSA;sp|Q42711|MDARS_CUCSA;sp|Q42711|MDARS_CUCSA;sp|Q43497|MDAR_SOLLC;sp|Q43497|MDAR_SOLLC;sp|Q43497|MDAR_SOLLC;	KOG1336;KOG1336;KOG1336;KOG1336;KOG1336;KOG1336;KOG1336;KOG1336;KOG1336;KOG1336;KOG1336;KOG1336;KOG1336;	-	K08232;	10.1921	4.83058	19.339
Smoe_00007040	scaffold_11:1933461-1936277	u	-	5.52299	1541-1978(+)	len:146	type:complete	gi|302771373|ref|XP_002969105.1|;	PF13923.1;PF00400.27;PF00400.27;PF00400.27;	sp|P43254|COP1_ARATH;sp|P43254|COP1_ARATH;sp|Q9R1A8|RFWD2_MOUSE;	-	-	K10143;	1.32203	0.0244462	0
Smoe_00007210	scaffold_110:13244-16183	u	-	4.71742	647-997(+)	len:117	type:complete	gi|302770579|ref|XP_002968708.1|;	-	sp|Q9ARF9|HPPD_SOLSC;sp|P93836|HPPD_ARATH;	KOG0638;	-	K00457;	1.62134	0.858707	1.57792
Smoe_00007214	scaffold_110:30889-37859	x	131954|131954.v1.91	4.93626	4671-4991(+)	len:108	type:3prime_partial	gi|302817847|ref|XP_002990598.1|;	PF00583.19;PF00850.14;	sp|Q94EJ2|HDA8_ARATH;sp|Q8SSN5|NAA20_DICDI;	KOG1343;KOG3234;KOG3234;KOG3234;	-	-	33.8333	8.20686	10.9252
Smoe_00007221	scaffold_110:208590-215365	u	-	5.98665	1708-2037(+)	len:110	type:complete	gi|302770601|ref|XP_002968719.1|;	PF01803.11;PF01803.11;PF01370.16;PF13950.1;	sp|Q8H0B2|ARAE3_ORYSJ;sp|Q8H0B6|ARAE2_ORYSJ;	KOG1371;KOG1371;KOG1371;KOG1371;KOG1371;	-	K12448;	33.6242	20.4714	21.157
Smoe_00007222	scaffold_110:208590-215365	u	-	6.90265	1725-2054(+)	len:110	type:complete	gi|302770601|ref|XP_002968719.1|;	PF01803.11;PF01370.16;PF13950.1;PF01803.11;	sp|Q8H0B2|ARAE3_ORYSJ;sp|Q8H0B6|ARAE2_ORYSJ;	KOG1371;KOG1371;KOG1371;KOG1371;KOG1371;	-	K12448;	33.6242	20.4714	21.157
Smoe_00007225	scaffold_110:224476-227068	u	-	6.40193	921-1442(+)	len:174	type:complete	gi|460371432|ref|XP_004231541.1|;	PF00069.20;PF00069.20;PF03822.9;	sp|Q6ZLP5|CIPKN_ORYSJ;sp|Q6ZLP5|CIPKN_ORYSJ;sp|Q6ZLP5|CIPKN_ORYSJ;sp|Q93VD3|CIPKN_ARATH;sp|Q93VD3|CIPKN_ARATH;sp|Q93VD3|CIPKN_ARATH;	KOG0583;KOG0583;KOG0583;KOG0583;KOG0583;KOG0583;KOG0583;KOG0583;KOG0583;KOG0583;KOG0583;KOG0583;KOG0583;KOG0583;KOG0583;	AT1G30270.1;AT2G26980.5;	-	83.4963	47.4202	57.7292
Smoe_00007232	scaffold_110:250543-252896	u	-	9.61177	1568-2086(+)	len:174	type:3prime_partial	gi|302817875|ref|XP_002990612.1|;	PF03765.10;PF00650.15;	sp|Q9SCU1|PATL6_ARATH;sp|Q94C59|PATL4_ARATH;	KOG1471;KOG1471;KOG1471;KOG1471;KOG1471;	-	-	108.219	23.7855	51.3855
Smoe_00007236	scaffold_110:259541-263006	u	-	2.72942	867-1232(+)	len:122	type:complete	gi|302817877|ref|XP_002990613.1|;	PF12706.2;	sp|O74545|YCV6_SCHPO;sp|Q7MUY1|LIPB_PORGI;sp|Q7MUY1|LIPB_PORGI;	-	-	-	2.69839	3.17005	2.38872
Smoe_00007237	scaffold_110:263072-266963	u	-	3.6876	1471-1902(+)	len:144	type:complete	gi|302817879|ref|XP_002990614.1|;	PF00149.23;	sp|Q8H129|PPA3_ARATH;sp|Q8S341|PPA7_ARATH;	KOG2679;KOG2679;KOG2679;KOG2679;KOG2679;	-	K14379;	1.97436	2.97354	6.64262
Smoe_00007238	scaffold_110:263072-266963	u	-	2.67298	165-485(+)	len:107	type:complete	gi|302817879|ref|XP_002990614.1|;	PF00149.23;	sp|Q8H129|PPA3_ARATH;sp|Q9SCX8|PPA17_ARATH;	KOG2679;KOG2679;KOG2679;KOG2679;KOG2679;KOG2679;KOG2679;	-	K14379;	1.97436	2.97354	6.64262
Smoe_00007239	scaffold_110:271795-278560	u	-	13.7658	754-1077(+)	len:108	type:complete	gi|302817881|ref|XP_002990615.1|;	PF08332.5;PF00664.18;PF00005.22;PF00664.18;PF00005.22;PF00664.18;	sp|Q9LYS2|AB10C_ARATH;sp|Q9LYS2|AB10C_ARATH;sp|Q9LYS2|AB10C_ARATH;sp|Q9LYS2|AB10C_ARATH;sp|Q8LGU1|AB8C_ARATH;sp|Q8LGU1|AB8C_ARATH;sp|Q8LGU1|AB8C_ARATH;sp|Q8LGU1|AB8C_ARATH;	KOG0054;KOG0054;KOG0054;KOG0054;KOG0054;KOG0054;KOG0054;KOG0054;KOG0054;KOG0054;KOG0054;KOG0054;KOG0054;KOG0054;KOG0054;KOG0054;KOG0054;KOG0054;KOG0054;KOG0054;	-	-	15.8446	16.7398	15.5767
Smoe_00007240	scaffold_110:271795-278560	u	-	13.2703	410-733(+)	len:108	type:complete	gi|302817881|ref|XP_002990615.1|;	PF00664.18;PF00005.22;PF00005.22;PF00005.22;PF00664.18;PF08332.5;	sp|Q9LYS2|AB10C_ARATH;sp|Q9LYS2|AB10C_ARATH;sp|Q9LYS2|AB10C_ARATH;sp|Q9LYS2|AB10C_ARATH;sp|Q9LYS2|AB10C_ARATH;sp|Q9LYS2|AB10C_ARATH;sp|Q9LYS2|AB10C_ARATH;sp|Q8LGU1|AB8C_ARATH;sp|Q8LGU1|AB8C_ARATH;sp|Q8LGU1|AB8C_ARATH;sp|Q8LGU1|AB8C_ARATH;sp|Q8LGU1|AB8C_ARATH;	KOG0054;KOG0054;KOG0054;KOG0054;KOG0054;KOG0054;KOG0054;KOG0054;KOG0054;KOG0054;KOG0054;KOG0054;KOG0054;KOG0054;KOG0054;KOG0054;KOG0054;KOG0054;KOG0054;KOG0054;KOG0054;KOG0054;KOG0054;KOG0054;KOG0054;KOG0054;KOG0054;KOG0054;KOG0054;	-	-	15.8446	16.7398	15.5767
Smoe_00007245	scaffold_110:292036-293252	u	-	2.62929	1-1086(+)	len:362	type:5prime_partial	gi|302817891|ref|XP_002990620.1|;	PF00070.22;PF07992.9;	sp|Q9LK94|MDAR2_ARATH;sp|Q9LFA3|MDAR3_ARATH;	KOG1336;KOG1336;KOG1336;KOG1336;KOG1336;	-	K08232;	8.44256	7.15931	7.40781
Smoe_00007246	scaffold_110:317945-337102	u	-	4.82595	1-321(+)	len:107	type:5prime_partial	gi|302770629|ref|XP_002968733.1|;	PF04376.8;PF04377.10;	sp|Q9ZT48|ATE1_ARATH;sp|Q5R947|IMP4_PONAB;	KOG1193;KOG1193;KOG2781;KOG2781;KOG2781;	-	K00685;	13.5125	8.70681	7.71524
Smoe_00007252	scaffold_110:367040-373566	u	-	1.8118	1786-2091(+)	len:102	type:complete	gi|302770639|ref|XP_002968738.1|;	PF00135.23;PF01535.15;PF01535.15;PF01535.15;PF12854.2;PF12854.2;PF13041.1;PF01535.15;	sp|Q94AS5|ICME_ARATH;sp|Q5VNW5|IMCL2_ORYSJ;	KOG1516;KOG1516;KOG4197;KOG4197;KOG4197;KOG4197;KOG4197;KOG4197;KOG4197;KOG4197;KOG4197;KOG4197;KOG4197;KOG4197;KOG1516;KOG4197;KOG4197;KOG4197;KOG4197;KOG4197;KOG4197;KOG4197;KOG4197;	-	K15889;	3.04904	3.86153	3.10455
Smoe_00007253	scaffold_110:367040-373566	u	-	2.66079	1786-2091(+)	len:102	type:complete	gi|302770639|ref|XP_002968738.1|;	PF01190.12;PF01535.15;PF01535.15;PF01535.15;PF12854.2;PF12854.2;PF13041.1;PF01535.15;PF07859.8;	sp|Q94AS5|ICME_ARATH;sp|Q94AS5|ICME_ARATH;sp|Q8VYP9|ICML1_ARATH;sp|Q8VYP9|ICML1_ARATH;	KOG1516;KOG1516;KOG1516;KOG1516;KOG4197;KOG4197;KOG4197;KOG4197;KOG4197;KOG4197;KOG4197;KOG4197;KOG4197;KOG4197;KOG4197;KOG4197;KOG4197;KOG4197;KOG4197;KOG4197;KOG4197;KOG4197;KOG4197;KOG4197;	-	K15889;	3.04904	3.86153	3.10455
Smoe_00007256	scaffold_110:416304-416835	u	-	1.45184	117-452(+)	len:113	type:3prime_partial	gi|302817915|ref|XP_002990632.1|;	PF03330.13;	sp|Q4PNY1|EXP11_ORYSJ;sp|Q9LZ99|EXPA9_ARATH;	-	-	-	0	5.78115	0.102285
Smoe_00007260	scaffold_110:453656-458492	u	-	7.82112	1139-3745(+)	len:869	type:complete	gi|302817921|ref|XP_002990635.1|;	PF02375.12;PF02373.17;PF02928.11;PF05964.9;PF05965.9;	sp|Q8GUI6|JMJ14_ARATH;sp|Q8GUI6|JMJ14_ARATH;sp|Q9UGL1|KDM5B_HUMAN;sp|Q9UGL1|KDM5B_HUMAN;	KOG1246;KOG1246;KOG1246;KOG1246;KOG1246;KOG1246;KOG1246;	AT1G08620.2;AT1G08620.1;	K11446;	54.1118	14.2376	12.8917
Smoe_00007261	scaffold_110:464327-466365	u	-	3.65958	491-1150(+)	len:220	type:complete	gi|302817923|ref|XP_002990636.1|;	PF12483.3;PF13920.1;	sp|Q80ZI6|LRSM1_MOUSE;	KOG1571;KOG1571;KOG1571;KOG1571;KOG4172;	AT5G55055.1;AT5G55045.1;	K15688;	3.73647	4.7443	3.39769
Smoe_00007263	scaffold_110:470523-476796	u	-	6.16274	3878-4546(+)	len:223	type:complete	gi|302817927|ref|XP_002990638.1|;	PF01873.12;PF02020.13;PF10033.4;PF04909.9;	sp|P55876|IF5_MAIZE;sp|Q9C8F1|IF5Y_ARATH;	KOG2767;KOG2767;KOG2767;KOG2767;KOG2767;	AT1G77840.1;AT1G36732.1;	K03262;	36.6042	15.2394	31.0494
Smoe_00007274	scaffold_110:536515-540721	u	-	4.52157	18-998(+)	len:327	type:complete	gi|302770687|ref|XP_002968762.1|;	PF00004.24;PF08542.6;	sp|P53033|RFC2_CHICK;sp|Q05B83|RFC2_BOVIN;	KOG0991;KOG0991;KOG0991;KOG0991;KOG0991;	-	K10755;	2.10266	5.82451	4.57346
Smoe_00007282	scaffold_110:8544-10636	u	-	2.97848	70-1128(+)	len:353	type:complete	gi|302771137|ref|XP_002968987.1|;	PF00400.27;PF00400.27;	sp|Q6NPN9|DWA2_ARATH;sp|Q5M8I4|TSSC1_XENTR;	KOG1007;KOG1007;KOG1007;KOG1007;KOG1007;	-	-	13.7504	8.79084	13.1713
Smoe_00007284	scaffold_110:20967-23658	u	-	6.07688	2048-2371(+)	len:108	type:complete	gi|302817957|ref|XP_002990653.1|;	PF00501.23;PF13193.1;PF07011.6;	sp|Q9SMT7|4CLLA_ARATH;sp|O74976|FAT2_SCHPO;	KOG1176;KOG1176;KOG1176;KOG1176;KOG1176;	-	-	103.939	60.6302	107.122
Smoe_00007285	scaffold_110:30889-37859	u	-	1.35063	1680-2090(+)	len:138	type:3prime_partial	gi|302771145|ref|XP_002968991.1|;	PF00132.19;PF00132.19;	sp|Q9FWR5|GCA1_ARATH;sp|Q94AU7|GCA3_ARATH;	-	AT1G19580.1;	-	13.1112	1.84656	3.70347
Smoe_00007288	scaffold_110:179917-187567	u	-	14.2467	141-3311(+)	len:1057	type:complete	gi|302817969|ref|XP_002990659.1|;	PF14826.1;PF00557.19;PF08644.6;PF08512.7;	sp|Q7X923|SPT16_ORYSJ;sp|Q8H6B1|SPT16_MAIZE;	KOG1189;KOG1189;KOG1189;KOG1189;KOG1189;	AT4G10670.1;AT4G10710.1;	-	8.15105	4.56387	8.58382
Smoe_00007289	scaffold_110:187600-190916	u	-	2.78752	879-2045(+)	len:389	type:complete	gi|302817971|ref|XP_002990660.1|;	PF00400.27;PF08513.6;PF00400.27;PF00400.27;PF00400.27;PF00400.27;PF00400.27;	sp|Q7SZM9|TB1RA_XENLA;sp|Q7SZM9|TB1RA_XENLA;sp|Q7SZM9|TB1RA_XENLA;sp|Q7SZM9|TB1RA_XENLA;sp|Q7SZM9|TB1RA_XENLA;sp|Q7SZM9|TB1RA_XENLA;sp|Q7SZM9|TB1RA_XENLA;sp|Q6GPC6|TB1RB_XENLA;sp|Q6GPC6|TB1RB_XENLA;sp|Q6GPC6|TB1RB_XENLA;sp|Q6GPC6|TB1RB_XENLA;sp|Q6GPC6|TB1RB_XENLA;sp|Q6GPC6|TB1RB_XENLA;sp|Q6GPC6|TB1RB_XENLA;	KOG0273;KOG0273;KOG0273;KOG0273;KOG0273;KOG0273;KOG0273;KOG0273;KOG0273;KOG0273;KOG0273;KOG0273;KOG0273;KOG0273;KOG0273;KOG0273;KOG0273;KOG0273;KOG0273;	-	K04508;	7.62558	4.78557	4.37677
Smoe_00007292	scaffold_110:222523-224314	u	-	4.11246	3-368(+)	len:122	type:5prime_partial	gi|225464529|ref|XP_002272399.1|;	PF05063.9;PF05063.9;	sp|Q6NU56|MET14_XENLA;sp|Q6NU56|MET14_XENLA;sp|Q5ZK35|MET14_CHICK;sp|Q5ZK35|MET14_CHICK;	KOG2097;KOG2097;KOG2097;KOG2097;KOG2097;KOG2097;KOG2098;KOG2098;KOG2098;KOG2098;	-	K05925;	4.17644	4.5297	9.10164
Smoe_00007294	scaffold_110:246616-249464	u	-	5.99297	259-1494(+)	len:412	type:complete	gi|302771165|ref|XP_002969001.1|;	-	sp|Q9FNK5|FB285_ARATH;sp|Q9C534|FB19_ARATH;	-	-	-	19.4994	26.6535	19.5795
Smoe_00007296	scaffold_110:259541-263006	u	-	2.14747	1040-1498(+)	len:153	type:complete	gi|449439555|ref|XP_004137551.1|;	PF01535.15;PF01535.15;PF01535.15;PF01535.15;PF01535.15;PF01535.15;PF01535.15;PF01535.15;PF01535.15;PF01535.15;PF01535.15;	sp|Q9SY02|PP301_ARATH;sp|Q9SY02|PP301_ARATH;sp|Q9SY02|PP301_ARATH;sp|Q9SY02|PP301_ARATH;sp|Q9SY02|PP301_ARATH;sp|O64766|PP185_ARATH;sp|O64766|PP185_ARATH;sp|O64766|PP185_ARATH;	KOG4197;KOG4197;KOG4197;KOG4197;KOG4197;KOG4197;KOG4197;KOG4197;KOG4197;KOG4197;KOG4197;KOG4197;KOG4197;KOG4197;KOG4197;KOG4197;	-	-	0.809211	3.71515	2.36599
Smoe_00007297	scaffold_110:263072-266963	u	-	1.31088	2-370(+)	len:123	type:5prime_partial	gi|302817985|ref|XP_002990667.1|;	PF01237.13;	sp|Q9SW00|ORP4B_ARATH;sp|Q9SVZ9|ORP4A_ARATH;	KOG2210;KOG2210;KOG2210;KOG2210;KOG2210;	-	-	3.50169	2.34394	2.60986
Smoe_00007298	scaffold_110:263072-266963	u	-	2.68977	261-590(+)	len:110	type:complete	gi|302817985|ref|XP_002990667.1|;	PF01237.13;	sp|Q9SW00|ORP4B_ARATH;sp|Q9SVZ9|ORP4A_ARATH;	KOG2210;KOG2210;KOG2210;KOG2210;KOG2210;	-	-	3.50169	2.34394	2.60986
Smoe_00007299	scaffold_110:267330-271555	u	-	11.3411	3043-3402(+)	len:120	type:complete	gi|302817987|ref|XP_002990668.1|;	PF02134.16;PF09358.5;PF10585.4;PF02134.16;PF00899.16;PF00899.16;	sp|P22314|UBA1_HUMAN;sp|P22314|UBA1_HUMAN;sp|P22314|UBA1_HUMAN;sp|Q02053|UBA1_MOUSE;sp|Q02053|UBA1_MOUSE;sp|Q02053|UBA1_MOUSE;	KOG2012;KOG2012;KOG2012;KOG2012;KOG2012;KOG2012;KOG2012;KOG2012;KOG2012;KOG2012;KOG2012;KOG2012;KOG2012;KOG2012;KOG2012;KOG2012;	-	K03178;	14.7748	13.0292	12.7555
Smoe_00007300	scaffold_110:267330-271555	u	-	11.8197	66-3344(+)	len:1093	type:complete	gi|302817987|ref|XP_002990668.1|;	PF00899.16;PF00899.16;PF10585.4;PF02134.16;PF02134.16;PF09358.5;	sp|P22314|UBA1_HUMAN;sp|Q02053|UBA1_MOUSE;	KOG2012;KOG2012;KOG2012;KOG2012;KOG2012;KOG2012;	-	K03178;	14.7748	13.0292	12.7555
Smoe_00007307	scaffold_110:317945-337102	u	-	4.852	1534-1836(+)	len:101	type:complete	gi|302771187|ref|XP_002969012.1|;	PF00069.20;PF01657.12;PF10604.4;	sp|C0LGH3|Y5614_ARATH;sp|C0LGH3|Y5614_ARATH;sp|C0LGH2|Y1561_ARATH;sp|C0LGH2|Y1561_ARATH;	KOG1187;	AT1G65790.1;AT1G70520.1;	-	5.08325	13.8117	7.68959
Smoe_00007308	scaffold_110:317945-337102	u	-	5.1993	632-1273(+)	len:214	type:complete	gi|302771187|ref|XP_002969012.1|;	PF00069.20;PF07714.12;	sp|C0LGH3|Y5614_ARATH;sp|C0LGH3|Y5614_ARATH;sp|C0LGH2|Y1561_ARATH;sp|C0LGH2|Y1561_ARATH;	-	AT1G65790.1;AT1G70520.1;	K04730;	5.08325	13.8117	7.68959
Smoe_00007310	scaffold_110:341376-343662	u	-	3.65724	1-321(+)	len:107	type:5prime_partial	gi|302818009|ref|XP_002990679.1|;	PF00291.20;	sp|P87131|CYSK2_SCHPO;sp|Q54CN7|CYSK_DICDI;	KOG1481;KOG1481;KOG1481;	-	K01738;	8.03069	5.67494	6.58594
Smoe_00007311	scaffold_110:341376-343662	u	-	3.70526	2-322(+)	len:107	type:5prime_partial	gi|302818009|ref|XP_002990679.1|;	PF00291.20;	sp|P87131|CYSK2_SCHPO;sp|Q54CN7|CYSK_DICDI;	KOG1481;KOG1481;KOG1481;KOG1481;KOG1252;	-	K01738;	8.03069	5.67494	6.58594
Smoe_00007315	scaffold_110:356272-366913	u	-	9.1343	3857-4165(+)	len:103	type:complete	gi|168023958|ref|XP_001764504.1|;	-	sp|Q6PIJ4|NFRKB_MOUSE;sp|Q6PIJ4|NFRKB_MOUSE;sp|Q6P4R8|NFRKB_HUMAN;sp|Q6P4R8|NFRKB_HUMAN;	KOG1927;KOG1927;KOG1927;KOG1927;KOG4197;	-	K11671;	2.04162	1.69525	2.70512
Smoe_00007326	scaffold_110:413750-414945	u	-	4.86405	291-620(+)	len:110	type:complete	gi|302818027|ref|XP_002990688.1|;	PF03330.13;PF01357.16;	sp|Q4PNY1|EXP11_ORYSJ;sp|Q9LDR9|EXP10_ARATH;	-	-	-	0.349567	8.16793	0.582883
Smoe_00007331	scaffold_110:417585-424086	u	-	7.26636	3191-3565(+)	len:125	type:complete	gi|302818033|ref|XP_002990691.1|;	PF00141.18;PF00664.18;PF00005.22;	sp|Q9LYS2|AB10C_ARATH;sp|Q9LYS2|AB10C_ARATH;sp|Q9LYS2|AB10C_ARATH;sp|Q8LGU1|AB8C_ARATH;sp|Q8LGU1|AB8C_ARATH;sp|Q8LGU1|AB8C_ARATH;	KOG0054;KOG0054;KOG0054;KOG0054;KOG0054;KOG0054;KOG0054;KOG0054;KOG0054;KOG0054;KOG0054;KOG0054;KOG0054;KOG0054;KOG0054;	-	-	164.702	79.842	135.881
Smoe_00007332	scaffold_110:424147-429550	u	-	5.69202	1662-2102(+)	len:147	type:complete	gi|302818033|ref|XP_002990691.1|;	PF05761.9;PF00664.18;PF00005.22;PF05761.9;PF05761.9;	sp|Q9LYS2|AB10C_ARATH;sp|Q9LYS2|AB10C_ARATH;sp|Q8LGU1|AB8C_ARATH;sp|Q8LGU1|AB8C_ARATH;	KOG2469;KOG0054;KOG0054;KOG0054;KOG0054;KOG0054;KOG0054;KOG0054;KOG0054;	AT5G48960.1;	-	7.43253	5.78851	3.5419
Smoe_00007333	scaffold_110:424147-429550	u	-	6.03118	1637-2077(+)	len:147	type:complete	gi|302818033|ref|XP_002990691.1|;	PF05761.9;PF00664.18;PF00005.22;PF05761.9;PF05761.9;	sp|Q9LYS2|AB10C_ARATH;sp|Q9LYS2|AB10C_ARATH;sp|Q8LGU1|AB8C_ARATH;sp|Q8LGU1|AB8C_ARATH;	KOG2469;KOG0054;KOG0054;KOG0054;KOG0054;KOG0054;KOG0054;KOG0054;KOG0054;	AT5G48960.1;	-	7.43253	5.78851	3.5419
Smoe_00007342	scaffold_110:479455-482774	x	429095|429095.v1.91	1.24583	3-302(+)	len:100	type:5prime_partial	gi|302771223|ref|XP_002969030.1|;	PF06963.7;PF06963.7;PF06963.7;	sp|Q5Z922|S40A1_ORYSJ;sp|Q5Z922|S40A1_ORYSJ;sp|Q5Z922|S40A1_ORYSJ;sp|O80905|S40A1_ARATH;sp|O80905|S40A1_ARATH;sp|O80905|S40A1_ARATH;	KOG2601;KOG2601;KOG2601;KOG2601;KOG2601;KOG2601;KOG2601;	-	K14685;	0.595176	2.39427	1.58302
Smoe_00007344	scaffold_110:482957-485019	u	-	2.99688	1109-1459(+)	len:118	type:3prime_partial	gi|302818045|ref|XP_002990697.1|;	PF12697.2;PF06963.7;	sp|Q71DJ5|LIP1_ARATH;sp|Q67ZU1|LIP2_ARATH;	KOG2624;KOG2624;KOG2624;KOG2624;KOG2624;	-	-	113.975	44.9728	109.059
Smoe_00007345	scaffold_110:482957-485019	u	-	1.98891	2-736(+)	len:245	type:5prime_partial	gi|302818045|ref|XP_002990697.1|;	PF12697.2;	sp|Q71DJ5|LIP1_ARATH;sp|Q71DJ5|LIP1_ARATH;sp|Q67ZU1|LIP2_ARATH;sp|Q67ZU1|LIP2_ARATH;	KOG2624;KOG2624;KOG2624;KOG2624;KOG2624;KOG2624;KOG2624;KOG2624;	-	-	113.975	44.9728	109.059
Smoe_00007350	scaffold_110:533002-536441	u	-	2.62567	37-537(+)	len:167	type:complete	gi|302818059|ref|XP_002990704.1|;	PF00782.15;PF10409.4;	sp|Q8T9S7|PTEN_DICDI;sp|O08586|PTEN_MOUSE;	KOG2283;KOG2283;KOG2283;KOG2283;KOG2283;	-	K01110;	52.7817	55.7795	63.0945
Smoe_00007351	scaffold_110:536515-540721	u	-	3.86274	738-1883(+)	len:382	type:complete	gi|302818061|ref|XP_002990705.1|;	PF10609.4;PF06155.7;	sp|P72190|YCAB_PSEFR;sp|O66946|MRP_AQUAE;	KOG3022;KOG3022;KOG3022;KOG3022;KOG3022;KOG3022;KOG3022;	AT3G24430.1;	-	2.3192	89.8452	27.2845
Smoe_00007352	scaffold_110:536515-540721	u	-	4.93089	86-1795(+)	len:570	type:complete	gi|302818061|ref|XP_002990705.1|;	PF01883.14;PF13614.1;PF10609.4;PF06155.7;	sp|P53383|MRP_SYNY3;sp|Q9RVM9|MRP_DEIRA;	KOG3022;KOG3022;KOG3022;KOG3022;KOG3022;	AT3G24430.1;	-	2.3192	89.8452	27.2845
Smoe_00007359	scaffold_111:112151-113380	u	-	2.20344	3-947(+)	len:316	type:internal	gi|302818074|ref|XP_002990711.1|;	PF08263.7;PF12799.2;PF13855.1;PF12799.2;PF13855.1;	sp|Q9LRT1|Y3804_ARATH;sp|Q9LRT1|Y3804_ARATH;sp|Q9LRT1|Y3804_ARATH;sp|Q9LRT1|Y3804_ARATH;sp|Q9LRT1|Y3804_ARATH;sp|Q9LRT1|Y3804_ARATH;sp|Q9ZVR7|PSKR1_ARATH;sp|Q9ZVR7|PSKR1_ARATH;sp|Q9ZVR7|PSKR1_ARATH;sp|Q9ZVR7|PSKR1_ARATH;	-	-	-	0.0659198	1.21859	0.073203
Smoe_00007366	scaffold_111:186652-188304	u	-	7.997	1-1275(+)	len:425	type:5prime_partial	gi|302818088|ref|XP_002990718.1|;	PF07168.6;	sp|Q9ZQ89|UPS2_ARATH;sp|Q9ZPR7|UPS1_ARATH;	-	AT2G03520.1;	-	2.93251	1.27752	1.19436
Smoe_00007367	scaffold_111:194611-196244	u	-	2.11941	208-1080(+)	len:291	type:complete	gi|302810038|ref|XP_002986711.1|;	PF00230.15;	sp|Q9SAI4|NIP61_ARATH;sp|Q9FIZ9|NIP41_ARATH;	KOG0223;KOG0223;KOG0223;KOG0223;KOG0223;	-	K09874;	1.78156	16.6505	10.5866
Smoe_00007368	scaffold_111:198148-203176	u	-	4.85605	123-686(+)	len:188	type:complete	gi|302810034|ref|XP_002986709.1|;	PF10247.4;PF00149.23;PF13414.1;PF00515.23;PF08321.7;	sp|Q84XU2|PPP5_ARATH;sp|Q84XU2|PPP5_ARATH;sp|Q84K11|PPP5_SOLLC;sp|Q84K11|PPP5_SOLLC;	KOG0376;KOG0376;KOG0376;KOG0376;KOG0376;KOG0376;KOG0376;KOG0376;KOG0376;KOG0376;	-	K04460;	9.80338	8.88198	9.45032
Smoe_00007369	scaffold_111:198148-203176	u	-	4.96585	107-703(+)	len:199	type:complete	gi|302810034|ref|XP_002986709.1|;	PF10247.4;PF13414.1;PF00515.23;PF08321.7;PF00149.23;	sp|Q84XU2|PPP5_ARATH;sp|P53041|PPP5_HUMAN;	KOG0376;KOG0376;KOG0376;KOG0376;KOG0376;	-	K04460;	9.80338	8.88198	9.45032
Smoe_00007370	scaffold_111:198148-203176	u	-	4.86313	101-667(+)	len:189	type:complete	gi|302810034|ref|XP_002986709.1|;	PF00149.23;PF13414.1;PF00515.23;PF08321.7;PF10247.4;	sp|Q84K11|PPP5_SOLLC;sp|Q84K11|PPP5_SOLLC;sp|P53041|PPP5_HUMAN;sp|P53041|PPP5_HUMAN;	KOG0376;KOG0376;KOG0376;KOG0376;KOG0376;KOG0376;KOG0376;KOG0376;KOG0376;KOG0376;	-	K04460;	9.80338	8.88198	9.45032
Smoe_00007371	scaffold_111:211311-217342	u	-	3.23445	3345-3683(+)	len:113	type:complete	gi|302818102|ref|XP_002990725.1|;	PF13967.1;PF02714.10;PF02714.10;PF00076.17;PF03031.13;PF13967.1;	sp|Q8VYE2|TIM50_ARATH;sp|Q8VYE2|TIM50_ARATH;sp|Q5B4P0|TIM50_EMENI;sp|Q5B4P0|TIM50_EMENI;	KOG1134;KOG1134;KOG1134;KOG1134;KOG2832;KOG2832;KOG1134;KOG1134;KOG1134;KOG1134;KOG1134;KOG1134;KOG1134;KOG1134;KOG1134;	-	-	119.738	18.5489	17.9826
Smoe_00007373	scaffold_111:217536-218909	u	-	1.68543	243-617(+)	len:125	type:complete	gi|302818104|ref|XP_002990726.1|;	PF00076.17;	sp|O13620|MRD1_SCHPO;sp|O13620|MRD1_SCHPO;sp|O13620|MRD1_SCHPO;sp|Q5AJS6|MRD1_CANAL;sp|Q5AJS6|MRD1_CANAL;sp|Q5AJS6|MRD1_CANAL;	KOG0110;KOG0110;KOG0110;KOG0110;KOG0110;KOG0110;KOG0110;KOG0110;KOG0110;KOG0110;KOG0110;KOG0110;KOG0110;KOG0110;KOG0110;	-	K14787;	3.85545	2.49154	2.80833
Smoe_00007375	scaffold_111:217536-218909	u	-	1.97624	1-333(+)	len:111	type:5prime_partial	gi|302810024|ref|XP_002986704.1|;	PF00076.17;	sp|Q54PB2|MRD1_DICDI;sp|Q54PB2|MRD1_DICDI;sp|Q54PB2|MRD1_DICDI;sp|Q9Y4C8|RBM19_HUMAN;sp|Q9Y4C8|RBM19_HUMAN;sp|Q9Y4C8|RBM19_HUMAN;	KOG0110;KOG0110;KOG0110;KOG0110;KOG0110;KOG0110;KOG0110;KOG0110;KOG0110;KOG0110;KOG0110;KOG0110;KOG0110;KOG0110;KOG0110;	-	K14787;	3.85545	2.49154	2.80833
Smoe_00007376	scaffold_111:219087-220367	u	-	1.09804	415-942(+)	len:176	type:complete	gi|302818104|ref|XP_002990726.1|;	PF14259.1;	sp|Q54PB2|MRD1_DICDI;sp|Q54PB2|MRD1_DICDI;sp|Q8R3C6|RBM19_MOUSE;sp|Q8R3C6|RBM19_MOUSE;	KOG0110;KOG0110;KOG0110;KOG0110;KOG0110;KOG0110;KOG0110;KOG0110;KOG0110;KOG0110;	-	K14787;	7.62851	6.71667	4.79597
Smoe_00007384	scaffold_111:278219-282023	u	-	11.9997	3-431(+)	len:143	type:5prime_partial	gi|302818110|ref|XP_002990729.1|;	PF00155.16;PF12847.2;	sp|Q9MBC2|MMT1_HORVU;sp|Q9MBC2|MMT1_HORVU;sp|Q8W519|MMT1_MAIZE;sp|Q8W519|MMT1_MAIZE;	-	-	K08247;	8.05952	5.42141	5.72227
Smoe_00007385	scaffold_111:278219-282023	u	-	11.5568	1-333(+)	len:111	type:5prime_partial	gi|302818110|ref|XP_002990729.1|;	PF00155.16;PF12847.2;	sp|Q9MBC2|MMT1_HORVU;sp|Q9MBC2|MMT1_HORVU;sp|Q8W519|MMT1_MAIZE;sp|Q8W519|MMT1_MAIZE;	-	-	K08247;	8.05952	5.42141	5.72227
Smoe_00007386	scaffold_111:278219-282023	u	-	11.6993	1-333(+)	len:111	type:5prime_partial	gi|302818110|ref|XP_002990729.1|;	PF00155.16;PF12847.2;	sp|Q9MBC2|MMT1_HORVU;sp|Q9MBC2|MMT1_HORVU;sp|Q8W519|MMT1_MAIZE;sp|Q8W519|MMT1_MAIZE;	-	-	K08247;	8.05952	5.42141	5.72227
Smoe_00007387	scaffold_111:282236-287075	u	-	5.07785	1250-1561(+)	len:104	type:complete	gi|302818112|ref|XP_002990730.1|;	PF00240.18;PF09668.5;PF00627.26;PF13614.1;PF10609.4;PF09668.5;	sp|Q8H1Q2|NBP35_ARATH;sp|Q8T2F3|NUBP1_DICDI;	KOG3022;KOG3022;KOG3022;KOG3022;KOG3022;	AT5G50960.1;	-	5.10981	5.2223	3.36049
Smoe_00007409	scaffold_111:113500-117127	u	-	3.22522	953-1564(+)	len:204	type:complete	gi|302809938|ref|XP_002986661.1|;	PF02784.11;PF02784.11;PF00278.17;	sp|Q949X7|DCDA1_ARATH;sp|Q949X7|DCDA1_ARATH;sp|Q94A94|DCDA2_ARATH;sp|Q94A94|DCDA2_ARATH;	KOG0622;KOG0622;KOG0622;KOG0622;	AT3G14390.1;AT3G14390.1;AT5G11880.1;AT5G11880.1;	-	7.16924	4.07108	5.12445
Smoe_00007411	scaffold_111:126058-127305	u	-	3.73327	493-807(+)	len:105	type:complete	gi|302809934|ref|XP_002986659.1|;	PF01344.20;PF01344.20;	sp|Q9LI89|FBK70_ARATH;sp|Q9FKJ0|FK132_ARATH;	KOG1072;KOG1072;KOG1072;KOG1072;KOG1072;	-	-	12.1027	5.89144	8.78939
Smoe_00007421	scaffold_111:198148-203176	u	-	3.66856	3-512(+)	len:170	type:5prime_partial	gi|302818172|ref|XP_002990760.1|;	PF00804.20;PF05739.14;	sp|Q9SRV7|SY131_ARATH;sp|Q8VZU2|SY132_ARATH;	KOG0810;KOG0810;KOG0810;KOG0810;KOG0810;	-	K08486;	1.58108	1.53376	1.11307
Smoe_00007422	scaffold_111:198148-203176	u	-	3.41852	3-512(+)	len:170	type:5prime_partial	gi|302818172|ref|XP_002990760.1|;	PF05739.14;PF00804.20;	sp|Q9SRV7|SY131_ARATH;sp|Q9SRV7|SY131_ARATH;sp|Q9SRV7|SY131_ARATH;sp|Q8VZU2|SY132_ARATH;sp|Q8VZU2|SY132_ARATH;sp|Q8VZU2|SY132_ARATH;	KOG0810;KOG0810;KOG0810;KOG0810;KOG0810;KOG0810;KOG0810;KOG0810;KOG0810;KOG0810;KOG0810;KOG0810;KOG0810;KOG0810;KOG0810;	-	K08486;	1.58108	1.53376	1.11307
Smoe_00007429	scaffold_111:230452-232026	u	-	1.34647	971-1267(+)	len:100	type:3prime_partial	gi|302809908|ref|XP_002986646.1|;	PF04004.8;PF04004.8;	sp|Q94546|ATU_DROME;sp|Q94546|ATU_DROME;sp|Q54MB8|LEO1_DICDI;sp|Q54MB8|LEO1_DICDI;	KOG2428;KOG2428;KOG2428;KOG2428;KOG2428;KOG2428;KOG2428;KOG2428;	-	K15177;	1.85605	0.615267	0.9816
Smoe_00007431	scaffold_111:234398-238605	u	-	9.16997	196-582(+)	len:129	type:complete	gi|302818182|ref|XP_002990765.1|;	PF13522.1;PF01380.17;PF01380.17;	sp|O94808|GFPT2_HUMAN;sp|P82808|GFPT1_RAT;	KOG1268;KOG1268;KOG1268;KOG1268;KOG1268;	-	K00820;	12.7424	4.52625	5.55552
Smoe_00007432	scaffold_111:238729-243356	u	-	5.26771	455-805(+)	len:117	type:complete	gi|302818184|ref|XP_002990766.1|;	PF15628.1;	sp|Q9SJQ6|ROS1_ARATH;sp|Q9SJQ6|ROS1_ARATH;sp|Q9SR66|DML2_ARATH;sp|Q9SR66|DML2_ARATH;sp|Q9SR66|DML2_ARATH;	-	AT2G36490.1;AT5G04560.2;	-	3.11927	7.38326	4.55091
Smoe_00007433	scaffold_111:238729-243356	u	-	5.03067	455-805(+)	len:117	type:complete	gi|302818184|ref|XP_002990766.1|;	PF15628.1;PF15628.1;	sp|Q9SJQ6|ROS1_ARATH;sp|Q9SJQ6|ROS1_ARATH;sp|Q9SJQ6|ROS1_ARATH;sp|Q9SR66|DML2_ARATH;sp|Q9SR66|DML2_ARATH;sp|Q9SR66|DML2_ARATH;	-	AT2G36490.1;AT5G04560.2;	-	3.11927	7.38326	4.55091
Smoe_00007436	scaffold_111:245234-247761	u	-	7.26475	3-302(+)	len:100	type:5prime_partial	gi|302818186|ref|XP_002990767.1|;	PF00118.19;PF00118.19;	sp|Q5ZJ54|TCPZ_CHICK;sp|Q5ZJ54|TCPZ_CHICK;sp|Q3MHL7|TCPZ_BOVIN;sp|Q3MHL7|TCPZ_BOVIN;	KOG0359;KOG0359;KOG0359;KOG0359;KOG0359;KOG0359;KOG0359;KOG0359;KOG0359;KOG0359;	AT3G02530.1;AT3G02530.1;AT3G02530.1;AT5G16070.1;AT5G16070.1;AT5G16070.1;	K09498;	31.3131	14.9837	22.5434
Smoe_00007437	scaffold_111:245234-247761	u	-	6.48264	3-302(+)	len:100	type:5prime_partial	gi|302818186|ref|XP_002990767.1|;	PF00118.19;PF00118.19;	sp|Q3MHL7|TCPZ_BOVIN;sp|Q3MHL7|TCPZ_BOVIN;sp|Q5ZJ54|TCPZ_CHICK;sp|Q5ZJ54|TCPZ_CHICK;	KOG0359;KOG0359;KOG0359;KOG0359;KOG0359;KOG0359;KOG0359;KOG0359;KOG0359;KOG0359;	AT3G02530.1;AT3G02530.1;AT5G16070.1;AT5G16070.1;	K09498;	31.3131	14.9837	22.5434
Smoe_00007438	scaffold_111:245234-247761	u	-	6.49057	3-302(+)	len:100	type:5prime_partial	gi|302818186|ref|XP_002990767.1|;	PF00118.19;PF00118.19;	sp|Q3MHL7|TCPZ_BOVIN;sp|Q3MHL7|TCPZ_BOVIN;sp|P80317|TCPZ_MOUSE;sp|P80317|TCPZ_MOUSE;	KOG0359;KOG0359;KOG0359;KOG0359;KOG0359;KOG0359;KOG0359;KOG0359;KOG0359;KOG0359;	AT3G02530.1;AT3G02530.1;AT3G02530.1;AT5G16070.1;AT5G16070.1;AT5G16070.1;	K09498;	31.3131	14.9837	22.5434
Smoe_00007439	scaffold_111:245234-247761	u	-	6.53399	3-302(+)	len:100	type:5prime_partial	gi|302818186|ref|XP_002990767.1|;	PF00118.19;	sp|Q3MHL7|TCPZ_BOVIN;sp|P80317|TCPZ_MOUSE;	KOG0359;KOG0359;KOG0359;KOG0359;KOG0359;	AT3G02530.1;AT3G02530.1;AT3G02530.1;AT5G16070.1;AT5G16070.1;AT5G16070.1;	K09498;	31.3131	14.9837	22.5434
Smoe_00007440	scaffold_111:245234-247761	u	-	3.60546	3-302(+)	len:100	type:5prime_partial	gi|302818186|ref|XP_002990767.1|;	PF00118.19;PF00118.19;	sp|P80317|TCPZ_MOUSE;sp|P80317|TCPZ_MOUSE;sp|Q3MHL7|TCPZ_BOVIN;sp|Q3MHL7|TCPZ_BOVIN;	KOG0359;KOG0359;KOG0359;KOG0359;KOG0359;KOG0359;KOG0359;KOG0359;KOG0359;KOG0359;	AT3G02530.1;AT3G02530.1;AT5G16070.1;AT5G16070.1;	K09498;	31.3131	14.9837	22.5434
Smoe_00007453	scaffold_112:13816-23131	x	429184|429184.v1.91	7.44075	3944-4516(+)	len:191	type:complete	gi|302818211|ref|XP_002990779.1|;	PF00171.17;PF01535.15;PF01535.15;PF01535.15;PF01535.15;PF01535.15;PF13812.1;PF01535.15;PF01535.15;PF01535.15;PF01535.15;PF01535.15;PF01535.15;PF07721.9;PF00171.17;	sp|Q9STS1|BADH2_ARATH;sp|Q9STS1|BADH2_ARATH;sp|Q9STS1|BADH2_ARATH;sp|O24174|BADH_ORYSJ;sp|O24174|BADH_ORYSJ;sp|O24174|BADH_ORYSJ;	KOG2450;KOG2450;KOG2450;KOG2450;KOG2450;KOG2450;KOG2450;KOG2450;KOG2450;KOG2450;KOG2450;KOG2450;KOG2450;	AT3G48170.1;AT1G74920.2;AT1G74920.2;AT1G74920.2;	K00130;	37.8056	25.835	37.7731
Smoe_00007454	scaffold_112:13816-23131	u	-	6.79199	1119-1664(+)	len:182	type:complete	gi|302818211|ref|XP_002990779.1|;	PF00171.17;PF00171.17;PF00171.17;	sp|Q9STS1|BADH2_ARATH;sp|Q9STS1|BADH2_ARATH;sp|Q9STS1|BADH2_ARATH;sp|O24174|BADH_ORYSJ;sp|O24174|BADH_ORYSJ;sp|O24174|BADH_ORYSJ;	KOG2450;KOG2450;KOG2450;KOG2450;KOG2450;KOG2450;KOG2450;KOG2450;KOG2450;KOG2450;KOG2450;KOG2450;KOG2450;	AT3G48170.1;AT1G74920.2;AT1G74920.2;AT1G74920.2;	K00130;	37.8056	25.835	37.7731
Smoe_00007455	scaffold_112:13816-23131	u	-	7.46809	838-1155(+)	len:106	type:complete	gi|302818211|ref|XP_002990779.1|;	PF00171.17;PF00171.17;PF00171.17;	sp|Q9STS1|BADH2_ARATH;sp|Q9S795|BADH1_ARATH;	KOG2450;KOG2450;KOG2450;KOG2450;KOG2450;	AT3G48170.1;AT1G74920.2;AT1G74920.2;AT1G74920.2;	K00130;	37.8056	25.835	37.7731
Smoe_00007456	scaffold_112:23325-33422	u	-	2.36723	3-893(+)	len:297	type:5prime_partial	gi|302818213|ref|XP_002990780.1|;	PF00153.22;PF00153.22;PF00153.22;	sp|Q9XI74|PUMP3_ARATH;sp|Q9XI74|PUMP3_ARATH;sp|O95847|UCP4_HUMAN;	KOG0753;KOG0753;KOG0753;KOG0753;KOG0753;KOG0753;KOG0753;	-	K15112;	3.72579	2.81084	1.9208
Smoe_00007459	scaffold_112:59312-61780	u	-	12.0063	209-2284(+)	len:692	type:complete	gi|302818219|ref|XP_002990783.1|;	PF00004.24;PF01434.13;	sp|Q655S1|FTSH2_ORYSJ;sp|O80860|FTSH2_ARATH;	KOG0731;KOG0731;KOG0731;KOG0731;KOG0734;	AT2G30950.1;AT1G06430.1;AT1G06430.1;	K03798;	6.50757	71.8876	33.3431
Smoe_00007460	scaffold_112:62828-64196	u	-	2.82269	617-1138(+)	len:174	type:complete	gi|302785485|ref|XP_002974514.1|;	PF02365.10;	sp|Q9FWX2|NAC7_ARATH;sp|Q9C878|BRN1_ARATH;	-	AT1G79580.3;AT1G79580.2;	-	0.941504	0.369429	2.12398
Smoe_00007469	scaffold_112:71134-89870	u	-	5.68715	179-838(+)	len:220	type:complete	gi|302785475|ref|XP_002974509.1|;	PF08323.6;PF08323.6;PF00534.15;	sp|O82627|SSG1_ANTMA;sp|O82627|SSG1_ANTMA;sp|Q42857|SSG1_IPOBA;sp|Q42857|SSG1_IPOBA;	-	-	K13679;	108.295	97.6955	59.2277
Smoe_00007470	scaffold_112:71134-89870	u	-	5.72146	167-826(+)	len:220	type:complete	gi|302785475|ref|XP_002974509.1|;	PF08323.6;PF08323.6;PF00534.15;	sp|O82627|SSG1_ANTMA;sp|O82627|SSG1_ANTMA;sp|Q42857|SSG1_IPOBA;sp|Q42857|SSG1_IPOBA;	-	-	K13679;	108.295	97.6955	59.2277
Smoe_00007480	scaffold_112:169481-178935	u	-	10.4603	3-305(+)	len:101	type:5prime_partial	gi|302818241|ref|XP_002990794.1|;	PF15044.1;PF12807.2;PF13424.1;	sp|F4J5S1|CLU_ARATH;sp|F4J5S1|CLU_ARATH;sp|F4J5S1|CLU_ARATH;sp|O15818|CLU_DICDI;sp|O15818|CLU_DICDI;	KOG1839;KOG1839;KOG1839;KOG1839;KOG1839;KOG1839;KOG1839;KOG1839;KOG1839;KOG1839;	AT1G01320.2;AT1G01320.1;	K03255;	27.7477	24.932	13.3994
Smoe_00007481	scaffold_112:169481-178935	u	-	8.67354	3-305(+)	len:101	type:5prime_partial	gi|302818241|ref|XP_002990794.1|;	PF13374.1;PF15044.1;PF12807.2;PF13424.1;	sp|F4J5S1|CLU_ARATH;sp|F4J5S1|CLU_ARATH;sp|F4J5S1|CLU_ARATH;sp|O15818|CLU_DICDI;sp|O15818|CLU_DICDI;	KOG1839;KOG1839;KOG1839;KOG1839;KOG1839;KOG1839;KOG1839;KOG1839;KOG1839;KOG1839;	AT1G01320.2;AT1G01320.1;	K03255;	27.7477	24.932	13.3994
Smoe_00007486	scaffold_112:207822-210340	u	-	4.08506	1439-1786(+)	len:116	type:complete	gi|302818249|ref|XP_002990798.1|;	PF00450.17;	sp|Q9FH05|SCP42_ARATH;sp|Q9FH06|SCP41_ARATH;	KOG1282;KOG1282;KOG1282;KOG1282;KOG1282;	-	K16297;	0.0935157	2.29462	0.0869452
Smoe_00007489	scaffold_112:215000-217028	u	-	9.23935	1-1557(+)	len:519	type:5prime_partial	gi|302818251|ref|XP_002990799.1|;	PF00206.15;PF14698.1;	sp|Q6AR60|ARLY_DESPS;sp|Q2SQ67|ARLY_HAHCH;	KOG1316;KOG1316;KOG1316;KOG1316;KOG1316;	AT5G10920.1;	K01755;	11.5955	9.4337	11.2444
Smoe_00007493	scaffold_112:264784-267265	u	-	6.25158	299-2182(+)	len:628	type:complete	gi|168016163|ref|XP_001760619.1|;	PF00096.21;	sp|Q9ZWA6|MGP_ARATH;sp|Q9FFH3|NUC_ARATH;	KOG1721;KOG1721;KOG1721;KOG1721;KOG1721;	AT1G03840.2;AT1G03840.1;	-	118.204	8.25089	24.0419
Smoe_00007522	scaffold_112:430666-433358	u	-	5.19204	1357-1827(+)	len:157	type:complete	gi|302766625|ref|XP_002966733.1|;	PF00067.17;PF13041.1;PF01535.15;PF01535.15;PF01535.15;	sp|P24465|C71A1_PERAE;sp|Q9LIP3|C71BY_ARATH;	KOG0156;KOG0156;KOG0156;KOG0156;KOG0156;	-	K00517;	2.64404	0.242475	0.199276
Smoe_00007523	scaffold_112:433514-434171	u	-	1.34217	3-572(+)	len:190	type:5prime_partial	gi|302816151|ref|XP_002989755.1|;	PF01535.15;	sp|Q9LFL5|PP390_ARATH;sp|Q9LFL5|PP390_ARATH;sp|Q9LFL5|PP390_ARATH;sp|Q9LFL5|PP390_ARATH;sp|Q9LW32|PP258_ARATH;sp|Q9LW32|PP258_ARATH;sp|Q9LW32|PP258_ARATH;	KOG4197;KOG4197;KOG4197;KOG4197;KOG4197;KOG4197;KOG4197;KOG4197;KOG4197;KOG4197;KOG4197;	-	-	0.958773	0.37187	0.529469
Smoe_00007525	scaffold_112:451228-451695	u	-	1.12075	2-343(+)	len:115	type:internal	gi|302818295|ref|XP_002990821.1|;	PF07983.8;	sp|Q94G86|ALL9_OLEEU;sp|Q84V39|ALL10_OLEEU;	-	-	K19891;	71.6041	0	0
Smoe_00007526	scaffold_112:452145-455439	u	-	9.54637	296-700(+)	len:135	type:complete	gi|302785411|ref|XP_002974477.1|;	PF03219.9;	sp|O24381|TLC1_SOLTU;sp|Q39002|TLC1_ARATH;	-	AT1G80300.1;AT1G80300.1;AT1G80300.1;AT1G15500.1;AT1G15500.1;AT1G15500.1;AT1G15500.1;	K03301;	44.0394	62.7343	47.4041
Smoe_00007527	scaffold_112:452145-455439	u	-	9.56043	168-572(+)	len:135	type:complete	gi|302785411|ref|XP_002974477.1|;	PF03219.9;	sp|O24381|TLC1_SOLTU;sp|Q39002|TLC1_ARATH;	-	AT1G80300.1;AT1G80300.1;AT1G80300.1;AT1G15500.1;AT1G15500.1;AT1G15500.1;AT1G15500.1;	K03301;	44.0394	62.7343	47.4041
Smoe_00007537	scaffold_112:483650-486690	u	-	8.29474	539-1852(+)	len:438	type:complete	gi|302818305|ref|XP_002990826.1|;	PF05637.7;	sp|O22775|GT2_ARATH;sp|Q9LZJ3|XT1_ARATH;	KOG4748;KOG4748;KOG4748;KOG4748;KOG4748;	AT4G02500.1;AT3G62720.2;AT3G62720.2;AT3G62720.2;	K08238;	25.6267	4.39858	2.02334
Smoe_00007544	scaffold_112:518581-526171	u	-	1.16807	1-546(+)	len:182	type:5prime_partial	gi|302785397|ref|XP_002974470.1|;	PF01207.12;	sp|Q9NX74|DUS2L_HUMAN;sp|Q9NX74|DUS2L_HUMAN;sp|Q9NX74|DUS2L_HUMAN;sp|Q9NX74|DUS2L_HUMAN;sp|Q9D7B1|DUS2L_MOUSE;sp|Q9D7B1|DUS2L_MOUSE;sp|Q9D7B1|DUS2L_MOUSE;	KOG2334;KOG2334;KOG2334;KOG2334;KOG2334;KOG2334;KOG2334;KOG2334;KOG2334;KOG2334;KOG2334;KOG2334;KOG2334;KOG2334;	-	K05543;	61.8681	16.6216	17.8365
Smoe_00007545	scaffold_112:518581-526171	u	-	3.98489	4216-4548(+)	len:111	type:complete	gi|302818317|ref|XP_002990832.1|;	PF01207.12;PF00483.18;PF00132.19;	sp|O22287|GMPP1_ARATH;sp|Q6Z9A3|GMPP3_ORYSJ;	KOG1322;KOG1322;KOG1322;KOG1322;KOG1322;	AT2G39770.2;AT2G39770.2;AT2G39770.1;AT2G39770.1;	K00966;	61.8681	16.6216	17.8365
Smoe_00007546	scaffold_112:518581-526171	u	-	3.82464	3583-3915(+)	len:111	type:complete	gi|302818317|ref|XP_002990832.1|;	PF01207.12;PF01207.12;PF00483.18;PF00132.19;	sp|O22287|GMPP1_ARATH;sp|Q6Z9A3|GMPP3_ORYSJ;	KOG1322;KOG1322;KOG1322;KOG1322;KOG1322;	AT2G39770.2;AT2G39770.2;AT2G39770.1;AT2G39770.1;	K00966;	61.8681	16.6216	17.8365
Smoe_00007547	scaffold_112:518581-526171	u	-	3.64471	3562-3894(+)	len:111	type:complete	gi|302818317|ref|XP_002990832.1|;	PF01207.12;PF00483.18;PF01207.12;PF00483.18;PF00132.19;	sp|Q6Z9A3|GMPP3_ORYSJ;sp|Q6Z9A3|GMPP3_ORYSJ;sp|Q941T9|GMPP2_ORYSJ;sp|Q941T9|GMPP2_ORYSJ;	KOG1322;KOG1322;KOG1322;KOG1322;KOG1322;KOG1322;KOG1322;KOG1322;KOG1322;KOG1322;	AT2G39770.2;AT2G39770.1;	K00966;	61.8681	16.6216	17.8365
Smoe_00007553	scaffold_112:13816-23131	u	-	3.23555	1687-2112(+)	len:142	type:complete	gi|302818331|ref|XP_002990839.1|;	PF04564.10;	sp|Q9LT79|PUB25_ARATH;sp|Q9FXA4|PUB26_ARATH;	KOG0167;KOG0167;	-	-	3.5838	3.76834	3.67239
Smoe_00007554	scaffold_112:23325-33422	u	-	10.7528	1288-1599(+)	len:104	type:complete	gi|302818333|ref|XP_002990840.1|;	PF03060.10;PF13414.1;PF13374.1;PF07719.12;PF00270.24;PF00271.26;PF00515.23;PF00515.23;	sp|P93008|RH21_ARATH;sp|Q53RK8|RH21_ORYSJ;	KOG2002;KOG2002;KOG2002;KOG2002;KOG0333;KOG0333;KOG0333;KOG0333;	ATCG00620.1;	K12858;	25.1265	17.3728	23.1966
Smoe_00007555	scaffold_112:23325-33422	u	-	10.7183	1288-1599(+)	len:104	type:complete	gi|302818333|ref|XP_002990840.1|;	PF03060.10;PF13414.1;PF13374.1;PF07719.12;PF00270.24;PF00271.26;PF00515.23;PF00515.23;	sp|P93008|RH21_ARATH;sp|Q53RK8|RH21_ORYSJ;	KOG2002;KOG2002;KOG2002;KOG2002;KOG0333;KOG0333;KOG0333;KOG0333;	ATCG00620.1;	K12858;	25.1265	17.3728	23.1966
Smoe_00007556	scaffold_112:23325-33422	u	-	5.84676	836-1246(+)	len:137	type:complete	gi|302785157|ref|XP_002974350.1|;	PF03060.10;PF00515.23;PF03060.10;PF13414.1;PF13374.1;PF07719.12;PF00515.23;	sp|Q4QR29|CTR9_XENLA;sp|Q4QR29|CTR9_XENLA;sp|Q4QR29|CTR9_XENLA;sp|Q4QR29|CTR9_XENLA;sp|Q4QR29|CTR9_XENLA;sp|Q4QR29|CTR9_XENLA;sp|Q62018|CTR9_MOUSE;sp|Q62018|CTR9_MOUSE;sp|Q62018|CTR9_MOUSE;sp|Q62018|CTR9_MOUSE;sp|Q62018|CTR9_MOUSE;sp|Q62018|CTR9_MOUSE;	KOG2002;KOG2002;KOG2002;KOG2002;KOG2002;KOG2002;KOG2002;KOG2002;KOG2002;KOG2002;KOG2002;KOG2002;KOG2002;KOG2002;KOG2002;KOG2002;KOG2002;KOG2002;KOG2002;	ATCG00620.1;	K15176;	25.1265	17.3728	23.1966
Smoe_00007557	scaffold_112:23325-33422	u	-	4.68965	2399-2746(+)	len:116	type:complete	gi|302785157|ref|XP_002974350.1|;	PF03060.10;PF13374.1;PF07719.12;PF00515.23;PF03060.10;PF13371.1;PF00515.23;	sp|Q6PD62|CTR9_HUMAN;sp|Q6PD62|CTR9_HUMAN;sp|Q6PD62|CTR9_HUMAN;sp|Q6PD62|CTR9_HUMAN;sp|Q6PD62|CTR9_HUMAN;sp|Q6PD62|CTR9_HUMAN;sp|Q6PD62|CTR9_HUMAN;sp|Q62018|CTR9_MOUSE;sp|Q62018|CTR9_MOUSE;sp|Q62018|CTR9_MOUSE;sp|Q62018|CTR9_MOUSE;sp|Q62018|CTR9_MOUSE;sp|Q62018|CTR9_MOUSE;sp|Q62018|CTR9_MOUSE;	KOG2002;KOG2002;KOG2002;KOG2002;KOG2002;KOG2002;KOG2002;KOG2002;KOG2002;KOG2002;KOG2002;KOG2002;KOG2002;KOG2002;KOG2002;KOG2002;KOG2002;KOG2002;KOG2002;	ATCG00620.1;	K15176;	25.1265	17.3728	23.1966
Smoe_00007558	scaffold_112:23325-33422	u	-	4.71654	3046-3513(+)	len:156	type:complete	gi|302785157|ref|XP_002974350.1|;	PF03060.10;PF13414.1;PF13374.1;PF07719.12;PF00515.23;	sp|Q4QR29|CTR9_XENLA;sp|Q4QR29|CTR9_XENLA;sp|Q4QR29|CTR9_XENLA;sp|Q4QR29|CTR9_XENLA;sp|Q62018|CTR9_MOUSE;sp|Q62018|CTR9_MOUSE;sp|Q62018|CTR9_MOUSE;sp|Q62018|CTR9_MOUSE;	KOG2002;KOG2002;KOG2002;KOG2002;KOG2002;KOG2002;KOG2002;KOG2002;KOG2002;KOG2002;KOG2002;KOG2002;KOG2002;KOG2002;KOG2002;KOG2002;	ATCG00620.1;	-	25.1265	17.3728	23.1966
Smoe_00007561	scaffold_112:64625-69001	u	-	1.10522	2-328(+)	len:110	type:internal	gi|302818341|ref|XP_002990844.1|;	-	sp|F4IB81|LYK3_ARATH;sp|O22808|LYK5_ARATH;	KOG1187;	-	-	79.1757	39.9119	23.9861
Smoe_00007562	scaffold_112:64625-69001	u	-	2.28868	1-735(+)	len:246	type:internal	gi|302818341|ref|XP_002990844.1|;	PF00069.20;	sp|F4IB81|LYK3_ARATH;sp|D7UPN3|CERK1_ORYSJ;	KOG1187;KOG1187;KOG1187;	-	-	79.1757	39.9119	23.9861
Smoe_00007563	scaffold_112:64625-69001	u	-	3.42818	2971-3774(+)	len:269	type:3prime_partial	gi|302785151|ref|XP_002974347.1|;	PF00069.20;PF00069.20;PF01476.15;	sp|F4IB81|LYK3_ARATH;sp|F4IB81|LYK3_ARATH;sp|F4IB81|LYK3_ARATH;sp|Q8RWZ5|SD25_ARATH;sp|Q8RWZ5|SD25_ARATH;sp|Q8RWZ5|SD25_ARATH;	-	-	-	79.1757	39.9119	23.9861
Smoe_00007566	scaffold_112:71134-89870	u	-	5.40468	269-1759(+)	len:498	type:3prime_partial	gi|302818347|ref|XP_002990847.1|;	PF05834.7;	sp|O65837|LCYE_SOLLC;sp|Q38932|LCYE_ARATH;	-	AT5G57030.1;	K06444;	3.40741	28.0412	11.3682
Smoe_00007584	scaffold_112:183139-194041	u	-	5.48334	5997-6308(+)	len:104	type:complete	gi|302818365|ref|XP_002990856.1|;	PF13301.1;PF13426.1;PF12937.2;PF13418.1;PF13415.1;PF13415.1;PF02469.17;PF02469.17;	sp|Q5Z8K3|ADO1_ORYSJ;sp|Q94BT6|ADO1_ARATH;	KOG1437;KOG1437;	-	K12115;	31.5635	23.8567	24.0518
Smoe_00007585	scaffold_112:183139-194041	u	-	5.49204	5997-6308(+)	len:104	type:complete	gi|302818365|ref|XP_002990856.1|;	PF13301.1;PF13426.1;PF12937.2;PF13418.1;PF13415.1;PF13415.1;PF02469.17;PF02469.17;	sp|Q5Z8K3|ADO1_ORYSJ;sp|Q94BT6|ADO1_ARATH;	KOG1437;KOG1437;	-	K12115;	31.5635	23.8567	24.0518
Smoe_00007586	scaffold_112:195779-200300	u	-	6.18992	3256-3558(+)	len:101	type:complete	gi|302818367|ref|XP_002990857.1|;	PF01426.13;PF00145.12;PF00385.19;PF00145.12;	sp|Q8LPU5|CMT3_MAIZE;sp|Q8LPU5|CMT3_MAIZE;sp|Q8LPU5|CMT3_MAIZE;sp|Q9ARI6|CMT2_MAIZE;sp|Q9ARI6|CMT2_MAIZE;sp|Q9ARI6|CMT2_MAIZE;	-	-	K00558;	15.8125	4.77863	5.74716
Smoe_00007599	scaffold_112:261648-262382	u	-	1.10134	297-635(+)	len:113	type:complete	gi|302789113|ref|XP_002976325.1|;	PF13812.1;PF01535.15;PF01535.15;PF01535.15;	sp|Q9LS72|PP261_ARATH;sp|Q9LS72|PP261_ARATH;sp|O64766|PP185_ARATH;sp|O64766|PP185_ARATH;sp|O64766|PP185_ARATH;sp|O64766|PP185_ARATH;sp|O64766|PP185_ARATH;sp|O64766|PP185_ARATH;	KOG4197;KOG4197;KOG4197;KOG4197;KOG4197;KOG4197;KOG4197;KOG4197;KOG4197;KOG4197;KOG4197;KOG4197;KOG4197;KOG4197;KOG4197;KOG4197;KOG4197;KOG4197;KOG4197;KOG4197;KOG4197;KOG4197;KOG4197;	-	-	1.28176	10.4199	4.05287
Smoe_00007600	scaffold_112:268585-281494	u	-	3.43446	6620-6955(+)	len:112	type:complete	gi|302818387|ref|XP_002990867.1|;	PF07123.7;PF00654.15;PF03141.11;PF00654.15;PF00571.23;	sp|Q8GX93|CLCE_ARATH;sp|Q8GX93|CLCE_ARATH;sp|Q8GX93|CLCE_ARATH;sp|Q8RXR2|CLCF_ARATH;sp|Q8RXR2|CLCF_ARATH;	KOG0475;KOG0475;KOG0475;KOG0475;KOG0475;	-	-	8.0356	97.1249	22.1292
Smoe_00007601	scaffold_112:268585-281494	u	-	4.20344	2943-3320(+)	len:126	type:complete	gi|302818387|ref|XP_002990867.1|;	PF07123.7;PF00654.15;PF00571.23;PF03141.11;PF00654.15;	sp|Q8GX93|CLCE_ARATH;sp|Q8GX93|CLCE_ARATH;sp|Q8RXR2|CLCF_ARATH;sp|Q8RXR2|CLCF_ARATH;	KOG0475;KOG0475;KOG0475;KOG0475;	-	-	8.0356	97.1249	22.1292
Smoe_00007602	scaffold_112:268585-281494	u	-	3.45587	6624-6959(+)	len:112	type:complete	gi|302818387|ref|XP_002990867.1|;	PF00654.15;PF00571.23;PF07123.7;PF00654.15;PF03141.11;	sp|Q8GX93|CLCE_ARATH;sp|Q8GX93|CLCE_ARATH;sp|Q8GX93|CLCE_ARATH;sp|Q8RXR2|CLCF_ARATH;sp|Q8RXR2|CLCF_ARATH;	KOG0475;KOG0475;KOG0475;KOG0475;KOG0475;	-	-	8.0356	97.1249	22.1292
Smoe_00007608	scaffold_112:331119-332822	u	-	1.78943	1266-1577(+)	len:105	type:3prime_partial	gi|302818399|ref|XP_002990873.1|;	PF03824.11;PF03824.11;PF01535.15;PF01535.15;	sp|Q9LIQ7|PP252_ARATH;sp|Q9LIQ7|PP252_ARATH;sp|Q9LFI1|PP280_ARATH;sp|Q9LFI1|PP280_ARATH;	KOG4197;KOG4197;KOG4197;KOG4197;KOG4197;KOG4197;	-	-	86.4873	49.6689	44.5416
Smoe_00007622	scaffold_112:421875-428827	u	-	4.23087	5544-5852(+)	len:104	type:3prime_partial	gi|302792679|ref|XP_002978105.1|;	PF13414.1;PF13414.1;PF00515.23;PF00085.15;	sp|Q9MAH1|TTL1_ARATH;sp|Q9SIN1|TTL3_ARATH;	KOG1124;KOG1124;KOG1124;KOG1124;KOG1124;	-	-	12.0156	19.0285	17.3607
Smoe_00007623	scaffold_112:421875-428827	u	-	3.76977	5784-6092(+)	len:104	type:3prime_partial	gi|302766433|ref|XP_002966637.1|;	PF13414.1;PF00515.23;PF00085.15;PF13414.1;	sp|Q9MAH1|TTL1_ARATH;sp|Q9MAH1|TTL1_ARATH;sp|Q9SIN1|TTL3_ARATH;sp|Q9SIN1|TTL3_ARATH;sp|Q9SIN1|TTL3_ARATH;	KOG1124;KOG1124;KOG1124;KOG1124;KOG1124;KOG1124;KOG1124;KOG1124;KOG1124;KOG1124;KOG1124;KOG1124;KOG1124;	-	-	12.0156	19.0285	17.3607
Smoe_00007624	scaffold_112:421875-428827	u	-	3.41192	5364-5666(+)	len:101	type:complete	gi|168013664|ref|XP_001759411.1|;	PF13414.1;PF13414.1;	sp|Q9MAH1|TTL1_ARATH;sp|Q9MAH1|TTL1_ARATH;sp|Q9MAH1|TTL1_ARATH;sp|Q9MAH1|TTL1_ARATH;sp|Q9SIN1|TTL3_ARATH;sp|Q9SIN1|TTL3_ARATH;sp|Q9SIN1|TTL3_ARATH;sp|Q9SIN1|TTL3_ARATH;sp|Q9SIN1|TTL3_ARATH;	KOG4197;KOG4197;KOG1124;KOG1124;KOG1124;KOG1124;KOG1124;KOG1124;KOG1124;KOG4197;KOG4197;KOG4197;KOG4197;KOG4197;KOG4197;	-	-	12.0156	19.0285	17.3607
Smoe_00007625	scaffold_112:435329-441066	x	132312|132312.v1.91	3.86281	3362-3700(+)	len:114	type:3prime_partial	gi|302761102|ref|XP_002963973.1|;	PF01535.15;PF01535.15;PF01535.15;PF12854.2;PF01535.15;PF01535.15;PF01535.15;PF01535.15;PF01535.15;PF01535.15;PF13041.1;PF01535.15;	sp|Q9SY02|PP301_ARATH;sp|Q9SY02|PP301_ARATH;sp|Q9SY02|PP301_ARATH;sp|Q9SY02|PP301_ARATH;sp|Q9SY02|PP301_ARATH;sp|Q9SY02|PP301_ARATH;sp|Q9SY02|PP301_ARATH;sp|Q9SY02|PP301_ARATH;sp|Q9SY02|PP301_ARATH;sp|Q9SY02|PP301_ARATH;sp|Q9SY02|PP301_ARATH;sp|Q9SY02|PP301_ARATH;sp|Q56XI1|PPR25_ARATH;sp|Q56XI1|PPR25_ARATH;sp|Q56XI1|PPR25_ARATH;sp|Q56XI1|PPR25_ARATH;sp|Q56XI1|PPR25_ARATH;sp|Q56XI1|PPR25_ARATH;sp|…	KOG4197;KOG4197;KOG4197;KOG4197;KOG4197;KOG4197;KOG4197;KOG4197;KOG4197;KOG4197;KOG4197;KOG4197;KOG4197;KOG4197;KOG4197;KOG4197;KOG4197;KOG4197;KOG4197;KOG4197;KOG4197;KOG4197;KOG4197;KOG4197;KOG4197;KOG4197;KOG4197;KOG4197;KOG4197;KOG4197;KOG4197;KOG4197;KOG4197;KOG4197;KOG4197;KOG4197;KOG4197;KOG4197;KOG4197;KOG4197;KOG4197;KOG4197;KOG4197;KOG4197;KOG4197;KOG4197;KOG4197;KOG4197;KOG4197;KOG4197;	AT5G59055.1;AT5G40545.1;	-	1.02757	3.35382	2.2662
Smoe_00007630	scaffold_112:518581-526171	u	-	3.87327	2063-2653(+)	len:197	type:complete	gi|302818417|ref|XP_002990882.1|;	PF00025.16;PF03141.11;	sp|P91924|ARF_DUGJA;sp|P34727|ARF_AJECA;	KOG0070;KOG0070;	AT3G03120.1;AT5G17060.1;	K07937;	7.11203	6.92677	9.1168
Smoe_00007631	scaffold_112:545852-548286	u	-	6.74789	3-821(+)	len:273	type:5prime_partial	gi|302818421|ref|XP_002990884.1|;	PF01370.16;	sp|O49213|FCL1_ARATH;sp|Q9LMU0|FCL2_ARATH;	KOG1431;KOG1431;KOG1431;KOG1431;KOG1431;	AT1G17890.3;AT1G17890.2;	K02377;	85.6632	23.8388	30.2079
Smoe_00007632	scaffold_112:545852-548286	u	-	5.87011	253-843(+)	len:197	type:complete	gi|302818421|ref|XP_002990884.1|;	PF00170.16;PF01370.16;	sp|O49213|FCL1_ARATH;sp|Q9LMU0|FCL2_ARATH;	KOG1431;KOG1431;KOG1431;KOG1431;KOG1431;	AT1G17890.3;AT1G17890.2;	K02377;	85.6632	23.8388	30.2079
Smoe_00007636	scaffold_113:30162-31645	u	-	3.037	162-746(+)	len:195	type:complete	gi|302801969|ref|XP_002982740.1|;	PF04722.8;	sp|Q4KLK9|SSU72_RAT;sp|Q9CY97|SSU72_MOUSE;	KOG2424;KOG2424;KOG2424;KOG2424;KOG2424;	-	K15544;	10.767	11.7141	9.34222
Smoe_00007646	scaffold_113:110340-113752	u	-	2.19488	1353-2165(+)	len:271	type:complete	gi|302818436|ref|XP_002990891.1|;	PF00400.27;PF00400.27;PF00400.27;PF00400.27;	sp|Q9H7D7|WDR26_HUMAN;sp|Q9H7D7|WDR26_HUMAN;sp|Q8C6G8|WDR26_MOUSE;sp|Q8C6G8|WDR26_MOUSE;	KOG0293;KOG0293;KOG0293;KOG0293;KOG0293;KOG0293;KOG0293;KOG0266;	-	-	12.3283	6.47468	8.78357
Smoe_00007657	scaffold_113:230181-232294	u	-	5.63428	273-1316(+)	len:348	type:complete	gi|302818458|ref|XP_002990902.1|;	PF00069.20;	sp|Q9Y2H1|ST38L_HUMAN;sp|Q5R8M1|STK38_PONAB;	KOG0605;KOG0605;KOG0605;KOG0605;KOG0605;	AT2G19400.1;AT2G20470.1;	-	15.663	10.58	11.0039
Smoe_00007658	scaffold_113:234237-239987	u	-	1.86169	800-2206(+)	len:469	type:complete	gi|302818460|ref|XP_002990903.1|;	PF03634.8;	sp|Q10CE8|PCF6_ORYSJ;sp|A2XMN1|PCF6_ORYSI;	-	-	-	1.51907	14.2753	1.29961
Smoe_00007665	scaffold_113:259173-340660	u	-	1.78711	122-496(+)	len:126	type:3prime_partial	gi|302802007|ref|XP_002982759.1|;	PF01282.14;	sp|Q9SS17|RS241_ARATH;sp|Q8LC83|RS242_ARATH;	KOG3424;KOG3424;KOG3424;KOG3424;KOG3424;	AT5G28060.1;	K02974;	368.174	368.141	367.32
Smoe_00007666	scaffold_113:259173-340660	u	-	1.75707	90-467(+)	len:127	type:3prime_partial	gi|302802007|ref|XP_002982759.1|;	PF01282.14;	sp|Q9SS17|RS241_ARATH;sp|Q8LC83|RS242_ARATH;	KOG3424;KOG3424;KOG3424;KOG3424;KOG3424;	AT5G28060.1;	K02974;	368.174	368.141	367.32
Smoe_00007671	scaffold_113:259173-340660	u	-	1.55338	2-820(+)	len:274	type:internal	gi|302818478|ref|XP_002990912.1|;	PF11016.3;	sp|Q55403|Y575_SYNY3;	-	-	-	3.53588	48.9584	17.6393
Smoe_00007672	scaffold_113:259173-340660	u	-	1.34318	2-595(+)	len:198	type:5prime_partial	gi|302818478|ref|XP_002990912.1|;	PF11016.3;PF11016.3;	sp|Q55403|Y575_SYNY3;sp|Q55403|Y575_SYNY3;	-	-	-	3.53588	48.9584	17.6393
Smoe_00007673	scaffold_113:259173-340660	u	-	1.71421	2-901(+)	len:300	type:5prime_partial	gi|302802015|ref|XP_002982763.1|;	PF00400.27;PF00400.27;PF00400.27;PF00400.27;	sp|Q8VE80|THOC3_MOUSE;sp|Q96J01|THOC3_HUMAN;	KOG1407;KOG1407;KOG1407;KOG1407;KOG1407;	AT5G56130.1;AT5G56130.1;	K12880;	15.0966	13.8856	11.1778
Smoe_00007674	scaffold_113:259173-340660	u	-	1.40255	2-883(+)	len:294	type:5prime_partial	gi|302802015|ref|XP_002982763.1|;	PF00400.27;PF00400.27;PF00400.27;PF00400.27;	sp|Q8VE80|THOC3_MOUSE;sp|Q96J01|THOC3_HUMAN;	KOG1407;KOG1407;KOG1407;KOG1407;KOG1407;	AT5G56130.1;AT5G56130.1;	K12880;	15.0966	13.8856	11.1778
Smoe_00007675	scaffold_113:259173-340660	u	-	4.07942	457-930(+)	len:159	type:3prime_partial	gi|302818482|ref|XP_002990914.1|;	PF02134.16;PF09358.5;	sp|P20973|UBE11_WHEAT;sp|P20973|UBE11_WHEAT;sp|P31251|UBE12_WHEAT;sp|P31251|UBE12_WHEAT;	KOG2012;KOG2012;KOG2012;KOG2012;KOG2012;KOG2012;KOG2012;KOG2012;KOG2012;KOG2012;	AT2G30110.1;AT5G06460.1;AT5G06460.1;	K03178;	57.6497	16.4358	26.3137
Smoe_00007684	scaffold_113:368187-368780	u	-	1.17881	2-346(+)	len:115	type:5prime_partial	gi|302818492|ref|XP_002990919.1|;	PF08212.7;	sp|P0A901|BLC_ECOLI;sp|P0A902|BLC_ECO57;	KOG4824;	-	K03098;	0.441451	3.81958	7.27475
Smoe_00007686	scaffold_113:376724-382523	u	-	1.42132	173-766(+)	len:198	type:complete	gi|302802033|ref|XP_002982772.1|;	-	sp|Q93YN0|SCO2_ARATH;	-	-	-	3.25089	3.83073	3.81111
Smoe_00007693	scaffold_113:462852-464572	u	-	1.17357	2-646(+)	len:215	type:5prime_partial	gi|302818506|ref|XP_002990926.1|;	PF00400.27;PF00400.27;	sp|Q91V09|WDR13_MOUSE;sp|Q6DKP5|WDR13_PANTR;	KOG0266;KOG0283;KOG0283;KOG0283;KOG0283;	-	-	1.85304	5.73849	3.09656
Smoe_00007698	scaffold_113:485337-487772	u	-	1.98101	2-322(+)	len:107	type:5prime_partial	gi|302802047|ref|XP_002982779.1|;	PF00366.15;PF00366.15;	sp|Q9M5M1|RS11_EUPES;sp|Q9M5M1|RS11_EUPES;sp|P16181|RS111_ARATH;sp|P16181|RS111_ARATH;	KOG1728;KOG1728;KOG1728;KOG1728;KOG1728;KOG1728;KOG1728;KOG1728;KOG1728;KOG1728;	AT3G48930.1;	K02949;	196.36	158.022	155.568
Smoe_00007708	scaffold_113:507006-511353	u	-	3.79056	3-305(+)	len:101	type:5prime_partial	gi|302818528|ref|XP_002990937.1|;	PF04571.9;PF08235.8;PF08235.8;	sp|Q9BQK8|LPIN3_HUMAN;sp|Q9BQK8|LPIN3_HUMAN;sp|Q9BQK8|LPIN3_HUMAN;sp|Q9UUJ6|NED1_SCHPO;sp|Q9UUJ6|NED1_SCHPO;sp|Q9UUJ6|NED1_SCHPO;	KOG2116;KOG2116;KOG2116;KOG2116;KOG2116;KOG2116;KOG2116;KOG2116;KOG2116;KOG2116;KOG2116;KOG2116;KOG2116;KOG2116;	-	K15728;	2.35729	2.21403	3.70915
Smoe_00007709	scaffold_113:507006-511353	u	-	3.20327	3-305(+)	len:101	type:5prime_partial	gi|302818528|ref|XP_002990937.1|;	PF04571.9;PF08235.8;PF08235.8;	sp|Q9UUJ6|NED1_SCHPO;sp|Q9UUJ6|NED1_SCHPO;sp|Q9UUJ6|NED1_SCHPO;sp|Q9UUJ6|NED1_SCHPO;sp|Q9BQK8|LPIN3_HUMAN;sp|Q9BQK8|LPIN3_HUMAN;sp|Q9BQK8|LPIN3_HUMAN;	KOG2116;KOG2116;KOG2116;KOG2116;KOG2116;KOG2116;KOG2116;KOG2116;KOG2116;KOG2116;KOG2116;KOG2116;KOG2116;KOG2116;KOG2116;KOG2116;KOG2116;KOG2116;KOG2116;	-	K15728;	2.35729	2.21403	3.70915
Smoe_00007710	scaffold_113:511403-513144	u	-	3.55189	2-403(+)	len:134	type:5prime_partial	gi|302818530|ref|XP_002990938.1|;	PF03357.16;	sp|Q9FY89|VP202_ARATH;sp|Q8GXN6|VP201_ARATH;	KOG2910;KOG2910;KOG2910;KOG2910;KOG2910;	-	K12195;	10.2979	10.2221	10.4869
Smoe_00007711	scaffold_113:511403-513144	u	-	3.21713	2-403(+)	len:134	type:5prime_partial	gi|302818530|ref|XP_002990938.1|;	PF03357.16;	sp|Q9FY89|VP202_ARATH;sp|Q8GXN6|VP201_ARATH;	KOG2910;KOG2910;KOG2910;KOG2910;KOG2910;	-	K12195;	10.2979	10.2221	10.4869
Smoe_00007712	scaffold_113:511403-513144	u	-	3.21827	2-403(+)	len:134	type:5prime_partial	gi|302818530|ref|XP_002990938.1|;	PF03357.16;	sp|Q9FY89|VP202_ARATH;sp|Q8GXN6|VP201_ARATH;	KOG2910;KOG2910;KOG2910;KOG2910;KOG2910;	-	K12195;	10.2979	10.2221	10.4869
Smoe_00007713	scaffold_113:511403-513144	u	-	2.52577	1-342(+)	len:114	type:5prime_partial	gi|302818530|ref|XP_002990938.1|;	PF03357.16;	sp|Q9FY89|VP202_ARATH;sp|Q8GXN6|VP201_ARATH;sp|Q8GXN6|VP201_ARATH;	KOG2910;KOG2910;KOG2910;KOG2910;KOG2910;KOG2910;KOG2910;KOG2910;	-	K12195;	10.2979	10.2221	10.4869
Smoe_00007718	scaffold_113:5431-10131	u	-	4.66555	1618-1977(+)	len:120	type:complete	gi|302818538|ref|XP_002990942.1|;	PF14388.1;PF03000.9;	sp|Q9FYC8|Y3482_ARATH;sp|Q9FYC8|Y3482_ARATH;sp|Q9C9Z7|Y3857_ARATH;sp|Q9C9Z7|Y3857_ARATH;	-	-	-	5.83334	1.64882	1.63287
Smoe_00007723	scaffold_113:21691-23066	u	-	2.63017	29-778(+)	len:250	type:complete	gi|302818544|ref|XP_002990945.1|;	PF04157.11;	sp|Q5M759|VP221_ARATH;sp|Q5RJU0|SNF8_XENTR;	KOG3341;KOG3341;KOG3341;KOG3341;KOG3341;	AT4G27040.4;AT4G27040.3;	K12188;	1.05985	1.98831	1.37224
Smoe_00007725	scaffold_113:29208-29967	u	-	4.4058	2-601(+)	len:200	type:5prime_partial	gi|302802185|ref|XP_002982848.1|;	PF00838.12;	sp|Q9ZSW9|TCTP_HEVBR;sp|Q9M5G3|TCTP_HORVU;	KOG1727;KOG1727;KOG1727;KOG1727;KOG1727;	-	-	52.3251	38.0116	50.2419
Smoe_00007731	scaffold_113:117947-120550	u	-	1.55344	25-435(+)	len:137	type:complete	gi|302818560|ref|XP_002990953.1|;	PF04258.8;	sp|Q8TCT9|HM13_HUMAN;sp|Q9D8V0|HM13_MOUSE;	KOG2443;KOG2443;KOG2443;KOG2443;KOG2443;	-	K09595;	1.10693	2.55045	1.47117
Smoe_00007733	scaffold_113:167147-167807	u	-	1.79006	41-541(+)	len:168	type:3prime_partial	gi|302802199|ref|XP_002982855.1|;	PF00101.15;	sp|P24007|RBS_PYRPY;sp|Q02980|RBS_MALSP;	-	-	K01602;	39.6372	0.365352	0
Smoe_00007734	scaffold_113:174269-180040	u	-	13.0672	2881-3276(+)	len:132	type:complete	gi|302818572|ref|XP_002990959.1|;	PF01645.12;PF01493.14;PF04898.9;PF01645.12;PF01105.19;	sp|P23225|GLTB_MAIZE;sp|P23225|GLTB_MAIZE;sp|Q9ZNZ7|GLTB1_ARATH;sp|Q9ZNZ7|GLTB1_ARATH;	KOG0399;KOG0399;KOG0399;KOG0399;KOG0399;KOG0399;KOG0399;KOG0399;KOG0399;KOG0399;	AT2G41220.1;AT2G41220.1;AT2G41220.1;AT5G04140.2;AT5G04140.2;	K00284;	10.8378	14.9769	8.62351
Smoe_00007739	scaffold_113:234237-239987	u	-	6.6223	1918-2277(+)	len:120	type:complete	gi|302818584|ref|XP_002990965.1|;	PF00069.20;PF00433.19;	sp|Q9NBK5|TRC_DROME;sp|Q2LZZ7|TRC_DROPS;	KOG0605;KOG0605;KOG0605;KOG0605;KOG0605;	AT4G14350.3;AT4G14350.2;	-	9.45033	3.84421	3.82718
Smoe_00007741	scaffold_113:248692-258300	u	-	2.00652	3-698(+)	len:233	type:internal	gi|302818586|ref|XP_002990966.1|;	PF00728.17;	sp|Q8L7S6|HEXO3_ARATH;sp|A7WM73|HEXO1_ARATH;	KOG2499;KOG2499;KOG2499;KOG2499;KOG2499;	-	K12373;	11.1989	4.64751	3.19193
Smoe_00007742	scaffold_113:248692-258300	u	-	2.4184	2-922(+)	len:307	type:5prime_partial	gi|302818586|ref|XP_002990966.1|;	PF00728.17;PF14845.1;PF00728.17;	sp|Q8L7S6|HEXO3_ARATH;sp|A7WM73|HEXO1_ARATH;	KOG2499;KOG2499;KOG2499;KOG2499;KOG2499;KOG2499;KOG2499;KOG2499;KOG2499;	-	K12373;	11.1989	4.64751	3.19193
Smoe_00007743	scaffold_113:248692-258300	u	-	2.44171	1-927(+)	len:309	type:5prime_partial	gi|302818586|ref|XP_002990966.1|;	PF14845.1;PF00728.17;PF00728.17;	sp|Q8L7S6|HEXO3_ARATH;sp|A7WM73|HEXO1_ARATH;	KOG2499;KOG2499;KOG2499;KOG2499;KOG2499;KOG2499;KOG2499;KOG2499;KOG2499;	-	K12373;	11.1989	4.64751	3.19193
Smoe_00007744	scaffold_113:248692-258300	u	-	2.73617	1-1035(+)	len:345	type:5prime_partial	gi|302818586|ref|XP_002990966.1|;	PF14845.1;PF00728.17;	sp|Q8L7S6|HEXO3_ARATH;sp|A7WM73|HEXO1_ARATH;	KOG2499;KOG2499;KOG2499;KOG2499;KOG2499;	-	K12373;	11.1989	4.64751	3.19193
Smoe_00007756	scaffold_113:259173-340660	u	-	1.64035	1-387(+)	len:129	type:5prime_partial	gi|302818596|ref|XP_002990971.1|;	PF04755.7;	sp|Q8W4F1|PAP10_ARATH;	-	-	-	2.80617	20.8285	10.0145
Smoe_00007757	scaffold_113:259173-340660	u	-	2.00158	2-649(+)	len:217	type:internal	gi|302818596|ref|XP_002990971.1|;	PF04755.7;	sp|Q8W4F1|PAP10_ARATH;sp|Q9ZP40|PG1_PEA;	-	-	-	2.80617	20.8285	10.0145
Smoe_00007767	scaffold_113:361590-364751	u	-	5.34639	652-2067(+)	len:472	type:complete	gi|302818614|ref|XP_002990980.1|;	PF00155.16;	sp|O53870|DAPC_MYCTU;sp|P77806|YBDL_ECOLI;	KOG0257;KOG0257;KOG0257;KOG0257;KOG0257;	-	-	13.6994	26.8344	26.9535
Smoe_00007779	scaffold_113:455760-457536	u	-	2.74641	80-502(+)	len:141	type:complete	gi|302802253|ref|XP_002982882.1|;	PF01535.15;PF01535.15;PF01535.15;PF01535.15;	sp|Q8LG95|PP332_ARATH;sp|Q8LG95|PP332_ARATH;sp|Q2V3H0|PP322_ARATH;sp|Q2V3H0|PP322_ARATH;sp|Q2V3H0|PP322_ARATH;	KOG4197;KOG4197;KOG4197;	-	-	2.38479	12.4898	8.68347
Smoe_00007780	scaffold_113:455760-457536	u	-	2.64976	1157-1594(+)	len:147	type:3prime_partial	gi|302802253|ref|XP_002982882.1|;	PF01535.15;PF01535.15;PF01535.15;PF01535.15;	sp|Q8LG95|PP332_ARATH;sp|Q8LG95|PP332_ARATH;sp|Q2V3H0|PP322_ARATH;sp|Q2V3H0|PP322_ARATH;	KOG4197;KOG4197;KOG4197;	-	-	2.38479	12.4898	8.68347
Smoe_00007781	scaffold_113:459382-462496	u	-	1.47271	1-306(+)	len:102	type:5prime_partial	gi|302818636|ref|XP_002990991.1|;	PF10160.4;PF10160.4;PF13460.1;	sp|Q9FVR6|Y1222_ARATH;sp|Q05892|YL290_YEAST;	KOG4288;KOG4536;KOG4536;KOG4288;KOG4536;KOG4536;KOG4288;	-	-	7.9139	6.85673	5.96405
Smoe_00007793	scaffold_113:503562-504414	u	-	1.72708	3-722(+)	len:241	type:internal	gi|302818654|ref|XP_002991000.1|;	PF06733.10;	sp|Q96FC9|DDX11_HUMAN;sp|Q92771|DDX12_HUMAN;	KOG1133;KOG1133;KOG1133;KOG1133;KOG1133;	-	K11273;	1.49211	2.04035	1.90887
Smoe_00007794	scaffold_113:504566-505375	u	-	2.20706	3-698(+)	len:233	type:internal	gi|302818654|ref|XP_002991000.1|;	PF06733.10;	sp|A2QY22|CHL1_ASPNC;sp|A2QY22|CHL1_ASPNC;sp|Q96FC9|DDX11_HUMAN;sp|Q96FC9|DDX11_HUMAN;	KOG1133;KOG1133;KOG1133;KOG1133;KOG1133;KOG1133;KOG1133;KOG1133;KOG1133;KOG1133;	-	K11273;	0.292841	1.28022	1.02543
Smoe_00007795	scaffold_113:505566-506446	u	-	1.9384	18-641(+)	len:208	type:complete	gi|302818656|ref|XP_002991001.1|;	PF01300.13;	sp|Q86U90|YRDC_HUMAN;sp|Q3U5F4|YRDC_MOUSE;	KOG3051;KOG3051;KOG3051;KOG3051;KOG3051;	-	K07566;	3.89352	5.65238	3.96466
Smoe_00007796	scaffold_113:505566-506446	u	-	1.89422	19-678(+)	len:220	type:complete	gi|302818656|ref|XP_002991001.1|;	PF01300.13;	sp|Q86U90|YRDC_HUMAN;sp|Q0VC80|YRDC_BOVIN;	KOG3051;KOG3051;KOG3051;KOG3051;KOG3051;	-	K07566;	3.89352	5.65238	3.96466
Smoe_00007797	scaffold_113:507006-511353	u	-	3.11511	1458-1931(+)	len:158	type:complete	gi|302818660|ref|XP_002991003.1|;	PF08241.7;PF05018.8;	sp|O80543|Y1280_ARATH;sp|O80543|Y1280_ARATH;sp|O80543|Y1280_ARATH;sp|Q8BTU1|CP080_MOUSE;	KOG2940;KOG2940;KOG2940;KOG3213;KOG3213;KOG3213;KOG2940;KOG2940;KOG2940;	-	K18162;	5.44341	7.3088	6.96172
Smoe_00007798	scaffold_113:507006-511353	u	-	1.15673	1-429(+)	len:144	type:internal	gi|302818660|ref|XP_002991003.1|;	PF08241.7;	sp|O80543|Y1280_ARATH;sp|Q5TEU4|NDUF5_HUMAN;	KOG2940;KOG2940;KOG2940;	-	K18162;	5.44341	7.3088	6.96172
Smoe_00007804	scaffold_114:54601-55746	u	-	2.30247	1-594(+)	len:198	type:5prime_partial	gi|302797767|ref|XP_002980644.1|;	PF00885.14;	sp|O80575|RISB_ARATH;sp|Q9XH32|RISB_SPIOL;	KOG3243;KOG3243;KOG3243;	-	K00794;	10.1998	11.1009	11.1349
Smoe_00007970	scaffold_115:302156-304475	x	448302|448302.v1.91	2.97218	135-713(+)	len:193	type:complete	gi|302774703|ref|XP_002970768.1|;	PF03248.8;	sp|O48670|RER1A_ARATH;sp|O48671|RER1B_ARATH;	KOG1688;KOG1688;KOG1688;KOG1688;KOG1688;	-	-	22.8091	20.6021	20.1334
Smoe_00007978	scaffold_115:352734-357744	u	-	2.23621	48-431(+)	len:128	type:complete	gi|302774711|ref|XP_002970772.1|;	-	sp|Q058N4|MRS2B_ARATH;sp|Q058N4|MRS2B_ARATH;sp|Q058N4|MRS2B_ARATH;sp|Q9AUK4|MRS2A_ORYSJ;sp|Q9AUK4|MRS2A_ORYSJ;sp|Q9AUK4|MRS2A_ORYSJ;	KOG2662;KOG2662;KOG2662;KOG2662;	-	K16075;	8.95616	29.549	13.883
Smoe_00007979	scaffold_115:357876-361216	u	-	1.76335	252-710(+)	len:153	type:complete	gi|302774713|ref|XP_002970773.1|;	PF02996.12;	sp|P57742|PFD5_ARATH;sp|Q5RAY0|PFD5_PONAB;	KOG3048;KOG3048;KOG3048;KOG3048;KOG3048;	-	K04797;	3.64386	3.89833	4.30834
Smoe_00007982	scaffold_115:418290-424282	x	132959|132959.v1.91	2.11109	437-742(+)	len:102	type:complete	gi|302774719|ref|XP_002970776.1|;	PF01535.15;PF01535.15;PF01535.15;PF01535.15;PF01535.15;PF01535.15;PF01535.15;PF01535.15;	sp|Q9S746|HTH_ARATH;sp|Q9S746|HTH_ARATH;sp|P52706|MDL1_PRUSE;sp|P52706|MDL1_PRUSE;	KOG1238;KOG1238;KOG1238;KOG1238;KOG1238;KOG1238;KOG1238;KOG1238;KOG1238;KOG1238;	-	-	0.806574	4.91128	2.97545
Smoe_00007993	scaffold_115:501545-507294	u	-	4.98989	60-905(+)	len:282	type:complete	gi|302818934|ref|XP_002991139.1|;	PF00664.18;PF00005.22;PF00664.18;	sp|Q6YUU5|MDR_ORYSJ;sp|Q6YUU5|MDR_ORYSJ;sp|Q6YUU5|MDR_ORYSJ;sp|Q6YUU5|MDR_ORYSJ;sp|Q6YUU5|MDR_ORYSJ;sp|Q6YUU5|MDR_ORYSJ;sp|Q6YUU5|MDR_ORYSJ;sp|Q6YUU5|MDR_ORYSJ;sp|Q9SGY1|AB10B_ARATH;sp|Q9SGY1|AB10B_ARATH;sp|Q9SGY1|AB10B_ARATH;sp|Q9SGY1|AB10B_ARATH;sp|Q9SGY1|AB10B_ARATH;sp|Q9SGY1|AB10B_ARATH;sp|Q9SGY1|AB10B_ARATH;	KOG0055;KOG0055;KOG0055;KOG0055;KOG0055;KOG0055;KOG0055;KOG0055;KOG0055;KOG0055;KOG0055;KOG0055;KOG0055;KOG0055;KOG0055;KOG0055;KOG0055;KOG0055;KOG0055;KOG0055;KOG0055;KOG0055;KOG0055;KOG0055;KOG0055;KOG0055;KOG0055;KOG0055;KOG0055;KOG0055;KOG0055;KOG0055;KOG0055;	-	K05658;	36.7006	0.0503223	3.74355
Smoe_00007994	scaffold_115:501545-507294	u	-	2.9034	1-387(+)	len:129	type:5prime_partial	gi|302818934|ref|XP_002991139.1|;	PF00664.18;PF00005.22;	sp|Q6YUU5|MDR_ORYSJ;sp|Q6YUU5|MDR_ORYSJ;sp|Q9LHD1|AB15B_ARATH;sp|Q9LHD1|AB15B_ARATH;	KOG0055;KOG0055;KOG0055;KOG0055;KOG0055;KOG0055;KOG0055;KOG0055;KOG0055;KOG0055;	-	K05658;	36.7006	0.0503223	3.74355
Smoe_00007996	scaffold_115:525873-530593	u	-	4.68676	1288-1899(+)	len:204	type:complete	gi|302818936|ref|XP_002991140.1|;	PF00227.21;PF00642.19;	sp|O82531|PSB1_PETHY;sp|O64464|PSB1_ORYSJ;	KOG0179;KOG0179;KOG0179;KOG0179;KOG0179;	AT1G15380.2;AT1G15380.1;	K02732;	19.6345	16.2726	19.2916
Smoe_00007998	scaffold_115:10044-11444	u	-	2.7127	1-354(+)	len:118	type:5prime_partial	gi|302775005|ref|XP_002970919.1|;	PF00069.20;PF07714.12;	sp|Q8H1G6|PTI11_ARATH;sp|Q8H1G6|PTI11_ARATH;sp|Q8H1G6|PTI11_ARATH;sp|O49339|PTI12_ARATH;sp|O49339|PTI12_ARATH;sp|O49339|PTI12_ARATH;	KOG1187;KOG1187;KOG1187;KOG1187;KOG1187;KOG1187;KOG1187;KOG1187;KOG1187;KOG1187;KOG1187;KOG1187;KOG1187;KOG1187;KOG1187;	AT2G43230.2;AT2G43230.1;	K13436;	4.746	0.448173	0.0668386
Smoe_00007999	scaffold_115:10044-11444	u	-	3.17854	1-417(+)	len:139	type:5prime_partial	gi|302775005|ref|XP_002970919.1|;	PF00069.20;PF07714.12;	sp|Q8H1G6|PTI11_ARATH;sp|Q8H1G6|PTI11_ARATH;sp|Q8H1G6|PTI11_ARATH;sp|O49339|PTI12_ARATH;sp|O49339|PTI12_ARATH;sp|O49339|PTI12_ARATH;	KOG1187;KOG1187;KOG1187;KOG1187;KOG1187;KOG1187;KOG1187;KOG1187;KOG1187;KOG1187;KOG1187;KOG1187;KOG1187;KOG1187;KOG1187;	AT2G43230.2;AT2G43230.1;	K13436;	4.746	0.448173	0.0668386
Smoe_00008007	scaffold_115:305572-307343	u	-	2.43253	1-393(+)	len:131	type:5prime_partial	gi|302818958|ref|XP_002991151.1|;	PF06026.9;PF06026.9;	sp|Q8DJF2|RPIA_THEEB;sp|Q8DJF2|RPIA_THEEB;sp|Q111U2|RPIA_TRIEI;sp|Q111U2|RPIA_TRIEI;	KOG3075;KOG3075;KOG3075;KOG3075;KOG3075;KOG3075;KOG3075;KOG3075;KOG3075;KOG3075;	-	K01807;	69.2462	98.4045	81.6257
Smoe_00008008	scaffold_115:305572-307343	u	-	3.09386	2-934(+)	len:311	type:5prime_partial	gi|302818958|ref|XP_002991151.1|;	PF06026.9;	sp|Q8DJF2|RPIA_THEEB;sp|Q111U2|RPIA_TRIEI;	KOG3075;KOG3075;KOG3075;KOG3075;KOG3075;	-	K01807;	69.2462	98.4045	81.6257
Smoe_00008012	scaffold_115:311692-313177	u	-	3.60937	536-928(+)	len:131	type:complete	gi|302818960|ref|XP_002991152.1|;	PF00795.17;	sp|Q42965|NRL4A_TOBAC;sp|Q42966|NRL4B_TOBAC;	KOG0805;KOG0805;KOG0805;KOG0805;KOG0805;	-	K13035;	2.28952	2.5268	2.60511
Smoe_00008016	scaffold_115:352734-357744	x	236210|236210.v1.91	3.29587	828-1223(+)	len:132	type:complete	gi|302818966|ref|XP_002991155.1|;	PF00332.13;PF07983.8;	sp|Q9M088|E135_ARATH;sp|Q93Z08|E136_ARATH;	-	-	K19893;	8.327	13.8307	22.0906
Smoe_00008017	scaffold_115:352734-357744	x	236210|236210.v1.91	3.35332	838-1233(+)	len:132	type:complete	gi|302818966|ref|XP_002991155.1|;	PF00332.13;PF07983.8;	sp|Q9M088|E135_ARATH;sp|Q93Z08|E136_ARATH;	-	-	K19893;	8.327	13.8307	22.0906
Smoe_00008023	scaffold_115:381956-385192	u	-	1.2436	386-1243(+)	len:286	type:complete	gi|302818972|ref|XP_002991158.1|;	PF00005.22;	sp|Q9ZUU9|AB3G_ARATH;sp|Q9ZUU9|AB3G_ARATH;sp|Q8RXN0|AB11G_ARATH;sp|Q8RXN0|AB11G_ARATH;	KOG0061;KOG0061;KOG0061;KOG0061;KOG0061;KOG0061;KOG0061;KOG0061;KOG0061;KOG0061;	-	-	0.679232	1.80878	2.56278
Smoe_00008064	scaffold_116:171719-177284	u	-	1.35719	1019-1369(+)	len:118	type:3prime_partial	gi|294463610|gb|ADE77333.1|;	-	sp|Q0WRC9|SKI17_ARATH;sp|Q0WRC9|SKI17_ARATH;sp|Q9SY03|FB219_ARATH;	KOG4341;KOG4341;KOG4341;KOG4341;KOG4341;	-	K10268;	0.607012	2.12814	1.20441
Smoe_00008066	scaffold_116:171719-177284	u	-	1.01696	1-729(+)	len:243	type:5prime_partial	gi|294463610|gb|ADE77333.1|;	-	sp|Q9SY03|FB219_ARATH;sp|Q0WRC9|SKI17_ARATH;sp|Q0WRC9|SKI17_ARATH;	KOG4341;KOG4341;KOG4341;KOG4341;KOG4341;	-	K10268;	0.607012	2.12814	1.20441
Smoe_00008136	scaffold_117:128624-159421	u	-	4.15776	3-392(+)	len:130	type:5prime_partial	gi|302819110|ref|XP_002991226.1|;	PF13460.1;	sp|Q9LYA9|CP41A_ARATH;sp|Q9SA52|CP41B_ARATH;	-	AT3G63140.1;	-	2.29133	64.0841	20.1261
Smoe_00008144	scaffold_117:163465-168921	u	-	4.56548	102-458(+)	len:119	type:complete	gi|302819126|ref|XP_002991234.1|;	PF08652.6;PF03662.9;	sp|Q9FZP1|HPSE3_ARATH;sp|Q8L608|HPSE2_ARATH;	KOG1982;	-	-	2.49866	14.2384	9.60643
Smoe_00008145	scaffold_117:163465-168921	u	-	4.88063	102-458(+)	len:119	type:complete	gi|302819126|ref|XP_002991234.1|;	PF08652.6;PF03662.9;	sp|Q9FZP1|HPSE3_ARATH;sp|Q8L608|HPSE2_ARATH;	KOG1982;KOG1982;KOG1982;KOG1982;	-	-	2.49866	14.2384	9.60643
Smoe_00008146	scaffold_117:163465-168921	u	-	4.59824	102-458(+)	len:119	type:complete	gi|302819126|ref|XP_002991234.1|;	PF08652.6;PF03662.9;	sp|Q9FZP1|HPSE3_ARATH;sp|Q8L608|HPSE2_ARATH;	KOG1982;KOG1982;KOG1982;	-	-	2.49866	14.2384	9.60643
Smoe_00008147	scaffold_117:169554-175489	u	-	2.82893	492-2159(+)	len:556	type:complete	gi|302819130|ref|XP_002991236.1|;	PF00732.14;PF05199.8;	sp|Q9S746|HTH_ARATH;sp|Q9SSM2|MDLL_ARATH;	KOG1238;KOG1238;KOG1238;KOG1238;KOG1238;	AT1G72970.2;AT1G72970.1;	-	0	4.86119	0.0138282
Smoe_00008148	scaffold_117:175678-185174	u	-	7.53732	6-2486(+)	len:827	type:complete	gi|302819011|ref|XP_002991177.1|;	PF01602.15;PF09066.5;	sp|Q9LDK9|APBLA_ARATH;sp|Q54R84|AP4B_DICDI;	KOG1061;KOG1061;KOG1061;KOG1061;KOG1061;	AT5G11490.2;AT5G11490.1;	-	29.4687	23.5317	26.9543
Smoe_00008149	scaffold_117:175678-185174	u	-	6.19333	803-1201(+)	len:133	type:complete	gi|302819132|ref|XP_002991237.1|;	PF01602.15;PF01602.15;PF09066.5;	sp|Q9LDK9|APBLA_ARATH;sp|Q9LDK9|APBLA_ARATH;sp|Q9SUS3|APBLB_ARATH;sp|Q9SUS3|APBLB_ARATH;	KOG1061;KOG1061;KOG1061;KOG1061;KOG1061;KOG1061;KOG1061;KOG1061;KOG1061;KOG1061;	AT5G11490.2;AT5G11490.1;	-	29.4687	23.5317	26.9543
Smoe_00008150	scaffold_117:175678-185174	u	-	2.83135	229-543(+)	len:105	type:complete	gi|302819011|ref|XP_002991177.1|;	PF01602.15;PF09066.5;	sp|Q9LDK9|APBLA_ARATH;sp|Q9WV76|AP4B1_MOUSE;sp|Q9WV76|AP4B1_MOUSE;sp|Q9WV76|AP4B1_MOUSE;	KOG1061;KOG1061;KOG1061;KOG1061;KOG1061;KOG1061;	AT5G11490.2;AT5G11490.1;	-	29.4687	23.5317	26.9543
Smoe_00008151	scaffold_117:189286-207077	u	-	4.45088	4662-4976(+)	len:105	type:complete	gi|302819138|ref|XP_002991240.1|;	PF00860.15;PF01261.19;PF01535.15;PF13041.1;PF01535.15;PF01535.15;PF01535.15;PF00860.15;	sp|Q94C70|NAT2_ARATH;sp|Q94C70|NAT2_ARATH;sp|Q94C70|NAT2_ARATH;sp|Q94C70|NAT2_ARATH;sp|Q9SHZ3|NAT1_ARATH;sp|Q9SHZ3|NAT1_ARATH;sp|Q9SHZ3|NAT1_ARATH;sp|Q9SHZ3|NAT1_ARATH;	KOG1292;KOG1292;KOG1292;KOG1292;KOG1292;KOG1292;KOG1292;KOG1292;KOG1292;KOG1292;KOG1292;KOG1292;KOG1292;KOG1292;KOG1292;KOG1292;KOG1292;KOG1292;KOG1292;KOG1292;	AT5G57655.2;AT5G57655.2;AT5G57655.1;AT5G57655.1;	-	162.709	40.7591	51.3017
Smoe_00008152	scaffold_117:189286-207077	u	-	3.89776	4708-5022(+)	len:105	type:complete	gi|302819021|ref|XP_002991182.1|;	PF00860.15;PF00860.15;PF09423.5;PF01535.15;PF01261.19;PF13041.1;PF01535.15;PF01535.15;PF01535.15;PF00860.15;	sp|Q40082|XYLA_HORVU;sp|Q40082|XYLA_HORVU;sp|Q9FKK7|XYLA_ARATH;sp|Q9FKK7|XYLA_ARATH;	KOG1292;KOG1292;KOG1292;KOG1292;KOG1292;KOG1292;KOG1292;KOG1292;KOG1292;KOG1292;KOG1292;KOG1292;KOG1292;KOG1292;KOG1292;KOG1292;KOG1292;KOG1292;KOG1292;	AT5G57655.2;AT5G57655.2;AT5G57655.1;AT5G57655.1;	K01805;	162.709	40.7591	51.3017
Smoe_00008153	scaffold_117:189286-207077	u	-	4.31138	4362-4676(+)	len:105	type:complete	gi|302819138|ref|XP_002991240.1|;	PF13041.1;PF01535.15;PF00860.15;PF01261.19;PF13812.1;PF01535.15;PF09423.5;	sp|Q94C70|NAT2_ARATH;sp|Q9SHZ3|NAT1_ARATH;	KOG1292;KOG1292;KOG1292;KOG1292;KOG1292;	AT5G57655.2;AT5G57655.2;AT5G57655.1;AT5G57655.1;	-	162.709	40.7591	51.3017
Smoe_00008154	scaffold_117:189286-207077	u	-	6.37001	4113-4484(+)	len:124	type:complete	gi|302819138|ref|XP_002991240.1|;	PF01535.15;PF00860.15;PF09423.5;PF13041.1;PF01535.15;PF01535.15;PF01535.15;PF00860.15;PF01261.19;	sp|Q9FKK7|XYLA_ARATH;sp|Q9FKK7|XYLA_ARATH;sp|Q40082|XYLA_HORVU;sp|Q40082|XYLA_HORVU;	KOG1292;KOG1292;KOG1292;KOG1292;KOG1292;KOG1292;KOG1292;KOG1292;KOG1292;KOG1292;	AT5G57655.2;AT5G57655.2;AT5G57655.2;AT5G57655.1;AT5G57655.1;AT5G57655.1;	K01805;	162.709	40.7591	51.3017
Smoe_00008155	scaffold_117:189286-207077	u	-	6.44612	431-826(+)	len:132	type:complete	gi|302819142|ref|XP_002991242.1|;	PF01261.19;	sp|Q9FKK7|XYLA_ARATH;sp|Q9FKK7|XYLA_ARATH;sp|Q40082|XYLA_HORVU;sp|Q40082|XYLA_HORVU;	-	AT5G57655.2;AT5G57655.1;	K01805;	162.709	40.7591	51.3017
Smoe_00008156	scaffold_117:189286-207077	u	-	3.09414	1-483(+)	len:161	type:5prime_partial	gi|302819021|ref|XP_002991182.1|;	-	sp|Q9FKK7|XYLA_ARATH;sp|Q40082|XYLA_HORVU;	-	AT5G57655.2;AT5G57655.1;	K01805;	162.709	40.7591	51.3017
Smoe_00008162	scaffold_117:232349-332818	u	-	13.894	102-2330(+)	len:743	type:complete	gi|302819154|ref|XP_002991248.1|;	PF00456.16;PF02779.19;PF02780.15;	sp|Q43848|TKTC_SOLTU;sp|Q8RWV0|TKTC1_ARATH;	KOG0523;KOG0523;KOG0523;KOG0523;KOG0523;	AT2G45290.1;AT2G45290.1;AT3G60750.1;AT3G60750.1;AT3G60750.1;	K00615;	52.7345	93.4877	71.2252
Smoe_00008163	scaffold_117:232349-332818	u	-	11.1209	2-1741(+)	len:580	type:5prime_partial	gi|302819154|ref|XP_002991248.1|;	PF00456.16;PF02779.19;PF02780.15;	sp|Q8RWV0|TKTC1_ARATH;sp|Q43848|TKTC_SOLTU;	KOG0523;KOG0523;KOG0523;KOG0523;KOG0523;	AT3G60750.2;AT3G60750.2;AT3G60750.2;AT3G60750.1;AT3G60750.1;AT3G60750.1;	K00615;	52.7345	93.4877	71.2252
Smoe_00008178	scaffold_117:232349-332818	u	-	1.52376	71-400(+)	len:110	type:complete	gi|302819156|ref|XP_002991249.1|;	PF00428.14;	sp|P52855|RLA1_MAIZE;sp|Q8LCW9|RLA11_ARATH;	KOG1762;KOG1762;KOG1762;KOG1762;KOG1762;	-	K02942;	196.119	168.037	194.341
Smoe_00008182	scaffold_117:336411-348459	u	-	8.68947	9473-9889(+)	len:139	type:complete	gi|302819037|ref|XP_002991190.1|;	PF00176.18;PF00643.19;PF06203.9;PF00176.18;PF00097.20;PF00271.26;PF00005.22;PF00005.22;PF04068.10;PF00037.22;PF00005.22;	sp|Q8LPJ4|AB2E_ARATH;sp|Q8LPJ4|AB2E_ARATH;sp|Q8LPJ4|AB2E_ARATH;sp|Q9LID6|AB1E_ARATH;sp|Q9LID6|AB1E_ARATH;sp|Q9LID6|AB1E_ARATH;	KOG0063;KOG0063;KOG0063;KOG0063;KOG0063;KOG0063;KOG0063;KOG0063;KOG0063;KOG0063;KOG0063;KOG0063;KOG0063;KOG0063;KOG0063;	AT4G19210.1;AT4G19210.1;AT4G19210.1;AT3G13640.1;AT3G13640.1;	K06174;	20.8736	19.112	21.3362
Smoe_00008188	scaffold_117:128624-159421	u	-	1.85853	1943-2449(+)	len:169	type:complete	gi|302819186|ref|XP_002991264.1|;	PF00400.27;PF03162.8;PF08154.7;PF00400.27;PF00400.27;PF00400.27;PF00400.27;PF00400.27;PF00400.27;PF00400.27;	sp|Q9FLX9|NLE1_ARATH;sp|Q9FLX9|NLE1_ARATH;sp|Q9FLX9|NLE1_ARATH;sp|Q9NVX2|NLE1_HUMAN;sp|Q9NVX2|NLE1_HUMAN;sp|Q9NVX2|NLE1_HUMAN;sp|Q9NVX2|NLE1_HUMAN;sp|Q9NVX2|NLE1_HUMAN;	KOG0271;KOG0271;KOG0271;KOG0271;KOG0271;KOG0271;KOG0271;KOG0271;KOG0271;KOG0271;KOG0271;KOG0271;KOG0271;KOG0271;KOG0271;KOG0271;KOG0271;KOG0271;KOG0271;KOG0271;KOG0271;	AT5G52820.1;	K14855;	4.66054	6.1634	6.15268
Smoe_00008194	scaffold_117:169554-175489	u	-	2.73755	590-1015(+)	len:143	type:3prime_partial	gi|302819190|ref|XP_002991266.1|;	PF03737.10;	sp|Q8XZP1|RRAAH_RALSO;sp|A9AHQ6|RRAAH_BURM1;	KOG4474;KOG4474;	-	-	11.2932	34.2586	23.0161
Smoe_00008195	scaffold_117:169554-175489	u	-	2.55782	1-543(+)	len:181	type:5prime_partial	gi|302819190|ref|XP_002991266.1|;	PF03737.10;	sp|Q8XZP1|RRAAH_RALSO;sp|A9AHQ6|RRAAH_BURM1;	KOG4474;KOG4474;KOG4474;KOG4474;KOG4474;KOG4474;KOG4474;	-	-	11.2932	34.2586	23.0161
Smoe_00008196	scaffold_117:169554-175489	u	-	2.71916	3808-4317(+)	len:170	type:complete	gi|302819192|ref|XP_002991267.1|;	PF03737.10;PF01225.20;PF08245.7;PF02875.16;	sp|Q9SSM2|MDLL_ARATH;sp|Q9SSM2|MDLL_ARATH;sp|Q9S746|HTH_ARATH;sp|Q9S746|HTH_ARATH;	KOG1238;KOG1238;KOG1238;KOG1238;KOG1238;KOG1238;KOG1238;KOG1238;KOG1238;KOG1238;	AT1G72970.2;AT1G72970.1;	K01929;	11.2932	34.2586	23.0161
Smoe_00008197	scaffold_117:169554-175489	u	-	2.70859	3866-4375(+)	len:170	type:complete	gi|302819192|ref|XP_002991267.1|;	PF03737.10;PF01225.20;PF08245.7;PF02875.16;	sp|Q9S746|HTH_ARATH;sp|Q9S746|HTH_ARATH;sp|Q9S746|HTH_ARATH;sp|Q9SSM2|MDLL_ARATH;sp|Q9SSM2|MDLL_ARATH;sp|Q9SSM2|MDLL_ARATH;	KOG1238;KOG1238;KOG1238;KOG1238;KOG1238;KOG1238;KOG1238;KOG1238;KOG1238;KOG1238;KOG1238;KOG1238;KOG1238;KOG1238;KOG1238;	AT1G72970.2;AT1G72970.1;	K01929;	11.2932	34.2586	23.0161
Smoe_00008198	scaffold_117:175678-185174	u	-	3.04636	4434-4805(+)	len:124	type:complete	gi|302819198|ref|XP_002991270.1|;	PF03630.9;PF03630.9;PF01894.12;PF03630.9;PF02519.9;PF03630.9;PF01937.14;PF01894.12;	sp|Q8L5Y9|PANK2_ARATH;sp|Q8L5Y9|PANK2_ARATH;sp|Q8L5Y9|PANK2_ARATH;sp|Q8L5Y9|PANK2_ARATH;sp|Q8L5Y9|PANK2_ARATH;sp|Q8L5Y9|PANK2_ARATH;sp|Q4R4U1|PANK4_MACFA;sp|Q4R4U1|PANK4_MACFA;sp|Q4R4U1|PANK4_MACFA;sp|Q4R4U1|PANK4_MACFA;sp|Q4R4U1|PANK4_MACFA;sp|Q4R4U1|PANK4_MACFA;	KOG2201;KOG2201;KOG2201;KOG2201;KOG4584;KOG4584;KOG4584;KOG2201;KOG2201;KOG2201;KOG2201;KOG2201;KOG2201;KOG2201;KOG2201;KOG2201;KOG2201;KOG2201;KOG2201;	AT4G32180.3;AT4G32180.2;	K09680;	47.6082	35.5871	18.6039
Smoe_00008199	scaffold_117:175678-185174	u	-	2.55274	1-324(+)	len:108	type:5prime_partial	gi|302819198|ref|XP_002991270.1|;	PF03630.9;PF01937.14;PF03630.9;PF03630.9;PF02519.9;PF03630.9;PF01894.12;	sp|Q8L5Y9|PANK2_ARATH;sp|Q8L5Y9|PANK2_ARATH;sp|Q8L5Y9|PANK2_ARATH;sp|Q8L5Y9|PANK2_ARATH;sp|Q8L5Y9|PANK2_ARATH;sp|Q8L5Y9|PANK2_ARATH;sp|Q4R4U1|PANK4_MACFA;sp|Q4R4U1|PANK4_MACFA;sp|Q4R4U1|PANK4_MACFA;sp|Q4R4U1|PANK4_MACFA;sp|Q4R4U1|PANK4_MACFA;sp|Q4R4U1|PANK4_MACFA;	KOG2201;KOG2201;KOG2201;KOG2201;KOG4584;KOG4584;KOG4584;KOG2201;KOG2201;KOG2201;KOG2201;KOG2201;KOG2201;KOG2201;KOG2201;KOG2201;KOG2201;KOG2201;	AT4G32180.3;AT4G32180.2;	K09680;	47.6082	35.5871	18.6039
Smoe_00008200	scaffold_117:175678-185174	u	-	3.28573	3-314(+)	len:104	type:5prime_partial	gi|414886447|tpg|DAA62461.1|;	PF03630.9;PF03630.9;PF03630.9;	sp|Q8L5Y9|PANK2_ARATH;sp|Q8L5Y9|PANK2_ARATH;sp|Q8L5Y9|PANK2_ARATH;sp|O80765|PANK1_ARATH;sp|O80765|PANK1_ARATH;sp|O80765|PANK1_ARATH;	KOG2201;KOG2201;KOG2201;KOG2201;KOG2201;KOG2201;KOG2201;KOG2201;KOG2201;KOG2201;KOG2201;KOG2201;KOG2201;KOG2201;KOG2201;	-	K09680;	47.6082	35.5871	18.6039
Smoe_00008201	scaffold_117:175678-185174	u	-	1.06699	1-324(+)	len:108	type:5prime_partial	gi|414886447|tpg|DAA62461.1|;	PF03630.9;	sp|Q8L5Y9|PANK2_ARATH;sp|O80765|PANK1_ARATH;	KOG2201;KOG2201;KOG2201;KOG2201;KOG2201;	-	K09680;	47.6082	35.5871	18.6039
Smoe_00008204	scaffold_117:209734-212814	u	-	5.66972	219-2729(+)	len:837	type:complete	gi|302819202|ref|XP_002991272.1|;	PF08263.7;PF00560.28;PF13855.1;PF00560.28;PF00560.28;PF07714.12;	sp|C0LGE4|Y1124_ARATH;sp|Q9LRT1|Y3804_ARATH;sp|Q9LRT1|Y3804_ARATH;sp|Q9LRT1|Y3804_ARATH;sp|Q9LRT1|Y3804_ARATH;	-	-	-	3.21162	4.76065	4.4919
Smoe_00008205	scaffold_117:213216-218731	u	-	2.54149	1315-1773(+)	len:153	type:complete	gi|302819079|ref|XP_002991211.1|;	PF00646.28;PF13516.1;PF13516.1;	sp|Q9LPL4|SKP2A_ARATH;sp|Q9LPL4|SKP2A_ARATH;sp|O49286|SKP2B_ARATH;sp|O49286|SKP2B_ARATH;sp|O49286|SKP2B_ARATH;	KOG1947;KOG1947;KOG1947;KOG1947;KOG1947;KOG4341;KOG4341;KOG4341;KOG4341;KOG4341;KOG4341;KOG4341;KOG4341;KOG4341;KOG4341;KOG4341;KOG4341;	-	K03875;	19.6358	10.8691	13.9493
Smoe_00008206	scaffold_117:213216-218731	u	-	4.74678	1404-2006(+)	len:201	type:complete	gi|302819206|ref|XP_002991274.1|;	PF07842.7;PF07842.7;PF00646.28;	sp|Q9LPL4|SKP2A_ARATH;sp|Q9LPL4|SKP2A_ARATH;sp|O49286|SKP2B_ARATH;sp|O49286|SKP2B_ARATH;sp|O49286|SKP2B_ARATH;	KOG2136;KOG2136;KOG2136;KOG1947;KOG1947;KOG1947;KOG1947;KOG1947;KOG2136;KOG2136;KOG4341;KOG4341;	-	K03875;	19.6358	10.8691	13.9493
Smoe_00008207	scaffold_117:213216-218731	u	-	5.96942	4178-4636(+)	len:153	type:complete	gi|302819206|ref|XP_002991274.1|;	PF00646.28;PF13516.1;PF13516.1;PF15458.1;PF07842.7;	sp|Q9LPL4|SKP2A_ARATH;sp|Q9LPL4|SKP2A_ARATH;sp|O49286|SKP2B_ARATH;sp|O49286|SKP2B_ARATH;sp|O49286|SKP2B_ARATH;	KOG2136;KOG2136;KOG1947;KOG1947;KOG1947;KOG1947;KOG1947;KOG2136;KOG4341;KOG4341;KOG4341;KOG4341;	-	K13211;	19.6358	10.8691	13.9493
Smoe_00008208	scaffold_117:213216-218731	u	-	5.97656	4170-4628(+)	len:153	type:complete	gi|302819206|ref|XP_002991274.1|;	PF00646.28;PF13516.1;PF13516.1;PF07842.7;	sp|Q9LPL4|SKP2A_ARATH;sp|Q9LPL4|SKP2A_ARATH;sp|O49286|SKP2B_ARATH;sp|O49286|SKP2B_ARATH;sp|O49286|SKP2B_ARATH;	KOG2136;KOG2136;KOG1947;KOG1947;KOG1947;KOG1947;KOG1947;KOG2136;KOG4341;KOG4341;KOG4341;KOG4341;	-	K13211;	19.6358	10.8691	13.9493
Smoe_00008209	scaffold_117:218788-220542	u	-	5.4625	102-887(+)	len:262	type:complete	gi|302819208|ref|XP_002991275.1|;	PF02866.13;PF02866.13;PF00056.18;	sp|Q9SN86|MDHP_ARATH;sp|Q9SN86|MDHP_ARATH;sp|Q9SN86|MDHP_ARATH;sp|P46487|MDHM_EUCGU;sp|P46487|MDHM_EUCGU;sp|P46487|MDHM_EUCGU;	KOG1494;KOG1494;KOG1494;KOG1494;KOG1494;KOG1494;KOG1494;KOG1494;KOG1494;KOG1494;KOG1494;KOG1494;KOG1494;KOG1494;KOG1494;	-	K00026;	15.3881	12.3879	12.0377
Smoe_00008210	scaffold_117:220632-222557	u	-	6.64638	22-1473(+)	len:484	type:complete	gi|302819210|ref|XP_002991276.1|;	PF00156.22;PF00215.19;	sp|Q42942|UMPS_TOBAC;sp|Q42586|UMPS_ARATH;	KOG1377;KOG1377;KOG1377;KOG1377;KOG1377;	-	K13421;	15.9073	7.81865	12.959
Smoe_00008212	scaffold_117:232349-332818	u	-	5.81168	1425-1772(+)	len:116	type:complete	gi|302819214|ref|XP_002991278.1|;	PF00753.22;PF01613.13;PF01613.13;	sp|Q55393|DFA1_SYNY3;sp|Q55393|DFA1_SYNY3;sp|Q55393|DFA1_SYNY3;sp|Q8YQD8|DFA3_NOSS1;sp|Q8YQD8|DFA3_NOSS1;sp|Q8YQD8|DFA3_NOSS1;	-	-	-	2.55633	139.482	52.9896
Smoe_00008213	scaffold_117:232349-332818	u	-	5.58398	769-1191(+)	len:141	type:complete	gi|302819214|ref|XP_002991278.1|;	PF00753.22;PF01613.13;	sp|Q55393|DFA1_SYNY3;sp|Q55393|DFA1_SYNY3;sp|Q8YQD8|DFA3_NOSS1;sp|Q8YQD8|DFA3_NOSS1;	-	-	-	2.55633	139.482	52.9896
Smoe_00008214	scaffold_117:232349-332818	u	-	6.45293	58-663(+)	len:202	type:complete	gi|302819214|ref|XP_002991278.1|;	PF00753.22;PF01613.13;	sp|Q55393|DFA1_SYNY3;sp|Q55393|DFA1_SYNY3;sp|Q8Z0C0|DFA2_NOSS1;sp|Q8Z0C0|DFA2_NOSS1;	-	-	-	2.55633	139.482	52.9896
Smoe_00008215	scaffold_117:232349-332818	u	-	6.95895	260-2107(+)	len:616	type:complete	gi|302819214|ref|XP_002991278.1|;	PF00753.22;PF01613.13;	sp|Q55393|DFA1_SYNY3;sp|Q8YQD8|DFA3_NOSS1;	-	-	-	2.55633	139.482	52.9896
Smoe_00008231	scaffold_118:13981-86762	u	-	1.66673	1-414(+)	len:138	type:5prime_partial	gi|302819249|ref|XP_002991295.1|;	PF01535.15;PF01535.15;PF01535.15;PF01535.15;	sp|O49399|PP321_ARATH;sp|O49399|PP321_ARATH;sp|O64766|PP185_ARATH;sp|O64766|PP185_ARATH;sp|O64766|PP185_ARATH;sp|O64766|PP185_ARATH;sp|O64766|PP185_ARATH;sp|O64766|PP185_ARATH;sp|O64766|PP185_ARATH;sp|O64766|PP185_ARATH;	KOG4197;KOG4197;KOG4197;KOG4197;KOG4197;KOG4197;KOG4197;KOG4197;KOG4197;KOG4197;KOG4197;KOG4197;KOG4197;KOG4197;KOG4197;KOG4197;KOG4197;KOG4197;KOG4197;KOG4197;KOG4197;KOG4197;KOG4197;KOG4197;KOG4197;	-	-	0.967643	4.91303	2.28063
Smoe_00008233	scaffold_118:92152-106494	u	-	4.67919	4094-4441(+)	len:116	type:complete	gi|302812424|ref|XP_002987899.1|;	PF00999.16;PF00999.16;PF03018.9;PF02254.13;	sp|O65272|KEA2_ARATH;sp|O65272|KEA2_ARATH;sp|O65272|KEA2_ARATH;sp|O65272|KEA2_ARATH;sp|O65272|KEA2_ARATH;sp|O65272|KEA2_ARATH;sp|O65272|KEA2_ARATH;sp|Q9ZTZ7|KEA1_ARATH;sp|Q9ZTZ7|KEA1_ARATH;sp|Q9ZTZ7|KEA1_ARATH;sp|Q9ZTZ7|KEA1_ARATH;sp|Q9ZTZ7|KEA1_ARATH;sp|Q9ZTZ7|KEA1_ARATH;sp|Q9ZTZ7|KEA1_ARATH;	KOG1650;KOG1650;KOG1650;KOG1650;KOG1650;KOG1650;KOG1650;KOG1650;KOG1650;KOG1650;KOG1650;KOG1650;KOG4650;KOG4650;KOG1650;KOG1650;KOG1650;KOG1650;	AT4G00630.2;AT4G00630.1;	-	40.2081	39.6539	24.8896
Smoe_00008234	scaffold_118:92152-106494	u	-	4.02841	1975-2289(+)	len:105	type:complete	gi|302812424|ref|XP_002987899.1|;	PF00999.16;PF03018.9;PF02254.13;PF00999.16;PF00999.16;	sp|O65272|KEA2_ARATH;sp|O65272|KEA2_ARATH;sp|O65272|KEA2_ARATH;sp|O65272|KEA2_ARATH;sp|O65272|KEA2_ARATH;sp|Q9ZTZ7|KEA1_ARATH;sp|Q9ZTZ7|KEA1_ARATH;sp|Q9ZTZ7|KEA1_ARATH;sp|Q9ZTZ7|KEA1_ARATH;sp|Q9ZTZ7|KEA1_ARATH;	KOG1650;KOG1650;KOG1650;KOG1650;KOG1650;KOG1650;KOG1650;KOG1650;KOG4650;KOG4650;KOG1650;KOG1650;KOG1650;	AT4G00630.2;AT4G00630.1;	-	40.2081	39.6539	24.8896
Smoe_00008235	scaffold_118:92152-106494	u	-	4.75467	328-807(+)	len:160	type:complete	gi|470142219|ref|XP_004306809.1|;	PF00999.16;	sp|O65272|KEA2_ARATH;sp|O65272|KEA2_ARATH;sp|O65272|KEA2_ARATH;sp|Q9ZTZ7|KEA1_ARATH;sp|Q9ZTZ7|KEA1_ARATH;sp|Q9ZTZ7|KEA1_ARATH;	KOG1650;KOG1650;KOG1650;KOG1650;	-	-	40.2081	39.6539	24.8896
Smoe_00008236	scaffold_118:111495-123632	u	-	2.42105	317-619(+)	len:101	type:complete	gi|302812428|ref|XP_002987901.1|;	PF00777.13;	sp|Q9ZVJ2|AMERL_ARATH;sp|Q9ZVJ2|AMERL_ARATH;sp|Q9ZVJ2|AMERL_ARATH;sp|Q6KB59|SIA4A_PANTR;	KOG2692;KOG3274;KOG3274;KOG3274;KOG2692;KOG2692;	-	-	0.852456	6.47566	4.57101
Smoe_00008237	scaffold_118:111495-123632	u	-	3.85014	2-1555(+)	len:518	type:5prime_partial	gi|302819257|ref|XP_002991299.1|;	PF03054.11;	sp|Q0SMH1|MNMA_BORAP;sp|B7J2N7|MNMA_BORBZ;	KOG2805;KOG2805;KOG2805;KOG2805;KOG2805;	-	K00566;	5.12717	12.2534	7.15136
Smoe_00008238	scaffold_118:127727-131658	u	-	8.27235	1-309(+)	len:103	type:complete	gi|302819261|ref|XP_002991301.1|;	PF00118.19;PF00970.19;PF00175.16;PF00118.19;PF00118.19;	sp|P08926|RUBA_PEA;sp|P08926|RUBA_PEA;sp|P08926|RUBA_PEA;sp|P08926|RUBA_PEA;sp|P21239|RUB1_BRANA;sp|P21239|RUB1_BRANA;sp|P21239|RUB1_BRANA;sp|P21239|RUB1_BRANA;	KOG0356;KOG0356;KOG0356;KOG0356;KOG0356;KOG0356;KOG0534;KOG0356;KOG0356;KOG0356;KOG0356;KOG0356;KOG0356;KOG0356;KOG0356;	-	K04077;	37.6761	13.3487	15.0339
Smoe_00008242	scaffold_118:142944-144361	u	-	3.97002	2-868(+)	len:289	type:5prime_partial	gi|302819265|ref|XP_002991303.1|;	PF00795.17;	sp|Q3HVN1|AGUB_SOLTU;sp|Q9XGI9|AGUB_SOLLC;	KOG0806;KOG0806;KOG0806;KOG0808;KOG0807;	AT2G27450.2;AT2G27450.1;	K12251;	16.0449	27.6741	27.128
Smoe_00008243	scaffold_118:184658-192738	u	-	2.42702	1-993(+)	len:331	type:5prime_partial	gi|302812438|ref|XP_002987906.1|;	PF00149.23;	sp|Q9FN02|PPP7_ARATH;sp|Q9LNG5|PPP7L_ARATH;	KOG0376;KOG0376;KOG0376;KOG0376;KOG0376;	-	K15423;	18.5689	15.0067	22.1649
Smoe_00008244	scaffold_118:184658-192738	u	-	2.45966	1-993(+)	len:331	type:5prime_partial	gi|302812438|ref|XP_002987906.1|;	PF00149.23;	sp|Q9FN02|PPP7_ARATH;sp|Q9LNG5|PPP7L_ARATH;	KOG0376;KOG0376;KOG0376;KOG0376;KOG0376;	-	K15423;	18.5689	15.0067	22.1649
Smoe_00008245	scaffold_118:184658-192738	u	-	2.72498	1-1197(+)	len:400	type:internal	gi|302812438|ref|XP_002987906.1|;	PF00149.23;	sp|Q9FN02|PPP7_ARATH;sp|Q9LNG5|PPP7L_ARATH;	KOG0376;KOG0376;KOG0376;KOG0376;KOG0374;	-	K04460;	18.5689	15.0067	22.1649
Smoe_00008246	scaffold_118:184658-192738	u	-	2.10631	1-516(+)	len:172	type:5prime_partial	gi|302812438|ref|XP_002987906.1|;	PF00149.23;PF00149.23;	sp|Q9FN02|PPP7_ARATH;sp|Q9FN02|PPP7_ARATH;sp|Q9LNG5|PPP7L_ARATH;sp|Q9LNG5|PPP7L_ARATH;	KOG0376;KOG0376;KOG0376;KOG0376;KOG0376;KOG0376;KOG0376;KOG0376;KOG0374;KOG0374;	-	K04460;	18.5689	15.0067	22.1649
Smoe_00008247	scaffold_118:184658-192738	u	-	1.81706	1-516(+)	len:172	type:5prime_partial	gi|302819267|ref|XP_002991304.1|;	PF00149.23;PF00149.23;	sp|Q9FN02|PPP7_ARATH;sp|Q9FN02|PPP7_ARATH;sp|Q9FN02|PPP7_ARATH;sp|Q9LNG5|PPP7L_ARATH;sp|Q9LNG5|PPP7L_ARATH;sp|Q9LNG5|PPP7L_ARATH;	KOG0376;KOG0376;KOG0376;KOG0376;KOG0376;KOG0376;KOG0376;KOG0376;KOG0376;KOG0376;KOG0376;KOG0376;KOG0374;KOG0374;KOG0374;	-	K04460;	18.5689	15.0067	22.1649
Smoe_00008248	scaffold_118:184658-192738	u	-	2.72498	1-1197(+)	len:400	type:internal	gi|302812438|ref|XP_002987906.1|;	PF00149.23;	sp|Q9FN02|PPP7_ARATH;sp|Q9LNG5|PPP7L_ARATH;	KOG0376;KOG0376;KOG0376;KOG0376;KOG0374;	-	K04460;	18.5689	15.0067	22.1649
Smoe_00008249	scaffold_118:184658-192738	u	-	2.42721	1443-1754(+)	len:104	type:complete	gi|302819267|ref|XP_002991304.1|;	PF00149.23;PF00067.17;	sp|Q9FN02|PPP7_ARATH;sp|Q9FN02|PPP7_ARATH;sp|Q9LNG5|PPP7L_ARATH;sp|Q9LNG5|PPP7L_ARATH;	KOG0376;KOG0376;KOG0376;KOG0376;KOG0376;KOG0376;KOG0376;KOG0376;KOG0376;	-	K15423;	18.5689	15.0067	22.1649
Smoe_00008250	scaffold_118:184658-192738	u	-	4.08669	371-1837(+)	len:490	type:3prime_partial	gi|302812440|ref|XP_002987907.1|;	PF00067.17;	sp|P24465|C71A1_PERAE;sp|Q9SBQ9|F3PH_PETHY;	KOG0156;KOG0156;KOG0156;KOG0156;KOG0156;	-	K05280;	18.5689	15.0067	22.1649
Smoe_00008251	scaffold_118:184658-192738	u	-	4.42098	3-1544(+)	len:514	type:5prime_partial	gi|302812440|ref|XP_002987907.1|;	PF00067.17;	sp|P24465|C71A1_PERAE;sp|Q9SBQ9|F3PH_PETHY;	KOG0156;KOG0156;KOG0156;KOG0156;KOG0156;	-	K05280;	18.5689	15.0067	22.1649
Smoe_00008259	scaffold_118:278435-279125	u	-	3.81299	45-689(+)	len:216	type:3prime_partial	gi|168023730|ref|XP_001764390.1|;	PF00190.17;	sp|P92999|GL118_ARATH;sp|Q9FIC8|GL116_ARATH;	-	-	-	6.5704	0	0.330163
Smoe_00008260	scaffold_118:297902-298603	u	-	3.6423	49-699(+)	len:218	type:3prime_partial	gi|168023730|ref|XP_001764390.1|;	PF00190.17;	sp|P92999|GL118_ARATH;sp|Q9FIC8|GL116_ARATH;	-	-	-	22.1153	0.170371	0.269332
Smoe_00008286	scaffold_118:111495-123632	u	-	4.43141	1347-1754(+)	len:136	type:complete	gi|302812526|ref|XP_002987950.1|;	PF01871.12;PF13414.1;PF07719.12;PF00856.23;	sp|Q9ZVJ2|AMERL_ARATH;sp|Q8JZZ6|AMERL_MOUSE;	KOG3274;KOG3274;KOG3274;KOG3274;KOG2084;	AT2G38710.2;AT2G38710.1;	-	10.8627	8.74973	7.49113
Smoe_00008287	scaffold_118:111495-123632	u	-	4.38669	1357-1764(+)	len:136	type:complete	gi|302812526|ref|XP_002987950.1|;	PF01871.12;PF13414.1;PF07719.12;PF00856.23;	sp|Q9ZVJ2|AMERL_ARATH;sp|Q8JZZ6|AMERL_MOUSE;	KOG3274;KOG3274;KOG3274;KOG3274;KOG2084;	AT2G38710.2;AT2G38710.1;	-	10.8627	8.74973	7.49113
Smoe_00008288	scaffold_118:111495-123632	u	-	3.93203	2770-3117(+)	len:116	type:complete	gi|116791344|gb|ABK25944.1|;	PF01871.12;PF01871.12;PF13414.1;PF07719.12;PF00856.23;	sp|Q9ZVJ2|AMERL_ARATH;sp|Q9ZVJ2|AMERL_ARATH;sp|Q9JHT5|AMMR1_MOUSE;sp|Q9JHT5|AMMR1_MOUSE;	KOG2084;KOG3274;KOG3274;KOG3274;KOG3274;KOG3274;KOG3274;KOG3274;	AT2G38710.2;AT2G38710.1;	-	10.8627	8.74973	7.49113
Smoe_00008289	scaffold_118:111495-123632	u	-	2.60824	501-809(+)	len:103	type:complete	gi|116780964|gb|ABK21902.1|;	PF00847.15;	sp|Q9SXS8|ERF3_TOBAC;sp|Q94ID6|ERF81_ARATH;	-	-	K09286;	235.754	15.5906	27.0647
Smoe_00008292	scaffold_118:135974-137902	u	-	8.13574	2-481(+)	len:160	type:5prime_partial	gi|302812534|ref|XP_002987954.1|;	PF04833.10;	sp|Q60E70|COBL3_ORYSJ;sp|Q9SRT7|COBL1_ARATH;	-	-	-	52.7123	80.2955	84.5709
Smoe_00008293	scaffold_118:141746-142789	u	-	1.87416	32-760(+)	len:243	type:complete	gi|302819321|ref|XP_002991331.1|;	PF14617.1;	sp|Q2T9Y1|CC026_BOVIN;sp|Q9BQ75|CMS1_HUMAN;	KOG3089;KOG3089;KOG3089;	-	-	9.53224	9.45926	12.0425
Smoe_00008299	scaffold_118:198005-209356	u	-	1.70551	3749-4060(+)	len:104	type:complete	gi|302819331|ref|XP_002991336.1|;	PF01940.11;PF04427.13;PF01535.15;PF01535.15;PF01535.15;PF01535.15;PF01535.15;PF01535.15;PF01535.15;PF01535.15;PF04427.13;PF00025.16;	sp|Q9ASU7|PPAN_ARATH;sp|Q9ASU7|PPAN_ARATH;sp|Q5ZKQ8|ARL8A_CHICK;	KOG2963;KOG2963;KOG0075;KOG0075;KOG0075;KOG0075;	AT5G67560.1;AT3G49870.1;	K07955;	4.36158	6.6758	8.11729
Smoe_00008301	scaffold_118:215455-220909	u	-	10.8689	2228-2533(+)	len:102	type:complete	gi|302819337|ref|XP_002991339.1|;	PF05183.7;	sp|Q9LQV2|RDR1_ARATH;sp|O82504|RDR2_ARATH;	KOG0988;KOG0988;KOG0988;KOG0988;KOG0988;	-	K11699;	0.135829	0.362657	0.269995
Smoe_00008304	scaffold_118:233222-235043	u	-	5.76152	9-1490(+)	len:494	type:complete	gi|302819341|ref|XP_002991341.1|;	PF00854.16;	sp|P46032|PTR2_ARATH;sp|Q9M390|PTR1_ARATH;	KOG1237;KOG1237;KOG1237;KOG1237;KOG1237;	-	-	6.88288	0	0
Smoe_00008306	scaffold_118:300159-304824	x	448386|448386.v1.91	3.97249	2716-3021(+)	len:102	type:complete	gi|302819347|ref|XP_002991344.1|;	PF00190.17;PF02458.10;	sp|A9ZPJ7|AGCT2_HORVU;sp|A9ZPJ6|AGCT1_HORVU;	-	-	K13065;	73.7178	7.13798	17.5734
Smoe_00008308	scaffold_118:309047-314043	u	-	10.6178	1850-2224(+)	len:125	type:complete	gi|302819351|ref|XP_002991346.1|;	PF13510.1;PF10588.4;PF00384.17;PF09326.6;	sp|Q43644|NDUS1_SOLTU;sp|Q9FGI6|NDUS1_ARATH;	KOG2282;KOG2282;KOG2282;KOG2282;KOG2282;	-	K03934;	84.4162	75.6767	65.2314
Smoe_00008320	scaffold_119:36216-37726	u	-	1.82142	251-646(+)	len:132	type:complete	gi|302819368|ref|XP_002991354.1|;	PF00462.19;	sp|Q6K609|GRXC3_ORYSJ;sp|Q0JDM4|GRXC5_ORYSJ;	KOG1752;KOG1752;KOG1752;KOG1752;KOG1752;	-	-	37.0498	50.9618	70.5412
Smoe_00008321	scaffold_119:36216-37726	u	-	1.72831	625-1020(+)	len:132	type:complete	gi|302819368|ref|XP_002991354.1|;	PF00462.19;	sp|Q6K609|GRXC3_ORYSJ;sp|Q0JDM4|GRXC5_ORYSJ;	KOG1752;KOG1752;KOG1752;KOG1752;KOG1752;	-	-	37.0498	50.9618	70.5412
Smoe_00008322	scaffold_119:41388-45474	u	-	1.88495	1531-1863(+)	len:111	type:complete	gi|302819370|ref|XP_002991355.1|;	-	sp|Q8S9K3|VAR3_ARATH;	KOG4198;KOG4198;KOG4198;KOG4198;KOG4198;KOG4198;KOG4198;	-	-	1.89285	4.3446	4.03505
Smoe_00008331	scaffold_119:72245-76555	u	-	4.64659	2-1612(+)	len:538	type:internal	gi|302819382|ref|XP_002991361.1|;	PF14369.1;PF13639.1;	sp|Q9SPL2|CIP8_ARATH;sp|Q8LPN7|RNG1L_ARATH;	KOG0800;KOG0800;KOG0800;KOG0800;KOG0800;	-	-	46.0062	23.812	45.3001
Smoe_00008343	scaffold_119:134993-140031	u	-	2.96617	2035-2445(+)	len:137	type:complete	gi|302819398|ref|XP_002991369.1|;	PF08542.6;PF04819.7;PF08542.6;PF00004.24;	sp|Q9D0F6|RFC5_MOUSE;sp|Q9D0F6|RFC5_MOUSE;sp|Q9D0F6|RFC5_MOUSE;sp|P40937|RFC5_HUMAN;sp|P40937|RFC5_HUMAN;sp|P40937|RFC5_HUMAN;	KOG0990;KOG0990;KOG0990;KOG0990;KOG0990;KOG0990;KOG4197;KOG4197;KOG4197;KOG4197;KOG4197;KOG4197;KOG4197;KOG0990;KOG0990;KOG0990;	AT1G77470.1;	K10756;	12.5809	2.63563	3.30487
Smoe_00008344	scaffold_119:134993-140031	u	-	4.10459	3118-3726(+)	len:204	type:3prime_partial	gi|302813098|ref|XP_002988235.1|;	PF04819.7;PF00004.24;PF08542.6;	sp|Q9D0F6|RFC5_MOUSE;sp|P40937|RFC5_HUMAN;	KOG0990;KOG0990;KOG0990;KOG0990;KOG0990;	AT1G77470.1;AT1G77470.1;	K10756;	12.5809	2.63563	3.30487
Smoe_00008345	scaffold_119:134993-140031	u	-	3.43957	1260-1580(+)	len:107	type:complete	gi|302813098|ref|XP_002988235.1|;	PF04819.7;PF00004.24;PF08542.6;	sp|P40937|RFC5_HUMAN;sp|Q9D0F6|RFC5_MOUSE;	KOG0990;KOG0990;KOG0990;KOG4197;KOG4197;KOG4197;KOG4197;KOG0990;	AT1G77470.1;AT1G77470.1;	K10756;	12.5809	2.63563	3.30487
Smoe_00008346	scaffold_119:134993-140031	u	-	3.77278	3214-3822(+)	len:204	type:3prime_partial	gi|302813098|ref|XP_002988235.1|;	PF04819.7;PF00004.24;PF08542.6;	sp|Q9D0F6|RFC5_MOUSE;sp|P40937|RFC5_HUMAN;sp|P40937|RFC5_HUMAN;	KOG0990;KOG0990;KOG0990;KOG0990;KOG4197;KOG4197;KOG4197;KOG4197;KOG0990;KOG0990;	AT1G77470.1;AT1G77470.1;	K10756;	12.5809	2.63563	3.30487
Smoe_00008348	scaffold_119:144616-151828	u	-	3.30032	5052-5375(+)	len:108	type:complete	gi|302819404|ref|XP_002991372.1|;	PF00069.20;	sp|O04086|Y1105_ARATH;sp|P93050|RKF3_ARATH;	KOG1187;KOG1187;KOG1187;	-	-	9.85006	2.36261	3.94657
Smoe_00008355	scaffold_119:176629-180684	u	-	2.59348	239-1447(+)	len:403	type:complete	gi|302813114|ref|XP_002988243.1|;	PF01221.13;	sp|Q78P75|DYL2_RAT;sp|Q9D0M5|DYL2_MOUSE;	KOG3430;KOG3430;KOG3430;KOG3430;KOG3430;	-	K10418;	4.91819	6.81037	3.99715
Smoe_00008359	scaffold_119:185427-196791	u	-	2.3589	343-660(+)	len:106	type:complete	gi|302819420|ref|XP_002991380.1|;	PF09762.4;	sp|Q9LMF0|U85A5_ARATH;sp|Q567U6|CCD93_HUMAN;sp|Q567U6|CCD93_HUMAN;	KOG1192;KOG1192;KOG1192;KOG1192;KOG1192;	-	-	34.9686	11.1645	8.27095
Smoe_00008364	scaffold_119:225476-235025	u	-	4.55349	2414-2716(+)	len:101	type:complete	gi|302813132|ref|XP_002988252.1|;	PF14381.1;PF07714.12;PF07714.12;PF03095.10;	sp|Q05609|CTR1_ARATH;sp|Q05609|CTR1_ARATH;sp|Q05609|CTR1_ARATH;sp|P58389|PTPA_MOUSE;	KOG2867;KOG0192;KOG0192;KOG0192;KOG0192;KOG0192;KOG0192;KOG2867;KOG0192;KOG0192;KOG0192;	AT4G24480.1;	K17605;	41.7183	26.5504	21.1355
Smoe_00008365	scaffold_119:235219-238395	u	-	5.81633	1268-1582(+)	len:105	type:complete	gi|302819432|ref|XP_002991386.1|;	PF00582.21;PF00069.20;PF04564.10;	sp|Q9FKG6|PUB52_ARATH;sp|Q9FKG6|PUB52_ARATH;sp|Q9SW11|PUB35_ARATH;sp|Q9SW11|PUB35_ARATH;	-	-	-	23.2905	25.846	11.0053
Smoe_00008366	scaffold_119:235219-238395	u	-	5.86579	1310-1624(+)	len:105	type:complete	gi|302819432|ref|XP_002991386.1|;	PF00582.21;PF00069.20;PF04564.10;	sp|Q9FKG6|PUB52_ARATH;sp|Q9FKG6|PUB52_ARATH;sp|Q9SW11|PUB35_ARATH;sp|Q9SW11|PUB35_ARATH;	-	-	-	23.2905	25.846	11.0053
Smoe_00008367	scaffold_119:242104-245991	u	-	12.7228	2136-2453(+)	len:107	type:3prime_partial	gi|302819434|ref|XP_002991387.1|;	PF07393.6;PF07393.6;PF07393.6;PF07393.6;PF07393.6;	sp|Q2QV94|EXOC5_ORYSJ;sp|Q2QV94|EXOC5_ORYSJ;sp|Q2QV94|EXOC5_ORYSJ;sp|Q8RVQ5|EXOC5_ARATH;sp|Q8RVQ5|EXOC5_ARATH;sp|Q8RVQ5|EXOC5_ARATH;	KOG3745;	-	-	19.7631	12.871	12.9454
Smoe_00008368	scaffold_119:242104-245991	u	-	11.161	2517-2879(+)	len:121	type:complete	gi|302819434|ref|XP_002991387.1|;	PF07393.6;PF07393.6;PF07393.6;PF07393.6;PF07393.6;	sp|Q8RVQ5|EXOC5_ARATH;sp|Q8RVQ5|EXOC5_ARATH;sp|Q8RVQ5|EXOC5_ARATH;sp|Q8RVQ5|EXOC5_ARATH;sp|Q2QV94|EXOC5_ORYSJ;sp|Q2QV94|EXOC5_ORYSJ;sp|Q2QV94|EXOC5_ORYSJ;sp|Q2QV94|EXOC5_ORYSJ;	KOG3745;KOG3745;	-	-	19.7631	12.871	12.9454
Smoe_00008369	scaffold_119:247247-249353	u	-	1.6763	83-544(+)	len:154	type:complete	gi|302819436|ref|XP_002991388.1|;	PF01490.13;	sp|Q8L884|LAX4_MEDTR;sp|Q8L884|LAX4_MEDTR;sp|Q9FEL8|LAX1_MEDTR;sp|Q9FEL8|LAX1_MEDTR;	KOG1303;KOG1303;KOG1303;KOG1303;KOG1303;KOG1303;KOG1303;KOG1303;	-	K13946;	0.565058	0.590929	2.93071
Smoe_00008370	scaffold_119:249414-251580	u	-	4.60016	314-811(+)	len:166	type:complete	gi|302819436|ref|XP_002991388.1|;	PF01490.13;	sp|Q9LFB2|LAX1_ARATH;sp|Q9LFB2|LAX1_ARATH;sp|Q9LFB2|LAX1_ARATH;sp|Q9CA25|LAX3_ARATH;sp|Q9CA25|LAX3_ARATH;sp|Q9CA25|LAX3_ARATH;	KOG1303;KOG1303;KOG1303;KOG1303;KOG1303;KOG1303;KOG1303;KOG1303;KOG1303;KOG1303;KOG1303;KOG1303;KOG1303;	-	K13946;	0.942433	1.41099	1.90621
Smoe_00008371	scaffold_119:251639-253168	u	-	1.21864	246-596(+)	len:117	type:complete	gi|302819438|ref|XP_002991389.1|;	PF00782.15;	sp|Q9ZQP1|DSP8_ARATH;sp|Q86BN8|PTPM1_DROME;	KOG1719;KOG1719;KOG1719;KOG1719;KOG1717;	-	-	82.9177	81.945	77.1622
Smoe_00008376	scaffold_119:257630-261085	u	-	4.08772	1066-1473(+)	len:136	type:complete	gi|302819440|ref|XP_002991390.1|;	-	sp|O04197|COI1_ARATH;sp|O04197|COI1_ARATH;sp|Q9LW29|AFB2_ARATH;sp|Q9LW29|AFB2_ARATH;	KOG1947;KOG1947;KOG1947;KOG1947;KOG1947;KOG1947;KOG1947;KOG1947;KOG1947;KOG1947;	-	K13463;	5.48293	2.2332	1.21768
Smoe_00008380	scaffold_119:274812-281338	u	-	3.58336	2750-3076(+)	len:109	type:complete	gi|302819444|ref|XP_002991392.1|;	PF01593.19;PF00190.17;PF00190.17;	sp|Q9SKX5|PAO2_ARATH;sp|Q9LYT1|PAO3_ARATH;	KOG0715;KOG0715;KOG0715;KOG0715;KOG0715;KOG0715;KOG0029;KOG0029;KOG0029;	-	K03686;	61.6937	1.88377	9.2002
Smoe_00008425	scaffold_119:41388-45474	u	-	2.29995	362-1144(+)	len:261	type:complete	gi|302819494|ref|XP_002991417.1|;	PF00319.13;PF01486.12;	sp|Q9XGJ4|GGM13_GNEGN;sp|Q38836|AGL11_ARATH;	KOG0014;KOG0014;KOG0014;KOG0014;KOG0014;	-	K09264;	2.38126	2.69092	5.93612
Smoe_00008426	scaffold_119:41388-45474	u	-	2.4878	362-1156(+)	len:265	type:complete	gi|302819494|ref|XP_002991417.1|;	PF00319.13;PF01486.12;	sp|Q9XGJ4|GGM13_GNEGN;sp|Q38836|AGL11_ARATH;	KOG0014;KOG0014;KOG0014;KOG0014;KOG0014;	-	K09264;	2.38126	2.69092	5.93612
Smoe_00008434	scaffold_119:62879-66859	u	-	1.44777	1140-1643(+)	len:168	type:complete	gi|302819504|ref|XP_002991422.1|;	PF01479.20;PF00849.17;	sp|O67444|Y1464_AQUAE;sp|O67444|Y1464_AQUAE;sp|O66829|Y554_AQUAE;sp|O66829|Y554_AQUAE;	-	-	K06178;	7.70557	8.0447	6.05625
Smoe_00008435	scaffold_119:62879-66859	u	-	1.86443	1298-1801(+)	len:168	type:complete	gi|302813266|ref|XP_002988319.1|;	PF01479.20;PF00849.17;	sp|O67444|Y1464_AQUAE;sp|O67444|Y1464_AQUAE;sp|Q87NB7|RLUB_VIBPA;sp|Q87NB7|RLUB_VIBPA;	-	-	-	7.70557	8.0447	6.05625
Smoe_00008436	scaffold_119:62879-66859	u	-	1.28186	149-763(+)	len:205	type:complete	gi|302813266|ref|XP_002988319.1|;	PF01479.20;	sp|P35159|RLUB_BACSU;sp|P35159|RLUB_BACSU;sp|Q55578|Y361_SYNY3;sp|Q55578|Y361_SYNY3;	-	-	-	7.70557	8.0447	6.05625
Smoe_00008438	scaffold_119:68840-70402	u	-	3.61407	1-1212(+)	len:404	type:5prime_partial	gi|302819508|ref|XP_002991424.1|;	PF00657.17;	sp|Q9LU14|APG2_ARATH;sp|Q0WPI9|GDL59_ARATH;	-	-	-	0.188041	51.1489	0.968233
Smoe_00008442	scaffold_119:81852-103504	x	429697|429697.v1.91	7.81081	370-2469(+)	len:701	type:3prime_partial	gi|502091307|ref|XP_004489509.1|;	PF00128.19;	sp|Q94A41|AMY3_ARATH;sp|Q8LFG1|AMY2_ARATH;	KOG0471;KOG0471;KOG0471;KOG0471;KOG2212;	-	-	101.028	317.762	219.477
Smoe_00008443	scaffold_119:81852-103504	u	-	8.45649	2537-2941(+)	len:135	type:complete	gi|302819512|ref|XP_002991426.1|;	PF00128.19;PF00128.19;PF07821.7;	sp|Q94A41|AMY3_ARATH;sp|Q8LFG1|AMY2_ARATH;	KOG0471;KOG0471;KOG0471;	AT1G76130.1;	-	101.028	317.762	219.477
Smoe_00008444	scaffold_119:81852-103504	u	-	9.86901	88-918(+)	len:277	type:complete	gi|302819512|ref|XP_002991426.1|;	PF04536.9;PF00128.19;PF07821.7;	sp|Q94A41|AMY3_ARATH;sp|Q8LFG1|AMY2_ARATH;	KOG0471;KOG0471;KOG0471;KOG0471;	AT1G76130.1;	-	101.028	317.762	219.477
Smoe_00008445	scaffold_119:81852-103504	u	-	1.05891	3-347(+)	len:115	type:5prime_partial	gi|302813276|ref|XP_002988324.1|;	-	sp|Q6ATY4|U603_ORYSJ;sp|A2Y4G9|U603_ORYSI;	-	-	-	101.028	317.762	219.477
Smoe_00008446	scaffold_119:122162-125737	u	-	4.06179	855-2108(+)	len:418	type:complete	gi|302819518|ref|XP_002991429.1|;	PF03790.8;PF03791.8;PF05920.6;	sp|P46639|KNAT1_ARATH;sp|Q38874|STM_ARATH;	KOG0773;KOG0773;KOG0773;KOG0773;KOG0773;	-	-	4.34344	2.91019	15.9448
Smoe_00008447	scaffold_119:122162-125737	u	-	4.26093	893-2131(+)	len:413	type:complete	gi|302819516|ref|XP_002991428.1|;	PF03790.8;PF03791.8;PF05920.6;	sp|P46639|KNAT1_ARATH;sp|Q38874|STM_ARATH;	KOG0773;KOG0773;KOG0773;KOG0773;KOG0773;	-	-	4.34344	2.91019	15.9448
Smoe_00008448	scaffold_119:122162-125737	u	-	3.51463	893-2140(+)	len:416	type:complete	gi|302819518|ref|XP_002991429.1|;	PF03790.8;PF03791.8;PF05920.6;	sp|P46639|KNAT1_ARATH;sp|Q38874|STM_ARATH;	KOG0773;KOG0773;KOG0773;KOG0773;KOG0773;	-	-	4.34344	2.91019	15.9448
Smoe_00008449	scaffold_119:125946-128738	u	-	6.87465	165-1160(+)	len:332	type:complete	gi|302819520|ref|XP_002991430.1|;	PF00056.18;PF02866.13;	sp|O48905|MDHC_MEDSA;sp|Q08062|MDHC_MAIZE;	KOG1496;KOG1496;KOG1496;KOG1496;KOG1496;	AT5G43330.1;AT5G43330.1;AT1G04410.1;AT1G04410.1;AT1G04410.1;AT1G04410.1;	K00025;	47.6194	28.6152	32.5414
Smoe_00008450	scaffold_119:125946-128738	u	-	6.85555	264-1259(+)	len:332	type:complete	gi|302819520|ref|XP_002991430.1|;	PF00056.18;PF02866.13;	sp|O48905|MDHC_MEDSA;sp|Q08062|MDHC_MAIZE;	KOG1496;KOG1496;KOG1496;KOG1496;KOG1496;	AT5G43330.1;AT5G43330.1;AT1G04410.1;AT1G04410.1;AT1G04410.1;AT1G04410.1;	K00025;	47.6194	28.6152	32.5414
Smoe_00008451	scaffold_119:125946-128738	u	-	6.98923	264-1259(+)	len:332	type:complete	gi|302819520|ref|XP_002991430.1|;	PF00056.18;PF02866.13;	sp|O48905|MDHC_MEDSA;sp|Q08062|MDHC_MAIZE;	KOG1496;KOG1496;KOG1496;KOG1496;KOG1496;	AT5G43330.1;AT5G43330.1;AT1G04410.1;AT1G04410.1;AT1G04410.1;AT1G04410.1;	K00025;	47.6194	28.6152	32.5414
Smoe_00008452	scaffold_119:125946-128738	u	-	6.41228	3-314(+)	len:104	type:5prime_partial	gi|302819520|ref|XP_002991430.1|;	PF00056.18;PF02866.13;	sp|O48905|MDHC_MEDSA;sp|Q08062|MDHC_MAIZE;	KOG1496;KOG1496;KOG1496;KOG1496;KOG1496;	AT5G43330.1;AT5G43330.1;AT1G04410.1;AT1G04410.1;AT1G04410.1;AT1G04410.1;	K00025;	47.6194	28.6152	32.5414
Smoe_00008456	scaffold_119:140647-144415	u	-	2.98728	2-307(+)	len:102	type:5prime_partial	gi|302819524|ref|XP_002991432.1|;	PF00248.16;	sp|Q84TF0|AKRCA_ARATH;sp|Q0PGJ6|AKRC9_ARATH;	KOG1577;KOG1577;KOG1577;KOG1577;KOG1577;	-	K00002;	2.396	1.46731	1.36496
Smoe_00008457	scaffold_119:140647-144415	u	-	2.98324	2-307(+)	len:102	type:5prime_partial	gi|302819524|ref|XP_002991432.1|;	PF00248.16;	sp|Q84TF0|AKRCA_ARATH;sp|Q0PGJ6|AKRC9_ARATH;	KOG1577;KOG1577;KOG1577;KOG1577;KOG1577;	-	K00002;	2.396	1.46731	1.36496
Smoe_00008459	scaffold_119:144616-151828	u	-	6.24731	3724-4182(+)	len:153	type:complete	gi|302819526|ref|XP_002991433.1|;	PF03215.10;PF03215.10;PF03215.10;PF03385.12;	sp|Q9MBA3|RAD17_ARATH;sp|Q9MBA3|RAD17_ARATH;sp|Q9MBA3|RAD17_ARATH;sp|P50531|RAD17_SCHPO;sp|P50531|RAD17_SCHPO;	KOG1970;KOG1970;KOG1970;	-	-	8.74258	6.58441	6.3445
Smoe_00008470	scaffold_119:176629-180684	u	-	2.72102	62-1030(+)	len:323	type:complete	gi|302819536|ref|XP_002991438.1|;	PF04258.8;PF04258.8;	sp|Q7G7C7|SIPL1_ORYSJ;sp|Q7G7C7|SIPL1_ORYSJ;sp|Q93Z32|SIPL1_ARATH;	KOG2443;KOG2443;KOG2443;KOG2443;KOG2443;KOG2443;KOG2443;KOG2443;	-	K09598;	13.6298	7.86136	7.42173
Smoe_00008471	scaffold_119:181285-185404	u	-	1.75395	47-502(+)	len:152	type:complete	gi|302819538|ref|XP_002991439.1|;	PF04756.8;PF01063.14;	sp|Q9VQP9|OSTC_DROME;sp|Q5ZJR3|OSTC_CHICK;	KOG3356;KOG3356;KOG3356;KOG3356;	-	-	1.49005	1.6656	2.54399
Smoe_00008474	scaffold_119:198984-200267	u	-	1.23912	2-436(+)	len:145	type:5prime_partial	gi|302819546|ref|XP_002991443.1|;	PF01535.15;	sp|Q9SY02|PP301_ARATH;sp|Q9SIT7|PP151_ARATH;	KOG0504;KOG4197;KOG4197;KOG4197;KOG4197;KOG4197;KOG4197;	-	K10380;	0.0979695	1.64455	0.926853
Smoe_00008485	scaffold_119:225476-235025	u	-	2.40154	2481-2861(+)	len:127	type:complete	gi|302813314|ref|XP_002988343.1|;	PF00069.20;PF13639.1;	sp|Q5QN75|M2K1_ORYSJ;sp|Q9FJV0|M2K6_ARATH;sp|Q9FJV0|M2K6_ARATH;	KOG0581;KOG0581;KOG0581;KOG0581;KOG0581;KOG0581;	AT5G56580.1;	K04368;	44.2456	31.0084	37.6829
Smoe_00008486	scaffold_119:225476-235025	u	-	2.46273	1009-1353(+)	len:115	type:complete	gi|302813314|ref|XP_002988343.1|;	PF00069.20;PF13639.1;	sp|Q5QN75|M2K1_ORYSJ;sp|Q9FJV0|M2K6_ARATH;	KOG0581;KOG0581;KOG0581;KOG0581;KOG0581;	AT5G56580.1;	K04368;	44.2456	31.0084	37.6829
Smoe_00008492	scaffold_119:253840-255881	u	-	5.29339	199-636(+)	len:146	type:complete	gi|302819564|ref|XP_002991452.1|;	PF00251.15;	sp|P80065|INVB_DAUCA;sp|P26792|INV1_DAUCA;	KOG0228;KOG0228;KOG0228;KOG0228;KOG0228;	ATCG00620.1;	K01193;	0.0315842	1.26041	0.369979
Smoe_00008493	scaffold_119:262834-265413	u	-	3.97126	1-321(+)	len:107	type:5prime_partial	gi|302819566|ref|XP_002991453.1|;	PF00251.15;PF08244.7;	sp|Q56UD1|INV5_ORYSJ;sp|Q56UD1|INV5_ORYSJ;sp|Q2UXF7|6FEH_WHEAT;sp|Q2UXF7|6FEH_WHEAT;	KOG0228;KOG0228;KOG0228;KOG0228;KOG0228;KOG0228;KOG0228;KOG0228;KOG0228;KOG0228;	AT1G62660.1;	K01193;	43.533	54.6972	37.2309
Smoe_00008494	scaffold_119:262834-265413	u	-	7.61241	3-332(+)	len:110	type:5prime_partial	gi|302819566|ref|XP_002991453.1|;	PF00251.15;PF08244.7;	sp|P80065|INVB_DAUCA;sp|P49175|INV1_MAIZE;	KOG0228;KOG0228;KOG0228;KOG0228;KOG0228;	AT1G62660.1;	K01193;	43.533	54.6972	37.2309
Smoe_00008496	scaffold_119:274812-281338	u	-	4.74763	1-330(+)	len:110	type:5prime_partial	gi|302813328|ref|XP_002988350.1|;	PF00226.26;PF00684.14;PF01556.13;	sp|Q8DKR7|DNAJ_THEEB;sp|Q7UA76|DNAJ_SYNPX;	KOG0715;KOG0715;KOG0715;KOG0715;KOG0029;	-	K03686;	11.6154	18.0431	12.5118
Smoe_00008497	scaffold_119:274812-281338	u	-	4.05274	672-1475(+)	len:268	type:complete	gi|302813328|ref|XP_002988350.1|;	PF00226.26;PF00684.14;PF01556.13;	sp|Q7UA76|DNAJ_SYNPX;sp|Q8DKR7|DNAJ_THEEB;	KOG0715;KOG0715;KOG0715;KOG0715;KOG0029;	-	K03686;	11.6154	18.0431	12.5118
Smoe_00008520	scaffold_12:49895-53745	u	-	3.73045	74-919(+)	len:282	type:complete	gi|302771552|ref|XP_002969194.1|;	PF00168.25;	sp|B6ETT4|SYT2_ARATH;sp|B6ETT4|SYT2_ARATH;sp|Q9SKR2|SYT1_ARATH;sp|Q9SKR2|SYT1_ARATH;	KOG1012;KOG1012;KOG1012;KOG1012;KOG1012;KOG1012;KOG1012;KOG1012;KOG1012;KOG1012;KOG1012;	-	-	67.1019	49.3188	53.9784
Smoe_00008521	scaffold_12:53867-54760	u	-	3.27016	1-531(+)	len:177	type:5prime_partial	gi|302771552|ref|XP_002969194.1|;	PF00168.25;	sp|B6ETT4|SYT2_ARATH;sp|Q9SKR2|SYT1_ARATH;	KOG1012;KOG1012;KOG1012;KOG1012;KOG1012;	-	-	160.321	132.224	192.947
Smoe_00008522	scaffold_12:61544-67370	u	-	7.23208	2-727(+)	len:242	type:5prime_partial	gi|302771556|ref|XP_002969196.1|;	PF00225.18;PF00225.18;	sp|P46871|KRP95_STRPU;sp|O15066|KIF3B_HUMAN;	KOG4280;KOG4280;KOG4280;KOG4280;KOG4280;	-	K10394;	1.71216	2.36364	1.8439
Smoe_00008530	scaffold_12:137757-141076	u	-	10.5522	1-579(+)	len:193	type:5prime_partial	gi|302771566|ref|XP_002969201.1|;	PF00009.22;PF03144.20;PF14492.1;PF00679.19;	sp|Q5R8Z3|EF2_PONAB;sp|Q5R8Z3|EF2_PONAB;sp|P13639|EF2_HUMAN;sp|P13639|EF2_HUMAN;	KOG0467;KOG0467;KOG0469;KOG0469;KOG0469;KOG0469;KOG0469;KOG0469;KOG0469;KOG0469;	-	K14536;	20.8176	12.6333	15.0479
Smoe_00008544	scaffold_12:196953-198137	u	-	1.31084	2-343(+)	len:114	type:5prime_partial	gi|302754284|ref|XP_002960566.1|;	PF04535.7;	sp|D8QNI1|CSPLH_SELML;sp|P0DI70|CSPL2_GINBI;	-	-	-	26.6049	18.9481	18.958
Smoe_00008553	scaffold_12:262847-264684	u	-	6.04477	1-1386(+)	len:462	type:5prime_partial	gi|302771590|ref|XP_002969213.1|;	PF05116.8;PF08472.5;	sp|Q5IH13|SPP2_TOBAC;sp|Q9SJ66|SPP2_ARATH;	-	-	-	2.05062	6.06149	4.38686
Smoe_00008561	scaffold_12:290594-293898	u	-	2.6847	111-1316(+)	len:402	type:complete	gi|302754304|ref|XP_002960576.1|;	PF01535.15;PF14432.1;	sp|O23169|PP353_ARATH;sp|O23169|PP353_ARATH;sp|O23169|PP353_ARATH;sp|Q9SKQ4|PP167_ARATH;sp|Q9SKQ4|PP167_ARATH;	KOG4197;KOG4197;KOG4197;KOG4197;KOG4197;KOG4197;KOG4197;KOG4197;KOG4197;KOG4197;	-	-	5.57569	26.9139	13.7355
Smoe_00008565	scaffold_12:359156-362881	u	-	6.32455	1395-1706(+)	len:104	type:complete	gi|302754310|ref|XP_002960579.1|;	PF13424.1;PF00270.24;PF00271.26;	sp|Q10I26|RH34_ORYSJ;sp|Q94A52|RH2_ARATH;	KOG0328;KOG0328;KOG0328;KOG0328;KOG0328;	AT3G19760.1;	K13025;	14.5785	15.4369	15.974
Smoe_00008566	scaffold_12:359156-362881	u	-	6.46539	1379-1690(+)	len:104	type:complete	gi|302754310|ref|XP_002960579.1|;	PF00270.24;PF00271.26;	sp|Q10I26|RH34_ORYSJ;sp|Q94A52|RH2_ARATH;	KOG0328;KOG0328;KOG0328;KOG0328;KOG0328;	AT3G19760.1;	K13025;	14.5785	15.4369	15.974
Smoe_00008567	scaffold_12:359156-362881	u	-	6.04872	1446-1757(+)	len:104	type:complete	gi|302754310|ref|XP_002960579.1|;	PF00270.24;PF00271.26;PF00271.26;PF13424.1;	sp|Q10I26|RH34_ORYSJ;sp|Q10I26|RH34_ORYSJ;sp|Q94A52|RH2_ARATH;sp|Q94A52|RH2_ARATH;	KOG0328;KOG0328;KOG0328;KOG0328;KOG0328;KOG0328;KOG0328;KOG0328;KOG0328;KOG0328;	AT3G19760.1;	K13025;	14.5785	15.4369	15.974
Smoe_00008569	scaffold_12:364213-366492	u	-	3.1683	82-417(+)	len:112	type:complete	gi|302771602|ref|XP_002969219.1|;	PF01490.13;	sp|P59234|YIPL_SOLTU;sp|P59234|YIPL_SOLTU;sp|P59234|YIPL_SOLTU;sp|P59234|YIPL_SOLTU;sp|Q9FN32|YIPL7_ARATH;sp|Q9FN32|YIPL7_ARATH;sp|Q9FN32|YIPL7_ARATH;sp|Q9FN32|YIPL7_ARATH;	KOG1305;KOG1305;KOG1305;KOG1305;KOG1305;KOG1305;	-	-	5.22384	3.00123	5.16482
Smoe_00008570	scaffold_12:372389-374561	u	-	2.44017	1-1500(+)	len:500	type:5prime_partial	gi|302754316|ref|XP_002960582.1|;	PF12796.2;PF01529.15;	sp|Q52T38|ZDH22_ARATH;sp|Q3EC11|ZDHC2_ARATH;	KOG0509;KOG0509;KOG1311;KOG0509;KOG0509;KOG0509;KOG1311;KOG1311;	AT5G20350.1;AT5G20350.1;	K18932;	71.1626	32.222	43.537
Smoe_00008582	scaffold_12:556098-559767	u	-	2.74545	965-1558(+)	len:198	type:complete	gi|302771624|ref|XP_002969230.1|;	PF01149.19;PF06831.9;	sp|O80358|FPG_ARATH;sp|A1BAN2|FPG_PARDP;	-	-	K10563;	70.1515	65.6717	77.2562
Smoe_00008584	scaffold_12:556098-559767	u	-	2.21559	1304-1615(+)	len:104	type:complete	gi|302771624|ref|XP_002969230.1|;	PF01149.19;PF06831.9;	sp|O80358|FPG_ARATH;sp|A1SLU7|FPG_NOCSJ;	-	-	K10563;	70.1515	65.6717	77.2562
Smoe_00008589	scaffold_12:569479-573858	u	-	4.76519	2084-2386(+)	len:102	type:3prime_partial	gi|302771634|ref|XP_002969235.1|;	PF00085.15;PF04502.8;	sp|O64628|TXND9_ARATH;sp|Q54WR5|CCD94_DICDI;	KOG2989;KOG1672;KOG1672;KOG2989;KOG2989;	AT1G17130.1;AT1G17130.2;AT1G17130.2;	-	16.8926	13.4696	14.9595
Smoe_00008592	scaffold_12:589930-593693	u	-	2.7187	827-1210(+)	len:128	type:complete	gi|302754346|ref|XP_002960597.1|;	PF03665.8;PF01070.13;	sp|P05414|GOX_SPIOL;sp|Q9LRR9|GLO1_ARATH;	KOG0538;KOG0538;KOG0538;KOG0538;KOG0538;	AT4G18360.2;AT4G18360.1;	K11517;	26.4955	131.338	38.3671
Smoe_00008593	scaffold_12:589930-593693	u	-	4.39216	827-1210(+)	len:128	type:complete	gi|302754346|ref|XP_002960597.1|;	PF03665.8;PF01070.13;	sp|Q9LRR9|GLO1_ARATH;sp|P05414|GOX_SPIOL;	KOG0538;KOG0538;KOG0538;KOG0538;KOG0538;	AT4G18360.2;AT4G18360.1;	K11517;	26.4955	131.338	38.3671
Smoe_00008594	scaffold_12:603854-608719	u	-	14.9515	3843-4247(+)	len:135	type:complete	gi|255539416|ref|XP_002510773.1|;	PF00575.18;PF00270.24;PF00271.26;PF04408.18;PF07717.11;	sp|Q38953|DHX8_ARATH;sp|Q38953|DHX8_ARATH;sp|Q54F05|DHX8_DICDI;	KOG0922;KOG0922;KOG0922;KOG0922;KOG0922;KOG0922;KOG0922;KOG0922;KOG0922;	AT3G26560.1;AT3G26560.1;AT1G32490.2;	K12818;	11.5345	5.51934	7.9729
Smoe_00008596	scaffold_12:616593-619247	u	-	5.95007	1-1548(+)	len:517	type:internal	gi|302771646|ref|XP_002969241.1|;	PF02219.12;	sp|Q75HE6|MTHR_ORYSJ;sp|Q9SE94|MTHR1_MAIZE;	KOG0564;KOG0564;KOG0564;KOG0564;KOG0564;	-	K00297;	17.8051	16.0857	20.063
Smoe_00008597	scaffold_12:616593-619247	u	-	6.6293	1-1188(+)	len:396	type:5prime_partial	gi|302771646|ref|XP_002969241.1|;	PF02219.12;	sp|Q75HE6|MTHR_ORYSJ;sp|Q9SE94|MTHR1_MAIZE;	KOG0564;KOG0564;KOG0564;KOG0564;KOG0564;	-	K00297;	17.8051	16.0857	20.063
Smoe_00008598	scaffold_12:616593-619247	u	-	4.62202	1-1305(+)	len:436	type:internal	gi|302771646|ref|XP_002969241.1|;	PF02219.12;	sp|Q75HE6|MTHR_ORYSJ;sp|Q9SE94|MTHR1_MAIZE;	KOG0564;KOG0564;KOG0564;KOG0564;KOG0564;	AT3G59970.3;AT3G59970.2;	K00297;	17.8051	16.0857	20.063
Smoe_00008599	scaffold_12:619370-620837	u	-	1.88826	106-1023(+)	len:306	type:complete	gi|302754352|ref|XP_002960600.1|;	PF00076.17;PF00076.17;	sp|P28644|ROC1_SPIOL;sp|P28644|ROC1_SPIOL;sp|Q08935|ROC1_NICSY;	KOG0118;KOG0118;KOG0118;KOG0118;KOG0118;	-	K13126;	31.0784	246.278	109.382
Smoe_00008600	scaffold_12:619370-620837	u	-	1.88965	104-1021(+)	len:306	type:complete	gi|302754352|ref|XP_002960600.1|;	PF00076.17;PF00076.17;	sp|P28644|ROC1_SPIOL;sp|P28644|ROC1_SPIOL;sp|Q08935|ROC1_NICSY;	KOG0118;KOG0118;KOG0118;KOG0118;KOG0118;	-	K13126;	31.0784	246.278	109.382
Smoe_00008607	scaffold_12:627601-629724	u	-	4.67995	594-896(+)	len:101	type:complete	gi|302771654|ref|XP_002969245.1|;	PF01501.15;	sp|Q9LSB1|GUX1_ARATH;sp|Q8W4A7|GUX3_ARATH;	KOG1950;KOG1950;KOG1950;KOG1950;KOG1950;KOG1950;	AT3G18660.3;AT3G18660.2;	-	1.33994	0.193402	5.32601
Smoe_00008608	scaffold_12:627601-629724	u	-	4.81531	453-755(+)	len:101	type:complete	gi|302771654|ref|XP_002969245.1|;	PF01501.15;	sp|Q9LSB1|GUX1_ARATH;sp|Q8W4A7|GUX3_ARATH;	KOG1950;KOG1950;KOG1950;KOG1950;KOG1950;KOG1950;	AT3G18660.3;AT3G18660.2;	-	1.33994	0.193402	5.32601
Smoe_00008609	scaffold_12:630635-664343	u	-	7.04173	2-310(+)	len:103	type:5prime_partial	gi|302754366|ref|XP_002960607.1|;	PF02037.22;PF01853.13;PF11717.3;	sp|Q9H7Z6|KAT8_HUMAN;sp|Q5XI06|KAT8_RAT;	KOG2747;KOG2747;KOG2747;KOG2747;	-	K11308;	13.4484	11.8015	9.67236
Smoe_00008610	scaffold_12:630635-664343	u	-	5.75558	814-2082(+)	len:423	type:complete	gi|302771656|ref|XP_002969246.1|;	PF01501.15;	sp|Q9LSB1|GUX1_ARATH;sp|Q8W4A7|GUX3_ARATH;	KOG1950;KOG1950;KOG1950;KOG1950;KOG1950;KOG1950;	AT3G18660.3;AT3G18660.3;AT3G18660.2;AT3G18660.2;	-	75.5676	21.0562	25.1754
Smoe_00008611	scaffold_12:630635-664343	u	-	6.46168	1060-2007(+)	len:316	type:complete	gi|302771658|ref|XP_002969247.1|;	PF01501.15;	sp|Q9LSB1|GUX1_ARATH;sp|Q9LSB1|GUX1_ARATH;sp|Q8W4A7|GUX3_ARATH;sp|Q8W4A7|GUX3_ARATH;	KOG1950;KOG1950;KOG1950;KOG1950;KOG1950;KOG1950;KOG1950;KOG1950;KOG1950;KOG1950;KOG1950;	AT3G18660.3;AT3G18660.3;AT3G18660.2;AT3G18660.2;	-	75.5676	21.0562	25.1754
Smoe_00008612	scaffold_12:630635-664343	u	-	6.3588	2648-4342(+)	len:565	type:complete	gi|302771656|ref|XP_002969246.1|;	PF01501.15;	sp|Q9LSB1|GUX1_ARATH;sp|Q8W4A7|GUX3_ARATH;	KOG1950;KOG1950;KOG1950;KOG1950;KOG1950;KOG1950;	AT3G18660.3;AT3G18660.3;AT3G18660.2;AT3G18660.2;	-	75.5676	21.0562	25.1754
Smoe_00008614	scaffold_12:630635-664343	u	-	6.78382	4730-5062(+)	len:111	type:complete	gi|302771664|ref|XP_002969250.1|;	PF11717.3;PF01853.13;PF02037.22;	sp|Q9FLF7|MYST1_ARATH;sp|Q9H7Z6|KAT8_HUMAN;sp|Q9H7Z6|KAT8_HUMAN;	KOG2747;KOG2747;KOG2747;KOG2747;KOG2747;KOG2747;KOG2747;	-	K11308;	13.4484	11.8015	9.67236
Smoe_00008615	scaffold_12:630635-664343	u	-	5.56801	4866-5198(+)	len:111	type:complete	gi|302771664|ref|XP_002969250.1|;	PF11717.3;PF02037.22;PF01853.13;PF01853.13;	sp|Q8LI34|MYST1_ORYSJ;sp|Q9FLF7|MYST1_ARATH;	KOG2747;KOG2747;KOG2747;KOG2747;	-	-	13.4484	11.8015	9.67236
Smoe_00008616	scaffold_12:630635-664343	u	-	7.35533	4606-4938(+)	len:111	type:complete	gi|302754366|ref|XP_002960607.1|;	PF11717.3;PF02037.22;PF01853.13;	sp|Q9H7Z6|KAT8_HUMAN;sp|Q5XI06|KAT8_RAT;	KOG2747;KOG2747;KOG2747;KOG0504;KOG0504;	-	K11308;	13.4484	11.8015	9.67236
Smoe_00008756	scaffold_12:1879691-1884174	u	-	6.69846	2351-2680(+)	len:110	type:complete	gi|449476234|ref|XP_004154680.1|;	PF07727.9;PF07727.9;PF01764.20;PF07727.9;	sp|Q9C8J6|PLA17_ARATH;sp|Q941F1|PLA15_ARATH;	KOG4569;KOG4569;KOG4569;KOG0017;KOG0017;KOG0017;KOG0017;KOG4569;	-	-	1.93932	0.705617	1.23678
Smoe_00008809	scaffold_12:2042704-2253839	x	440812|440812.v1.91	4.42996	1688-2011(+)	len:108	type:complete	gi|302774563|ref|XP_002970698.1|;	PF00249.26;PF00249.26;	sp|Q8GWP0|MYB39_ARATH;sp|Q7XBH4|MYB4_ORYSJ;	KOG0048;KOG0048;KOG0048;KOG0048;KOG0048;	AT3G61250.1;AT5G61420.2;	K09422;	1.99758	23.0756	5.78569
Smoe_00008838	scaffold_12:2389434-2398715	u	-	1.48848	1-573(+)	len:191	type:5prime_partial	gi|302771936|ref|XP_002969386.1|;	PF03134.14;	sp|Q6NLY8|HA22K_ARATH;sp|Q00765|REEP5_HUMAN;	KOG1725;KOG1725;KOG1726;KOG1726;KOG1725;	-	K17279;	158.961	131.436	155.21
Smoe_00008930	scaffold_12:61544-67370	u	-	2.50076	1277-1657(+)	len:127	type:complete	gi|302755580|ref|XP_002961214.1|;	PF01145.20;	sp|Q4FZT0|STML2_RAT;sp|Q99JB2|STML2_MOUSE;	KOG2620;KOG2620;KOG2620;KOG2620;KOG2620;KOG2620;KOG2620;	AT4G27585.1;	-	1.71633	5.30622	2.452
Smoe_00008931	scaffold_12:61544-67370	u	-	3.45516	3-548(+)	len:182	type:5prime_partial	gi|302755580|ref|XP_002961214.1|;	PF01145.20;	sp|Q9UJZ1|STML2_HUMAN;sp|Q32LL2|STML2_BOVIN;	KOG2620;KOG2620;KOG2620;KOG2620;KOG2620;	AT4G27585.1;	-	1.71633	5.30622	2.452
Smoe_00008932	scaffold_12:61544-67370	u	-	2.77654	1393-1773(+)	len:127	type:complete	gi|302755580|ref|XP_002961214.1|;	PF01145.20;	sp|Q4FZT0|STML2_RAT;sp|Q99JB2|STML2_MOUSE;	KOG2620;KOG2620;KOG2620;KOG2620;KOG2620;KOG2620;KOG2620;KOG2620;KOG2620;	AT4G27585.1;	-	1.71633	5.30622	2.452
Smoe_00008933	scaffold_12:61544-67370	u	-	3.5079	1-582(+)	len:194	type:5prime_partial	gi|302755580|ref|XP_002961214.1|;	PF01145.20;	sp|Q9UJZ1|STML2_HUMAN;sp|Q32LL2|STML2_BOVIN;	KOG2620;KOG2620;KOG2620;KOG2620;KOG2620;	AT4G27585.1;	-	1.71633	5.30622	2.452
Smoe_00008939	scaffold_12:119239-122881	u	-	6.3114	2603-2947(+)	len:115	type:complete	gi|302772056|ref|XP_002969446.1|;	PF13516.1;PF00560.28;PF00560.28;PF00560.28;PF00560.28;PF00069.20;	sp|Q9M0G7|PXL2_ARATH;sp|Q9FII5|TDR_ARATH;	-	-	-	2.40626	6.11363	9.20328
Smoe_00008942	scaffold_12:123892-136590	u	-	7.39068	10020-10343(+)	len:109	type:3prime_partial	gi|302755594|ref|XP_002961221.1|;	PF01535.15;PF01535.15;PF01535.15;PF01535.15;PF01535.15;PF01535.15;PF01535.15;PF01535.15;PF13812.1;PF01535.15;PF01535.15;PF01535.15;PF01535.15;PF01535.15;PF10178.4;PF00069.20;PF02362.16;PF06507.8;PF02309.11;PF00069.20;	sp|Q653H7|ARFR_ORYSJ;sp|Q653H7|ARFR_ORYSJ;sp|Q93YR9|ARFP_ARATH;sp|Q93YR9|ARFP_ARATH;	KOG0667;KOG0667;KOG4197;KOG4197;KOG4197;	-	-	49.3151	22.2515	22.9055
Smoe_00008943	scaffold_12:123892-136590	u	-	7.02912	3-305(+)	len:101	type:5prime_partial	gi|302755594|ref|XP_002961221.1|;	PF02362.16;PF06507.8;PF02309.11;PF00069.20;PF01535.15;PF01535.15;PF00069.20;PF00069.20;	sp|Q653H7|ARFR_ORYSJ;sp|Q653H7|ARFR_ORYSJ;sp|Q93YR9|ARFP_ARATH;sp|Q93YR9|ARFP_ARATH;	KOG0667;KOG0667;KOG0667;KOG0667;KOG0667;KOG0667;	-	-	49.3151	22.2515	22.9055
Smoe_00008944	scaffold_12:123892-136590	u	-	6.96611	3717-4664(+)	len:317	type:3prime_partial	gi|302755594|ref|XP_002961221.1|;	PF02362.16;PF06507.8;PF02309.11;	sp|Q653H7|ARFR_ORYSJ;sp|Q653H7|ARFR_ORYSJ;sp|Q93YR9|ARFP_ARATH;sp|Q93YR9|ARFP_ARATH;	-	-	-	49.3151	22.2515	22.9055
Smoe_00008951	scaffold_12:156988-161036	u	-	1.66734	3533-3925(+)	len:132	type:3prime_partial	gi|302772072|ref|XP_002969454.1|;	PF00400.27;PF00400.27;PF12796.2;PF12796.2;PF02941.10;PF12796.2;	sp|Q9LPV9|LWD1_ARATH;sp|Q38960|LWD2_ARATH;	KOG0290;KOG0290;KOG0290;KOG0290;KOG0290;	-	K11805;	21.9977	43.2176	24.4275
Smoe_00008952	scaffold_12:156988-161036	u	-	1.67001	3349-3741(+)	len:132	type:3prime_partial	gi|302772072|ref|XP_002969454.1|;	PF02941.10;PF12796.2;PF00400.27;PF00400.27;PF12796.2;PF12796.2;	sp|Q9LPV9|LWD1_ARATH;sp|Q38960|LWD2_ARATH;	KOG0290;KOG0290;KOG0290;KOG0290;KOG0290;	-	K11805;	21.9977	43.2176	24.4275
Smoe_00008955	scaffold_12:190850-193349	u	-	2.83129	2-2008(+)	len:669	type:5prime_partial	gi|94448662|emb|CAI91303.1|;	PF03110.9;	sp|Q8GXL3|SPL8_ARATH;sp|Q0DAE8|SPL10_ORYSJ;	-	AT1G02065.1;	-	0	2.43247	1.84374
Smoe_00008957	scaffold_12:239494-243716	u	-	13.0063	1121-1420(+)	len:100	type:complete	gi|302772080|ref|XP_002969458.1|;	PF00046.24;PF01852.14;PF08670.6;PF01852.14;	sp|O04291|ATB14_ARATH;sp|O04291|ATB14_ARATH;sp|O04291|ATB14_ARATH;sp|Q9ZU11|ATB15_ARATH;sp|Q9ZU11|ATB15_ARATH;sp|Q9ZU11|ATB15_ARATH;	-	AT1G30490.1;AT2G34710.1;	K09338;	3.39962	17.6219	29.1379
Smoe_00008958	scaffold_12:239494-243716	u	-	14.1324	423-2990(+)	len:856	type:complete	gi|302772080|ref|XP_002969458.1|;	PF00046.24;PF01852.14;PF08670.6;	sp|Q6AST1|HOX32_ORYSJ;sp|A2XK30|HOX32_ORYSI;	-	AT1G30490.1;AT2G34710.1;	K09338;	3.39962	17.6219	29.1379
Smoe_00008960	scaffold_12:264796-265523	u	-	1.52436	112-603(+)	len:164	type:complete	gi|302772088|ref|XP_002969462.1|;	-	sp|Q9AWL7|GIGAN_ORYSJ;sp|Q9SQI2|GIGAN_ARATH;	-	-	K12124;	18.964	83.2688	70.0166
Smoe_00008961	scaffold_12:265641-269863	u	-	11.3175	1844-2194(+)	len:117	type:complete	gi|302772088|ref|XP_002969462.1|;	-	sp|Q9SQI2|GIGAN_ARATH;sp|Q9AWL7|GIGAN_ORYSJ;	-	-	K12124;	15.8164	70.4965	60.1006
Smoe_00008962	scaffold_12:265641-269863	u	-	10.5135	2062-2412(+)	len:117	type:complete	gi|302755614|ref|XP_002961231.1|;	-	sp|Q9SQI2|GIGAN_ARATH;sp|Q9SQI2|GIGAN_ARATH;sp|Q9SQI2|GIGAN_ARATH;sp|Q9AWL7|GIGAN_ORYSJ;sp|Q9AWL7|GIGAN_ORYSJ;sp|Q9AWL7|GIGAN_ORYSJ;	-	-	K12124;	15.8164	70.4965	60.1006
Smoe_00008963	scaffold_12:265641-269863	u	-	12.9952	2296-2646(+)	len:117	type:complete	gi|302772088|ref|XP_002969462.1|;	-	sp|Q9AWL7|GIGAN_ORYSJ;sp|Q9AWL7|GIGAN_ORYSJ;sp|Q9AWL7|GIGAN_ORYSJ;sp|Q9SQI2|GIGAN_ARATH;sp|Q9SQI2|GIGAN_ARATH;sp|Q9SQI2|GIGAN_ARATH;	-	-	K12124;	15.8164	70.4965	60.1006
Smoe_00008964	scaffold_12:265641-269863	u	-	11.0101	2297-2647(+)	len:117	type:complete	gi|302772088|ref|XP_002969462.1|;	-	sp|Q9AWL7|GIGAN_ORYSJ;sp|Q9AWL7|GIGAN_ORYSJ;sp|Q9AWL7|GIGAN_ORYSJ;sp|Q9SQI2|GIGAN_ARATH;sp|Q9SQI2|GIGAN_ARATH;sp|Q9SQI2|GIGAN_ARATH;	-	-	K12124;	15.8164	70.4965	60.1006
Smoe_00008965	scaffold_12:265641-269863	u	-	11.6898	2756-3106(+)	len:117	type:complete	gi|302772088|ref|XP_002969462.1|;	-	sp|Q9AWL7|GIGAN_ORYSJ;sp|Q9SQI2|GIGAN_ARATH;	-	-	K12124;	15.8164	70.4965	60.1006
Smoe_00008972	scaffold_12:345110-349853	u	-	5.00541	3684-3980(+)	len:100	type:3prime_partial	gi|302772092|ref|XP_002969464.1|;	PF03368.9;PF00035.20;PF02170.17;PF00636.21;PF14709.1;PF00271.26;PF00636.21;	sp|Q5N870|DCL3A_ORYSJ;sp|Q5N870|DCL3A_ORYSJ;sp|Q5N870|DCL3A_ORYSJ;sp|Q5N870|DCL3A_ORYSJ;sp|Q5N870|DCL3A_ORYSJ;sp|Q9LXW7|DCL3_ARATH;sp|Q9LXW7|DCL3_ARATH;sp|Q9LXW7|DCL3_ARATH;sp|Q9LXW7|DCL3_ARATH;sp|Q9LXW7|DCL3_ARATH;	KOG0701;KOG0701;KOG0701;KOG0701;KOG0701;KOG0701;KOG0701;KOG0701;KOG0701;KOG0701;KOG0701;KOG0701;KOG0701;KOG0701;KOG0701;KOG0701;KOG0701;KOG0701;KOG0701;KOG0701;KOG0701;	-	K11592;	10.6296	8.05737	6.35082
Smoe_00008973	scaffold_12:345110-349853	u	-	4.58619	3837-4133(+)	len:100	type:3prime_partial	gi|302772092|ref|XP_002969464.1|;	PF03368.9;PF00035.20;PF00636.21;PF14709.1;PF00636.21;PF00271.26;PF02170.17;	sp|Q5N870|DCL3A_ORYSJ;sp|Q5N870|DCL3A_ORYSJ;sp|Q5N870|DCL3A_ORYSJ;sp|Q5N870|DCL3A_ORYSJ;sp|Q5N870|DCL3A_ORYSJ;sp|P84634|DCL4_ARATH;sp|P84634|DCL4_ARATH;sp|P84634|DCL4_ARATH;sp|P84634|DCL4_ARATH;sp|P84634|DCL4_ARATH;sp|P84634|DCL4_ARATH;	KOG0701;KOG0701;KOG0701;KOG0701;KOG0701;KOG0701;KOG0701;KOG0701;KOG0701;KOG0701;KOG0701;KOG0701;KOG0701;KOG0701;KOG0701;KOG0701;KOG0701;KOG0701;KOG0701;KOG0701;	-	K11592;	10.6296	8.05737	6.35082
Smoe_00008974	scaffold_12:350528-351677	u	-	1.4654	3-524(+)	len:174	type:5prime_partial	gi|302772092|ref|XP_002969464.1|;	PF04851.10;	sp|Q9SP32|DCL1_ARATH;sp|Q9SP32|DCL1_ARATH;sp|Q9SP32|DCL1_ARATH;sp|P84634|DCL4_ARATH;sp|P84634|DCL4_ARATH;sp|P84634|DCL4_ARATH;	KOG0701;KOG0701;KOG0701;KOG0701;KOG0701;KOG0701;KOG0701;KOG0701;KOG0701;	-	K11592;	6.19435	3.61597	4.08565
Smoe_00008976	scaffold_12:351829-355786	u	-	4.95737	1635-2705(+)	len:357	type:complete	gi|302755622|ref|XP_002961235.1|;	PF03214.8;PF08240.7;PF00107.21;	sp|O04300|UPTG_PEA;sp|Q9SC19|UPTG1_SOLTU;	-	AT3G02230.1;AT5G15650.1;	K13379;	121.533	57.5996	54.6119
Smoe_00008978	scaffold_12:364213-366492	u	-	1.42617	2-325(+)	len:108	type:5prime_partial	gi|302772098|ref|XP_002969467.1|;	PF03226.9;	sp|P59234|YIPL_SOLTU;sp|Q9SR97|YIPL1_ARATH;	KOG3399;KOG3399;KOG3399;KOG3399;KOG3399;	-	-	100.262	57.1672	66.171
Smoe_00008993	scaffold_12:569479-573858	u	-	4.02385	336-1715(+)	len:460	type:complete	gi|302755636|ref|XP_002961242.1|;	PF00332.13;PF07983.8;	sp|Q9ZU91|E133_ARATH;sp|Q9C7U5|E132_ARATH;	-	-	K19891;	0.392053	1.14325	3.40699
Smoe_00008998	scaffold_12:588606-589868	u	-	1.84426	2-775(+)	len:258	type:5prime_partial	gi|302755644|ref|XP_002961246.1|;	PF00830.14;	sp|A0L5U1|RL28_MAGSM;sp|P36525|RM24_YEAST;	KOG3278;KOG3278;KOG3278;KOG3279;	-	K02902;	5.57444	5.85036	5.84752
Smoe_00009001	scaffold_12:621488-623774	u	-	2.01421	334-642(+)	len:103	type:complete	gi|302772132|ref|XP_002969484.1|;	PF00153.22;PF00153.22;PF00153.22;	sp|Q9LV81|BRTL3_ARATH;sp|Q9LV81|BRTL3_ARATH;sp|Q9C9R4|BRTL2_ARATH;sp|Q9C9R4|BRTL2_ARATH;	KOG0752;KOG0752;KOG0752;KOG0752;KOG0752;KOG0752;KOG0752;KOG0752;	-	-	133.151	32.2254	43.1066
Smoe_00009002	scaffold_12:630635-664343	u	-	5.21901	2622-2948(+)	len:110	type:3prime_partial	gi|302772136|ref|XP_002969486.1|;	PF00875.13;PF03441.9;PF03441.9;	sp|Q43125|CRY1_ARATH;sp|Q96524|CRY2_ARATH;	KOG0133;KOG0133;KOG0133;KOG0133;KOG0133;	-	K12118;	19.8795	11.645	21.3359
Smoe_00009003	scaffold_12:630635-664343	u	-	6.17151	2769-3095(+)	len:110	type:3prime_partial	gi|302772136|ref|XP_002969486.1|;	PF00875.13;PF03441.9;	sp|Q43125|CRY1_ARATH;sp|Q96524|CRY2_ARATH;	KOG0133;KOG0133;KOG0133;KOG0133;KOG0133;	-	K12119;	19.8795	11.645	21.3359
Smoe_00009004	scaffold_12:630635-664343	u	-	3.7487	2120-2689(+)	len:190	type:complete	gi|302772138|ref|XP_002969487.1|;	PF00651.26;PF11900.3;PF12796.2;	sp|Q9ZVC2|NPR5_ARATH;sp|Q9M1I7|NPR6_ARATH;	KOG0504;KOG0504;KOG0504;KOG0504;KOG0504;	-	K14508;	80.1718	22.6531	27.8876
Smoe_00009049	scaffold_12:1063434-1065619	x	231311|231311.v1.91	2.25567	3-632(+)	len:210	type:5prime_partial	gi|302810137|ref|XP_002986760.1|;	PF05773.17;	sp|Q9LGE3|FLP1_ORYSJ;sp|O24340|FPF1_SINAL;	KOG4018;KOG4018;	-	-	2.348	1.76372	2.30993
Smoe_00009087	scaffold_12:1810945-1817898	u	-	2.75065	2-457(+)	len:152	type:5prime_partial	gi|357474169|ref|XP_003607369.1|;	PF01764.20;	sp|Q941F1|PLA15_ARATH;sp|Q3EBR6|PLA16_ARATH;	KOG4569;KOG4569;KOG4569;KOG4569;KOG4569;	-	-	0.141987	0.251657	0.376011
Smoe_00009280	scaffold_12:2768466-2848875	u	-	1.63575	3-335(+)	len:111	type:5prime_partial	gi|302774679|ref|XP_002970756.1|;	PF03055.10;PF03055.10;PF03055.10;	sp|Q9LRR7|NCED3_ARATH;sp|Q9LRR7|NCED3_ARATH;sp|Q9LRR7|NCED3_ARATH;sp|Q9M6E8|NCED1_PHAVU;sp|Q9M6E8|NCED1_PHAVU;sp|Q9M6E8|NCED1_PHAVU;	KOG1285;KOG1285;KOG1285;KOG1285;KOG1285;KOG1285;KOG1285;KOG1285;KOG1285;KOG1285;KOG1285;KOG1285;KOG1285;KOG1285;KOG1285;	-	K09840;	1.20017	88.4587	16.6322
Smoe_00009304	scaffold_120:60473-61593	u	-	1.7663	360-920(+)	len:188	type:3prime_partial	gi|302819603|ref|XP_002991471.1|;	PF01643.12;	sp|Q9SV64|FATA2_ARATH;sp|Q42561|FATA1_ARATH;	-	-	K10782;	2.79455	7.8562	4.16172
Smoe_00009308	scaffold_120:92033-93497	u	-	4.13789	1-303(+)	len:101	type:5prime_partial	gi|302794298|ref|XP_002978913.1|;	PF08276.6;PF00069.20;	sp|Q8RWZ5|SD25_ARATH;sp|O64477|Y2913_ARATH;	-	-	-	0.235482	0.416966	0.218699
Smoe_00009311	scaffold_120:99525-100520	u	-	2.2506	1-747(+)	len:249	type:5prime_partial	gi|302819613|ref|XP_002991476.1|;	PF01926.18;	sp|O81004|Y2287_ARATH;sp|A0M537|ENGB_GRAFK;	KOG2486;KOG2486;KOG2486;KOG2486;KOG2486;	-	K03978;	1.95578	7.0821	5.32161
Smoe_00009315	scaffold_120:122208-124247	u	-	4.07336	1028-1405(+)	len:126	type:complete	gi|302794312|ref|XP_002978920.1|;	PF00155.16;	sp|Q10MQ2|DAPAT_ORYSJ;sp|Q10MQ2|DAPAT_ORYSJ;sp|Q10MQ2|DAPAT_ORYSJ;sp|Q93ZN9|DAPAT_ARATH;sp|Q93ZN9|DAPAT_ARATH;sp|Q93ZN9|DAPAT_ARATH;	KOG0257;KOG0257;KOG0257;KOG0257;KOG0257;KOG0257;KOG0257;KOG0257;KOG0257;	-	K10206;	5.73997	4.75432	4.03899
Smoe_00009320	scaffold_120:205840-207583	u	-	1.42285	330-749(+)	len:141	type:3prime_partial	gi|302811526|ref|XP_002987452.1|;	PF03914.12;	sp|Q5I0I8|NOC4L_RAT;sp|Q8BHY2|NOC4L_MOUSE;	KOG2154;KOG2154;KOG2154;KOG2154;KOG2154;	-	K14771;	5.94949	6.21933	5.31066
Smoe_00009321	scaffold_120:205840-207583	u	-	2.18958	278-1087(+)	len:270	type:complete	gi|302811526|ref|XP_002987452.1|;	PF03914.12;	sp|Q5I0I8|NOC4L_RAT;sp|Q5ZJC7|NOC4L_CHICK;	KOG2154;KOG2154;KOG2154;KOG2154;KOG2154;KOG2154;	-	K14771;	5.94949	6.21933	5.31066
Smoe_00009340	scaffold_120:383087-384841	u	-	3.2338	560-913(+)	len:118	type:complete	gi|294461464|gb|ADE76293.1|;	PF01412.13;	sp|Q9FIQ0|AGD9_ARATH;sp|Q8H100|AGD8_ARATH;	KOG0706;KOG0706;KOG0706;KOG0706;KOG0706;	-	K12493;	46.5135	12.9361	15.6065
Smoe_00009341	scaffold_120:383087-384841	u	-	2.90526	565-918(+)	len:118	type:complete	gi|168068776|ref|XP_001786203.1|;	PF01412.13;	sp|Q9FIQ0|AGD9_ARATH;sp|Q8H100|AGD8_ARATH;	KOG0706;KOG0706;KOG0706;KOG0706;KOG0706;	-	K12493;	46.5135	12.9361	15.6065
Smoe_00009342	scaffold_120:392366-393237	u	-	2.34732	3-395(+)	len:131	type:5prime_partial	gi|302794352|ref|XP_002978940.1|;	PF03947.13;	sp|P26859|RM02_MARPO;sp|P92812|RM02_ORYSJ;	KOG0438;KOG0438;KOG0438;KOG0438;KOG2309;	-	K02886;	4.028	3.41149	3.08743
Smoe_00009355	scaffold_120:110399-112124	u	-	5.38527	228-1316(+)	len:363	type:complete	gi|302819679|ref|XP_002991509.1|;	PF00724.15;	sp|Q8LAH7|OPR1_ARATH;sp|Q8GYB8|OPR2_ARATH;	KOG0134;KOG0134;KOG0134;KOG0134;KOG0134;	AT1G09400.1;	K05894;	1.19518	0.88168	0.998922
Smoe_00009362	scaffold_120:193032-194422	u	-	2.93532	3-353(+)	len:117	type:5prime_partial	gi|302819697|ref|XP_002991518.1|;	PF00085.15;	sp|Q9CQ79|TXND9_MOUSE;sp|Q8K581|TXND9_RAT;	KOG1672;KOG1672;KOG1672;KOG1672;KOG1672;KOG1672;	-	-	1.62042	0.534725	1.49922
Smoe_00009364	scaffold_120:196505-200619	u	-	10.7813	3072-3407(+)	len:113	type:3prime_partial	gi|302819699|ref|XP_002991519.1|;	PF13892.1;PF00176.18;PF00271.26;	sp|Q8RXS6|INO80_ARATH;sp|Q8RXS6|INO80_ARATH;sp|A4R227|INO80_MAGO7;sp|A4R227|INO80_MAGO7;	KOG0388;KOG0388;KOG0388;KOG0388;KOG0388;KOG0388;KOG0388;KOG0388;KOG0388;KOG0388;KOG0388;	AT3G57300.2;AT3G57300.2;AT3G57300.2;AT3G57300.2;AT3G57300.1;AT3G57300.1;AT3G57300.1;AT3G57300.1;	K11665;	8.48572	7.77303	9.07826
Smoe_00009366	scaffold_120:202165-203546	u	-	4.51867	613-987(+)	len:125	type:complete	gi|302819701|ref|XP_002991520.1|;	PF00141.18;	sp|P22195|PER1_ARAHY;sp|P80679|PERA2_ARMRU;	-	AT1G68850.1;AT5G19890.1;	K00430;	5.4943	14.4667	5.91555
Smoe_00009383	scaffold_120:372732-374329	u	-	3.72725	2-340(+)	len:113	type:5prime_partial	gi|302819729|ref|XP_002991534.1|;	PF02458.10;	sp|Q8GSM7|HST_TOBAC;sp|Q9FI78|HST_ARATH;	-	-	K13065;	18.7516	3.98051	6.51067
Smoe_00009387	scaffold_120:418401-418844	u	-	2.09517	2-370(+)	len:123	type:5prime_partial	gi|302794600|ref|XP_002979064.1|;	PF02362.16;	sp|O82799|NGA1_ARATH;sp|Q8LMR9|Y3209_ORYSJ;	-	AT4G01500.1;AT1G01030.1;	-	3.12195	2.17305	1.91773
Smoe_00009388	scaffold_120:418916-420823	u	-	4.2518	1320-1634(+)	len:106	type:3prime_partial	gi|302819737|ref|XP_002991538.1|;	PF00847.15;	sp|Q9ZWM9|RAV1_ARATH;sp|Q9C6M5|RAVL1_ARATH;	-	AT1G13260.1;	K09287;	23.9848	11.789	13.1149
Smoe_00009389	scaffold_120:418916-420823	u	-	3.96631	1324-1638(+)	len:106	type:3prime_partial	gi|302819737|ref|XP_002991538.1|;	PF00847.15;	sp|Q9ZWM9|RAV1_ARATH;sp|Q9C6M5|RAVL1_ARATH;	-	AT1G13260.1;	K09287;	23.9848	11.789	13.1149
Smoe_00009392	scaffold_120:425138-429232	u	-	3.0681	2921-3229(+)	len:103	type:complete	gi|302794606|ref|XP_002979067.1|;	PF03106.10;PF03106.10;PF01145.20;	sp|Q9ZNT7|PHB2_ARATH;sp|Q9ZNT7|PHB2_ARATH;sp|O49460|PHB1_ARATH;sp|O49460|PHB1_ARATH;	KOG3090;KOG3090;KOG3090;KOG3090;KOG3090;KOG3090;KOG3090;KOG3090;KOG3090;KOG3090;	AT4G28510.1;AT2G20530.2;	K17081;	9.59408	9.64509	9.09362
Smoe_00009394	scaffold_121:5068-8922	u	-	8.33006	2654-2965(+)	len:104	type:complete	gi|302819752|ref|XP_002991545.1|;	PF08263.7;PF00560.28;PF00560.28;PF13855.1;PF00069.20;	sp|O49545|BAME1_ARATH;sp|Q9M2Z1|BAME2_ARATH;	-	AT5G65700.2;AT5G65700.1;	-	4.85467	13.3747	14.3054
Smoe_00009395	scaffold_121:9719-11779	u	-	1.36282	753-1094(+)	len:114	type:complete	gi|302779950|ref|XP_002971750.1|;	PF08660.6;PF08660.6;	sp|Q9D081|ALG14_MOUSE;sp|Q9D081|ALG14_MOUSE;sp|Q6AY85|ALG14_RAT;sp|Q6AY85|ALG14_RAT;	KOG3339;KOG3339;KOG3339;KOG3339;KOG3339;KOG3339;KOG3339;KOG3339;KOG3339;KOG3339;	-	K07441;	7.37548	8.84543	5.65789
Smoe_00009396	scaffold_121:9719-11779	u	-	1.5107	769-1110(+)	len:114	type:complete	gi|302819754|ref|XP_002991546.1|;	PF08660.6;	sp|Q6AY85|ALG14_RAT;sp|Q9D081|ALG14_MOUSE;	KOG3339;KOG3339;KOG3339;KOG3339;KOG3339;	-	K07441;	7.37548	8.84543	5.65789
Smoe_00009397	scaffold_121:15049-19784	u	-	1.36155	192-1397(+)	len:402	type:complete	gi|302819756|ref|XP_002991547.1|;	PF00010.21;	sp|Q652P4|CPSF2_ORYSJ;sp|Q652P4|CPSF2_ORYSJ;sp|Q9LKF9|CPSF2_ARATH;sp|Q9LKF9|CPSF2_ARATH;	KOG1135;KOG1135;	-	-	308.333	55.3516	17.6144
Smoe_00009401	scaffold_121:49986-58436	u	-	3.54574	4432-4740(+)	len:103	type:complete	gi|302819762|ref|XP_002991550.1|;	PF10607.4;PF02544.11;PF04720.7;PF01728.14;PF01728.14;PF04720.7;	sp|Q9M2U2|ECR_ARATH;sp|Q9UET6|TRM7_HUMAN;sp|Q9UET6|TRM7_HUMAN;	KOG1639;KOG1099;KOG1099;KOG1099;KOG1099;KOG0396;KOG0396;KOG1099;KOG1099;	-	K10258;	17.011	14.584	14.0385
Smoe_00009402	scaffold_121:49986-58436	u	-	2.38316	4382-4690(+)	len:103	type:complete	gi|302819764|ref|XP_002991551.1|;	PF01728.14;PF10607.4;PF02544.11;PF04720.7;PF01728.14;	sp|Q9M2U2|ECR_ARATH;sp|Q9UET6|TRM7_HUMAN;sp|Q9UET6|TRM7_HUMAN;sp|Q9UET6|TRM7_HUMAN;	KOG1639;KOG1099;KOG1099;KOG1099;KOG1099;KOG1099;KOG1099;KOG1099;KOG1099;KOG1099;KOG1099;KOG1099;KOG1099;	-	K10258;	17.011	14.584	14.0385
Smoe_00009403	scaffold_121:49986-58436	u	-	3.29868	4137-4445(+)	len:103	type:complete	gi|302779938|ref|XP_002971744.1|;	PF01728.14;PF10607.4;PF01728.14;PF02544.11;PF04720.7;	sp|Q9M2U2|ECR_ARATH;sp|Q9UET6|TRM7_HUMAN;sp|Q9UET6|TRM7_HUMAN;	KOG1639;KOG0396;KOG1099;KOG1099;KOG1099;KOG1099;KOG1099;KOG1099;	-	K10258;	17.011	14.584	14.0385
Smoe_00009404	scaffold_121:49986-58436	u	-	3.69421	4173-4481(+)	len:103	type:complete	gi|302779938|ref|XP_002971744.1|;	PF01728.14;PF01728.14;PF10607.4;PF02544.11;PF04720.7;	sp|Q9M2U2|ECR_ARATH;sp|Q9UET6|TRM7_HUMAN;sp|Q9UET6|TRM7_HUMAN;	KOG1639;KOG0396;KOG1099;KOG1099;KOG1099;KOG1099;KOG1099;KOG1099;	-	K10258;	17.011	14.584	14.0385
Smoe_00009408	scaffold_121:75106-80852	x	133737|133737.v1.91	9.11992	491-1894(+)	len:468	type:complete	gi|302819774|ref|XP_002991556.1|;	PF00069.20;PF13499.1;PF13499.1;	sp|Q9FMP5|CDPKH_ARATH;sp|Q3E9C0|CDPKY_ARATH;	KOG0032;KOG0032;KOG0032;KOG0032;KOG0032;	AT4G09570.1;	K13412;	0.401449	1.29928	1.62953
Smoe_00009409	scaffold_121:75106-80852	x	133737|133737.v1.91	9.49135	1429-1986(+)	len:186	type:complete	gi|302819774|ref|XP_002991556.1|;	PF13499.1;PF13499.1;PF00069.20;	sp|Q9FMP5|CDPKH_ARATH;sp|Q9FMP5|CDPKH_ARATH;sp|Q3E9C0|CDPKY_ARATH;sp|Q3E9C0|CDPKY_ARATH;	KOG0032;KOG0032;KOG0032;KOG0032;KOG0032;KOG0032;KOG0032;KOG0032;KOG0032;KOG0032;	AT4G09570.1;	K13412;	0.401449	1.29928	1.62953
Smoe_00009410	scaffold_121:75106-80852	u	-	6.61636	1-342(+)	len:114	type:5prime_partial	gi|302819774|ref|XP_002991556.1|;	PF00069.20;PF13499.1;PF13499.1;PF00069.20;	sp|Q9FMP5|CDPKH_ARATH;sp|Q9FMP5|CDPKH_ARATH;sp|Q9FMP5|CDPKH_ARATH;sp|Q9FMP5|CDPKH_ARATH;sp|Q3E9C0|CDPKY_ARATH;sp|Q3E9C0|CDPKY_ARATH;sp|Q3E9C0|CDPKY_ARATH;sp|Q3E9C0|CDPKY_ARATH;	KOG0032;KOG0032;KOG0032;KOG0032;KOG0032;KOG0032;KOG0032;KOG0032;KOG0032;KOG0032;KOG0032;KOG0032;KOG0032;KOG0032;KOG0032;KOG0032;KOG0032;KOG0032;KOG0032;KOG0032;	AT4G09570.1;	K13412;	0.401449	1.29928	1.62953
Smoe_00009417	scaffold_121:154536-155680	u	-	1.83267	2-754(+)	len:251	type:5prime_partial	gi|302819784|ref|XP_002991561.1|;	PF00179.21;PF00627.26;	sp|Q9FI61|UBC27_ARATH;sp|P52484|UBC21_CAEEL;	KOG0418;KOG0418;KOG0418;KOG0418;KOG0418;	-	K04649;	54.2929	40.6633	58.2715
Smoe_00009425	scaffold_121:180885-181829	u	-	2.64431	3-353(+)	len:117	type:5prime_partial	gi|302819794|ref|XP_002991566.1|;	PF00101.15;	sp|P10798|RBS3B_ARATH;sp|P26574|RBS1_SOLTU;	-	-	K01602;	16.8412	15536.3	2909.89
Smoe_00009428	scaffold_121:186512-192739	u	-	4.48123	309-650(+)	len:114	type:complete	gi|356552003|ref|XP_003544361.1|;	PF00520.26;PF00027.24;PF12796.2;PF12796.2;	sp|Q653P0|KOR1_ORYSJ;sp|Q94A76|GORK_ARATH;	KOG0498;KOG0498;KOG0498;KOG0498;KOG0498;	-	-	5.40489	0.553789	0.939688
Smoe_00009429	scaffold_121:186512-192739	u	-	3.88302	304-645(+)	len:114	type:complete	gi|356552003|ref|XP_003544361.1|;	PF12796.2;PF12796.2;PF00520.26;	sp|Q9M8S6|SKOR_ARATH;sp|Q9M8S6|SKOR_ARATH;sp|Q7XUW4|KOR2_ORYSJ;sp|Q7XUW4|KOR2_ORYSJ;	KOG0498;KOG0498;KOG0498;KOG0498;KOG0498;KOG0498;KOG0498;KOG0498;KOG0498;KOG0498;	-	-	5.40489	0.553789	0.939688
Smoe_00009438	scaffold_121:216008-220412	u	-	2.1298	2-436(+)	len:145	type:5prime_partial	gi|302819806|ref|XP_002991572.1|;	PF04438.11;	sp|Q9LND4|PPR14_ARATH;sp|Q1PEU4|PP201_ARATH;	KOG2857;KOG4197;KOG4197;KOG2857;KOG4197;	-	-	4.83274	7.52723	6.66558
Smoe_00009440	scaffold_121:226765-228658	u	-	3.71136	2-511(+)	len:170	type:5prime_partial	gi|224077074|ref|XP_002305120.1|;	PF01535.15;PF01535.15;PF01535.15;PF01535.15;PF13041.1;PF13812.1;PF01535.15;	sp|Q3E6Q1|PPR32_ARATH;sp|Q3E6Q1|PPR32_ARATH;sp|Q3E6Q1|PPR32_ARATH;sp|Q3E6Q1|PPR32_ARATH;sp|Q3E6Q1|PPR32_ARATH;sp|Q9SIT7|PP151_ARATH;sp|Q9SIT7|PP151_ARATH;sp|Q9SIT7|PP151_ARATH;sp|Q9SIT7|PP151_ARATH;sp|Q9SIT7|PP151_ARATH;	KOG4197;KOG4197;KOG4197;KOG4197;KOG4197;KOG4197;KOG4197;KOG4197;KOG4197;KOG4197;KOG4197;KOG4197;KOG4197;KOG4197;KOG4197;KOG4197;KOG4197;KOG4197;KOG4197;KOG4197;KOG4197;KOG4197;KOG4197;KOG4197;KOG4197;KOG4197;KOG4197;KOG4197;KOG4197;KOG4197;KOG4197;KOG4197;KOG4197;KOG4197;	-	-	0.188437	2.14463	1.54169
Smoe_00009445	scaffold_121:237753-241565	u	-	11.0727	2987-3292(+)	len:103	type:3prime_partial	gi|224119914|ref|XP_002318194.1|;	PF07724.9;PF02861.15;PF02861.15;PF00004.24;PF07724.9;PF10431.4;	sp|P42762|CLPD_ARATH;sp|P42762|CLPD_ARATH;sp|P42762|CLPD_ARATH;sp|P31542|CLPAB_SOLLC;sp|P31542|CLPAB_SOLLC;sp|P31542|CLPAB_SOLLC;	KOG1051;KOG1051;KOG1051;KOG1051;KOG1051;KOG1051;KOG1051;KOG1051;KOG1051;KOG1051;KOG1051;KOG1051;KOG1051;KOG1051;KOG1051;	AT5G51070.1;	-	68.6157	18.7027	27.0716
Smoe_00009446	scaffold_121:237753-241565	u	-	14.1209	3-308(+)	len:102	type:5prime_partial	gi|302779890|ref|XP_002971720.1|;	PF00004.24;PF02861.15;PF02861.15;PF07724.9;PF07724.9;PF10431.4;	sp|Q7XL03|CLPD2_ORYSJ;sp|Q7XL03|CLPD2_ORYSJ;sp|Q7XL03|CLPD2_ORYSJ;sp|Q7XL03|CLPD2_ORYSJ;sp|Q53LY0|CLPC3_ORYSJ;sp|Q53LY0|CLPC3_ORYSJ;sp|Q53LY0|CLPC3_ORYSJ;sp|Q53LY0|CLPC3_ORYSJ;	KOG1051;KOG1051;KOG1051;KOG1051;KOG1051;KOG1051;KOG1051;KOG1051;KOG1051;KOG1051;KOG1051;KOG1051;KOG1051;KOG1051;KOG1051;KOG1051;KOG1051;KOG1051;	AT5G51070.1;	K03695;	68.6157	18.7027	27.0716
Smoe_00009447	scaffold_121:237753-241565	u	-	12.1999	2014-2319(+)	len:103	type:3prime_partial	gi|302819816|ref|XP_002991577.1|;	PF07724.9;PF10431.4;PF02861.15;PF00004.24;PF07724.9;	sp|P42762|CLPD_ARATH;sp|P42762|CLPD_ARATH;sp|Q7XL03|CLPD2_ORYSJ;sp|Q7XL03|CLPD2_ORYSJ;	KOG1051;KOG1051;KOG1051;KOG1051;KOG1051;KOG1051;KOG1051;KOG1051;KOG1051;KOG1051;	AT5G51070.1;	-	68.6157	18.7027	27.0716
Smoe_00009458	scaffold_121:272008-274898	u	-	3.24467	530-1228(+)	len:233	type:complete	gi|302819826|ref|XP_002991582.1|;	PF00230.15;	sp|Q9ATM4|PIP27_MAIZE;sp|Q9ZVX8|PIP28_ARATH;	KOG0223;KOG0223;KOG0223;KOG0223;KOG0223;	AT3G53420.2;AT3G53420.1;	K09872;	333.898	109.402	115.582
Smoe_00009467	scaffold_121:346007-351429	u	-	6.35165	2239-2685(+)	len:149	type:complete	gi|302819840|ref|XP_002991589.1|;	PF13426.1;PF00069.20;PF13426.1;	sp|O48963|PHOT1_ARATH;sp|O48963|PHOT1_ARATH;sp|O48963|PHOT1_ARATH;sp|O48963|PHOT1_ARATH;sp|O48963|PHOT1_ARATH;sp|P93025|PHOT2_ARATH;sp|P93025|PHOT2_ARATH;sp|P93025|PHOT2_ARATH;sp|P93025|PHOT2_ARATH;sp|P93025|PHOT2_ARATH;	KOG0610;KOG0610;KOG0610;KOG0610;KOG0610;KOG0610;	-	K08282;	16.44	135.969	87.119
Smoe_00009468	scaffold_121:346007-351429	u	-	5.68057	3050-3379(+)	len:110	type:complete	gi|302819840|ref|XP_002991589.1|;	PF13426.1;PF00069.20;PF13426.1;PF00069.20;	sp|Q9ST27|PHOT2_ORYSJ;sp|Q9ST27|PHOT2_ORYSJ;sp|Q9ST27|PHOT2_ORYSJ;sp|Q9ST27|PHOT2_ORYSJ;sp|Q9ST27|PHOT2_ORYSJ;sp|Q9ST27|PHOT2_ORYSJ;sp|Q9ST27|PHOT2_ORYSJ;sp|Q9ST27|PHOT2_ORYSJ;sp|Q2QYY8|PHT1A_ORYSJ;sp|Q2QYY8|PHT1A_ORYSJ;sp|Q2QYY8|PHT1A_ORYSJ;sp|Q2QYY8|PHT1A_ORYSJ;sp|Q2QYY8|PHT1A_ORYSJ;sp|Q2QYY8|PHT1A_ORYSJ;sp|Q2QYY8|PHT1A_ORYSJ;sp|Q2QYY8|PHT1A_ORYSJ;	KOG0610;KOG0610;KOG0610;KOG0610;KOG0610;KOG0610;KOG0610;KOG0610;KOG0610;	-	K08282;	16.44	135.969	87.119
Smoe_00009469	scaffold_121:346007-351429	u	-	7.23751	1764-3041(+)	len:426	type:complete	gi|302819840|ref|XP_002991589.1|;	PF13426.1;PF00069.20;PF13426.1;PF00069.20;	sp|O48963|PHOT1_ARATH;sp|O48963|PHOT1_ARATH;sp|O48963|PHOT1_ARATH;sp|O48963|PHOT1_ARATH;sp|P93025|PHOT2_ARATH;sp|P93025|PHOT2_ARATH;sp|P93025|PHOT2_ARATH;sp|P93025|PHOT2_ARATH;	KOG0610;KOG0610;KOG0610;	-	K08282;	16.44	135.969	87.119
Smoe_00009472	scaffold_121:357234-359527	u	-	3.84416	941-1423(+)	len:161	type:complete	gi|302779866|ref|XP_002971708.1|;	PF00800.13;	sp|Q9SGD6|AROD6_ARATH;sp|Q9ZUY3|AROD3_ARATH;	KOG2797;KOG2797;KOG2797;KOG2797;KOG2797;	-	K05359;	46.964	8.22524	10.9125
Smoe_00009479	scaffold_121:371317-374216	u	-	2.33794	116-613(+)	len:166	type:complete	gi|302819846|ref|XP_002991592.1|;	PF00805.17;PF00805.17;	sp|P81760|TL17_ARATH;sp|Q8H1Q1|TL225_ARATH;	-	-	-	7.4769	36.5739	14.7361
Smoe_00009480	scaffold_121:374430-375697	u	-	1.78436	19-663(+)	len:215	type:complete	gi|302819848|ref|XP_002991593.1|;	-	sp|O22773|TL16_ARATH;sp|Q9SY02|PP301_ARATH;	KOG4197;KOG4197;KOG4197;KOG4197;KOG4197;	-	-	16.1831	165.783	61.3473
Smoe_00009484	scaffold_121:15049-19784	u	-	6.32684	283-768(+)	len:162	type:complete	gi|302776792|ref|XP_002971541.1|;	PF13299.1;PF10996.3;	sp|Q9LKF9|CPSF2_ARATH;sp|Q9LKF9|CPSF2_ARATH;sp|Q9LKF9|CPSF2_ARATH;sp|Q9LKF9|CPSF2_ARATH;sp|Q652P4|CPSF2_ORYSJ;sp|Q652P4|CPSF2_ORYSJ;sp|Q652P4|CPSF2_ORYSJ;sp|Q652P4|CPSF2_ORYSJ;	KOG1135;KOG1135;KOG1135;KOG1135;KOG1135;KOG1135;KOG1135;KOG1135;KOG1135;KOG1135;KOG1135;KOG1135;KOG1135;KOG1135;KOG1135;KOG1135;KOG1135;KOG1135;KOG1135;	-	K14402;	7.25634	8.37191	6.86949
Smoe_00009490	scaffold_121:67677-70266	u	-	8.23489	1-2241(+)	len:747	type:5prime_partial	gi|302819858|ref|XP_002991598.1|;	PF13246.1;	sp|Q9LK90|ALA8_ARATH;sp|Q9LK90|ALA8_ARATH;sp|Q9LNQ4|ALA4_ARATH;sp|Q9LNQ4|ALA4_ARATH;	KOG0206;KOG0206;KOG0206;KOG0206;KOG0206;KOG0206;KOG0206;KOG0206;KOG0206;KOG0206;	AT1G54280.1;AT1G26130.2;	K14802;	84.9803	43.9394	27.1015
Smoe_00009491	scaffold_121:70626-71603	u	-	1.85007	2-715(+)	len:239	type:internal	gi|302819858|ref|XP_002991598.1|;	PF00122.15;	sp|Q9SLK6|ALA6_ARATH;sp|Q9LVK9|ALA7_ARATH;	KOG0206;KOG0206;KOG0206;KOG0206;KOG0206;	-	K14802;	28.9511	14.0197	7.03908
Smoe_00009492	scaffold_121:70626-71603	u	-	1.62615	583-918(+)	len:113	type:3prime_partial	gi|302776782|ref|XP_002971537.1|;	PF00122.15;	sp|Q9SAF5|ALA11_ARATH;sp|Q9SAF5|ALA11_ARATH;sp|Q9LK90|ALA8_ARATH;sp|Q9LK90|ALA8_ARATH;	KOG0206;KOG0206;KOG0206;KOG0206;KOG0206;KOG0206;KOG0206;KOG0206;KOG0206;KOG0206;	-	K14802;	28.9511	14.0197	7.03908
Smoe_00009498	scaffold_121:92095-102316	u	-	15.6257	2521-2847(+)	len:109	type:complete	gi|302819864|ref|XP_002991601.1|;	PF00664.18;PF00005.22;PF00664.18;PF09733.4;PF00664.18;PF00005.22;	sp|Q9LZJ5|AB14C_ARATH;sp|Q9LZJ5|AB14C_ARATH;sp|Q9LZJ5|AB14C_ARATH;sp|Q9LZJ5|AB14C_ARATH;sp|Q7DM58|AB4C_ARATH;sp|Q7DM58|AB4C_ARATH;sp|Q7DM58|AB4C_ARATH;sp|Q7DM58|AB4C_ARATH;	KOG0054;KOG0054;KOG0054;KOG0054;KOG0054;KOG0054;KOG0054;KOG0054;KOG0054;KOG0054;KOG0054;KOG0054;KOG0054;KOG0054;KOG0054;KOG0054;KOG0054;KOG0054;KOG0054;KOG0054;	-	-	44.6521	34.5854	17.894
Smoe_00009499	scaffold_121:92095-102316	u	-	15.366	3332-3658(+)	len:109	type:complete	gi|302819864|ref|XP_002991601.1|;	PF00664.18;PF00005.22;PF00664.18;PF00664.18;PF00005.22;PF09733.4;PF00005.22;	sp|Q9LZJ5|AB14C_ARATH;sp|Q9LZJ5|AB14C_ARATH;sp|Q9LZJ5|AB14C_ARATH;sp|Q9LZJ5|AB14C_ARATH;sp|Q9LZJ5|AB14C_ARATH;sp|Q7DM58|AB4C_ARATH;sp|Q7DM58|AB4C_ARATH;sp|Q7DM58|AB4C_ARATH;sp|Q7DM58|AB4C_ARATH;sp|Q7DM58|AB4C_ARATH;	KOG0054;KOG0054;KOG0054;KOG0054;KOG0054;KOG0054;KOG0054;KOG0054;KOG0054;KOG0054;KOG0054;KOG0054;KOG0054;KOG0054;KOG0054;KOG0054;KOG0054;KOG0054;KOG0054;KOG0054;KOG0054;KOG0054;KOG0054;KOG0054;KOG0054;	-	-	44.6521	34.5854	17.894
Smoe_00009501	scaffold_121:155774-157820	u	-	4.53545	40-1710(+)	len:558	type:3prime_partial	gi|302819870|ref|XP_002991604.1|;	PF12756.2;PF12847.2;	sp|Q0WVD6|ANM3_ARATH;sp|A2YP56|ANM3_ORYSI;	KOG1499;KOG1499;KOG1499;KOG1499;KOG1499;	-	K11436;	4.17693	4.19879	4.21884
Smoe_00009502	scaffold_121:162295-165335	u	-	2.80824	1791-2105(+)	len:105	type:complete	gi|302819874|ref|XP_002991606.1|;	PF03372.18;PF00112.18;	sp|P25251|CYSP4_BRANA;sp|Q5EAF2|IP5PB_ARATH;	KOG0565;KOG1543;KOG1543;KOG1543;KOG1543;	-	K01099;	107.635	19.9198	56.555
Smoe_00009507	scaffold_121:186512-192739	u	-	3.134	1596-2837(+)	len:414	type:complete	gi|302819882|ref|XP_002991610.1|;	PF00201.13;PF01535.15;PF01535.15;PF01535.15;PF13812.1;PF01535.15;PF13041.1;	sp|Q653P0|KOR1_ORYSJ;sp|Q653P0|KOR1_ORYSJ;sp|Q653P0|KOR1_ORYSJ;sp|Q653P0|KOR1_ORYSJ;sp|Q653P0|KOR1_ORYSJ;sp|Q653P0|KOR1_ORYSJ;sp|Q94A76|GORK_ARATH;sp|Q94A76|GORK_ARATH;sp|Q94A76|GORK_ARATH;sp|Q94A76|GORK_ARATH;sp|Q94A76|GORK_ARATH;	KOG0498;KOG0498;KOG0498;KOG0498;KOG0498;KOG0498;KOG0498;KOG0498;KOG0498;KOG0498;KOG1192;KOG1192;KOG4197;	-	-	0.434717	2.82705	1.61976
Smoe_00009518	scaffold_121:275913-291459	x	448486|448486.v1.91	3.11432	8037-8354(+)	len:106	type:complete	gi|302819906|ref|XP_002991622.1|;	PF00168.25;PF01535.15;PF01535.15;PF01535.15;PF13041.1;PF13041.1;PF01535.15;PF13812.1;PF10237.4;PF01535.15;PF01535.15;PF13041.1;PF10237.4;PF12697.2;	sp|Q40863|EMB8_PICGL;sp|Q7Y211|PP285_ARATH;sp|Q7Y211|PP285_ARATH;sp|Q7Y211|PP285_ARATH;sp|Q7Y211|PP285_ARATH;sp|Q7Y211|PP285_ARATH;sp|Q7Y211|PP285_ARATH;sp|Q7Y211|PP285_ARATH;sp|Q7Y211|PP285_ARATH;sp|Q7Y211|PP285_ARATH;sp|Q7Y211|PP285_ARATH;sp|Q7Y211|PP285_ARATH;sp|Q7Y211|PP285_ARATH;sp|Q7Y211|PP285_ARATH;sp|Q7Y211|PP285_ARATH;sp|Q7Y211|PP285_ARATH;sp|Q7Y211|PP285_ARATH;sp|Q7Y211|PP285_ARATH;sp|Q…	KOG1838;KOG4197;KOG4197;KOG4197;KOG4197;KOG4197;KOG4197;KOG4197;KOG4197;KOG4197;KOG4197;KOG4197;KOG4197;KOG4197;KOG4197;KOG4197;KOG4197;KOG4197;KOG4197;KOG4197;KOG4197;KOG4197;KOG4197;KOG4197;KOG4197;KOG4197;KOG4197;KOG4197;KOG4197;KOG4197;KOG4197;KOG4197;KOG4197;KOG4197;KOG4197;KOG4197;KOG4197;KOG4197;KOG4197;KOG4197;KOG4197;KOG4197;KOG4197;KOG4197;KOG4197;KOG4197;KOG4197;KOG4197;KOG4197;KOG4197…	-	K07019;	188.329	24.0606	32.2266
Smoe_00009519	scaffold_121:275913-291459	x	448486|448486.v1.91	3.24219	8219-8536(+)	len:106	type:complete	gi|302819904|ref|XP_002991621.1|;	PF10237.4;PF01535.15;PF01535.15;PF01535.15;PF13041.1;PF13041.1;PF01535.15;PF13812.1;PF00168.25;PF00561.15;PF01535.15;PF01535.15;PF13041.1;	sp|Q40863|EMB8_PICGL;sp|Q7Y211|PP285_ARATH;sp|Q7Y211|PP285_ARATH;sp|Q7Y211|PP285_ARATH;sp|Q7Y211|PP285_ARATH;sp|Q7Y211|PP285_ARATH;sp|Q7Y211|PP285_ARATH;sp|Q7Y211|PP285_ARATH;sp|Q7Y211|PP285_ARATH;sp|Q7Y211|PP285_ARATH;sp|Q7Y211|PP285_ARATH;sp|Q7Y211|PP285_ARATH;sp|Q7Y211|PP285_ARATH;sp|Q7Y211|PP285_ARATH;sp|Q7Y211|PP285_ARATH;sp|Q7Y211|PP285_ARATH;sp|Q7Y211|PP285_ARATH;sp|Q7Y211|PP285_ARATH;sp|Q…	KOG1838;KOG4197;KOG4197;KOG4197;KOG4197;KOG4197;KOG4197;KOG4197;KOG4197;KOG4197;KOG4197;KOG4197;KOG4197;KOG4197;KOG4197;KOG4197;KOG4197;KOG4197;KOG4197;KOG4197;KOG4197;KOG4197;KOG4197;KOG4197;KOG4197;KOG4197;KOG4197;KOG4197;KOG4197;KOG4197;KOG4197;KOG4197;KOG4197;KOG4197;KOG4197;KOG4197;KOG4197;KOG4197;KOG4197;KOG4197;KOG4197;KOG4197;KOG4197;KOG4197;KOG4197;KOG4197;KOG4197;KOG4197;KOG4197;KOG4197…	-	K07019;	188.329	24.0606	32.2266
Smoe_00009520	scaffold_121:275913-291459	u	-	3.0095	283-582(+)	len:100	type:complete	gi|302819904|ref|XP_002991621.1|;	PF00168.25;PF10237.4;	sp|Q8RXG3|M2K5_ARATH;sp|O80397|M2K4_ARATH;	KOG0581;KOG1012;KOG1012;KOG1012;KOG1012;KOG0581;KOG0581;KOG0581;	-	K04368;	188.329	24.0606	32.2266
Smoe_00009521	scaffold_121:275913-291459	u	-	2.75889	571-870(+)	len:100	type:complete	gi|302819904|ref|XP_002991621.1|;	PF10237.4;PF00168.25;	sp|Q8RXG3|M2K5_ARATH;sp|O80397|M2K4_ARATH;	KOG0581;KOG0581;KOG0581;KOG0581;KOG0581;	-	K04368;	188.329	24.0606	32.2266
Smoe_00009522	scaffold_121:275913-291459	u	-	4.23215	2353-2778(+)	len:142	type:complete	gi|302819904|ref|XP_002991621.1|;	PF00168.25;PF10237.4;PF10237.4;	sp|Q93XX4|C2D61_ARATH;sp|Q8RXG3|M2K5_ARATH;	KOG1012;KOG1012;KOG0581;KOG0581;KOG0581;	-	-	188.329	24.0606	32.2266
Smoe_00009523	scaffold_121:275913-291459	u	-	5.03732	3-422(+)	len:140	type:5prime_partial	gi|302819904|ref|XP_002991621.1|;	PF00168.25;	sp|Q93XX4|C2D61_ARATH;sp|Q9SKR2|SYT1_ARATH;	KOG1012;KOG1012;KOG1012;KOG1012;KOG1012;KOG1012;KOG1012;	-	-	188.329	24.0606	32.2266
Smoe_00009528	scaffold_121:318116-322638	u	-	3.11347	266-652(+)	len:129	type:complete	gi|302819916|ref|XP_002991627.1|;	PF07690.11;PF04564.10;	sp|Q94BZ1|ZIFL1_ARATH;sp|Q94BZ1|ZIFL1_ARATH;sp|Q94BZ1|ZIFL1_ARATH;sp|Q8RWN2|ZIF1_ARATH;sp|Q8RWN2|ZIF1_ARATH;sp|Q8RWN2|ZIF1_ARATH;	KOG2615;KOG2615;KOG2615;KOG2615;KOG2615;KOG2615;KOG2615;KOG2615;KOG2615;	-	-	86.4105	76.88	72.3253
Smoe_00009529	scaffold_121:318116-322638	u	-	2.5609	377-697(+)	len:107	type:complete	gi|302819916|ref|XP_002991627.1|;	PF07690.11;PF04564.10;	sp|Q8RWN2|ZIF1_ARATH;sp|Q8RWN2|ZIF1_ARATH;sp|Q94BZ1|ZIFL1_ARATH;sp|Q94BZ1|ZIFL1_ARATH;	KOG2615;KOG2615;KOG2615;KOG2615;KOG2615;KOG2615;	-	-	86.4105	76.88	72.3253
Smoe_00009533	scaffold_121:363032-371218	u	-	7.36244	205-582(+)	len:126	type:complete	gi|302819920|ref|XP_002991629.1|;	PF07732.10;PF00394.17;PF07731.9;	sp|Q0DHL2|LAC12_ORYSJ;sp|Q5N9X2|LAC4_ORYSJ;	KOG1263;KOG1263;KOG1263;KOG1263;KOG1263;	-	K05909;	2.38585	1.04786	3.1651
Smoe_00009534	scaffold_121:371317-374216	u	-	2.29678	1934-2242(+)	len:103	type:complete	gi|302819922|ref|XP_002991630.1|;	-	sp|P81760|TL17_ARATH;sp|Q8H1Q1|TL225_ARATH;	-	-	-	8.02196	9.93552	6.47437
Smoe_00009535	scaffold_121:376769-377248	u	-	1.17591	54-479(+)	len:143	type:3prime_partial	gi|302784530|ref|XP_002974037.1|;	PF01535.15;PF01535.15;	sp|P0C8Q5|PP336_ARATH;sp|P0C8Q5|PP336_ARATH;sp|P0C8Q5|PP336_ARATH;sp|Q9CA54|PP122_ARATH;	KOG4197;KOG4197;KOG4197;KOG4197;KOG4197;KOG4197;KOG4197;KOG4197;KOG4197;	-	-	1.02735	7.37035	3.84445
Smoe_00009542	scaffold_121:412283-416863	u	-	3.60053	2338-2670(+)	len:111	type:complete	gi|302819936|ref|XP_002991637.1|;	PF05208.8;PF05208.8;PF05208.8;PF07059.7;PF05208.8;PF05208.8;	sp|O82244|ALG3_ARATH;sp|O82244|ALG3_ARATH;sp|O82244|ALG3_ARATH;sp|O82244|ALG3_ARATH;sp|O82244|ALG3_ARATH;sp|Q8K2A8|ALG3_MOUSE;sp|Q8K2A8|ALG3_MOUSE;sp|Q8K2A8|ALG3_MOUSE;sp|Q8K2A8|ALG3_MOUSE;	KOG2762;KOG2762;KOG2762;KOG2762;KOG2762;	-	-	137.075	99.189	114.21
Smoe_00009543	scaffold_121:412283-416863	u	-	3.984	2169-2474(+)	len:102	type:complete	gi|302819936|ref|XP_002991637.1|;	PF05208.8;PF07059.7;PF05208.8;	sp|O82244|ALG3_ARATH;sp|O82244|ALG3_ARATH;sp|Q8K2A8|ALG3_MOUSE;sp|Q8K2A8|ALG3_MOUSE;	KOG2762;KOG2762;	-	-	137.075	99.189	114.21
Smoe_00009544	scaffold_121:412283-416863	u	-	4.02459	410-1474(+)	len:355	type:complete	gi|302776972|ref|XP_002971595.1|;	PF07059.7;PF05208.8;	sp|O82244|ALG3_ARATH;sp|Q8K2A8|ALG3_MOUSE;	KOG2762;KOG2762;	-	K03845;	137.075	99.189	114.21
Smoe_00009545	scaffold_121:412283-416863	u	-	4.00417	2525-3160(+)	len:212	type:complete	gi|302819936|ref|XP_002991637.1|;	PF07059.7;PF05208.8;	sp|O82244|ALG3_ARATH;sp|Q8K2A8|ALG3_MOUSE;	KOG2762;	-	K03845;	137.075	99.189	114.21
Smoe_00009550	scaffold_122:110500-111739	u	-	2.67718	271-711(+)	len:147	type:complete	gi|302819951|ref|XP_002991644.1|;	PF00400.27;PF00400.27;PF00400.27;PF00400.27;PF00400.27;PF00400.27;	sp|Q6PBD6|WDR61_XENTR;sp|Q6P5M2|WDR61_DANRE;	KOG4155;KOG4155;KOG4155;KOG4155;KOG0266;KOG0266;KOG0266;	-	K12602;	1.31073	0.578832	1.06589
Smoe_00009552	scaffold_122:144679-146646	u	-	1.88531	111-800(+)	len:231	type:3prime_partial	gi|302818865|ref|XP_002991105.1|;	PF00270.24;	sp|Q9LU46|RH35_ARATH;sp|Q0E3X4|RH35A_ORYSJ;	KOG0341;KOG0341;KOG0341;KOG0341;KOG0341;	-	K13116;	4.23505	2.28657	4.24193
Smoe_00009553	scaffold_122:146865-152879	u	-	4.21724	1-768(+)	len:256	type:5prime_partial	gi|302819961|ref|XP_002991649.1|;	PF00270.24;PF00271.26;	sp|Q9LU46|RH35_ARATH;sp|Q0E3X4|RH35A_ORYSJ;	KOG0341;KOG0341;KOG0341;KOG0341;KOG0341;	AT5G51280.1;AT4G33370.1;	K13116;	1.15978	0.549226	1.03592
Smoe_00009566	scaffold_122:225613-228125	u	-	3.54197	235-1509(+)	len:425	type:complete	gi|302819979|ref|XP_002991658.1|;	PF08543.7;PF02581.12;PF08543.7;	sp|O48881|TPS1_BRANA;sp|O48881|TPS1_BRANA;sp|Q5M731|TPS1L_ARATH;sp|Q5M731|TPS1L_ARATH;	KOG2598;KOG2598;KOG2598;KOG2598;KOG2598;KOG2598;	-	K14153;	1.9642	2.36466	1.89233
Smoe_00009582	scaffold_122:356563-358502	u	-	3.24615	816-1277(+)	len:154	type:complete	gi|302820003|ref|XP_002991670.1|;	PF02666.10;	sp|O14111|PSD3_SCHPO;sp|O14111|PSD3_SCHPO;sp|P53037|PSD2_YEAST;sp|P53037|PSD2_YEAST;	KOG2419;KOG2419;KOG2419;KOG2419;KOG2419;KOG2419;KOG2419;KOG2419;KOG2419;KOG2419;KOG2419;KOG2419;KOG2419;KOG2419;	-	K01613;	0.55689	1.15095	0.765673
Smoe_00009586	scaffold_122:416651-420313	u	-	6.81803	1780-2808(+)	len:344	type:3prime_partial	gi|302820007|ref|XP_002991672.1|;	PF08370.6;PF00005.22;PF00005.22;PF01061.19;	sp|Q8GU88|PDR7_ORYSJ;sp|Q8GU88|PDR7_ORYSJ;sp|Q8GU88|PDR7_ORYSJ;sp|Q8GU88|PDR7_ORYSJ;sp|Q949G3|PDR1_NICPL;sp|Q949G3|PDR1_NICPL;sp|Q949G3|PDR1_NICPL;sp|Q949G3|PDR1_NICPL;	KOG0065;KOG0065;KOG0065;KOG0065;KOG0065;KOG0065;KOG0065;KOG0065;KOG0065;KOG0065;KOG0065;KOG0065;KOG0065;KOG0065;KOG0065;KOG0065;KOG0065;KOG0065;KOG0065;KOG0065;	AT2G26910.1;	-	18.7258	0	1.47488
Smoe_00009588	scaffold_122:85565-87828	u	-	2.3327	3-434(+)	len:144	type:complete	gi|168019947|ref|XP_001762505.1|;	-	sp|Q01549|PHY1_SELMA;sp|Q8S9G8|SPL7_ARATH;	-	-	-	31.7223	26.5262	21.7006
Smoe_00009590	scaffold_122:88157-88716	u	-	1.31829	49-504(+)	len:153	type:3prime_partial	gi|302820013|ref|XP_002991675.1|;	PF03110.9;	sp|Q8S9G8|SPL7_ARATH;sp|Q6I576|SPL9_ORYSJ;	-	-	-	39.5134	30.4637	25.4632
Smoe_00009591	scaffold_122:89249-97949	x	26026|26026.v1.91	3.02834	572-877(+)	len:102	type:complete	gi|302818781|ref|XP_002991063.1|;	PF13414.1;PF12895.2;PF04628.8;PF00166.16;	sp|B3DNN5|CDC16_ARATH;sp|B3DNN5|CDC16_ARATH;sp|B3DNN5|CDC16_ARATH;sp|B3DNN5|CDC16_ARATH;sp|Q13042|CDC16_HUMAN;sp|Q13042|CDC16_HUMAN;sp|Q13042|CDC16_HUMAN;	KOG1173;KOG1173;KOG1173;KOG1173;KOG1173;KOG1173;KOG1173;KOG1173;KOG1173;KOG1173;KOG1173;	AT1G29050.1;AT5G06230.2;	-	3.32287	3.92873	2.7529
Smoe_00009592	scaffold_122:89249-97949	x	26026|26026.v1.91	2.07362	1936-2334(+)	len:133	type:complete	gi|302818781|ref|XP_002991063.1|;	PF04628.8;PF12895.2;	sp|B3DNN5|CDC16_ARATH;sp|B3DNN5|CDC16_ARATH;sp|B3DNN5|CDC16_ARATH;sp|F1SRI0|TPPC2_PIG;	KOG3487;KOG3487;KOG1173;KOG1173;KOG1173;KOG3487;KOG3487;	-	-	3.32287	3.92873	2.7529
Smoe_00009593	scaffold_122:89249-97949	x	26026|26026.v1.91	2.34811	1389-1694(+)	len:102	type:complete	gi|302818781|ref|XP_002991063.1|;	PF04628.8;PF12895.2;	sp|B3DNN5|CDC16_ARATH;sp|B3DNN5|CDC16_ARATH;sp|B3DNN5|CDC16_ARATH;sp|B3DNN5|CDC16_ARATH;sp|F1SRI0|TPPC2_PIG;	KOG3487;KOG3487;KOG3487;KOG1173;KOG1173;KOG1173;KOG1173;KOG3487;	-	-	3.32287	3.92873	2.7529
Smoe_00009595	scaffold_122:100005-102222	u	-	4.55999	917-1231(+)	len:105	type:complete	gi|302818773|ref|XP_002991059.1|;	PF00412.17;PF12315.3;PF12315.3;	sp|P0C7Q8|DA1_ARATH;sp|P0C7Q8|DA1_ARATH;sp|P0C7Q8|DA1_ARATH;sp|P0C7Q8|DA1_ARATH;sp|Q0WSN2|DAR2_ARATH;sp|Q0WSN2|DAR2_ARATH;sp|Q0WSN2|DAR2_ARATH;sp|Q0WSN2|DAR2_ARATH;	KOG1703;KOG1703;KOG1703;KOG1703;KOG1703;KOG1703;KOG1703;KOG1703;KOG1703;KOG1703;KOG1703;KOG1703;KOG1703;KOG1703;KOG1703;KOG1703;KOG1703;KOG1703;	-	-	21.8688	6.20769	7.97467
Smoe_00009596	scaffold_122:100005-102222	u	-	5.19317	273-716(+)	len:148	type:complete	gi|302818773|ref|XP_002991059.1|;	PF12315.3;PF00412.17;	sp|Q8W4F0|DAR1_ARATH;sp|Q8W4F0|DAR1_ARATH;sp|P0C7Q8|DA1_ARATH;sp|P0C7Q8|DA1_ARATH;	KOG1703;KOG1703;KOG1703;KOG1703;KOG1703;KOG1703;KOG1703;KOG1703;KOG1703;KOG1703;	-	-	21.8688	6.20769	7.97467
Smoe_00009600	scaffold_122:114878-115425	u	-	1.52744	3-434(+)	len:144	type:5prime_partial	gi|302818769|ref|XP_002991057.1|;	PF00141.18;	sp|Q9SZE7|PER51_ARATH;sp|Q96510|PER35_ARATH;	-	-	K00430;	2.12459	7.60994	2.59801
Smoe_00009603	scaffold_122:120131-121430	u	-	5.05321	280-624(+)	len:115	type:complete	gi|302820029|ref|XP_002991683.1|;	PF00141.18;	sp|Q9LEH3|PER15_IPOBA;sp|P22196|PER2_ARAHY;	-	-	K00430;	4.45641	2.97347	3.8987
Smoe_00009607	scaffold_122:129643-130239	u	-	1.51634	2-544(+)	len:182	type:internal	gi|302820035|ref|XP_002991686.1|;	PF07714.12;	sp|Q9M9C5|Y1680_ARATH;sp|Q3E991|Y5269_ARATH;	-	-	-	0.698873	0.484502	0.768525
Smoe_00009612	scaffold_122:141095-144554	u	-	2.53898	754-1275(+)	len:174	type:complete	gi|302820039|ref|XP_002991688.1|;	PF00571.23;PF00571.23;PF00571.23;PF00571.23;	sp|Q944A6|SNF4_ARATH;sp|Q944A6|SNF4_ARATH;sp|Q8T277|PRKAG_DICDI;sp|Q8T277|PRKAG_DICDI;	KOG1764;KOG1764;KOG1764;KOG1764;KOG1764;	-	-	7.80206	4.21401	4.88767
Smoe_00009613	scaffold_122:144679-146646	u	-	1.69899	403-705(+)	len:101	type:complete	gi|302818745|ref|XP_002991045.1|;	-	sp|P54073|YUY1_CAEEL;sp|P54073|YUY1_CAEEL;sp|P54073|YUY1_CAEEL;sp|Q5R631|RPF1_PONAB;sp|Q5R631|RPF1_PONAB;sp|Q5R631|RPF1_PONAB;sp|Q5R631|RPF1_PONAB;sp|Q5R631|RPF1_PONAB;	KOG2780;KOG2780;KOG2780;KOG2780;KOG2780;KOG2780;KOG2780;KOG2780;KOG2780;KOG2780;KOG2780;KOG2780;KOG2780;KOG2780;KOG2780;KOG2780;KOG0341;	-	K14846;	2.04261	1.07198	1.28601
Smoe_00009614	scaffold_122:146865-152879	u	-	6.54125	1890-2192(+)	len:101	type:complete	gi|302820043|ref|XP_002991690.1|;	PF01663.17;PF04987.9;PF00141.18;PF04987.9;PF04987.9;	sp|Q9LU46|RH35_ARATH;sp|Q0E3X4|RH35A_ORYSJ;	KOG2124;KOG2124;KOG2124;KOG2124;KOG0341;KOG0341;KOG0341;KOG0341;	AT3G01380.1;AT5G51280.1;	K05285;	2.62416	1.93334	2.54234
Smoe_00009615	scaffold_122:146865-152879	u	-	6.51375	1925-2227(+)	len:101	type:complete	gi|240254712|ref|NP_186787.4|;	PF01663.17;PF04987.9;PF04987.9;PF00141.18;PF04987.9;	sp|Q9LU46|RH35_ARATH;sp|Q0E3X4|RH35A_ORYSJ;	KOG2124;KOG2124;KOG2124;KOG2124;KOG0341;KOG0341;KOG0341;KOG0341;	AT3G01380.1;AT5G51280.1;	K13116;	2.62416	1.93334	2.54234
Smoe_00009616	scaffold_122:146865-152879	u	-	9.49369	1825-2241(+)	len:139	type:complete	gi|302820043|ref|XP_002991690.1|;	PF04987.9;PF01663.17;PF04987.9;PF04987.9;	sp|Q4W9R7|MCD4_ASPFU;sp|Q4W9R7|MCD4_ASPFU;sp|Q4W9R7|MCD4_ASPFU;sp|Q9R1S3|PIGN_MOUSE;sp|Q9R1S3|PIGN_MOUSE;sp|Q9R1S3|PIGN_MOUSE;sp|Q9R1S3|PIGN_MOUSE;	KOG2124;KOG2124;KOG2124;KOG2124;KOG2124;KOG2124;KOG2124;KOG2124;KOG2124;KOG2124;KOG2124;KOG2124;KOG2124;	AT3G01380.1;AT3G01380.1;AT3G01380.1;	K05285;	2.62416	1.93334	2.54234
Smoe_00009624	scaffold_122:200575-204953	x	429956|429956.v1.91	7.28023	1-474(+)	len:158	type:complete	gi|302820061|ref|XP_002991699.1|;	PF06964.7;	sp|Q9SG80|ASD1_ARATH;sp|Q9SG80|ASD1_ARATH;sp|Q9SG80|ASD1_ARATH;sp|Q8VZR2|ASD2_ARATH;sp|Q8VZR2|ASD2_ARATH;sp|Q8VZR2|ASD2_ARATH;	-	-	K01209;	4.80282	2.89957	4.10161
Smoe_00009625	scaffold_122:200575-204953	x	429956|429956.v1.91	8.40353	1116-2087(+)	len:324	type:complete	gi|302820061|ref|XP_002991699.1|;	PF06964.7;	sp|Q9SG80|ASD1_ARATH;sp|Q9SG80|ASD1_ARATH;sp|Q8VZR2|ASD2_ARATH;sp|Q8VZR2|ASD2_ARATH;	-	-	K01209;	4.80282	2.89957	4.10161
Smoe_00009626	scaffold_122:208713-209740	u	-	3.60969	2-877(+)	len:293	type:internal	gi|302818721|ref|XP_002991033.1|;	PF02365.10;	sp|Q93VY3|NAC72_ARATH;sp|Q9LDY8|NAC55_ARATH;	-	-	-	94.3888	15.4218	34.3856
Smoe_00009628	scaffold_122:213504-215466	u	-	1.54353	120-938(+)	len:273	type:complete	gi|302820067|ref|XP_002991702.1|;	PF01529.15;	sp|Q93VV0|ZDHC6_ARATH;sp|Q500Z2|ZDH20_ARATH;	KOG1315;KOG1315;KOG1313;KOG1315;KOG1315;	-	K18932;	5.31253	4.02149	2.62726
Smoe_00009633	scaffold_122:223920-225485	u	-	1.8328	3-431(+)	len:143	type:5prime_partial	gi|302820073|ref|XP_002991705.1|;	PF00398.15;PF00398.15;	sp|Q6ME80|RSMA_PARUW;sp|Q6ME80|RSMA_PARUW;sp|A8YX55|RSMA_LACH4;sp|A8YX55|RSMA_LACH4;	KOG0820;KOG0820;KOG0821;KOG0821;KOG0821;KOG0821;KOG0820;KOG0820;KOG0820;	-	-	1.73529	4.74801	2.19709
Smoe_00009634	scaffold_122:223920-225485	u	-	1.26307	717-1127(+)	len:138	type:3prime_partial	gi|302820073|ref|XP_002991705.1|;	PF00398.15;PF00398.15;PF00398.15;	sp|Q6ME80|RSMA_PARUW;sp|Q03VR7|RSMA_LEUMM;sp|Q03VR7|RSMA_LEUMM;sp|Q03VR7|RSMA_LEUMM;sp|Q03VR7|RSMA_LEUMM;	KOG0820;KOG0820;KOG0820;KOG0820;KOG0820;KOG0821;KOG0820;	-	-	1.73529	4.74801	2.19709
Smoe_00009636	scaffold_122:228887-231503	u	-	6.48492	690-1088(+)	len:133	type:complete	gi|302820075|ref|XP_002991706.1|;	PF01210.18;PF07479.9;	sp|P52425|GPDA_CUPLA;sp|Q9SCX9|GPDA1_ARATH;	KOG2711;KOG2711;KOG2711;KOG2711;KOG2711;	AT5G40610.1;AT5G40610.1;	K00006;	1.27094	0.302426	0.743586
Smoe_00009647	scaffold_122:334058-336614	u	-	3.04006	2-514(+)	len:172	type:internal	gi|302818703|ref|XP_002991024.1|;	PF00330.15;	sp|Q6YZX6|ACOC_ORYSJ;sp|Q9SIB9|ACO2M_ARATH;	KOG0452;KOG0452;KOG0452;KOG0452;KOG0452;	AT4G26970.1;AT2G05710.1;	K01681;	48.5008	20.1765	24.5153
Smoe_00009648	scaffold_122:334058-336614	u	-	3.05381	1-516(+)	len:173	type:internal	gi|302818703|ref|XP_002991024.1|;	PF00330.15;	sp|Q6YZX6|ACOC_ORYSJ;sp|Q9SIB9|ACO2M_ARATH;	KOG0452;KOG0452;KOG0452;KOG0452;KOG0452;	AT4G26970.1;AT2G05710.1;	K01681;	48.5008	20.1765	24.5153
Smoe_00009649	scaffold_122:334058-336614	u	-	3.43535	123-638(+)	len:173	type:3prime_partial	gi|302820095|ref|XP_002991716.1|;	PF00330.15;	sp|Q9SIB9|ACO2M_ARATH;sp|Q9SIB9|ACO2M_ARATH;sp|Q6YZX6|ACOC_ORYSJ;sp|Q6YZX6|ACOC_ORYSJ;	KOG0452;KOG0452;KOG0452;KOG0452;KOG0452;KOG0452;KOG0452;	AT4G26970.1;AT2G05710.1;	K01681;	48.5008	20.1765	24.5153
Smoe_00009650	scaffold_122:334058-336614	u	-	10.7711	26-1927(+)	len:635	type:3prime_partial	gi|302820095|ref|XP_002991716.1|;	PF00330.15;	sp|Q9SIB9|ACO2M_ARATH;sp|P49608|ACOC_CUCMA;	KOG0452;KOG0452;KOG0452;KOG0452;KOG0452;	AT2G05710.1;AT2G05710.1;AT2G05710.1;AT4G35830.2;AT4G35830.2;	K01681;	48.5008	20.1765	24.5153
Smoe_00009651	scaffold_122:334058-336614	u	-	8.6758	738-1049(+)	len:104	type:complete	gi|449453502|ref|XP_004144496.1|;	PF00330.15;PF00330.15;	sp|P49608|ACOC_CUCMA;sp|P49608|ACOC_CUCMA;sp|Q6YZX6|ACOC_ORYSJ;sp|Q6YZX6|ACOC_ORYSJ;	KOG0452;KOG0452;KOG0452;KOG0452;KOG0452;KOG0452;KOG0452;KOG0452;KOG0452;KOG0452;	AT2G05710.1;AT2G05710.1;AT2G05710.1;AT4G35830.2;AT4G35830.2;	K01681;	48.5008	20.1765	24.5153
Smoe_00009652	scaffold_122:334058-336614	u	-	2.84663	32-373(+)	len:114	type:complete	gi|302820095|ref|XP_002991716.1|;	PF00330.15;PF00330.15;	sp|Q9SIB9|ACO2M_ARATH;sp|P49608|ACOC_CUCMA;	KOG0452;KOG0452;KOG0452;KOG0452;KOG0452;	AT2G05710.1;AT2G05710.1;AT4G26970.1;AT4G26970.1;	K01681;	48.5008	20.1765	24.5153
Smoe_00009653	scaffold_122:337206-340334	u	-	4.74014	1195-1515(+)	len:107	type:complete	gi|302818701|ref|XP_002991023.1|;	PF01591.13;PF01591.13;PF01591.13;PF00300.17;	sp|Q9MB58|F26_ARATH;sp|Q9MB58|F26_ARATH;sp|Q9MB58|F26_ARATH;sp|Q4R8B6|F264_MACFA;sp|Q4R8B6|F264_MACFA;	KOG0234;KOG0234;KOG0234;KOG0234;KOG0234;KOG0234;KOG0234;KOG0234;KOG0234;KOG0234;KOG0234;KOG0234;	-	K01103;	3.37313	8.68715	6.35754
Smoe_00009654	scaffold_122:348211-351293	u	-	1.38843	679-1239(+)	len:187	type:complete	gi|302818699|ref|XP_002991022.1|;	PF00271.26;	sp|Q9FT72|RQL3_ARATH;sp|Q9FT72|RQL3_ARATH;sp|Q9FT72|RQL3_ARATH;sp|O94762|RECQ5_HUMAN;sp|O94762|RECQ5_HUMAN;	KOG0351;KOG0351;KOG0351;KOG0351;KOG0351;KOG0352;KOG0352;KOG0351;KOG0351;KOG0351;KOG0351;	-	K10901;	1.04172	1.17838	1.62198
Smoe_00009672	scaffold_123:88153-90216	u	-	3.83175	852-1190(+)	len:113	type:complete	gi|302816179|ref|XP_002989769.1|;	PF13837.1;PF00696.23;	sp|Q10Y48|PYRH_TRIEI;sp|Q31C12|PYRH_PROM9;	KOG4282;KOG4282;KOG4282;	-	K09903;	8.23939	12.0655	8.49334
Smoe_00009673	scaffold_123:88153-90216	u	-	3.7136	1010-1525(+)	len:172	type:complete	gi|302816179|ref|XP_002989769.1|;	PF13837.1;PF00696.23;	sp|Q31C12|PYRH_PROM9;sp|A8G3N7|PYRH_PROM2;	KOG4282;KOG4282;KOG4282;	-	K09903;	8.23939	12.0655	8.49334
Smoe_00009675	scaffold_123:90413-95104	x	430009|430009.v1.91	1.643	2-355(+)	len:119	type:internal	gi|302816177|ref|XP_002989768.1|;	PF01172.13;PF09377.5;	sp|Q5ZIY4|SBDS_CHICK;sp|Q5RK30|SBDS_RAT;	KOG2917;KOG2917;KOG2917;KOG2917;KOG2917;	AT1G43860.1;	K14574;	38.0534	29.692	33.5513
Smoe_00009676	scaffold_123:90413-95104	x	430009|430009.v1.91	1.97006	2-643(+)	len:214	type:5prime_partial	gi|302820124|ref|XP_002991730.1|;	PF09377.5;	sp|Q86KZ5|SBDS_DICDI;sp|Q5ZIY4|SBDS_CHICK;	KOG2917;KOG2785;KOG2917;KOG2917;KOG2917;	-	K14574;	4.13195	3.35413	3.31766
Smoe_00009677	scaffold_123:90413-95104	u	-	2.43454	43-513(+)	len:158	type:3prime_partial	gi|302820124|ref|XP_002991730.1|;	PF01172.13;PF09377.5;	sp|Q5RK30|SBDS_RAT;sp|P70122|SBDS_MOUSE;	KOG2917;KOG2917;KOG2917;KOG2917;KOG2917;	AT1G43860.1;	K14574;	38.0534	29.692	33.5513
Smoe_00009678	scaffold_123:95320-97464	u	-	7.31363	3-455(+)	len:151	type:5prime_partial	gi|302820126|ref|XP_002991731.1|;	PF02770.14;PF00441.19;PF02771.11;	sp|Q9FS88|IVD1_SOLTU;sp|Q9FS88|IVD1_SOLTU;sp|Q9SWG0|IVD_ARATH;sp|Q9SWG0|IVD_ARATH;	KOG0141;KOG0141;KOG0141;KOG0141;KOG0141;KOG0139;	AT3G45300.1;	K00253;	28.8033	56.8611	60.6631
Smoe_00009679	scaffold_123:95320-97464	u	-	7.70381	167-1105(+)	len:313	type:complete	gi|302820126|ref|XP_002991731.1|;	PF02771.11;PF02770.14;PF00441.19;	sp|Q9FS87|IVD2_SOLTU;sp|Q9SWG0|IVD_ARATH;	KOG0141;KOG0141;KOG0141;KOG0141;KOG0139;	AT3G45300.1;	K00253;	28.8033	56.8611	60.6631
Smoe_00009681	scaffold_123:102059-105036	u	-	2.53103	1-645(+)	len:215	type:5prime_partial	gi|302816171|ref|XP_002989765.1|;	PF02824.16;PF07973.9;	sp|O04630|SYTM_ARATH;sp|Q54J66|SYTC1_DICDI;	KOG1637;KOG1637;KOG1637;KOG1637;KOG1637;	-	K01868;	5.97147	5.62307	4.75632
Smoe_00009682	scaffold_123:102059-105036	u	-	8.64192	611-913(+)	len:101	type:complete	gi|302816171|ref|XP_002989765.1|;	PF03129.15;PF07973.9;PF00587.20;PF00587.20;	sp|O04630|SYTM_ARATH;sp|O04630|SYTM_ARATH;sp|O04630|SYTM_ARATH;sp|Q54J66|SYTC1_DICDI;sp|Q54J66|SYTC1_DICDI;sp|Q54J66|SYTC1_DICDI;	KOG1637;KOG1637;KOG1637;KOG1637;KOG1637;KOG1637;KOG1637;KOG1637;KOG1637;KOG1637;KOG1637;KOG1637;KOG1637;KOG1637;KOG1637;	AT5G26830.1;	K01868;	5.97147	5.62307	4.75632
Smoe_00009697	scaffold_123:183782-184446	u	-	1.20467	253-597(+)	len:116	type:3prime_partial	gi|302784300|ref|XP_002973922.1|;	PF01535.15;PF01535.15;PF01535.15;	sp|Q9LW63|PP251_ARATH;sp|Q9LW63|PP251_ARATH;sp|Q9LW63|PP251_ARATH;sp|Q9LW63|PP251_ARATH;sp|Q9SI53|PP147_ARATH;sp|Q9SI53|PP147_ARATH;sp|Q9SI53|PP147_ARATH;sp|Q9SI53|PP147_ARATH;sp|Q9SI53|PP147_ARATH;sp|Q9SI53|PP147_ARATH;sp|Q9SI53|PP147_ARATH;	KOG4197;KOG4197;KOG4197;KOG4197;KOG4197;KOG4197;KOG4197;KOG4197;KOG4197;KOG4197;KOG4197;KOG4197;KOG4197;KOG4197;KOG4197;KOG4197;KOG4197;KOG4197;KOG4197;KOG4197;KOG4197;KOG4197;KOG4197;KOG4197;KOG4197;KOG4197;KOG4197;KOG4197;	-	-	2.07551	3.07966	3.7006
Smoe_00009700	scaffold_123:193692-195151	u	-	6.24311	874-1398(+)	len:176	type:3prime_partial	gi|302820150|ref|XP_002991743.1|;	PF00202.16;PF00202.16;	sp|O04866|ARGD_ALNGL;sp|Q9M8M7|ARGD_ARATH;	KOG1401;KOG1401;KOG1401;KOG1402;KOG1402;	-	K00818;	1.20016	2.08751	1.72909
Smoe_00009711	scaffold_123:249223-250827	u	-	3.72731	687-1052(+)	len:123	type:3prime_partial	gi|302820158|ref|XP_002991747.1|;	PF00069.20;PF00069.20;	sp|Q9CAV6|WNK1_ARATH;sp|Q9CAV6|WNK1_ARATH;sp|Q0D598|WNK1_ORYSJ;sp|Q0D598|WNK1_ORYSJ;	KOG0584;KOG0584;KOG0584;KOG0584;KOG0584;KOG0584;KOG0584;KOG0584;KOG0584;KOG0584;	AT5G41992.1;AT5G41990.1;	K08867;	22.2419	10.1146	11.9441
Smoe_00009712	scaffold_123:249223-250827	u	-	4.78064	311-1276(+)	len:323	type:3prime_partial	gi|302820158|ref|XP_002991747.1|;	PF00069.20;	sp|Q9STK6|WNK3_ARATH;sp|Q9CAV6|WNK1_ARATH;	KOG0584;KOG0584;KOG0584;KOG0584;KOG0584;	AT5G28080.2;AT5G28080.1;	K08867;	22.2419	10.1146	11.9441
Smoe_00009717	scaffold_123:287331-293898	u	-	3.02582	3555-3884(+)	len:110	type:complete	gi|302820168|ref|XP_002991752.1|;	PF10584.4;PF00227.21;PF00631.17;PF01902.12;PF01042.16;PF01042.16;	sp|Q9XG77|PSA6_TOBAC;sp|O81147|PSA6B_ARATH;	KOG0182;KOG0182;KOG2316;KOG0182;KOG0182;	AT2G05840.2;AT2G05840.1;	K06927;	11.6087	11.6221	10.1281
Smoe_00009718	scaffold_123:287331-293898	u	-	3.01616	3609-3938(+)	len:110	type:complete	gi|302820168|ref|XP_002991752.1|;	PF10584.4;PF00227.21;PF00631.17;PF01902.12;PF01042.16;PF01042.16;	sp|Q9XG77|PSA6_TOBAC;sp|O81147|PSA6B_ARATH;	KOG0182;KOG0182;KOG2316;KOG0182;KOG0182;	AT2G05840.2;AT2G05840.1;	K06927;	11.6087	11.6221	10.1281
Smoe_00009719	scaffold_123:287331-293898	u	-	3.48966	1389-2111(+)	len:241	type:complete	gi|302820168|ref|XP_002991752.1|;	PF01042.16;PF01902.12;PF01042.16;	sp|A2RV01|DPH6_DANRE;sp|Q5M9F5|DPH6_RAT;	KOG2316;KOG2316;KOG2316;KOG2316;KOG2316;KOG2316;KOG2316;	-	K06927;	11.6087	11.6221	10.1281
Smoe_00009720	scaffold_123:296027-296746	u	-	1.57022	256-567(+)	len:104	type:complete	gi|302820170|ref|XP_002991753.1|;	PF00067.17;	sp|Q50EK0|C16B2_PICSI;sp|Q50EK1|C16B1_PICSI;	KOG0157;KOG0157;KOG0157;KOG0157;KOG0157;	-	K07437;	21.0807	2.58526	6.18189
Smoe_00009737	scaffold_123:362123-363890	u	-	3.96925	612-920(+)	len:103	type:complete	gi|302816107|ref|XP_002989733.1|;	PF00254.23;	sp|Q93ZG9|FKB53_ARATH;sp|Q93ZG9|FKB53_ARATH;sp|Q93ZG9|FKB53_ARATH;sp|Q9FLB3|FK153_ARATH;sp|Q9FLB3|FK153_ARATH;	KOG0552;KOG0552;KOG0552;KOG0552;KOG0552;KOG0549;KOG0552;KOG0552;KOG0552;KOG0549;	-	K14826;	6.26998	5.75195	5.71548
Smoe_00009738	scaffold_123:362123-363890	u	-	4.75563	612-920(+)	len:103	type:complete	gi|302816107|ref|XP_002989733.1|;	PF00254.23;	sp|Q93ZG9|FKB53_ARATH;sp|Q93ZG9|FKB53_ARATH;sp|Q9FLB3|FK153_ARATH;	KOG0552;KOG0552;KOG0552;KOG0552;KOG0552;KOG0552;KOG0552;	-	K01802;	6.26998	5.75195	5.71548
Smoe_00009739	scaffold_123:362123-363890	u	-	4.77568	2-1144(+)	len:381	type:5prime_partial	gi|302816107|ref|XP_002989733.1|;	PF03066.10;PF00254.23;	sp|Q93ZG9|FKB53_ARATH;sp|Q93ZG9|FKB53_ARATH;sp|Q9FLB3|FK153_ARATH;	KOG0552;KOG0552;KOG0552;KOG0552;KOG0552;KOG0552;KOG0552;	-	K01802;	6.26998	5.75195	5.71548
Smoe_00009745	scaffold_123:105149-106171	u	-	3.9971	1-879(+)	len:294	type:internal	gi|302816063|ref|XP_002989711.1|;	PF03759.8;	sp|Q93ZY2|ROGF1_ARATH;sp|Q9LV40|ROGF8_ARATH;	-	AT4G38430.1;	-	0.289562	0.76363	0.240957
Smoe_00009752	scaffold_123:128043-131539	u	-	4.21951	1175-1492(+)	len:106	type:complete	gi|302820212|ref|XP_002991774.1|;	PF14259.1;PF00076.17;PF13893.1;	sp|Q9ZR40|U2A2B_NICPL;sp|Q9ZR40|U2A2B_NICPL;sp|Q9ZR40|U2A2B_NICPL;sp|Q9ZR39|U2A2A_NICPL;sp|Q9ZR39|U2A2A_NICPL;sp|Q9ZR39|U2A2A_NICPL;	KOG0120;KOG0120;KOG0120;KOG0120;KOG0120;KOG0120;KOG0120;KOG0120;KOG0120;KOG0120;KOG0120;KOG0120;KOG0120;KOG0120;KOG0120;KOG0120;	AT4G36690.4;AT4G36690.3;	K12837;	21.784	27.9607	19.5831
Smoe_00009753	scaffold_123:128043-131539	u	-	4.16354	40-345(+)	len:102	type:complete	gi|302816055|ref|XP_002989707.1|;	PF14259.1;PF00076.17;PF13893.1;	sp|Q9ZR40|U2A2B_NICPL;sp|Q9ZR40|U2A2B_NICPL;sp|Q9ZR40|U2A2B_NICPL;sp|Q9ZR39|U2A2A_NICPL;sp|Q9ZR39|U2A2A_NICPL;sp|Q9ZR39|U2A2A_NICPL;	KOG0120;KOG0120;KOG0120;KOG0120;KOG0120;KOG0120;KOG0120;KOG0120;KOG0120;KOG0120;KOG0120;KOG0120;KOG0120;KOG0120;KOG0120;KOG0120;	AT4G36690.4;AT4G36690.3;	K12837;	21.784	27.9607	19.5831
Smoe_00009754	scaffold_123:128043-131539	u	-	4.41821	1503-1841(+)	len:113	type:complete	gi|302820212|ref|XP_002991774.1|;	PF14259.1;PF00076.17;PF13893.1;	sp|Q9ZR40|U2A2B_NICPL;sp|Q9ZR40|U2A2B_NICPL;sp|Q9ZR40|U2A2B_NICPL;sp|Q9ZR39|U2A2A_NICPL;sp|Q9ZR39|U2A2A_NICPL;sp|Q9ZR39|U2A2A_NICPL;	KOG0120;KOG0120;KOG0120;KOG0120;KOG0120;KOG0120;KOG0120;KOG0120;KOG0120;KOG0120;KOG0120;KOG0120;KOG0120;KOG0120;KOG0120;KOG0120;	AT4G36690.4;AT4G36690.3;	K12837;	21.784	27.9607	19.5831
Smoe_00009755	scaffold_123:128043-131539	u	-	4.23929	1305-1622(+)	len:106	type:complete	gi|302820212|ref|XP_002991774.1|;	PF14259.1;PF00076.17;PF13893.1;	sp|Q9ZR40|U2A2B_NICPL;sp|Q9ZR40|U2A2B_NICPL;sp|Q9ZR40|U2A2B_NICPL;sp|Q9ZR39|U2A2A_NICPL;sp|Q9ZR39|U2A2A_NICPL;sp|Q9ZR39|U2A2A_NICPL;	KOG0120;KOG0120;KOG0120;KOG0120;KOG0120;KOG0120;KOG0120;KOG0120;KOG0120;KOG0120;KOG0120;KOG0120;KOG0120;KOG0120;KOG0120;	AT4G36690.4;AT4G36690.3;	K12837;	21.784	27.9607	19.5831
Smoe_00009756	scaffold_123:128043-131539	u	-	4.39636	1387-1704(+)	len:106	type:complete	gi|302820212|ref|XP_002991774.1|;	PF14259.1;PF00076.17;PF13893.1;	sp|Q9ZR40|U2A2B_NICPL;sp|Q9ZR40|U2A2B_NICPL;sp|Q9ZR40|U2A2B_NICPL;sp|Q9ZR39|U2A2A_NICPL;sp|Q9ZR39|U2A2A_NICPL;sp|Q9ZR39|U2A2A_NICPL;	KOG0120;KOG0120;KOG0120;KOG0120;KOG0120;KOG0120;KOG0120;KOG0120;KOG0120;KOG0120;KOG0120;KOG0120;KOG0120;KOG0120;KOG0120;	AT4G36690.4;AT4G36690.3;	K12837;	21.784	27.9607	19.5831
Smoe_00009757	scaffold_123:128043-131539	u	-	3.99562	1436-1753(+)	len:106	type:complete	gi|302820212|ref|XP_002991774.1|;	PF14259.1;PF00076.17;PF13893.1;	sp|Q9ZR40|U2A2B_NICPL;sp|Q9ZR40|U2A2B_NICPL;sp|Q9ZR40|U2A2B_NICPL;sp|Q9ZR39|U2A2A_NICPL;sp|Q9ZR39|U2A2A_NICPL;sp|Q9ZR39|U2A2A_NICPL;	KOG0120;KOG0120;KOG0120;KOG0120;KOG0120;KOG0120;KOG0120;KOG0120;KOG0120;KOG0120;KOG0120;KOG0120;KOG0120;KOG0120;KOG0120;KOG0120;	AT4G36690.4;AT4G36690.3;	K12837;	21.784	27.9607	19.5831
Smoe_00009758	scaffold_123:128043-131539	u	-	4.43619	1839-2177(+)	len:113	type:complete	gi|302820212|ref|XP_002991774.1|;	PF14259.1;PF00076.17;PF13893.1;	sp|Q9ZR40|U2A2B_NICPL;sp|Q9ZR40|U2A2B_NICPL;sp|Q9ZR40|U2A2B_NICPL;sp|Q9ZR39|U2A2A_NICPL;sp|Q9ZR39|U2A2A_NICPL;sp|Q9ZR39|U2A2A_NICPL;	KOG0120;KOG0120;KOG0120;KOG0120;KOG0120;KOG0120;KOG0120;KOG0120;KOG0120;KOG0120;KOG0120;KOG0120;KOG0120;KOG0120;KOG0120;	AT4G36690.4;AT4G36690.3;	K12837;	21.784	27.9607	19.5831
Smoe_00009759	scaffold_123:138535-140790	u	-	6.79701	2-1534(+)	len:512	type:internal	gi|302820214|ref|XP_002991775.1|;	PF02670.11;PF08436.7;PF13288.1;	sp|Q8W250|DXR_ORYSJ;sp|Q9XFS9|DXR_ARATH;	-	AT5G62790.2;AT5G62790.1;AT5G62790.1;	K00099;	95.6913	87.9534	50.2059
Smoe_00009760	scaffold_123:138535-140790	u	-	3.59584	2-970(+)	len:323	type:5prime_partial	gi|302820214|ref|XP_002991775.1|;	PF02670.11;PF08436.7;	sp|Q8W250|DXR_ORYSJ;sp|Q8W250|DXR_ORYSJ;sp|Q9XFS9|DXR_ARATH;sp|Q9XFS9|DXR_ARATH;	-	AT5G62790.2;AT5G62790.2;AT5G62790.1;AT5G62790.1;AT5G62790.1;	K00099;	95.6913	87.9534	50.2059
Smoe_00009761	scaffold_123:138535-140790	u	-	3.75189	2-316(+)	len:105	type:5prime_partial	gi|302820214|ref|XP_002991775.1|;	PF02670.11;PF08436.7;	sp|Q9XFS9|DXR_ARATH;sp|Q9XFS9|DXR_ARATH;sp|Q9XFS9|DXR_ARATH;sp|Q8W250|DXR_ORYSJ;sp|Q8W250|DXR_ORYSJ;sp|Q8W250|DXR_ORYSJ;	-	AT5G62790.2;AT5G62790.2;AT5G62790.1;AT5G62790.1;	K00099;	95.6913	87.9534	50.2059
Smoe_00009766	scaffold_123:178658-179523	u	-	2.1536	3-620(+)	len:206	type:5prime_partial	gi|302820224|ref|XP_002991780.1|;	PF07714.12;	sp|Q2MHE4|HT1_ARATH;sp|Q55GU0|Y9955_DICDI;	KOG0192;KOG0192;KOG0192;KOG0192;KOG0192;	AT5G01850.1;AT5G40540.1;	-	1.38002	1.63721	1.74379
Smoe_00009770	scaffold_123:205794-209535	u	-	2.3765	429-728(+)	len:100	type:complete	gi|302816039|ref|XP_002989699.1|;	PF12697.2;	sp|Q73Y99|DHMA_MYCPA;sp|Q93K00|DHMA_MYCAV;	KOG1454;KOG1454;KOG1454;KOG4178;KOG4178;	-	-	5.36925	27.4158	11.4924
Smoe_00009771	scaffold_123:205794-209535	u	-	1.74555	2-310(+)	len:103	type:5prime_partial	gi|302820228|ref|XP_002991782.1|;	PF12697.2;	sp|Q73Y99|DHMA_MYCPA;sp|Q93K00|DHMA_MYCAV;	KOG1454;KOG1454;KOG4178;KOG4178;	-	-	5.36925	27.4158	11.4924
Smoe_00009775	scaffold_123:244091-245638	u	-	1.34274	691-1284(+)	len:199	type:3prime_partial	gi|302820236|ref|XP_002991786.1|;	PF01535.15;PF13812.1;PF01535.15;	sp|Q2JS42|PYRH_SYNJA;sp|Q2JJE2|PYRH_SYNJB;	KOG4197;KOG4197;KOG4197;KOG4197;	-	K09903;	1.18559	12.6592	5.58537
Smoe_00009777	scaffold_123:253027-254939	u	-	3.0755	2-1264(+)	len:422	type:internal	gi|302820238|ref|XP_002991787.1|;	PF12796.2;PF00069.20;	sp|Q54IP4|SHKB_DICDI;sp|Q9FPR3|EDR1_ARATH;	KOG0192;KOG0192;KOG0192;KOG0192;KOG0192;	-	-	9.30999	7.03441	7.17681
Smoe_00009778	scaffold_123:253027-254939	u	-	2.5789	2-637(+)	len:212	type:5prime_partial	gi|302820238|ref|XP_002991787.1|;	PF12796.2;PF07714.12;	sp|Q2MHE4|HT1_ARATH;sp|Q9FPR3|EDR1_ARATH;	KOG0192;KOG0192;KOG0192;KOG0192;KOG0192;KOG0192;KOG0192;	-	-	9.30999	7.03441	7.17681
Smoe_00009785	scaffold_123:280324-282020	u	-	2.23445	383-727(+)	len:115	type:complete	gi|302820242|ref|XP_002991789.1|;	PF03083.11;PF03083.11;	sp|Q9FPN0|NEC1_PETHY;sp|Q9FPN0|NEC1_PETHY;sp|Q6K602|SWT15_ORYSJ;sp|Q6K602|SWT15_ORYSJ;	KOG1623;KOG1623;KOG1623;KOG1623;KOG1623;KOG1623;KOG1623;KOG1623;KOG1623;KOG1623;	-	K15382;	16.9792	0	0.274179
Smoe_00009788	scaffold_123:311244-316302	u	-	7.50916	1-651(+)	len:217	type:5prime_partial	gi|302820248|ref|XP_002991792.1|;	PF05994.6;	sp|Q5S2C3|PIR_ARATH;sp|Q5S2C3|PIR_ARATH;sp|Q6UK63|PIRA_DICDI;	KOG3534;KOG3534;KOG3534;KOG3534;KOG3534;KOG3534;	-	K05749;	7.85188	6.57918	8.04056
Smoe_00009789	scaffold_123:311244-316302	u	-	8.21707	96-923(+)	len:276	type:complete	gi|302820248|ref|XP_002991792.1|;	PF05994.6;	sp|Q5S2C3|PIR_ARATH;sp|Q5S2C3|PIR_ARATH;sp|Q5S2C3|PIR_ARATH;sp|Q6UK63|PIRA_DICDI;sp|Q6UK63|PIRA_DICDI;	KOG3534;KOG3534;KOG3534;KOG3534;KOG3534;KOG3534;KOG3534;KOG3534;	-	K05749;	7.85188	6.57918	8.04056
Smoe_00009790	scaffold_123:311244-316302	u	-	4.56017	1075-1416(+)	len:114	type:complete	gi|302820248|ref|XP_002991792.1|;	PF05994.6;PF00916.15;PF01740.16;PF05994.6;	sp|Q5S2C3|PIR_ARATH;sp|Q5S2C3|PIR_ARATH;sp|Q5S2C3|PIR_ARATH;sp|Q5S2C3|PIR_ARATH;sp|Q9FEP7|SUT13_ARATH;	KOG3534;KOG3534;KOG3534;KOG3534;KOG0236;KOG0236;KOG0236;KOG0236;	-	K05749;	7.85188	6.57918	8.04056
Smoe_00009791	scaffold_123:311244-316302	u	-	5.73179	3402-3701(+)	len:101	type:3prime_partial	gi|302820248|ref|XP_002991792.1|;	PF01740.16;PF05994.6;PF00916.15;	sp|Q5S2C3|PIR_ARATH;sp|Q5S2C3|PIR_ARATH;sp|Q5S2C3|PIR_ARATH;sp|Q5S2C3|PIR_ARATH;sp|Q9FEP7|SUT13_ARATH;sp|Q9FEP7|SUT13_ARATH;	KOG3534;KOG3534;KOG3534;KOG3534;KOG0236;KOG0236;KOG0236;KOG0236;KOG0236;KOG0236;KOG0236;KOG0236;	-	K05749;	7.85188	6.57918	8.04056
Smoe_00009792	scaffold_123:319510-323058	u	-	5.71541	1394-2572(+)	len:393	type:complete	gi|302820250|ref|XP_002991793.1|;	PF13792.1;PF00916.15;PF00916.15;PF01740.16;	sp|Q9SV13|SUT31_ARATH;sp|Q9SV13|SUT31_ARATH;sp|Q9MAX3|SUT12_ARATH;sp|Q9MAX3|SUT12_ARATH;	KOG0236;KOG0236;KOG0236;KOG0236;KOG0236;KOG0236;KOG0236;KOG0236;KOG0236;KOG0236;	-	K17471;	3.07189	8.0506	11.9827
Smoe_00009793	scaffold_123:319510-323058	u	-	4.50379	217-666(+)	len:150	type:complete	gi|302820250|ref|XP_002991793.1|;	PF13792.1;PF00916.15;PF01740.16;PF13792.1;PF00916.15;	sp|Q9SV13|SUT31_ARATH;sp|Q9SV13|SUT31_ARATH;sp|Q9SV13|SUT31_ARATH;sp|Q9MAX3|SUT12_ARATH;sp|Q9MAX3|SUT12_ARATH;sp|Q9MAX3|SUT12_ARATH;	KOG0236;KOG0236;KOG0236;KOG0236;KOG0236;KOG0236;KOG0236;KOG0236;KOG0236;KOG0236;KOG0236;KOG0236;KOG0236;KOG0236;KOG0236;	-	K17471;	3.07189	8.0506	11.9827
Smoe_00009794	scaffold_123:324368-328873	u	-	13.8364	1635-1955(+)	len:107	type:complete	gi|302820254|ref|XP_002991795.1|;	PF01602.15;PF07718.7;PF14806.1;PF00076.17;PF00076.17;	sp|Q9SV21|COPB1_ARATH;sp|Q53PC7|COPB1_ORYSJ;	KOG1058;KOG1058;KOG1058;KOG1058;KOG1058;	AT4G31480.2;AT4G31480.1;	K17301;	37.165	16.9871	31.15
Smoe_00009795	scaffold_123:324368-328873	u	-	13.2866	1635-1955(+)	len:107	type:complete	gi|302820254|ref|XP_002991795.1|;	PF00076.17;PF01602.15;PF07718.7;PF14806.1;PF00076.17;	sp|Q9SV21|COPB1_ARATH;sp|Q53PC7|COPB1_ORYSJ;	KOG1058;KOG1058;KOG1058;KOG1058;KOG1058;	AT4G31480.2;AT4G31480.1;	K17301;	37.165	16.9871	31.15
Smoe_00009797	scaffold_123:345540-346078	u	-	1.89167	3-386(+)	len:129	type:internal	gi|302820258|ref|XP_002991797.1|;	PF00108.18;PF02803.13;	sp|Q56WD9|THIK2_ARATH;sp|Q570C8|THIK5_ARATH;	KOG1389;KOG1389;KOG1389;KOG1389;KOG1389;	AT2G33150.1;	K07513;	0.481746	9.86957	2.86657
Smoe_00009799	scaffold_123:346218-347308	u	-	1.69402	2-343(+)	len:114	type:5prime_partial	gi|302820258|ref|XP_002991797.1|;	PF00108.18;	sp|Q570C8|THIK5_ARATH;sp|Q570C8|THIK5_ARATH;sp|Q8LF48|THIK1_ARATH;sp|Q8LF48|THIK1_ARATH;	KOG1389;KOG1389;KOG1389;KOG1389;KOG1389;KOG1389;KOG1389;KOG1389;KOG1389;	-	K07513;	0.104963	5.33507	2.00452
Smoe_00009804	scaffold_123:365813-367406	x	236391|236391.v1.91	4.29749	1114-1548(+)	len:146	type:3prime_partial	gi|397616106|gb|EJK63828.1|;	-	sp|P33629|TBA_PRUDU;sp|P33629|TBA_PRUDU;sp|P33629|TBA_PRUDU;sp|Q0WV25|TBA4_ARATH;sp|Q0WV25|TBA4_ARATH;sp|Q0WV25|TBA4_ARATH;	KOG1376;KOG1376;KOG1376;KOG1376;KOG1376;KOG1376;KOG1376;KOG1376;KOG1376;KOG1376;KOG1376;KOG1376;KOG1376;KOG1376;KOG1376;	AT1G50010.1;AT1G50010.1;AT1G50010.1;AT1G50010.1;AT1G04820.1;AT1G04820.1;AT1G04820.1;AT1G04820.1;	K07374;	0.662869	2.90325	2.50436
Smoe_00009833	scaffold_124:213798-215822	u	-	1.09634	418-1668(+)	len:418	type:3prime_partial	gi|507107252|emb|CDF40765.1|;	PF07719.12;PF13371.1;	sp|Q9FNS4|MBB1_CHLRE;sp|Q9FNS4|MBB1_CHLRE;sp|Q9FNS4|MBB1_CHLRE;sp|Q9FNS4|MBB1_CHLRE;sp|Q9FNS4|MBB1_CHLRE;sp|Q9SVH0|PP329_ARATH;	KOG1124;KOG1124;KOG1124;KOG1124;KOG1124;KOG4197;KOG4197;KOG4197;KOG4197;	-	-	0.439374	10.2756	5.31495
Smoe_00009850	scaffold_124:438575-439496	u	-	3.3149	2-781(+)	len:260	type:5prime_partial	gi|302820329|ref|XP_002991832.1|;	PF00314.12;	sp|P28493|PR5_ARATH;sp|O80327|TLP1_PYRPY;	-	-	-	0	1.68568	0
Smoe_00009924	scaffold_125:167216-241314	u	-	2.54131	324-1397(+)	len:359	type:3prime_partial	gi|94448662|emb|CAI91303.1|;	PF03110.9;	sp|Q0DAE8|SPL10_ORYSJ;sp|A2YFT9|SPL10_ORYSI;	-	AT2G33810.1;	-	3.72941	9.25708	10.0265
Smoe_00009925	scaffold_125:167216-241314	u	-	2.36471	310-1218(+)	len:303	type:complete	gi|94448662|emb|CAI91303.1|;	PF03110.9;PF03110.9;	sp|Q8GXL3|SPL8_ARATH;sp|Q0DAE8|SPL10_ORYSJ;	-	-	-	3.72941	9.25708	10.0265
Smoe_00009927	scaffold_125:167216-241314	u	-	6.37944	4437-4760(+)	len:108	type:complete	gi|302796733|ref|XP_002980128.1|;	PF04499.10;PF04499.10;PF04499.10;	sp|O82318|Y2579_ARATH;sp|Q9M0G7|PXL2_ARATH;	KOG2073;KOG2073;KOG2073;KOG2073;KOG2073;KOG2073;	-	-	29.8442	27.2069	22.509
Smoe_00009928	scaffold_125:167216-241314	u	-	6.10807	4630-4953(+)	len:108	type:complete	gi|302796733|ref|XP_002980128.1|;	PF04499.10;PF04499.10;PF04499.10;	sp|O82318|Y2579_ARATH;sp|Q9M0G7|PXL2_ARATH;	KOG2073;KOG2073;KOG2073;KOG2073;KOG2073;KOG2073;KOG2073;KOG2073;KOG2073;KOG2073;KOG2073;KOG2073;	-	-	29.8442	27.2069	22.509
Smoe_00009936	scaffold_125:265757-266926	u	-	1.95558	178-579(+)	len:134	type:complete	gi|302784530|ref|XP_002974037.1|;	PF12854.2;PF01535.15;PF01535.15;PF01535.15;PF01535.15;PF01535.15;PF01535.15;	sp|Q9SY02|PP301_ARATH;sp|Q9SY02|PP301_ARATH;sp|Q9SY02|PP301_ARATH;sp|Q9SY02|PP301_ARATH;sp|Q9SY02|PP301_ARATH;sp|O64766|PP185_ARATH;sp|O64766|PP185_ARATH;sp|O64766|PP185_ARATH;sp|O64766|PP185_ARATH;	KOG4197;KOG4197;KOG4197;KOG4197;KOG4197;KOG4197;KOG4197;KOG4197;KOG4197;KOG4197;KOG4197;KOG4197;KOG4197;KOG4197;KOG4197;KOG4197;KOG4197;KOG4197;KOG4197;KOG4197;KOG4197;KOG4197;KOG4197;KOG4197;KOG4197;	-	-	0.357199	2.92911	1.50466
Smoe_00009954	scaffold_125:372788-382383	u	-	4.12836	113-526(+)	len:138	type:complete	gi|302796709|ref|XP_002980116.1|;	PF11947.3;PF10156.4;	sp|F4K460|MED17_ARATH;sp|O49668|PAM68_ARATH;	-	-	K15133;	23.7473	28.4411	17.3017
Smoe_00009959	scaffold_125:424230-427103	u	-	4.26925	295-981(+)	len:229	type:complete	gi|302820492|ref|XP_002991913.1|;	PF01554.13;PF14667.1;	sp|Q8W4G3|MATE4_ARATH;sp|Q8W4G3|MATE4_ARATH;sp|Q945F0|EDS5_ARATH;sp|Q945F0|EDS5_ARATH;	KOG1347;KOG1347;KOG1347;KOG1347;KOG1347;KOG1347;KOG1347;	-	-	3.94647	14.7687	9.09572
Smoe_00009960	scaffold_125:424230-427103	u	-	4.70539	291-824(+)	len:178	type:complete	gi|302820492|ref|XP_002991913.1|;	PF01554.13;	sp|Q8W4G3|MATE4_ARATH;sp|Q8W4G3|MATE4_ARATH;sp|Q945F0|EDS5_ARATH;sp|Q945F0|EDS5_ARATH;	KOG1347;KOG1347;KOG1347;KOG1347;KOG1347;KOG1347;KOG1347;	-	-	3.94647	14.7687	9.09572
Smoe_00009962	scaffold_125:427171-431471	u	-	4.47395	165-647(+)	len:161	type:complete	gi|302796693|ref|XP_002980108.1|;	PF01370.16;PF01370.16;	sp|A6TF98|ARNA_KLEP7;sp|A6TF98|ARNA_KLEP7;sp|A6TF98|ARNA_KLEP7;sp|A6TF98|ARNA_KLEP7;sp|Q6D2F1|ARNA_ERWCT;sp|Q6D2F1|ARNA_ERWCT;	KOG1429;KOG1429;KOG1429;KOG1429;KOG1429;KOG1429;KOG1429;KOG1429;	AT1G08200.1;AT1G08200.1;AT1G08200.1;AT2G27860.1;AT2G27860.1;AT2G27860.1;AT2G27860.1;	K12449;	11.1708	15.8032	13.2147
Smoe_00009975	scaffold_125:117675-127091	x	134406|134406.v1.91	4.23026	3783-4100(+)	len:106	type:complete	gi|302820516|ref|XP_002991925.1|;	PF01535.15;PF01535.15;PF01535.15;PF01535.15;PF01535.15;PF02770.14;PF00441.19;PF01756.14;PF14737.1;	sp|O65201|ACOX2_ARATH;sp|O64894|ACOX2_CUCMA;	KOG0135;KOG0135;KOG0135;KOG0135;KOG0135;	AT5G65110.2;AT5G65110.1;	K00232;	15.1355	12.1602	16.9788
Smoe_00009976	scaffold_125:117675-127091	x	134406|134406.v1.91	3.94424	3846-4163(+)	len:106	type:complete	gi|302820516|ref|XP_002991925.1|;	PF01535.15;PF01535.15;PF01535.15;PF01535.15;PF01535.15;PF02770.14;PF00441.19;PF01756.14;PF14737.1;	sp|O65201|ACOX2_ARATH;sp|O65201|ACOX2_ARATH;sp|O64894|ACOX2_CUCMA;sp|O64894|ACOX2_CUCMA;	KOG0135;KOG0135;KOG0135;KOG0135;KOG0135;KOG0135;KOG0135;KOG0136;	AT5G65110.2;AT5G65110.1;	K00232;	15.1355	12.1602	16.9788
Smoe_00009977	scaffold_125:127259-127730	u	-	1.41328	2-469(+)	len:157	type:internal	gi|359481906|ref|XP_003632690.1|;	PF01535.15;PF01535.15;PF01535.15;PF13041.1;	sp|O64766|PP185_ARATH;sp|O64766|PP185_ARATH;sp|O64766|PP185_ARATH;sp|O64766|PP185_ARATH;sp|O64766|PP185_ARATH;sp|O64766|PP185_ARATH;sp|Q9FXB9|PPR84_ARATH;sp|Q9FXB9|PPR84_ARATH;sp|Q9FXB9|PPR84_ARATH;sp|Q9FXB9|PPR84_ARATH;sp|Q9FXB9|PPR84_ARATH;sp|Q9FXB9|PPR84_ARATH;sp|Q9FXB9|PPR84_ARATH;	KOG4197;KOG4197;KOG4197;KOG4197;KOG4197;KOG4197;KOG4197;KOG4197;KOG4197;KOG4197;KOG4197;KOG4197;KOG4197;KOG4197;KOG4197;KOG4197;KOG4197;KOG4197;KOG4197;KOG4197;KOG4197;KOG4197;KOG4197;KOG4197;KOG4197;KOG4197;KOG4197;KOG4197;KOG4197;KOG4197;KOG4197;KOG4197;KOG4197;KOG4197;KOG4197;KOG4197;KOG4197;KOG4197;KOG4197;	-	-	0.528057	0.908306	0.867015
Smoe_00009979	scaffold_125:130381-132901	u	-	4.10081	2-850(+)	len:283	type:5prime_partial	gi|302820520|ref|XP_002991927.1|;	PF00400.27;PF00400.27;PF00400.27;	sp|Q6NQ88|DDB2_ARATH;sp|Q5ZJL7|DDB2_CHICK;	KOG4328;KOG4328;KOG4328;KOG4328;	-	K10140;	6.71185	3.21693	2.90798
Smoe_00009985	scaffold_125:161128-165978	u	-	9.9487	215-2890(+)	len:892	type:complete	gi|225446002|ref|XP_002267501.1|;	PF00122.15;PF00702.21;PF00690.21;	sp|Q7XPY2|PMA1_ORYSJ;sp|Q7XPY2|PMA1_ORYSJ;sp|Q03194|PMA4_NICPL;sp|Q03194|PMA4_NICPL;	KOG0205;KOG0205;KOG0205;KOG0205;KOG0205;KOG0205;KOG0205;KOG0205;KOG0205;KOG0205;	AT4G30190.1;AT4G30190.1;AT4G30190.1;AT4G30190.1;AT4G30190.1;AT5G57350.2;AT5G57350.2;AT5G57350.2;AT5G57350.2;	K01535;	267.564	130.272	116.062
Smoe_00009986	scaffold_125:161128-165978	u	-	8.88042	132-542(+)	len:137	type:complete	gi|390190093|dbj|BAM20990.1|;	PF00122.15;PF00690.21;PF00702.21;	sp|Q9LV11|PMA11_ARATH;sp|Q9LV11|PMA11_ARATH;sp|Q9LV11|PMA11_ARATH;sp|Q9LV11|PMA11_ARATH;sp|Q08435|PMA1_NICPL;sp|Q08435|PMA1_NICPL;sp|Q08435|PMA1_NICPL;sp|Q08435|PMA1_NICPL;	KOG0205;KOG0205;KOG0205;KOG0205;KOG0205;KOG0205;KOG0205;KOG0205;KOG0205;KOG0205;KOG0205;KOG0205;KOG0205;KOG0205;KOG0205;KOG0205;KOG0205;KOG0205;KOG0205;KOG0205;	AT4G30190.1;AT4G30190.1;AT4G30190.1;AT4G30190.1;AT4G30190.1;AT5G57350.2;AT5G57350.2;AT5G57350.2;AT5G57350.2;	K01535;	267.564	130.272	116.062
Smoe_00009987	scaffold_125:161128-165978	u	-	8.99339	2667-3026(+)	len:120	type:complete	gi|225446002|ref|XP_002267501.1|;	PF00690.21;PF00122.15;PF00702.21;	sp|P19456|PMA2_ARATH;sp|P19456|PMA2_ARATH;sp|Q7XPY2|PMA1_ORYSJ;sp|Q7XPY2|PMA1_ORYSJ;	KOG0205;KOG0205;KOG0205;KOG0205;KOG0205;KOG0205;KOG0205;KOG0205;KOG0205;KOG0205;	AT4G30190.1;AT4G30190.1;AT4G30190.1;AT4G30190.1;AT4G30190.1;AT5G57350.2;AT5G57350.2;AT5G57350.2;AT5G57350.2;	K01535;	267.564	130.272	116.062
Smoe_00009988	scaffold_125:161128-165978	u	-	9.48899	225-569(+)	len:115	type:complete	gi|225446002|ref|XP_002267501.1|;	PF00122.15;PF00702.21;PF00690.21;	sp|Q9LV11|PMA11_ARATH;sp|Q9LV11|PMA11_ARATH;sp|Q9LV11|PMA11_ARATH;sp|Q08435|PMA1_NICPL;sp|Q08435|PMA1_NICPL;sp|Q08435|PMA1_NICPL;	KOG0205;KOG0205;KOG0205;KOG0205;KOG0205;KOG0205;KOG0205;KOG0205;KOG0205;KOG0205;KOG0205;KOG0205;KOG0205;KOG0205;KOG0205;	AT4G30190.1;AT4G30190.1;AT4G30190.1;AT4G30190.1;AT4G30190.1;AT5G57350.2;AT5G57350.2;AT5G57350.2;AT5G57350.2;	K01535;	267.564	130.272	116.062
Smoe_00009989	scaffold_125:161128-165978	u	-	8.51056	135-2357(+)	len:742	type:3prime_partial	gi|225446002|ref|XP_002267501.1|;	PF00690.21;PF00122.15;PF00702.21;	sp|Q08435|PMA1_NICPL;sp|P22180|PMA1_SOLLC;	KOG0205;KOG0205;KOG0205;KOG0205;KOG0205;	AT4G30190.1;AT4G30190.1;AT4G30190.1;AT4G30190.1;AT4G30190.1;AT5G57350.2;AT5G57350.2;AT5G57350.2;	K01535;	267.564	130.272	116.062
Smoe_00009992	scaffold_125:167216-241314	u	-	2.64811	3-731(+)	len:243	type:5prime_partial	gi|302796450|ref|XP_002979987.1|;	PF00004.24;PF00004.24;PF00004.24;	sp|Q8RY16|PEX6_ARATH;sp|Q8RY16|PEX6_ARATH;sp|Q8RY16|PEX6_ARATH;sp|Q8RY16|PEX6_ARATH;sp|P33760|PEX6_YEAST;sp|P33760|PEX6_YEAST;sp|P33760|PEX6_YEAST;sp|P33760|PEX6_YEAST;	KOG0736;KOG0736;KOG0736;KOG0736;KOG0736;KOG0736;KOG0736;KOG0736;KOG0736;KOG0736;KOG0736;KOG0736;KOG0736;KOG0736;KOG0736;KOG0736;KOG0736;KOG0736;KOG0736;	-	K13339;	6.22909	6.12523	5.50781
Smoe_00009993	scaffold_125:167216-241314	u	-	2.27026	1-693(+)	len:231	type:5prime_partial	gi|302820532|ref|XP_002991933.1|;	PF00004.24;PF00004.24;PF00004.24;	sp|Q8RY16|PEX6_ARATH;sp|Q8RY16|PEX6_ARATH;sp|Q8RY16|PEX6_ARATH;sp|Q8RY16|PEX6_ARATH;sp|Q8RY16|PEX6_ARATH;sp|Q8RY16|PEX6_ARATH;sp|Q9HG03|PEX6_PENCH;sp|Q9HG03|PEX6_PENCH;sp|Q9HG03|PEX6_PENCH;sp|Q9HG03|PEX6_PENCH;sp|Q9HG03|PEX6_PENCH;	KOG0736;KOG0736;KOG0736;KOG0736;KOG0736;KOG0736;KOG0736;KOG0736;KOG0736;KOG0736;KOG0736;KOG0736;KOG0736;KOG0736;KOG0736;KOG0736;KOG0736;KOG0736;KOG0736;KOG0736;KOG0736;	-	K13339;	6.22909	6.12523	5.50781
Smoe_00009994	scaffold_125:167216-241314	u	-	2.2922	2450-2758(+)	len:103	type:complete	gi|302796450|ref|XP_002979987.1|;	PF00004.24;PF00004.24;	sp|Q8RY16|PEX6_ARATH;sp|Q8RY16|PEX6_ARATH;sp|Q8RY16|PEX6_ARATH;sp|Q54CS8|PEX6_DICDI;sp|Q54CS8|PEX6_DICDI;sp|Q54CS8|PEX6_DICDI;sp|Q54CS8|PEX6_DICDI;	KOG0736;KOG0736;KOG0736;KOG0736;KOG0736;KOG0736;KOG0736;KOG0736;KOG0736;KOG0736;KOG0736;KOG0736;KOG0736;KOG0736;KOG0736;KOG0736;KOG0736;KOG0736;KOG0736;	-	K13339;	6.22909	6.12523	5.50781
Smoe_00009995	scaffold_125:167216-241314	u	-	2.46214	2054-2461(+)	len:136	type:complete	gi|302820532|ref|XP_002991933.1|;	PF00004.24;PF00004.24;	sp|Q8RY16|PEX6_ARATH;sp|Q8RY16|PEX6_ARATH;sp|Q8RY16|PEX6_ARATH;sp|Q8RY16|PEX6_ARATH;sp|Q8RY16|PEX6_ARATH;sp|Q99LC9|PEX6_MOUSE;sp|Q99LC9|PEX6_MOUSE;sp|Q99LC9|PEX6_MOUSE;sp|Q99LC9|PEX6_MOUSE;	KOG0736;KOG0736;KOG0736;KOG0736;KOG0736;KOG0736;KOG0736;KOG0736;KOG0736;KOG0736;KOG0736;KOG0736;KOG0736;KOG0736;KOG0736;KOG0736;KOG0736;KOG0736;KOG0736;KOG0736;	-	K13339;	6.22909	6.12523	5.50781
Smoe_00009996	scaffold_125:167216-241314	u	-	2.98545	2065-2727(+)	len:221	type:complete	gi|302796450|ref|XP_002979987.1|;	PF00004.24;PF00004.24;	sp|Q8RY16|PEX6_ARATH;sp|Q8RY16|PEX6_ARATH;sp|Q8RY16|PEX6_ARATH;sp|Q54CS8|PEX6_DICDI;sp|Q54CS8|PEX6_DICDI;sp|Q54CS8|PEX6_DICDI;	KOG0736;KOG0736;KOG0736;KOG0736;KOG0736;KOG0736;KOG0736;KOG0736;KOG0736;KOG0736;KOG0736;KOG0736;KOG0736;KOG0736;KOG0736;	-	K13339;	6.22909	6.12523	5.50781
Smoe_00009998	scaffold_125:167216-241314	u	-	2.35142	93-521(+)	len:143	type:complete	gi|302820534|ref|XP_002991934.1|;	PF00698.16;	sp|Q8R3F5|FABD_MOUSE;sp|Q8R3F5|FABD_MOUSE;sp|Q8R3F5|FABD_MOUSE;sp|Q8IVS2|FABD_HUMAN;sp|Q8IVS2|FABD_HUMAN;sp|Q8IVS2|FABD_HUMAN;	KOG2926;KOG2926;KOG2926;KOG2926;KOG2926;KOG2926;KOG2926;KOG2926;KOG2926;KOG2926;KOG2926;KOG2926;	-	K00645;	12.6049	20.295	20.0375
Smoe_00009999	scaffold_125:167216-241314	u	-	3.45245	120-1226(+)	len:369	type:complete	gi|302820534|ref|XP_002991934.1|;	PF00698.16;	sp|Q8R3F5|FABD_MOUSE;sp|Q8IVS2|FABD_HUMAN;	KOG2926;KOG2926;KOG2926;KOG2926;KOG2926;	-	K00645;	12.6049	20.295	20.0375
Smoe_00010004	scaffold_125:250068-251797	u	-	2.62158	3-326(+)	len:108	type:5prime_partial	gi|302796442|ref|XP_002979983.1|;	PF01535.15;PF01535.15;PF01535.15;PF01535.15;PF01535.15;PF01535.15;PF01535.15;PF01535.15;PF01535.15;PF01535.15;	sp|O64766|PP185_ARATH;sp|O64766|PP185_ARATH;sp|O64766|PP185_ARATH;sp|O64766|PP185_ARATH;sp|O64766|PP185_ARATH;sp|O64766|PP185_ARATH;sp|Q9SY02|PP301_ARATH;sp|Q9SY02|PP301_ARATH;sp|Q9SY02|PP301_ARATH;sp|Q9SY02|PP301_ARATH;sp|Q9SY02|PP301_ARATH;sp|Q9SY02|PP301_ARATH;sp|Q9SY02|PP301_ARATH;	KOG4197;KOG4197;KOG4197;KOG4197;KOG4197;KOG4197;KOG4197;KOG4197;KOG4197;KOG4197;KOG4197;KOG4197;KOG4197;KOG4197;KOG4197;KOG4197;KOG4197;KOG4197;KOG4197;KOG4197;KOG4197;KOG4197;KOG4197;KOG4197;KOG4197;KOG4197;KOG4197;KOG4197;KOG4197;KOG4197;KOG4197;KOG4197;	-	-	0.71512	2.79558	1.52289
Smoe_00010007	scaffold_125:286796-291061	x	430167|430167.v1.91	1.80427	2-706(+)	len:235	type:5prime_partial	gi|302820546|ref|XP_002991940.1|;	PF04597.9;	sp|Q9SFX3|OST1A_ARATH;sp|Q0DJC5|OST1A_ORYSJ;	KOG2291;KOG2291;KOG2291;KOG2291;KOG2291;	-	K12666;	114.498	63.1915	85.3583
Smoe_00010008	scaffold_125:286796-291061	x	430167|430167.v1.91	3.12532	1-540(+)	len:180	type:5prime_partial	gi|302820546|ref|XP_002991940.1|;	PF04597.9;	sp|Q9SFX3|OST1A_ARATH;sp|Q9SFX3|OST1A_ARATH;sp|Q9SFX3|OST1A_ARATH;sp|B9FDT1|OST1B_ORYSJ;sp|B9FDT1|OST1B_ORYSJ;sp|B9FDT1|OST1B_ORYSJ;	KOG2291;KOG2291;KOG2291;KOG2291;KOG2291;KOG2291;KOG2291;KOG2291;KOG2291;KOG2291;	-	K12666;	114.498	63.1915	85.3583
Smoe_00010009	scaffold_125:286796-291061	x	430167|430167.v1.91	5.73458	1-513(+)	len:171	type:5prime_partial	gi|302820546|ref|XP_002991940.1|;	PF04597.9;	sp|Q0DJC5|OST1A_ORYSJ;sp|Q9SFX3|OST1A_ARATH;	KOG2291;KOG2291;KOG2291;KOG2291;KOG2291;	-	K12666;	114.498	63.1915	85.3583
Smoe_00010014	scaffold_125:331535-333238	u	-	3.08775	139-558(+)	len:140	type:complete	gi|302820552|ref|XP_002991943.1|;	PF00732.14;PF05199.8;	sp|Q9SSM2|MDLL_ARATH;sp|Q9S746|HTH_ARATH;	KOG1238;KOG1238;KOG1238;KOG1238;KOG1238;	-	K08248;	49.8706	0.126788	0.0398892
Smoe_00010019	scaffold_125:362310-364610	u	-	1.27587	1-1545(+)	len:515	type:5prime_partial	gi|302794929|ref|XP_002979228.1|;	PF12799.2;PF13504.1;PF13504.1;PF13504.1;	sp|Q9C8L6|PPR80_ARATH;sp|Q9FXA9|PPR83_ARATH;	KOG4197;KOG4197;KOG4197;KOG4197;KOG4197;KOG4197;	-	-	3.92531	0.0444071	0.0139588
Smoe_00010021	scaffold_125:369683-372455	u	-	10.6427	60-521(+)	len:154	type:complete	gi|302820562|ref|XP_002991948.1|;	PF00009.22;PF03144.20;PF03143.12;	sp|Q43364|EFTUB_NICSY;sp|P68158|EFTU_TOBAC;	KOG0460;KOG0460;KOG0460;KOG0460;KOG0460;	AT4G20360.1;AT4G20360.1;	K02358;	7.14135	60.7991	36.0769
Smoe_00010022	scaffold_125:372788-382383	u	-	6.57882	897-1259(+)	len:121	type:complete	gi|302796422|ref|XP_002979973.1|;	PF00291.20;PF13855.1;PF07714.12;	sp|Q6R2J8|SRF8_ARATH;sp|Q9C8M9|SRF6_ARATH;	KOG1187;	AT3G14350.3;AT3G14350.2;	-	23.5957	7.79726	8.75599
Smoe_00010023	scaffold_125:372788-382383	u	-	4.95501	2767-3069(+)	len:102	type:3prime_partial	gi|302820566|ref|XP_002991950.1|;	PF00291.20;PF08263.7;	sp|P32260|CYSKP_SPIOL;sp|Q43725|CYSKM_ARATH;	KOG1252;KOG1252;KOG1252;KOG1252;KOG1252;	-	K01738;	23.5957	7.79726	8.75599
Smoe_00010039	scaffold_126:7630-8364	u	-	1.84815	1-612(+)	len:205	type:internal	gi|302820581|ref|XP_002991957.1|;	PF00010.21;	sp|Q9ZVX2|AMS_ARATH;sp|Q9LSE2|ICE1_ARATH;	-	-	-	2.59135	0	0
Smoe_00010041	scaffold_126:13427-14921	u	-	2.19793	939-1349(+)	len:137	type:complete	gi|302820585|ref|XP_002991959.1|;	PF14381.1;PF14381.1;	sp|Q9FPR3|EDR1_ARATH;sp|Q9FPR3|EDR1_ARATH;sp|Q05609|CTR1_ARATH;sp|Q05609|CTR1_ARATH;sp|Q05609|CTR1_ARATH;	KOG0192;KOG0192;KOG0192;KOG0192;KOG0192;KOG0192;KOG0192;KOG0192;KOG0192;KOG0192;KOG0192;KOG0192;KOG0192;KOG0192;	-	K04424;	6.02044	1.76575	4.12456
Smoe_00010042	scaffold_126:16019-17863	u	-	2.19059	525-923(+)	len:133	type:complete	gi|302820585|ref|XP_002991959.1|;	PF00069.20;PF07714.12;PF07714.12;	sp|Q9FPR3|EDR1_ARATH;sp|Q9FPR3|EDR1_ARATH;sp|Q9FPR3|EDR1_ARATH;sp|Q05609|CTR1_ARATH;sp|Q05609|CTR1_ARATH;sp|Q05609|CTR1_ARATH;	KOG0192;KOG0192;KOG0192;KOG0192;KOG0192;KOG0192;KOG0192;KOG0192;KOG0192;KOG0192;KOG0192;KOG0192;KOG0192;KOG0192;KOG0192;	AT5G11850.1;AT5G11850.1;	K04424;	7.11447	4.55031	5.23219
Smoe_00010043	scaffold_126:16019-17863	u	-	1.56503	355-753(+)	len:133	type:complete	gi|302820585|ref|XP_002991959.1|;	PF07714.12;PF00069.20;	sp|Q9FPR3|EDR1_ARATH;sp|Q9FPR3|EDR1_ARATH;sp|Q05609|CTR1_ARATH;sp|Q05609|CTR1_ARATH;	KOG0192;KOG0192;KOG0192;KOG0192;KOG0192;KOG0192;KOG0192;KOG0192;KOG0192;KOG0192;	AT5G11850.1;	K04424;	7.11447	4.55031	5.23219
Smoe_00010054	scaffold_126:209572-210263	u	-	1.46593	3-575(+)	len:192	type:internal	gi|302820603|ref|XP_002991968.1|;	-	sp|Q9FNA4|ELP1_ARATH;sp|O95163|ELP1_HUMAN;	KOG1920;KOG1920;KOG1920;	-	K11373;	5.14658	4.58213	6.7304
Smoe_00010055	scaffold_126:211103-212139	u	-	2.36817	1-636(+)	len:212	type:5prime_partial	gi|302820605|ref|XP_002991969.1|;	PF01571.16;PF08669.6;	sp|P49364|GCST_PEA;sp|P54260|GCST_SOLTU;	KOG2770;KOG2770;KOG2770;KOG2770;KOG2770;	-	K00605;	1.88824	6.87473	2.37739
Smoe_00010060	scaffold_126:303003-304232	u	-	1.35508	53-946(+)	len:299	type:3prime_partial	gi|462419829|gb|EMJ24092.1|;	PF02130.12;	sp|B2V7H6|YBEY_SULSY;sp|O67367|YBEY_AQUAE;	-	-	-	5.57308	41.1906	21.2267
Smoe_00010063	scaffold_126:315718-317183	u	-	3.99813	393-854(+)	len:154	type:complete	gi|302820621|ref|XP_002991977.1|;	PF05141.7;	sp|P21623|DIT1_YEAST;	-	-	-	59.9618	0.0694405	0.633734
Smoe_00010076	scaffold_126:62907-67839	u	-	7.33277	566-1063(+)	len:166	type:complete	gi|159471389|ref|XP_001693839.1|;	PF01535.15;PF01535.15;PF01535.15;PF01535.15;PF13041.1;PF12854.2;PF01535.15;	sp|Q5T655|CC147_HUMAN;sp|Q8IYE0|CC146_HUMAN;sp|Q8IYE0|CC146_HUMAN;	KOG4197;KOG4197;KOG4197;KOG4197;KOG4197;KOG4197;KOG4197;KOG4197;KOG4197;KOG4197;KOG4197;	-	-	0.561876	0.860944	0.708789
Smoe_00010078	scaffold_126:68813-70189	u	-	4.40111	1-1128(+)	len:376	type:5prime_partial	gi|302820655|ref|XP_002991994.1|;	PF13460.1;	sp|Q9STX2|VEP1_ARATH;sp|Q6PQJ9|5BPOR_DIGLA;	-	-	-	141.16	0.932349	1.71392
Smoe_00010082	scaffold_126:172248-173089	u	-	1.30477	3-311(+)	len:103	type:5prime_partial	gi|302816292|ref|XP_002989825.1|;	PF08242.7;	sp|Q8TCB7|METL6_HUMAN;sp|Q8TCB7|METL6_HUMAN;sp|Q6AXU8|METL6_RAT;sp|Q6AXU8|METL6_RAT;	KOG2361;KOG2361;KOG2361;KOG2361;KOG2361;KOG2361;KOG2361;KOG2361;KOG2361;KOG2361;	-	K00599;	2.81493	5.28057	2.99451
Smoe_00010094	scaffold_126:301107-301443	u	-	1.07084	1-330(+)	len:110	type:5prime_partial	gi|302794216|ref|XP_002978872.1|;	PF00141.18;	sp|Q9SI16|PER15_ARATH;sp|O23237|PER49_ARATH;	-	-	K00430;	0.662143	4.97204	0.178206
Smoe_00010095	scaffold_126:301526-302380	u	-	3.01919	205-774(+)	len:191	type:3prime_partial	gi|302794216|ref|XP_002978872.1|;	PF00141.18;	sp|A7NY33|PER4_VITVI;sp|Q9FLC0|PER52_ARATH;	-	-	K00430;	0.851785	0.8214	0.141519
Smoe_00010098	scaffold_126:320348-320790	u	-	1.66869	1-375(+)	len:125	type:5prime_partial	gi|190612817|gb|ACE80786.1|;	PF14432.1;	sp|Q7Y211|PP285_ARATH;sp|Q9FJY7|PP449_ARATH;	KOG4197;KOG4197;KOG4197;KOG4197;KOG4197;	-	-	0.39176	2.34894	3.20835
Smoe_00010099	scaffold_126:321450-324757	u	-	2.15294	1301-2362(+)	len:354	type:complete	gi|168044807|ref|XP_001774871.1|;	PF01535.15;PF01535.15;PF01535.15;PF01535.15;PF01535.15;	sp|Q9FWA6|PP207_ARATH;sp|Q9FWA6|PP207_ARATH;sp|Q9FWA6|PP207_ARATH;sp|Q9FWA6|PP207_ARATH;sp|Q9FWA6|PP207_ARATH;sp|Q9FWA6|PP207_ARATH;sp|Q9FWA6|PP207_ARATH;sp|Q9FWA6|PP207_ARATH;sp|Q9FWA6|PP207_ARATH;sp|Q9FWA6|PP207_ARATH;sp|Q9FWA6|PP207_ARATH;sp|Q9FWA6|PP207_ARATH;sp|Q9FWA6|PP207_ARATH;sp|P0C898|PP232_ARATH;sp|P0C898|PP232_ARATH;sp|P0C898|PP232_ARATH;sp|P0C898|PP232_ARATH;sp|P0C898|PP232_ARATH;sp|…	KOG4197;KOG4197;KOG4197;KOG4197;KOG4197;KOG4197;KOG4197;KOG4197;KOG4197;KOG4197;KOG4197;KOG4197;KOG4197;KOG4197;KOG4197;KOG4197;KOG4197;KOG4197;KOG4197;KOG4197;KOG4197;KOG4197;KOG4197;KOG4197;KOG4197;KOG4197;KOG4197;KOG4197;KOG4197;KOG4197;KOG4197;KOG4197;KOG4197;KOG4197;KOG4197;KOG4197;KOG4197;KOG4197;KOG4197;KOG4197;KOG4197;KOG4197;KOG4197;KOG4197;KOG4197;KOG4197;KOG4197;KOG4197;KOG4197;KOG4197…	-	-	0.210577	2.0916	0.61784
Smoe_00010104	scaffold_127:29177-31531	u	-	3.7521	547-849(+)	len:101	type:complete	gi|302820696|ref|XP_002992014.1|;	PF03462.13;PF00472.15;	sp|B7K0A6|RF2_CYAP8;sp|P74476|RF2_SYNY3;	KOG2726;KOG2726;KOG2726;KOG2726;	AT5G36170.3;AT5G36170.2;	K02836;	0.823945	4.83717	2.16606
Smoe_00010108	scaffold_127:44096-48349	u	-	6.20628	2724-3047(+)	len:108	type:complete	gi|302762174|ref|XP_002964509.1|;	PF00394.17;PF07731.9;PF07731.9;PF00069.20;PF07732.10;PF07732.10;	sp|Q7XUF4|CDKG2_ORYSJ;sp|Q7XUF4|CDKG2_ORYSJ;sp|Q7XUF4|CDKG2_ORYSJ;sp|A2XUW1|CDKG2_ORYSI;sp|A2XUW1|CDKG2_ORYSI;sp|A2XUW1|CDKG2_ORYSI;	KOG0663;KOG0663;KOG0663;KOG1263;KOG1263;KOG1263;KOG1263;KOG1263;KOG1263;KOG1263;KOG1263;	AT1G67580.2;AT1G67580.1;	K08818;	0.99386	1.08284	0.936039
Smoe_00010114	scaffold_127:82681-84773	u	-	4.68396	3-566(+)	len:188	type:5prime_partial	gi|302820708|ref|XP_002992020.1|;	PF02906.9;PF02256.12;	sp|A8WH18|NARFL_XENTR;sp|A8WH18|NARFL_XENTR;sp|A2RRV9|NARFL_DANRE;sp|A2RRV9|NARFL_DANRE;	KOG2439;KOG2439;KOG2439;KOG2439;KOG2439;KOG2439;KOG2439;	-	-	4.04039	3.70402	2.87425
Smoe_00010127	scaffold_127:187095-292633	u	-	3.10342	2-373(+)	len:124	type:5prime_partial	gi|302820726|ref|XP_002992029.1|;	PF01434.13;PF00004.24;	sp|Q9SAJ3|FTSHC_ARATH;sp|Q9SAJ3|FTSHC_ARATH;sp|Q9SAJ3|FTSHC_ARATH;sp|Q9SAJ3|FTSHC_ARATH;sp|Q5Z974|FTSH1_ORYSJ;sp|Q5Z974|FTSH1_ORYSJ;	KOG0731;KOG0731;KOG0731;KOG0731;KOG0731;KOG0731;KOG0731;KOG0731;KOG0731;KOG0731;KOG0731;KOG0731;	-	K03798;	5.00688	21.4681	11.0502
Smoe_00010129	scaffold_127:187095-292633	u	-	3.24893	2-361(+)	len:120	type:5prime_partial	gi|302820726|ref|XP_002992029.1|;	PF00004.24;PF01434.13;	sp|Q9SAJ3|FTSHC_ARATH;sp|Q9SAJ3|FTSHC_ARATH;sp|Q9SAJ3|FTSHC_ARATH;sp|Q9SAJ3|FTSHC_ARATH;sp|Q5Z974|FTSH1_ORYSJ;sp|Q5Z974|FTSH1_ORYSJ;	KOG0731;KOG0731;KOG0731;KOG0731;KOG0731;KOG0731;KOG0731;KOG0731;KOG0731;KOG0731;KOG0731;KOG0731;	-	K03798;	5.00688	21.4681	11.0502
Smoe_00010130	scaffold_127:304810-306012	u	-	5.3258	605-1015(+)	len:137	type:complete	gi|302820730|ref|XP_002992031.1|;	PF02469.17;PF02469.17;	sp|Q66GR0|FLA17_ARATH;sp|Q93W32|FLA18_ARATH;	KOG1437;KOG1437;KOG1437;KOG1437;KOG1437;	-	-	0.641817	0.872295	0.60442
Smoe_00010131	scaffold_127:309128-310056	u	-	2.31291	45-449(+)	len:135	type:complete	gi|302762140|ref|XP_002964492.1|;	PF01777.13;	sp|P51419|RL273_ARATH;sp|Q05462|RL27_PEA;	KOG3418;KOG3418;KOG3418;KOG3418;KOG3418;	AT4G15000.1;	K02901;	72.9502	77.9315	69.223
Smoe_00010134	scaffold_127:311905-313669	u	-	3.14767	3-455(+)	len:151	type:5prime_partial	gi|302762138|ref|XP_002964491.1|;	PF00069.20;	sp|Q8RXC8|RBK2_ARATH;sp|Q8H1D6|RBK1_ARATH;	KOG1187;KOG1187;KOG1187;KOG1187;KOG1187;	AT5G65530.1;AT5G10520.1;	-	0.386591	1.06749	0.80685
Smoe_00010145	scaffold_127:27797-29074	u	-	5.81875	3-1172(+)	len:390	type:complete	gi|302820748|ref|XP_002992040.1|;	PF08799.6;PF02840.10;	sp|Q5RE03|PRP18_PONAB;sp|Q8BM39|PRP18_MOUSE;	KOG2808;KOG2808;KOG2808;KOG2808;KOG2808;	AT1G03140.1;	K12817;	4.36835	2.39485	4.10691
Smoe_00010153	scaffold_127:84918-89805	u	-	2.82592	159-569(+)	len:137	type:complete	gi|302761394|ref|XP_002964119.1|;	PF13450.1;	sp|Q94IG7|PPOCM_SPIOL;	KOG1276;KOG1399;	-	K00574;	0.702085	11.3693	0.313222
Smoe_00010161	scaffold_127:98736-102713	u	-	8.93409	62-3109(+)	len:1016	type:complete	gi|302820770|ref|XP_002992051.1|;	PF10408.4;PF04564.10;	sp|Q9LF41|UBE4_ARATH;sp|Q9HE05|UFD2_SCHPO;	KOG2042;KOG2042;KOG2042;KOG2042;KOG2042;	-	K10597;	20.074	10.0386	12.0839
Smoe_00010179	scaffold_127:147757-148968	u	-	2.93198	459-950(+)	len:165	type:3prime_partial	gi|302820792|ref|XP_002992062.1|;	PF00204.20;	sp|Q5NBJ3|GYRB_ORYSJ;sp|Q5NBJ3|GYRB_ORYSJ;sp|Q5NBJ3|GYRB_ORYSJ;sp|Q94BZ7|GYRBM_ARATH;sp|Q94BZ7|GYRBM_ARATH;sp|Q94BZ7|GYRBM_ARATH;	KOG0355;KOG0355;KOG0355;KOG0355;KOG0355;KOG0355;KOG0355;	-	K02470;	1.0492	3.8101	2.87653
Smoe_00010180	scaffold_127:177222-180490	u	-	9.03859	1559-2638(+)	len:360	type:complete	gi|302761370|ref|XP_002964107.1|;	PF02705.11;PF02705.11;	sp|Q7XLC6|HAK11_ORYSJ;sp|Q7XLC6|HAK11_ORYSJ;sp|Q9SA05|POT10_ARATH;sp|Q9SA05|POT10_ARATH;	-	AT4G33530.1;AT2G35060.1;	K03549;	15.9945	4.60293	11.2708
Smoe_00010181	scaffold_127:177222-180490	u	-	8.1584	1089-1583(+)	len:165	type:complete	gi|302761370|ref|XP_002964107.1|;	PF02705.11;PF02705.11;	sp|Q7XLC6|HAK11_ORYSJ;sp|Q7XLC6|HAK11_ORYSJ;sp|Q9SA05|POT10_ARATH;sp|Q9SA05|POT10_ARATH;	-	AT4G33530.1;AT2G35060.1;	K03549;	15.9945	4.60293	11.2708
Smoe_00010182	scaffold_127:177222-180490	u	-	7.58077	1523-2602(+)	len:360	type:complete	gi|302761370|ref|XP_002964107.1|;	PF02705.11;PF02705.11;	sp|Q7XLC6|HAK11_ORYSJ;sp|Q7XLC6|HAK11_ORYSJ;sp|Q9SA05|POT10_ARATH;sp|Q9SA05|POT10_ARATH;	-	AT4G33530.1;AT2G35060.1;	K03549;	15.9945	4.60293	11.2708
Smoe_00010183	scaffold_127:177222-180490	u	-	3.4938	171-1118(+)	len:317	type:3prime_partial	gi|302761370|ref|XP_002964107.1|;	PF02705.11;	sp|Q7XLC6|HAK11_ORYSJ;sp|Q9SA05|POT10_ARATH;	-	AT4G33530.1;AT2G35060.1;	K03549;	15.9945	4.60293	11.2708
Smoe_00010187	scaffold_127:187095-292633	u	-	6.57292	3-1670(+)	len:557	type:internal	gi|302820796|ref|XP_002992064.1|;	PF02362.16;PF06507.8;PF02309.11;	sp|Q2R3F5|ARFW_ORYSJ;sp|Q2R3F5|ARFW_ORYSJ;sp|A2ZET6|ARFW_ORYSI;sp|A2ZET6|ARFW_ORYSI;	-	AT4G23980.2;AT4G23980.1;	-	18.0884	13.7016	1.78173
Smoe_00010188	scaffold_127:187095-292633	u	-	8.59706	1-2166(+)	len:723	type:internal	gi|302761368|ref|XP_002964106.1|;	PF02362.16;PF06507.8;PF02309.11;	sp|Q2R3F5|ARFW_ORYSJ;sp|Q2R3F5|ARFW_ORYSJ;sp|A2ZET6|ARFW_ORYSI;sp|A2ZET6|ARFW_ORYSI;	-	AT5G62000.4;AT5G62000.3;	-	18.0884	13.7016	1.78173
Smoe_00010189	scaffold_127:187095-292633	u	-	9.05721	1352-2101(+)	len:251	type:3prime_partial	gi|302820796|ref|XP_002992064.1|;	PF02362.16;PF06507.8;PF02309.11;	sp|Q2R3F5|ARFW_ORYSJ;sp|Q2R3F5|ARFW_ORYSJ;sp|A2ZET6|ARFW_ORYSI;sp|A2ZET6|ARFW_ORYSI;	-	AT5G62000.4;AT5G62000.3;	-	18.0884	13.7016	1.78173
Smoe_00010197	scaffold_127:187095-292633	u	-	1.99344	2-484(+)	len:161	type:5prime_partial	gi|302761354|ref|XP_002964099.1|;	PF05184.10;PF00026.18;	sp|O65390|APA1_ARATH;sp|O04057|ASPR_CUCPE;	KOG1339;KOG1339;KOG1339;KOG1339;KOG1339;	-	K08245;	14.8151	12.8021	18.546
Smoe_00010198	scaffold_127:187095-292633	u	-	2.20912	2-538(+)	len:179	type:5prime_partial	gi|302820804|ref|XP_002992068.1|;	PF03489.12;PF05184.10;PF00026.18;	sp|P42211|ASPRX_ORYSJ;sp|Q8VYL3|APA2_ARATH;	KOG1339;KOG1339;KOG1339;KOG1339;KOG1339;	-	K08245;	14.8151	12.8021	18.546
Smoe_00010199	scaffold_127:187095-292633	u	-	3.35623	2-532(+)	len:177	type:5prime_partial	gi|302820804|ref|XP_002992068.1|;	PF00026.18;PF00026.18;	sp|O65390|APA1_ARATH;sp|O65390|APA1_ARATH;sp|Q42456|ASPR1_ORYSJ;sp|Q42456|ASPR1_ORYSJ;	KOG1339;KOG1339;KOG1339;KOG1339;KOG1339;KOG1339;KOG1339;KOG1339;KOG1339;KOG1339;	-	K01379;	41.6283	28.4383	33.0299
Smoe_00010201	scaffold_127:187095-292633	u	-	6.00698	151-1230(+)	len:360	type:complete	gi|302820806|ref|XP_002992069.1|;	PF01321.13;PF00557.19;PF00557.19;	sp|A6RK67|AMPP1_BOTFB;sp|A6RK67|AMPP1_BOTFB;sp|A7E4T8|AMPP1_SCLS1;sp|A7E4T8|AMPP1_SCLS1;	KOG2413;KOG2413;KOG2413;KOG2413;KOG2413;KOG2413;KOG2413;KOG2413;KOG2413;KOG2413;	-	K01262;	19.2028	8.62815	9.5217
Smoe_00010202	scaffold_127:187095-292633	u	-	3.9191	151-1077(+)	len:310	type:3prime_partial	gi|302820806|ref|XP_002992069.1|;	PF01321.13;	sp|A2QGR5|AMPP1_ASPNC;sp|C1H978|AMPP1_PARBA;	KOG2413;KOG2413;KOG2413;KOG2413;KOG2413;	-	K01262;	19.2028	8.62815	9.5217
Smoe_00010214	scaffold_127:308225-309107	u	-	1.21296	1-882(+)	len:295	type:internal	gi|302784530|ref|XP_002974037.1|;	PF01535.15;PF01535.15;PF01535.15;PF01535.15;PF01535.15;PF01535.15;PF01535.15;	sp|O64766|PP185_ARATH;sp|O64766|PP185_ARATH;sp|O64766|PP185_ARATH;sp|O64766|PP185_ARATH;sp|O64766|PP185_ARATH;sp|O64766|PP185_ARATH;sp|Q9SY02|PP301_ARATH;sp|Q9SY02|PP301_ARATH;sp|Q9SY02|PP301_ARATH;sp|Q9SY02|PP301_ARATH;sp|Q9SY02|PP301_ARATH;sp|Q9SY02|PP301_ARATH;	KOG4197;KOG4197;KOG4197;KOG4197;KOG4197;KOG4197;KOG4197;KOG4197;KOG4197;KOG4197;KOG4197;KOG4197;KOG4197;KOG4197;KOG4197;KOG4197;KOG4197;KOG4197;KOG4197;KOG4197;KOG4197;KOG4197;KOG4197;KOG4197;KOG4197;KOG4197;KOG4197;KOG4197;KOG4197;KOG4197;KOG4197;KOG4197;	-	-	0.864941	6.97023	3.71889
Smoe_00010215	scaffold_127:326048-327885	u	-	3.71437	235-1461(+)	len:409	type:complete	gi|302820816|ref|XP_002992074.1|;	PF00271.26;PF13959.1;PF00270.24;	sp|Q0DLB9|RH17_ORYSJ;sp|Q0DLB9|RH17_ORYSJ;sp|Q7XJN0|RH17_ARATH;sp|Q7XJN0|RH17_ARATH;	KOG0348;KOG0348;KOG0348;KOG0348;KOG0348;KOG0348;KOG0348;KOG0348;KOG0342;KOG0342;	-	K14806;	3.52979	2.65797	2.25342
Smoe_00010216	scaffold_127:326048-327885	u	-	3.07928	63-1394(+)	len:444	type:complete	gi|302820816|ref|XP_002992074.1|;	PF00271.26;PF13959.1;	sp|Q0DLB9|RH17_ORYSJ;sp|Q0DLB9|RH17_ORYSJ;sp|Q0DLB9|RH17_ORYSJ;sp|Q7XJN0|RH17_ARATH;sp|Q7XJN0|RH17_ARATH;sp|Q7XJN0|RH17_ARATH;	KOG0348;KOG0348;KOG0348;KOG0348;KOG0348;KOG0348;KOG0348;KOG0348;KOG0348;KOG0348;KOG0348;	-	K14806;	3.52979	2.65797	2.25342
Smoe_00010258	scaffold_129:171073-175611	u	-	6.94044	3-350(+)	len:116	type:5prime_partial	gi|302790706|ref|XP_002977120.1|;	PF08132.6;PF01536.11;PF02784.11;PF00278.17;	sp|Q04694|DCAM_SOLTU;sp|Q38IY3|DCAM_SOLCI;	KOG0788;KOG0788;KOG0788;KOG0622;KOG0622;	AT5G15950.2;AT5G15950.1;	K01581;	87.6289	29.4902	58.4218
Smoe_00010259	scaffold_129:171073-175611	u	-	6.98652	468-2930(+)	len:821	type:complete	gi|302790706|ref|XP_002977120.1|;	PF08132.6;PF01536.11;PF02784.11;PF00278.17;	sp|Q04694|DCAM_SOLTU;sp|Q38IY3|DCAM_SOLCI;	KOG0788;KOG0788;KOG0788;KOG0622;KOG0622;	AT5G15950.2;AT5G15950.1;	K01581;	87.6289	29.4902	58.4218
Smoe_00010260	scaffold_129:171073-175611	u	-	6.98652	468-2930(+)	len:821	type:complete	gi|302790706|ref|XP_002977120.1|;	PF08132.6;PF01536.11;PF02784.11;PF00278.17;	sp|Q04694|DCAM_SOLTU;sp|Q38IY3|DCAM_SOLCI;	KOG0788;KOG0788;KOG0788;KOG0622;KOG0622;	AT5G15950.2;AT5G15950.1;	K01581;	87.6289	29.4902	58.4218
Smoe_00010261	scaffold_129:171073-175611	u	-	6.98912	459-2921(+)	len:821	type:complete	gi|302790706|ref|XP_002977120.1|;	PF08132.6;PF01536.11;PF02784.11;PF00278.17;	sp|Q04694|DCAM_SOLTU;sp|Q38IY3|DCAM_SOLCI;	KOG0788;KOG0788;KOG0788;KOG0622;KOG0622;	AT5G15950.2;AT5G15950.1;	K01581;	87.6289	29.4902	58.4218
Smoe_00010262	scaffold_129:192409-195624	u	-	2.50976	2243-2674(+)	len:144	type:complete	gi|302790708|ref|XP_002977121.1|;	PF05757.6;PF00069.20;	sp|D7UPN3|CERK1_ORYSJ;sp|D7UPN3|CERK1_ORYSJ;sp|A8R7E6|CERK1_ARATH;sp|A8R7E6|CERK1_ARATH;	-	-	K13429;	53.8461	245.641	109.245
Smoe_00010264	scaffold_129:199563-200428	u	-	1.03071	1-438(+)	len:146	type:5prime_partial	gi|302820906|ref|XP_002992118.1|;	PF08772.6;	sp|Q3T042|NOB1_BOVIN;sp|Q3T042|NOB1_BOVIN;sp|Q9ULX3|NOB1_HUMAN;sp|Q9ULX3|NOB1_HUMAN;	KOG2463;KOG2463;KOG2463;KOG2463;KOG2463;KOG2463;KOG2463;	-	K11883;	0.863398	1.59426	1.75074
Smoe_00010271	scaffold_129:242427-247882	u	-	7.85794	2191-2574(+)	len:128	type:complete	gi|302790720|ref|XP_002977127.1|;	PF04565.11;PF04567.12;PF00562.23;PF04563.10;PF00562.23;PF00562.23;PF04560.15;	sp|P59470|RPC2_MOUSE;sp|P59470|RPC2_MOUSE;sp|P59470|RPC2_MOUSE;sp|P59470|RPC2_MOUSE;sp|P59470|RPC2_MOUSE;sp|P59470|RPC2_MOUSE;sp|Q9NW08|RPC2_HUMAN;sp|Q9NW08|RPC2_HUMAN;sp|Q9NW08|RPC2_HUMAN;sp|Q9NW08|RPC2_HUMAN;sp|Q9NW08|RPC2_HUMAN;sp|Q9NW08|RPC2_HUMAN;	KOG0215;KOG0215;KOG0215;KOG0215;KOG0215;KOG0215;KOG0215;KOG0215;KOG0215;KOG0215;KOG0215;KOG0215;KOG0215;KOG0215;KOG0215;KOG0215;KOG0215;KOG0215;KOG0215;KOG0215;KOG0215;KOG0215;KOG0215;KOG0215;KOG0215;KOG0215;KOG0215;	AT5G45140.1;AT5G45140.1;	K03021;	29.5867	31.3975	27.5043
Smoe_00010272	scaffold_129:242427-247882	u	-	8.11823	2067-2450(+)	len:128	type:complete	gi|302820918|ref|XP_002992124.1|;	PF00562.23;PF00562.23;PF04560.15;PF04563.10;PF04565.11;PF04567.12;PF00562.23;PF00562.23;	sp|P59470|RPC2_MOUSE;sp|P59470|RPC2_MOUSE;sp|P59470|RPC2_MOUSE;sp|Q9NW08|RPC2_HUMAN;sp|Q9NW08|RPC2_HUMAN;sp|Q9NW08|RPC2_HUMAN;	KOG0215;KOG0215;KOG0215;KOG0215;KOG0215;KOG0215;KOG0215;KOG0215;KOG0215;KOG0215;KOG0215;KOG0215;KOG0215;KOG0215;KOG0215;KOG0215;KOG0215;KOG0215;KOG0215;KOG0215;KOG0215;KOG0215;KOG0215;KOG0215;KOG0215;KOG0215;KOG0215;KOG0215;	AT5G45140.1;AT5G45140.1;	K03021;	29.5867	31.3975	27.5043
Smoe_00010273	scaffold_129:242427-247882	u	-	1.36982	86-451(+)	len:123	type:3prime_partial	gi|302820918|ref|XP_002992124.1|;	PF04565.11;	sp|P59470|RPC2_MOUSE;sp|Q9NW08|RPC2_HUMAN;	KOG0215;KOG0215;KOG0215;KOG0215;KOG0215;	AT5G45140.1;	K03021;	29.5867	31.3975	27.5043
Smoe_00010275	scaffold_129:269516-273120	u	-	7.76082	1-528(+)	len:176	type:5prime_partial	gi|302820922|ref|XP_002992126.1|;	PF02922.13;PF00128.19;	sp|Q9M0S5|ISOA3_ARATH;sp|Q9M0S5|ISOA3_ARATH;sp|O04196|ISOA1_ARATH;sp|O04196|ISOA1_ARATH;	KOG0470;KOG0470;KOG0470;KOG0470;KOG0470;KOG0470;KOG0470;KOG0470;	-	K01214;	9.21202	16.8346	15.3659
Smoe_00010276	scaffold_129:269516-273120	u	-	7.03101	576-2198(+)	len:541	type:complete	gi|302820922|ref|XP_002992126.1|;	PF02922.13;PF00128.19;	sp|Q9M0S5|ISOA3_ARATH;sp|Q9M0S5|ISOA3_ARATH;sp|O04196|ISOA1_ARATH;sp|O04196|ISOA1_ARATH;	KOG0470;KOG0470;KOG0470;KOG0470;KOG0470;KOG0470;KOG0470;KOG0470;	-	K01214;	9.21202	16.8346	15.3659
Smoe_00010278	scaffold_129:287958-290311	u	-	3.26878	3-365(+)	len:121	type:5prime_partial	gi|302790728|ref|XP_002977131.1|;	PF13344.1;PF13242.1;PF13344.1;	sp|P0DKC4|PGP1B_ARATH;sp|P0DKC4|PGP1B_ARATH;sp|P0DKC3|PGP1A_ARATH;sp|P0DKC3|PGP1A_ARATH;	KOG2882;KOG2882;KOG2882;KOG2882;KOG2882;KOG2882;KOG2882;KOG2882;KOG2882;KOG2882;	AT5G36790.3;AT5G36790.3;AT5G36790.2;AT5G36790.2;	K19269;	9.82595	10.625	6.76576
Smoe_00010279	scaffold_129:287958-290311	u	-	2.30631	921-1220(+)	len:100	type:complete	gi|302820924|ref|XP_002992127.1|;	PF13344.1;PF13242.1;	sp|P0DKC4|PGP1B_ARATH;sp|P0DKC4|PGP1B_ARATH;sp|P0DKC3|PGP1A_ARATH;sp|P0DKC3|PGP1A_ARATH;	KOG2882;KOG2882;KOG2882;KOG2882;KOG2882;KOG2882;KOG2882;KOG2882;KOG0028;	AT5G36790.3;AT5G36790.2;	K19269;	9.82595	10.625	6.76576
Smoe_00010280	scaffold_129:287958-290311	u	-	2.83636	2-361(+)	len:120	type:5prime_partial	gi|302820924|ref|XP_002992127.1|;	PF13344.1;PF13242.1;PF13344.1;	sp|P0DKC4|PGP1B_ARATH;sp|P0DKC3|PGP1A_ARATH;	KOG2882;KOG2882;KOG2882;KOG2882;KOG2882;	AT5G36790.3;AT5G36790.3;AT5G36790.2;AT5G36790.2;	K19269;	9.82595	10.625	6.76576
Smoe_00010282	scaffold_129:297511-300381	u	-	2.66352	1361-2341(+)	len:328	type:3prime_partial	gi|302785924|ref|XP_002974733.1|;	PF12796.2;	sp|Q7XI08|XB34_ORYSJ;sp|Q9FPH0|XB34_ARATH;	KOG4177;KOG4177;	-	-	1.37412	3.52794	1.95672
Smoe_00010283	scaffold_129:297511-300381	u	-	3.10038	484-2331(+)	len:617	type:3prime_partial	gi|302785924|ref|XP_002974733.1|;	PF12796.2;	sp|Q7XI08|XB34_ORYSJ;sp|Q9FPH0|XB34_ARATH;	KOG0504;KOG0504;KOG4177;	-	-	1.37412	3.52794	1.95672
Smoe_00010291	scaffold_129:362700-363324	u	-	1.38254	1-402(+)	len:134	type:5prime_partial	gi|302820946|ref|XP_002992138.1|;	PF03016.10;	sp|Q9LFP3|GLYT4_ARATH;sp|Q9LFP3|GLYT4_ARATH;sp|Q9SSE8|GLYT1_ARATH;sp|Q9SSE8|GLYT1_ARATH;	KOG1021;KOG1021;KOG1021;KOG1021;KOG1021;KOG1021;KOG1021;KOG1021;KOG1021;KOG1021;	-	-	2.85599	7.66371	3.12787
Smoe_00010303	scaffold_129:51-50214	u	-	4.58889	673-1161(+)	len:163	type:complete	gi|302790984|ref|XP_002977259.1|;	PF00254.23;PF00254.23;PF00254.23;	sp|Q43207|FKB70_WHEAT;sp|Q43207|FKB70_WHEAT;sp|Q43207|FKB70_WHEAT;sp|Q43207|FKB70_WHEAT;sp|Q43207|FKB70_WHEAT;sp|Q43207|FKB70_WHEAT;sp|Q43207|FKB70_WHEAT;sp|Q9FJL3|FKB65_ARATH;sp|Q9FJL3|FKB65_ARATH;sp|Q9FJL3|FKB65_ARATH;sp|Q9FJL3|FKB65_ARATH;sp|Q9FJL3|FKB65_ARATH;sp|Q9FJL3|FKB65_ARATH;sp|Q9FJL3|FKB65_ARATH;	KOG0543;KOG0543;KOG0543;KOG0543;KOG0543;KOG0543;KOG0543;KOG0543;KOG0543;KOG0543;KOG0543;KOG0543;KOG0543;KOG0543;KOG0543;KOG0543;KOG0543;KOG0543;KOG0543;KOG0543;KOG0543;KOG0543;KOG0543;KOG0543;KOG0543;KOG0543;KOG0543;KOG0543;	-	K09571;	12.6128	6.81762	10.5181
Smoe_00010305	scaffold_129:53297-59287	u	-	4.00847	2-334(+)	len:111	type:5prime_partial	gi|302757808|ref|XP_002962327.1|;	PF01535.15;PF01535.15;PF01535.15;PF01535.15;PF00069.20;	sp|Q9FLV4|Y5248_ARATH;sp|Q9XID3|Y1343_ARATH;	-	-	-	4.50722	1.86624	0.552854
Smoe_00010308	scaffold_129:78264-78881	u	-	1.96686	1-615(+)	len:206	type:internal	gi|302820962|ref|XP_002992146.1|;	PF00378.15;	sp|Q5RFG0|ECH1_PONAB;sp|Q62651|ECH1_RAT;	KOG1681;KOG1681;KOG1681;KOG1681;KOG1681;	-	K12663;	8.96448	10.0373	9.75966
Smoe_00010312	scaffold_129:92563-93429	u	-	1.91141	1-633(+)	len:211	type:5prime_partial	gi|302790994|ref|XP_002977264.1|;	PF01566.13;	sp|Q9FN18|NRAM4_ARATH;sp|Q9SNV9|NRAM3_ARATH;	KOG1291;KOG1291;KOG1291;KOG1291;KOG1291;	-	K12347;	7.59353	2.29568	6.20363
Smoe_00010313	scaffold_129:93563-95543	u	-	2.18081	1098-1622(+)	len:176	type:3prime_partial	gi|302790994|ref|XP_002977264.1|;	PF01535.15;PF01535.15;PF01535.15;PF01566.13;	sp|Q9SNV9|NRAM3_ARATH;sp|Q9SNV9|NRAM3_ARATH;sp|Q9C6B2|NRAM2_ARATH;sp|Q9C6B2|NRAM2_ARATH;	KOG1291;KOG1291;KOG1291;KOG1291;KOG1291;KOG1291;KOG1291;KOG1291;KOG1291;KOG1291;	-	K12347;	2.47816	3.55704	2.49101
Smoe_00010323	scaffold_129:175792-176184	u	-	1.08473	1-390(+)	len:131	type:internal	gi|302791008|ref|XP_002977271.1|;	PF01535.15;PF01535.15;PF01535.15;PF01535.15;	sp|O64766|PP185_ARATH;sp|O64766|PP185_ARATH;sp|O64766|PP185_ARATH;sp|O64766|PP185_ARATH;sp|O64766|PP185_ARATH;sp|O64766|PP185_ARATH;sp|O64766|PP185_ARATH;sp|Q9SY02|PP301_ARATH;sp|Q9SY02|PP301_ARATH;sp|Q9SY02|PP301_ARATH;sp|Q9SY02|PP301_ARATH;sp|Q9SY02|PP301_ARATH;sp|Q9SY02|PP301_ARATH;sp|Q9SY02|PP301_ARATH;sp|Q9SY02|PP301_ARATH;	KOG4197;KOG4197;KOG4197;KOG4197;KOG4197;KOG4197;KOG4197;KOG4197;KOG4197;KOG4197;KOG4197;KOG4197;KOG4197;KOG4197;KOG4197;KOG4197;KOG4197;KOG4197;KOG4197;KOG4197;KOG4197;KOG4197;KOG4197;KOG4197;KOG4197;KOG4197;KOG4197;KOG4197;KOG4197;KOG4197;KOG4197;KOG4197;KOG4197;KOG4197;	-	-	0.728874	3.91688	1.45128
Smoe_00010332	scaffold_129:267073-269138	u	-	3.47405	825-1256(+)	len:144	type:complete	gi|302821000|ref|XP_002992165.1|;	PF00134.18;	sp|Q2RAC5|CCT13_ORYSJ;sp|Q2QQS5|CCT14_ORYSJ;	KOG0834;KOG0834;KOG0834;KOG0834;KOG0834;	-	K15188;	1.24177	1.20899	1.3518
Smoe_00010335	scaffold_129:277802-278375	u	-	2.25499	100-459(+)	len:120	type:complete	gi|302821004|ref|XP_002992167.1|;	PF00141.18;	sp|A7NY33|PER4_VITVI;sp|P22195|PER1_ARAHY;	-	AT5G58400.1;	K00430;	0.129662	2.25204	2.49852
Smoe_00010336	scaffold_129:285788-287863	u	-	3.78828	79-1263(+)	len:395	type:complete	gi|302791028|ref|XP_002977281.1|;	PF13365.1;PF13180.1;	sp|O22609|DEGP1_ARATH;sp|O22609|DEGP1_ARATH;sp|Q9LU10|DEGP8_ARATH;sp|Q9LU10|DEGP8_ARATH;	KOG1320;KOG1320;KOG1320;KOG1320;KOG1320;KOG1320;KOG1320;	-	-	10.8463	14.8928	8.49031
Smoe_00010337	scaffold_129:285788-287863	u	-	3.16663	118-912(+)	len:265	type:complete	gi|302791028|ref|XP_002977281.1|;	PF13365.1;PF13180.1;PF00089.21;	sp|O22609|DEGP1_ARATH;sp|O22609|DEGP1_ARATH;sp|O22609|DEGP1_ARATH;sp|Q9LU10|DEGP8_ARATH;sp|Q9LU10|DEGP8_ARATH;sp|Q9LU10|DEGP8_ARATH;	KOG1320;KOG1320;KOG1320;KOG1320;KOG1320;KOG1320;KOG1320;KOG1320;KOG1320;KOG1320;	-	-	10.8463	14.8928	8.49031
Smoe_00010343	scaffold_129:316617-326914	u	-	4.03257	1156-1461(+)	len:102	type:complete	gi|302821016|ref|XP_002992173.1|;	PF04101.11;PF11894.3;	sp|Q5I0K7|ALG13_RAT;sp|O14190|ALG13_SCHPO;	KOG3349;KOG3349;KOG3349;KOG4833;KOG4833;	-	K07432;	51.3131	31.1299	49.1968
Smoe_00010344	scaffold_129:316617-326914	u	-	4.2886	1159-1464(+)	len:102	type:complete	gi|302821016|ref|XP_002992173.1|;	PF04101.11;PF11894.3;	sp|Q5I0K7|ALG13_RAT;sp|O14190|ALG13_SCHPO;	KOG4833;KOG3349;KOG3349;KOG3349;	-	K07432;	51.3131	31.1299	49.1968
Smoe_00010346	scaffold_129:316617-326914	u	-	2.76605	1-300(+)	len:100	type:5prime_partial	gi|302791038|ref|XP_002977286.1|;	PF04101.11;PF11894.3;	sp|Q5I0K7|ALG13_RAT;sp|O14190|ALG13_SCHPO;	KOG3349;KOG4833;KOG3349;KOG3349;KOG3349;	-	K07432;	51.3131	31.1299	49.1968
Smoe_00010449	scaffold_13:712761-716887	s	170977|170977.v1.91	3.19186	3-740(+)	len:246	type:5prime_partial	gi|297850762|ref|XP_002893262.1|;	-	sp|Q9FNX8|LOX4_ARATH;sp|Q9FNX8|LOX4_ARATH;sp|O24371|LOX31_SOLTU;sp|O24371|LOX31_SOLTU;	-	-	K00454;	6.98822	3.50477	3.34346
Smoe_00010450	scaffold_13:712761-716887	s	170977|170977.v1.91	3.15324	378-833(+)	len:152	type:complete	gi|297850762|ref|XP_002893262.1|;	-	sp|Q76I22|LOX1_ORYSJ;sp|P29114|LOX1_HORVU;	-	-	-	6.98822	3.50477	3.34346
Smoe_00010508	scaffold_13:1349389-1350048	u	-	3.79597	3-641(+)	len:213	type:5prime_partial	gi|168023730|ref|XP_001764390.1|;	PF00190.17;	sp|Q9FIC8|GL116_ARATH;sp|P92999|GL118_ARATH;	-	-	-	6.15262	0.092583	0.117169
Smoe_00010931	scaffold_13:1500490-1501954	u	-	1.83793	578-952(+)	len:125	type:complete	gi|302820593|ref|XP_002991963.1|;	PF01535.15;PF01535.15;PF01535.15;PF12854.2;PF13041.1;	sp|Q9C8L6|PPR80_ARATH;sp|Q9C8L6|PPR80_ARATH;sp|Q9C8L6|PPR80_ARATH;sp|Q9C8L6|PPR80_ARATH;sp|Q9C8L6|PPR80_ARATH;sp|Q9C8L6|PPR80_ARATH;sp|Q9SY02|PP301_ARATH;sp|Q9SY02|PP301_ARATH;sp|Q9SY02|PP301_ARATH;sp|Q9SY02|PP301_ARATH;sp|Q9SY02|PP301_ARATH;sp|Q9SY02|PP301_ARATH;sp|Q9SY02|PP301_ARATH;	KOG4197;KOG4197;KOG4197;KOG4197;KOG4197;KOG4197;KOG4197;KOG4197;KOG4197;KOG4197;KOG4197;KOG4197;KOG4197;KOG4197;KOG4197;KOG4197;KOG4197;KOG4197;KOG4197;KOG4197;KOG4197;KOG4197;KOG4197;KOG4197;KOG4197;KOG4197;KOG4197;	-	-	1.13816	2.91876	1.79333
Smoe_00010955	scaffold_13:1629842-1632179	x	29495|29495.v1.91	1.5445	1193-1714(+)	len:175	type:3prime_partial	gi|125542249|gb|EAY88388.1|;	-	sp|O49741|GATA2_ARATH;sp|O49743|GATA4_ARATH;	KOG1601;KOG1601;KOG1601;KOG1601;KOG1601;	AT3G24050.1;	-	0.721669	0.174495	0.18295
Smoe_00010982	scaffold_13:1784373-1785321	u	-	3.00521	290-673(+)	len:128	type:complete	gi|302807022|ref|XP_002985242.1|;	-	sp|Q94C37|HDG2_ARATH;sp|Q94C37|HDG2_ARATH;sp|Q93V99|PDF2_ARATH;sp|Q93V99|PDF2_ARATH;	-	-	K09338;	0.332249	1.60271	0.828251
Smoe_00010983	scaffold_13:1785474-1786973	u	-	5.5828	2-1201(+)	len:401	type:internal	gi|302773265|ref|XP_002970050.1|;	PF00046.24;PF01852.14;	sp|Q8RWU4|ATML1_ARATH;sp|Q93V99|PDF2_ARATH;	-	AT3G61150.1;	K09338;	0.296646	1.57306	0.385237
Smoe_00010984	scaffold_13:1785474-1786973	u	-	5.47749	2-1198(+)	len:400	type:internal	gi|109729916|tpg|DAA05772.1|;	PF00046.24;PF01852.14;	sp|Q8RWU4|ATML1_ARATH;sp|Q93V99|PDF2_ARATH;	-	AT3G61150.1;	K09338;	0.296646	1.57306	0.385237
Smoe_00011148	scaffold_130:157447-162351	u	-	2.42314	2256-2699(+)	len:148	type:complete	gi|302821061|ref|XP_002992195.1|;	PF00855.12;PF05964.9;PF05965.9;PF00856.23;PF13832.1;	sp|Q9C5X4|ATX1_ARATH;sp|Q9C5X4|ATX1_ARATH;sp|Q9C5X4|ATX1_ARATH;sp|Q9C5X4|ATX1_ARATH;sp|P0CB22|ATX2_ARATH;sp|P0CB22|ATX2_ARATH;sp|P0CB22|ATX2_ARATH;sp|P0CB22|ATX2_ARATH;	KOG1080;KOG1080;KOG1080;KOG1080;KOG1080;KOG1084;	-	-	24.9923	13.3024	13.2422
Smoe_00011149	scaffold_130:157447-162351	u	-	2.67408	1309-1890(+)	len:194	type:complete	gi|302821061|ref|XP_002992195.1|;	PF00855.12;PF05964.9;PF05965.9;PF13832.1;PF00856.23;	sp|Q9C5X4|ATX1_ARATH;sp|Q9C5X4|ATX1_ARATH;sp|Q9C5X4|ATX1_ARATH;sp|P0CB22|ATX2_ARATH;sp|P0CB22|ATX2_ARATH;sp|P0CB22|ATX2_ARATH;	KOG1080;KOG1080;KOG1080;KOG1080;KOG1084;	-	-	24.9923	13.3024	13.2422
Smoe_00011155	scaffold_130:191024-194447	u	-	1.94631	1331-1636(+)	len:102	type:complete	gi|302821071|ref|XP_002992200.1|;	PF03909.12;PF13639.1;	sp|O82353|ATL67_ARATH;sp|Q9FL42|ATL69_ARATH;	KOG0800;KOG0800;KOG0800;KOG0800;KOG0800;	-	-	24.4516	14.021	12.6628
Smoe_00011163	scaffold_130:224351-339436	u	-	6.96754	790-1323(+)	len:178	type:complete	gi|302792374|ref|XP_002977953.1|;	PF00171.17;PF00171.17;	sp|P24549|AL1A1_MOUSE;sp|P24549|AL1A1_MOUSE;sp|P86886|AL1A1_MESAU;sp|P86886|AL1A1_MESAU;	KOG2450;KOG2450;KOG2450;KOG2450;KOG2450;KOG2450;KOG2450;KOG2450;KOG2450;KOG2450;	-	K00128;	0.80901	1.20546	1.01981
Smoe_00011166	scaffold_130:224351-339436	u	-	5.78948	254-1381(+)	len:376	type:complete	gi|302821089|ref|XP_002992209.1|;	PF00175.16;	sp|O23877|FENR3_ORYSJ;sp|P41345|FENR2_ORYSJ;	KOG1158;KOG1158;KOG1158;KOG1158;KOG1158;	AT4G05390.2;AT4G05390.1;	K02641;	22.5119	22.125	22.2107
Smoe_00011168	scaffold_130:224351-339436	u	-	2.54254	1414-1941(+)	len:176	type:complete	gi|116788564|gb|ABK24923.1|;	PF00083.19;PF00083.19;PF00083.19;	sp|Q6AWX0|XYLL2_ARATH;sp|Q6AWX0|XYLL2_ARATH;sp|Q6AWX0|XYLL2_ARATH;sp|Q8L6Z8|XYLL1_ARATH;sp|Q8L6Z8|XYLL1_ARATH;sp|Q8L6Z8|XYLL1_ARATH;	KOG0254;KOG0254;KOG0254;KOG0254;KOG0254;KOG0254;KOG0254;KOG0254;KOG0254;KOG0254;KOG0254;KOG0254;KOG0254;KOG0254;KOG0254;	-	-	17.195	17.8999	17.1998
Smoe_00011171	scaffold_130:224351-339436	u	-	2.68953	1-999(+)	len:333	type:complete	gi|302821101|ref|XP_002992215.1|;	PF13905.1;PF07649.7;	sp|Q0JIL1|NRX2_ORYSJ;sp|Q0JIL1|NRX2_ORYSJ;sp|O80763|NRX1_ARATH;sp|O80763|NRX1_ARATH;sp|O80763|NRX1_ARATH;	KOG2501;KOG2501;KOG2501;KOG2501;	-	K17609;	10.1514	2.98288	26.5255
Smoe_00011174	scaffold_130:224351-339436	u	-	4.33384	4354-4653(+)	len:100	type:complete	gi|302821103|ref|XP_002992216.1|;	PF01535.15;PF01535.15;PF01535.15;PF12854.2;PF01535.15;PF01535.15;PF01535.15;PF01535.15;PF01535.15;PF01535.15;PF01535.15;PF01535.15;PF01535.15;PF01535.15;PF09262.6;PF00004.24;PF00004.24;	sp|Q9FNP1|PEX1_ARATH;sp|Q9FNP1|PEX1_ARATH;sp|Q9FNP1|PEX1_ARATH;sp|Q9FNP1|PEX1_ARATH;sp|Q56XI1|PPR25_ARATH;sp|Q56XI1|PPR25_ARATH;sp|Q56XI1|PPR25_ARATH;	KOG0735;KOG0735;KOG0735;KOG0735;KOG4197;KOG4197;KOG4197;KOG4197;KOG4197;KOG4197;KOG4197;KOG0735;KOG0735;KOG0735;	-	K13338;	4.22686	10.3032	6.93329
Smoe_00011175	scaffold_130:224351-339436	u	-	4.98808	5511-6113(+)	len:201	type:complete	gi|302821103|ref|XP_002992216.1|;	PF01535.15;PF01535.15;PF01535.15;PF12854.2;PF01535.15;PF01535.15;PF01535.15;PF01535.15;PF01535.15;PF01535.15;PF01535.15;PF01535.15;PF01535.15;PF01535.15;PF09262.6;PF00004.24;PF00004.24;	sp|Q9FNP1|PEX1_ARATH;sp|Q9FNP1|PEX1_ARATH;sp|O43933|PEX1_HUMAN;sp|O43933|PEX1_HUMAN;	KOG0735;KOG0735;KOG0735;KOG0735;KOG4197;KOG4197;KOG4197;KOG4197;KOG4197;KOG4197;KOG4197;	-	K13338;	4.22686	10.3032	6.93329
Smoe_00011176	scaffold_130:224351-339436	u	-	2.35379	4784-5083(+)	len:100	type:complete	gi|302821103|ref|XP_002992216.1|;	PF00004.24;PF00004.24;PF09262.6;PF01535.15;PF01535.15;PF01535.15;PF12854.2;PF01535.15;PF01535.15;PF01535.15;PF01535.15;PF01535.15;PF01535.15;PF01535.15;PF01535.15;PF01535.15;PF01535.15;PF00004.24;	sp|Q9FNP1|PEX1_ARATH;sp|Q9FNP1|PEX1_ARATH;sp|Q9FNP1|PEX1_ARATH;sp|Q9FNP1|PEX1_ARATH;sp|Q9FNP1|PEX1_ARATH;sp|Q9FNP1|PEX1_ARATH;sp|Q9FNP1|PEX1_ARATH;sp|Q9FNP1|PEX1_ARATH;sp|Q9SY02|PP301_ARATH;sp|Q9SY02|PP301_ARATH;	KOG0735;KOG0735;KOG0735;KOG0735;KOG0735;KOG0735;KOG0735;KOG0735;KOG4197;KOG4197;KOG4197;KOG4197;KOG4197;KOG4197;KOG4197;KOG4197;KOG4197;	-	-	4.22686	10.3032	6.93329
Smoe_00011177	scaffold_130:224351-339436	u	-	3.81786	4564-4863(+)	len:100	type:complete	gi|302821103|ref|XP_002992216.1|;	PF00004.24;PF00004.24;PF01535.15;PF01535.15;PF01535.15;PF12854.2;PF01535.15;PF01535.15;PF01535.15;PF01535.15;PF01535.15;PF01535.15;PF01535.15;PF01535.15;PF01535.15;PF01535.15;PF09262.6;PF00004.24;	sp|Q9FNP1|PEX1_ARATH;sp|Q9FNP1|PEX1_ARATH;sp|Q9FNP1|PEX1_ARATH;sp|Q9FNP1|PEX1_ARATH;sp|Q9FNP1|PEX1_ARATH;sp|Q9FNP1|PEX1_ARATH;sp|O43933|PEX1_HUMAN;sp|O43933|PEX1_HUMAN;sp|O43933|PEX1_HUMAN;	KOG0735;KOG0735;KOG0735;KOG0735;KOG0735;KOG0735;KOG4197;KOG4197;KOG0735;KOG0735;KOG0735;KOG4197;KOG4197;KOG4197;KOG4197;KOG4197;	-	-	4.22686	10.3032	6.93329
Smoe_00011179	scaffold_130:224351-339436	u	-	5.22046	1-1656(+)	len:552	type:5prime_partial	gi|302821103|ref|XP_002992216.1|;	PF01535.15;PF01535.15;PF01535.15;PF12854.2;PF01535.15;PF01535.15;PF01535.15;PF01535.15;PF01535.15;PF01535.15;PF01535.15;PF01535.15;PF01535.15;PF01535.15;PF09262.6;PF00004.24;PF00004.24;	sp|Q9FNP1|PEX1_ARATH;sp|Q9FNP1|PEX1_ARATH;sp|O43933|PEX1_HUMAN;sp|O43933|PEX1_HUMAN;	KOG0735;KOG0735;KOG0735;KOG0735;KOG4197;KOG4197;KOG4197;KOG4197;KOG4197;KOG0735;	-	K13338;	4.22686	10.3032	6.93329
Smoe_00011180	scaffold_130:224351-339436	u	-	4.96426	5716-6318(+)	len:201	type:complete	gi|302821103|ref|XP_002992216.1|;	PF01535.15;PF01535.15;PF01535.15;PF12854.2;PF01535.15;PF01535.15;PF01535.15;PF01535.15;PF01535.15;PF01535.15;PF01535.15;PF01535.15;PF01535.15;PF01535.15;PF09262.6;PF00004.24;PF00004.24;	sp|Q9FNP1|PEX1_ARATH;sp|Q9FNP1|PEX1_ARATH;sp|O43933|PEX1_HUMAN;sp|O43933|PEX1_HUMAN;	KOG0735;KOG0735;KOG0735;KOG0735;KOG4197;KOG4197;KOG4197;KOG4197;KOG4197;KOG0735;	-	K13338;	4.22686	10.3032	6.93329
Smoe_00011181	scaffold_130:224351-339436	u	-	3.71248	3261-3560(+)	len:100	type:complete	gi|302800716|ref|XP_002982115.1|;	PF00004.24;PF00004.24;PF01535.15;PF01535.15;PF09262.6;	sp|Q9FNP1|PEX1_ARATH;sp|Q9FNP1|PEX1_ARATH;sp|Q9FNP1|PEX1_ARATH;sp|Q9FNP1|PEX1_ARATH;sp|Q9FNP1|PEX1_ARATH;sp|O43933|PEX1_HUMAN;sp|O43933|PEX1_HUMAN;	KOG0735;KOG0735;KOG0735;KOG0735;KOG0735;KOG0735;KOG0735;KOG0735;KOG0735;KOG0730;KOG0730;KOG0730;KOG0730;KOG0735;KOG0735;KOG0735;	-	K13338;	4.22686	10.3032	6.93329
Smoe_00011203	scaffold_130:137748-139508	u	-	2.70603	221-1285(+)	len:355	type:complete	gi|302821137|ref|XP_002992233.1|;	PF01466.14;	sp|Q8LF97|ASK21_ARATH;sp|A8MQG7|ASK20_ARATH;	KOG1724;KOG1724;KOG1724;KOG1724;KOG1724;	-	-	9.47002	14.8636	16.7769
Smoe_00011204	scaffold_130:139621-141808	u	-	4.6491	1295-1639(+)	len:116	type:3prime_partial	gi|302821139|ref|XP_002992234.1|;	PF00225.18;PF00225.18;	sp|O15066|KIF3B_HUMAN;sp|O15066|KIF3B_HUMAN;sp|Q61771|KIF3B_MOUSE;sp|Q61771|KIF3B_MOUSE;	KOG4280;KOG4280;KOG4280;KOG4280;KOG4280;KOG4280;KOG4280;KOG4280;KOG4280;KOG4280;	AT3G43210.1;	K10394;	1.00045	2.33385	1.81004
Smoe_00011205	scaffold_130:139621-141808	u	-	3.82908	2-307(+)	len:102	type:5prime_partial	gi|302754258|ref|XP_002960553.1|;	PF00225.18;PF00225.18;PF00225.18;	sp|O15066|KIF3B_HUMAN;sp|O15066|KIF3B_HUMAN;sp|O15066|KIF3B_HUMAN;sp|Q61771|KIF3B_MOUSE;sp|Q61771|KIF3B_MOUSE;sp|Q61771|KIF3B_MOUSE;	KOG4280;KOG4280;KOG4280;KOG4280;KOG4280;KOG4280;KOG4280;KOG4280;KOG4280;KOG4280;KOG4280;KOG4280;KOG4280;KOG4280;KOG4280;	AT3G43210.1;	K10394;	1.00045	2.33385	1.81004
Smoe_00011207	scaffold_130:167106-169745	u	-	2.92522	3-548(+)	len:182	type:5prime_partial	gi|302821145|ref|XP_002992237.1|;	PF14226.1;PF03171.15;	sp|O04705|GAO1D_WHEAT;sp|O04707|GAO1A_WHEAT;	KOG0143;KOG0143;KOG0143;KOG0143;KOG0143;	-	K05282;	1.14106	1.27258	8.47299
Smoe_00011208	scaffold_130:167106-169745	u	-	2.92038	2-565(+)	len:188	type:5prime_partial	gi|302821145|ref|XP_002992237.1|;	PF14226.1;PF03171.15;	sp|O04705|GAO1D_WHEAT;sp|O04707|GAO1A_WHEAT;	KOG0143;KOG0143;KOG0143;KOG0143;KOG0143;	-	K05282;	1.14106	1.27258	8.47299
Smoe_00011214	scaffold_130:215499-224279	u	-	4.86398	3-464(+)	len:154	type:5prime_partial	gi|474149660|gb|EMS56869.1|;	PF00070.22;PF02852.17;PF07992.9;PF02852.17;	sp|P72740|DLDH_SYNY3;sp|P72740|DLDH_SYNY3;sp|P72740|DLDH_SYNY3;sp|P54533|DLDH2_BACSU;sp|P54533|DLDH2_BACSU;sp|P54533|DLDH2_BACSU;	KOG1335;KOG1335;KOG1335;KOG1335;KOG1335;KOG1335;KOG1335;KOG1335;KOG1335;KOG1335;KOG1335;KOG1335;KOG1335;KOG1335;KOG1335;	AT3G16950.2;AT3G16950.1;	K00382;	26.2265	24.1309	28.4811
Smoe_00011215	scaffold_130:215499-224279	x	448695|448695.v1.91	1.759	700-1131(+)	len:144	type:complete	gi|302800916|ref|XP_002982215.1|;	PF03193.11;	sp|Q8YUA3|RSGA1_NOSS1;sp|Q8YUA3|RSGA1_NOSS1;sp|Q8YUA3|RSGA1_NOSS1;sp|Q3MG79|RSGA_ANAVT;sp|Q3MG79|RSGA_ANAVT;sp|Q3MG79|RSGA_ANAVT;	-	-	K06949;	13.3816	9.19469	5.58268
Smoe_00011216	scaffold_130:215499-224279	x	448695|448695.v1.91	1.92352	31-1131(+)	len:367	type:complete	gi|302800916|ref|XP_002982215.1|;	PF03193.11;	sp|Q8YUA3|RSGA1_NOSS1;sp|Q8YUA3|RSGA1_NOSS1;sp|Q3MG79|RSGA_ANAVT;sp|Q3MG79|RSGA_ANAVT;	-	-	K06949;	13.3816	9.19469	5.58268
Smoe_00011217	scaffold_130:224351-339436	u	-	4.14069	308-634(+)	len:109	type:complete	gi|302821159|ref|XP_002992244.1|;	PF04253.10;PF04389.12;	sp|Q9M1S8|GCP2_ARATH;sp|Q9M1S8|GCP2_ARATH;sp|O35409|FOLH1_MOUSE;sp|O35409|FOLH1_MOUSE;	KOG2195;KOG2195;KOG2195;KOG2195;KOG2195;KOG2195;KOG2195;KOG2195;KOG2195;KOG2195;	-	K01301;	15.1088	2.9986	10.0838
Smoe_00011218	scaffold_130:224351-339436	u	-	5.73576	1671-2147(+)	len:159	type:complete	gi|302800918|ref|XP_002982216.1|;	PF02225.17;PF04253.10;	sp|P70627|FOLH1_RAT;sp|P70627|FOLH1_RAT;sp|P70627|FOLH1_RAT;sp|P70627|FOLH1_RAT;sp|O35409|FOLH1_MOUSE;sp|O35409|FOLH1_MOUSE;sp|O35409|FOLH1_MOUSE;sp|O35409|FOLH1_MOUSE;	KOG2195;KOG2195;KOG2195;KOG2195;KOG2195;KOG2195;KOG2195;KOG2195;KOG2195;KOG2195;KOG2195;KOG2195;KOG2195;KOG2195;KOG2195;KOG2195;KOG2195;KOG2195;KOG2195;KOG2195;	-	K01301;	15.1088	2.9986	10.0838
Smoe_00011219	scaffold_130:224351-339436	u	-	6.9961	1671-1997(+)	len:109	type:complete	gi|302800918|ref|XP_002982216.1|;	PF02225.17;PF04389.12;PF04253.10;	sp|Q9M1S8|GCP2_ARATH;sp|P70627|FOLH1_RAT;	KOG2195;KOG2195;KOG2195;KOG2195;KOG2195;	-	K01301;	15.1088	2.9986	10.0838
Smoe_00011223	scaffold_130:224351-339436	u	-	2.15093	57-794(+)	len:246	type:complete	gi|302821175|ref|XP_002992252.1|;	-	sp|P0C8Q9|Y5902_ARATH;	KOG4197;	-	-	4.71126	6.21364	5.80845
Smoe_00011238	scaffold_131:325378-327286	u	-	3.09395	1253-1645(+)	len:132	type:3prime_partial	gi|302812145|ref|XP_002987760.1|;	PF00149.23;PF03168.8;	sp|Q9FMK9|PPA29_ARATH;sp|Q84LR6|PPA14_ARATH;	KOG1432;KOG1432;KOG1432;KOG1432;	-	-	7.21923	2.95537	51.8326
Smoe_00011243	scaffold_131:382513-385551	x	430505|430505.v1.91	3.59857	217-759(+)	len:182	type:3prime_partial	gi|302812155|ref|XP_002987765.1|;	PF00071.17;	sp|P31583|RHN1_NICPL;sp|P29687|RAB5_TOBAC;	KOG0092;KOG0092;KOG0092;KOG0092;KOG0092;	AT4G19640.1;AT5G45130.1;	K07889;	94.9318	58.4903	66.8108
Smoe_00011244	scaffold_131:385988-392155	u	-	6.89149	1114-1452(+)	len:113	type:complete	gi|302821216|ref|XP_002992272.1|;	PF03141.11;	sp|Q9LZA4|PMT7_ARATH;sp|Q84TJ0|PMT6_ARATH;	-	-	-	17.0851	12.2231	11.736
Smoe_00011246	scaffold_131:205547-207217	u	-	2.45405	71-445(+)	len:125	type:complete	gi|302810396|ref|XP_002986889.1|;	-	sp|Q9SL95|MOT1_ARATH;sp|Q9SL95|MOT1_ARATH;sp|Q9SL95|MOT1_ARATH;sp|Q9SL95|MOT1_ARATH;sp|Q9SL95|MOT1_ARATH;sp|Q0WP36|MOT2_ARATH;sp|Q0WP36|MOT2_ARATH;sp|Q0WP36|MOT2_ARATH;sp|Q0WP36|MOT2_ARATH;sp|Q0WP36|MOT2_ARATH;sp|Q0WP36|MOT2_ARATH;	-	-	-	0	0.389456	0.339252
Smoe_00011247	scaffold_131:219825-228726	u	-	9.36784	3473-3970(+)	len:166	type:complete	gi|302821220|ref|XP_002992274.1|;	PF00400.27;PF00400.27;PF00226.26;	sp|Q93YQ1|RTOR1_ARATH;sp|Q93YQ1|RTOR1_ARATH;sp|C7J8E5|RTOR2_ORYSJ;sp|C7J8E5|RTOR2_ORYSJ;	KOG1517;KOG1517;KOG1517;KOG1517;KOG1517;KOG1517;KOG1517;KOG1517;KOG1517;KOG1517;	AT5G01770.1;AT5G01770.1;AT3G08850.1;	K07204;	61.5509	31.6526	38.4311
Smoe_00011248	scaffold_131:219825-228726	u	-	7.70494	6623-6991(+)	len:123	type:complete	gi|302821220|ref|XP_002992274.1|;	PF14538.1;PF00646.28;PF08238.7;PF08238.7;PF08238.7;PF08238.7;PF08238.7;PF14538.1;PF00400.27;PF00400.27;	sp|Q93YQ1|RTOR1_ARATH;sp|Q93YQ1|RTOR1_ARATH;sp|C7J8E5|RTOR2_ORYSJ;sp|C7J8E5|RTOR2_ORYSJ;	KOG1517;KOG1517;KOG1517;KOG1517;KOG1517;KOG1517;KOG1517;KOG1517;KOG1517;KOG1517;KOG1517;KOG1517;	AT5G01770.1;AT5G01770.1;AT3G08850.1;	K07204;	61.5509	31.6526	38.4311
Smoe_00011249	scaffold_131:219825-228726	u	-	7.72114	1057-1479(+)	len:141	type:complete	gi|302821220|ref|XP_002992274.1|;	PF00226.26;PF14538.1;PF00646.28;PF08238.7;PF08238.7;PF08238.7;PF08238.7;PF08238.7;PF14538.1;PF00400.27;PF00400.27;	sp|Q93YQ1|RTOR1_ARATH;sp|Q93YQ1|RTOR1_ARATH;sp|C7J8E5|RTOR2_ORYSJ;sp|C7J8E5|RTOR2_ORYSJ;	KOG1517;KOG1517;KOG1517;KOG1517;KOG1517;KOG1517;KOG1517;KOG1517;KOG1517;KOG1517;KOG1517;KOG1517;	AT5G01770.1;AT5G01770.1;AT3G08850.1;	K07204;	61.5509	31.6526	38.4311
Smoe_00011250	scaffold_131:219825-228726	u	-	6.37034	124-1152(+)	len:343	type:complete	gi|302821220|ref|XP_002992274.1|;	PF14538.1;	sp|Q0IQN5|RTOR1_ORYSJ;sp|Q93YQ1|RTOR1_ARATH;	KOG1517;KOG1517;KOG1517;KOG1517;KOG1517;	AT5G01770.1;	K07204;	61.5509	31.6526	38.4311
Smoe_00011254	scaffold_131:229513-245890	u	-	2.87598	3813-4118(+)	len:102	type:complete	gi|302821230|ref|XP_002992279.1|;	PF00069.20;PF09752.4;PF00069.20;PF09752.4;PF00069.20;	sp|Q940H6|SRK2E_ARATH;sp|Q940H6|SRK2E_ARATH;sp|Q940H6|SRK2E_ARATH;sp|Q75LR7|SAPK1_ORYSJ;sp|Q75LR7|SAPK1_ORYSJ;sp|Q75LR7|SAPK1_ORYSJ;	KOG1551;KOG1551;KOG0583;KOG0583;KOG0583;KOG0583;KOG0583;KOG0583;KOG0583;KOG0583;KOG0583;KOG0583;KOG0583;KOG0583;	AT4G40010.1;AT5G66880.1;	-	15.716	6.8559	11.8654
Smoe_00011255	scaffold_131:229513-245890	u	-	3.49964	2303-2611(+)	len:103	type:complete	gi|302821230|ref|XP_002992279.1|;	PF00069.20;PF09752.4;PF00069.20;PF09752.4;PF00069.20;	sp|Q940H6|SRK2E_ARATH;sp|Q940H6|SRK2E_ARATH;sp|Q940H6|SRK2E_ARATH;sp|Q75LR7|SAPK1_ORYSJ;sp|Q75LR7|SAPK1_ORYSJ;sp|Q75LR7|SAPK1_ORYSJ;	KOG1551;KOG1551;KOG0583;KOG0583;KOG0583;KOG0583;KOG0583;KOG0583;KOG0583;KOG0583;KOG0583;KOG0583;KOG0583;KOG0583;	AT4G40010.1;AT5G66880.1;	-	15.716	6.8559	11.8654
Smoe_00011256	scaffold_131:229513-245890	u	-	3.61051	2340-2648(+)	len:103	type:complete	gi|302821230|ref|XP_002992279.1|;	PF00069.20;PF00069.20;PF09752.4;PF00069.20;	sp|Q75LR7|SAPK1_ORYSJ;sp|Q75LR7|SAPK1_ORYSJ;sp|Q940H6|SRK2E_ARATH;sp|Q940H6|SRK2E_ARATH;	KOG1551;KOG0583;KOG0583;KOG0583;KOG0583;KOG0583;KOG0583;KOG0583;KOG0583;	AT4G40010.1;AT5G66880.1;	-	15.716	6.8559	11.8654
Smoe_00011261	scaffold_131:322476-325087	u	-	4.44759	1-504(+)	len:168	type:5prime_partial	gi|302812291|ref|XP_002987833.1|;	PF00225.18;PF00225.18;PF00225.18;	sp|Q54NP8|KIF4_DICDI;sp|Q54NP8|KIF4_DICDI;sp|Q54NP8|KIF4_DICDI;sp|Q6S001|KIF11_DICDI;sp|Q6S001|KIF11_DICDI;sp|Q6S001|KIF11_DICDI;	KOG0242;KOG0242;KOG0242;KOG0242;KOG0242;KOG0242;KOG0242;KOG0242;KOG0242;KOG0242;KOG0242;KOG0242;KOG0242;KOG0242;KOG0242;	-	K11498;	0.105532	0.421616	0.147271
Smoe_00011271	scaffold_131:380461-382449	u	-	1.82466	322-735(+)	len:138	type:complete	gi|302821256|ref|XP_002992292.1|;	PF01026.16;PF01026.16;	sp|Q6P8M1|TATD1_MOUSE;sp|Q6P8M1|TATD1_MOUSE;sp|Q6P8M1|TATD1_MOUSE;sp|Q6P8M1|TATD1_MOUSE;sp|Q148G4|TATD1_BOVIN;sp|Q148G4|TATD1_BOVIN;sp|Q148G4|TATD1_BOVIN;sp|Q148G4|TATD1_BOVIN;	KOG3020;KOG3020;KOG3020;KOG3020;KOG3020;KOG3020;KOG3020;KOG3020;	AT4G03410.2;AT4G03410.1;	K03424;	1.37266	3.11235	2.77829
Smoe_00011275	scaffold_131:385988-392155	u	-	1.41285	1392-1694(+)	len:102	type:3prime_partial	gi|302821262|ref|XP_002992295.1|;	PF13414.1;PF00515.23;PF13414.1;PF13844.1;PF13844.1;	sp|Q8RVB2|SPY_SOLLC;sp|Q8RVB2|SPY_SOLLC;sp|Q8RVB2|SPY_SOLLC;sp|Q8RVB2|SPY_SOLLC;sp|Q8RVB2|SPY_SOLLC;sp|Q8RVB2|SPY_SOLLC;sp|O82039|SPY_PETHY;sp|O82039|SPY_PETHY;sp|O82039|SPY_PETHY;sp|O82039|SPY_PETHY;sp|O82039|SPY_PETHY;	KOG4626;KOG4626;KOG4626;KOG4626;KOG4626;KOG4626;KOG4626;KOG4626;KOG4626;KOG4626;KOG4626;KOG4626;KOG4626;KOG4626;KOG4626;KOG4626;KOG4626;KOG4626;KOG4626;KOG4626;KOG4626;KOG4626;KOG4626;KOG4626;KOG4626;KOG4626;KOG4626;KOG4626;KOG4626;KOG4626;KOG4626;KOG4626;KOG4626;KOG4626;KOG4626;KOG4626;KOG4626;KOG4626;KOG4626;KOG4626;KOG4626;KOG4626;KOG4626;KOG4626;KOG4626;KOG4626;KOG4626;KOG4626;	AT3G11540.2;AT3G11540.1;	-	93.4632	29.8045	29.757
Smoe_00011276	scaffold_131:385988-392155	u	-	3.49799	2300-2602(+)	len:102	type:3prime_partial	gi|302821262|ref|XP_002992295.1|;	PF13844.1;PF13432.1;PF13414.1;PF13414.1;PF00515.23;PF13414.1;PF13844.1;	sp|O82039|SPY_PETHY;sp|O82039|SPY_PETHY;sp|Q8RVB2|SPY_SOLLC;sp|Q8RVB2|SPY_SOLLC;	KOG4626;KOG4626;KOG4626;KOG4626;KOG4626;KOG4626;KOG4626;KOG4626;KOG4626;KOG4626;KOG4626;KOG4626;KOG4626;KOG4626;KOG4626;KOG4626;KOG4626;KOG4626;KOG4626;KOG4626;KOG4626;KOG4626;KOG4626;KOG4626;KOG4626;KOG4626;KOG4626;	AT3G11540.2;AT3G11540.1;AT3G11540.1;	-	93.4632	29.8045	29.757
Smoe_00011277	scaffold_131:385988-392155	u	-	1.58086	829-1539(+)	len:237	type:complete	gi|302821262|ref|XP_002992295.1|;	PF13432.1;PF13181.1;PF13414.1;PF13414.1;PF00515.23;PF13414.1;	sp|O82039|SPY_PETHY;sp|O82039|SPY_PETHY;sp|Q8RVB2|SPY_SOLLC;sp|Q8RVB2|SPY_SOLLC;	KOG4626;KOG4626;KOG4626;KOG4626;KOG4626;KOG4626;KOG4626;KOG4626;KOG4626;KOG4626;KOG4626;KOG4626;KOG4626;KOG4626;KOG4626;KOG4626;KOG4626;	AT3G11540.1;	-	93.4632	29.8045	29.757
Smoe_00011292	scaffold_133:222807-225248	u	-	2.40615	441-1085(+)	len:215	type:complete	gi|302821308|ref|XP_002992317.1|;	PF01866.12;	sp|Q5ZKI2|DPH2_CHICK;sp|Q5ZKI2|DPH2_CHICK;sp|Q5ZKI2|DPH2_CHICK;sp|Q5ZKI2|DPH2_CHICK;sp|A4QN59|DPH2_DANRE;sp|A4QN59|DPH2_DANRE;sp|A4QN59|DPH2_DANRE;sp|A4QN59|DPH2_DANRE;	KOG2648;KOG2648;KOG2648;KOG2648;KOG2648;KOG2648;KOG2648;KOG2648;KOG2648;KOG2648;KOG2648;KOG2648;KOG2648;KOG2648;KOG2648;KOG2648;KOG2648;	-	K17866;	9.62246	10.3098	9.27105
Smoe_00011293	scaffold_133:222807-225248	u	-	2.2688	441-1247(+)	len:269	type:complete	gi|302821308|ref|XP_002992317.1|;	PF01866.12;	sp|Q5ZKI2|DPH2_CHICK;sp|Q5ZKI2|DPH2_CHICK;sp|Q5ZKI2|DPH2_CHICK;sp|A4QN59|DPH2_DANRE;sp|A4QN59|DPH2_DANRE;sp|A4QN59|DPH2_DANRE;	KOG2648;KOG2648;KOG2648;KOG2648;KOG2648;KOG2648;KOG2648;KOG2648;KOG2648;KOG2648;KOG2648;KOG2648;KOG2648;KOG2648;KOG2648;	-	K17866;	9.62246	10.3098	9.27105
Smoe_00011294	scaffold_133:222807-225248	u	-	2.4187	992-1354(+)	len:121	type:complete	gi|302821308|ref|XP_002992317.1|;	PF01866.12;PF01866.12;	sp|Q5ZKI2|DPH2_CHICK;sp|Q5ZKI2|DPH2_CHICK;sp|Q5ZKI2|DPH2_CHICK;sp|A4QN59|DPH2_DANRE;sp|A4QN59|DPH2_DANRE;sp|A4QN59|DPH2_DANRE;	KOG2648;KOG2648;KOG2648;KOG2648;KOG2648;KOG2648;KOG2648;KOG2648;KOG2648;KOG2648;KOG2648;KOG2648;KOG2648;KOG2648;KOG2648;	-	K17866;	9.62246	10.3098	9.27105
Smoe_00011295	scaffold_133:222807-225248	u	-	2.77043	441-1358(+)	len:306	type:complete	gi|302821308|ref|XP_002992317.1|;	PF01866.12;	sp|Q5ZKI2|DPH2_CHICK;sp|Q5ZKI2|DPH2_CHICK;sp|A4QN59|DPH2_DANRE;sp|A4QN59|DPH2_DANRE;	KOG2648;KOG2648;KOG2648;KOG2648;KOG2648;KOG2648;KOG2648;KOG2648;KOG2648;	-	K17866;	9.62246	10.3098	9.27105
Smoe_00011297	scaffold_133:225429-227460	u	-	2.13193	3-1253(+)	len:417	type:5prime_partial	gi|302794867|ref|XP_002979197.1|;	PF00153.22;PF00153.22;PF00153.22;	sp|O04619|ADNT1_ARATH;sp|O04619|ADNT1_ARATH;sp|Q54MZ4|MCFB_DICDI;	KOG0752;KOG0752;KOG0036;KOG0036;KOG0752;KOG0752;KOG0036;KOG0752;	-	K14684;	18.0177	16.3561	13.5292
Smoe_00011300	scaffold_133:228789-230961	u	-	2.66133	1627-1956(+)	len:110	type:complete	gi|302821314|ref|XP_002992320.1|;	PF01535.15;PF01535.15;PF13041.1;PF13041.1;PF01535.15;PF13041.1;PF01535.15;	sp|Q3E6Q1|PPR32_ARATH;sp|Q3E6Q1|PPR32_ARATH;sp|Q3E6Q1|PPR32_ARATH;sp|Q3E6Q1|PPR32_ARATH;sp|Q3E6Q1|PPR32_ARATH;sp|Q3E6Q1|PPR32_ARATH;sp|Q3E6Q1|PPR32_ARATH;sp|Q3E6Q1|PPR32_ARATH;sp|P0C8Q2|PP323_ARATH;sp|P0C8Q2|PP323_ARATH;sp|P0C8Q2|PP323_ARATH;sp|P0C8Q2|PP323_ARATH;sp|P0C8Q2|PP323_ARATH;sp|P0C8Q2|PP323_ARATH;sp|P0C8Q2|PP323_ARATH;sp|P0C8Q2|PP323_ARATH;sp|P0C8Q2|PP323_ARATH;sp|P0C8Q2|PP323_ARATH;	KOG4197;KOG4197;KOG4197;KOG4197;KOG4197;KOG4197;KOG4197;KOG4197;KOG4197;KOG4197;KOG4197;KOG4197;KOG4197;KOG4197;KOG4197;KOG4197;KOG4197;KOG4197;KOG4197;KOG4197;KOG4197;KOG4197;KOG4197;KOG4197;KOG4197;KOG4197;KOG4197;KOG4197;KOG4197;KOG4197;KOG4197;KOG4197;KOG4197;KOG4197;KOG4197;KOG4197;KOG4197;KOG4197;KOG4197;KOG4197;KOG4197;KOG4197;KOG4197;KOG4197;KOG4197;KOG4197;KOG4197;KOG4197;KOG4197;KOG4197…	-	-	0.854751	2.27598	1.70814
Smoe_00011306	scaffold_133:240018-245556	u	-	2.36553	589-1017(+)	len:143	type:complete	gi|302821322|ref|XP_002992324.1|;	PF14580.1;	sp|P43333|RU2A_ARATH;sp|P57784|RU2A_MOUSE;	KOG1644;KOG1644;KOG1644;KOG1644;KOG1644;	-	K11092;	13.41	11.7181	12.7816
Smoe_00011309	scaffold_133:252208-253746	u	-	2.21706	1-735(+)	len:245	type:5prime_partial	gi|302821326|ref|XP_002992326.1|;	PF00781.19;PF00609.14;PF00609.14;	sp|Q9C5E5|DGK5_ARATH;sp|Q9C5E5|DGK5_ARATH;sp|F4JKI3|DGK6_ARATH;sp|F4JKI3|DGK6_ARATH;	KOG1169;KOG1169;KOG1169;KOG1169;KOG1169;KOG1169;KOG1169;KOG1169;KOG1169;	-	K00901;	12.7514	0.774404	1.14002
Smoe_00011310	scaffold_133:252208-253746	u	-	1.14135	500-820(+)	len:107	type:complete	gi|302821326|ref|XP_002992326.1|;	PF00781.19;PF00609.14;PF00609.14;	sp|Q9C5E5|DGK5_ARATH;sp|Q9C5E5|DGK5_ARATH;sp|F4JKI3|DGK6_ARATH;sp|F4JKI3|DGK6_ARATH;	KOG1169;KOG1169;KOG1169;KOG1169;KOG1169;KOG1169;KOG1169;KOG1169;KOG1169;	-	K00901;	12.7514	0.774404	1.14002
Smoe_00011311	scaffold_133:252208-253746	u	-	1.39072	327-704(+)	len:126	type:complete	gi|302821326|ref|XP_002992326.1|;	PF00781.19;PF00609.14;PF00609.14;	sp|Q9C5E5|DGK5_ARATH;sp|Q9C5E5|DGK5_ARATH;sp|Q9C5E5|DGK5_ARATH;sp|F4JKI3|DGK6_ARATH;sp|F4JKI3|DGK6_ARATH;sp|F4JKI3|DGK6_ARATH;	KOG1169;KOG1169;KOG1169;KOG1169;KOG1169;KOG1169;KOG1169;KOG1169;KOG1169;KOG1169;KOG1169;KOG1169;KOG1169;	-	K00901;	12.7514	0.774404	1.14002
Smoe_00011312	scaffold_133:252208-253746	u	-	1.34916	475-795(+)	len:107	type:complete	gi|302821326|ref|XP_002992326.1|;	PF00781.19;PF00609.14;PF00609.14;	sp|Q9C5E5|DGK5_ARATH;sp|Q9C5E5|DGK5_ARATH;sp|F4JKI3|DGK6_ARATH;sp|F4JKI3|DGK6_ARATH;	KOG1169;KOG1169;KOG1169;KOG1169;KOG1169;KOG1169;KOG1169;KOG1169;KOG1169;	-	K00901;	12.7514	0.774404	1.14002
Smoe_00011313	scaffold_133:256610-257733	u	-	3.27181	1-528(+)	len:176	type:5prime_partial	gi|302821328|ref|XP_002992327.1|;	PF00069.20;	sp|Q8L4P8|CKB11_ORYSJ;sp|Q2V419|CKB12_ARATH;	KOG0594;KOG0594;KOG0594;KOG0594;KOG0594;	-	K04563;	2.2657	2.48507	2.60065
Smoe_00011320	scaffold_133:313500-315732	u	-	4.33209	633-989(+)	len:119	type:complete	gi|302794893|ref|XP_002979210.1|;	PF01702.13;	sp|Q7SYK1|TGT_DANRE;sp|Q28HC6|TGT_XENTR;	KOG3908;KOG3908;KOG3908;KOG3908;KOG3908;	-	K00773;	2.99416	3.01792	1.54482
Smoe_00011321	scaffold_133:313500-315732	u	-	4.60131	793-1260(+)	len:157	type:3prime_partial	gi|302821342|ref|XP_002992334.1|;	PF01702.13;PF01702.13;	sp|Q9VPY8|TGT_DROME;sp|Q9VPY8|TGT_DROME;sp|Q28HC6|TGT_XENTR;sp|Q28HC6|TGT_XENTR;	KOG3908;KOG3908;KOG3908;KOG3908;KOG3908;KOG3908;KOG3908;KOG3908;KOG3908;KOG3908;	-	K00773;	2.99416	3.01792	1.54482
Smoe_00011322	scaffold_133:313500-315732	u	-	4.79944	2-883(+)	len:294	type:5prime_partial	gi|302794893|ref|XP_002979210.1|;	PF01702.13;PF01702.13;	sp|Q9VPY8|TGT_DROME;sp|Q9VPY8|TGT_DROME;sp|Q28HC6|TGT_XENTR;sp|Q28HC6|TGT_XENTR;	KOG3908;KOG3908;KOG3908;KOG3908;KOG3908;KOG3908;KOG3908;KOG3908;KOG3908;KOG3908;	-	K00773;	2.99416	3.01792	1.54482
Smoe_00011323	scaffold_133:313500-315732	u	-	5.3668	2-1165(+)	len:389	type:internal	gi|302794893|ref|XP_002979210.1|;	PF01702.13;	sp|Q7SYK1|TGT_DANRE;sp|Q28HC6|TGT_XENTR;	KOG3908;KOG3908;KOG3908;KOG3908;KOG3908;	-	K00773;	2.99416	3.01792	1.54482
Smoe_00011334	scaffold_133:187310-218382	x	430535|430535.v1.91	2.18941	68-631(+)	len:189	type:3prime_partial	gi|302795167|ref|XP_002979347.1|;	PF00288.21;	sp|Q99JF5|MVD1_MOUSE;sp|Q54YQ9|MVD1_DICDI;	KOG2833;KOG2833;KOG2833;KOG2833;KOG2833;	AT3G54250.1;	K01597;	36.8679	23.7613	26.5391
Smoe_00011341	scaffold_133:187310-218382	u	-	5.24774	189-1400(+)	len:404	type:complete	gi|302821362|ref|XP_002992344.1|;	PF00288.21;	sp|Q99JF5|MVD1_MOUSE;sp|Q62967|MVD1_RAT;	KOG2833;KOG2833;KOG2833;KOG2833;KOG2833;	AT3G54250.1;	K01597;	36.8679	23.7613	26.5391
Smoe_00011342	scaffold_133:220598-222678	u	-	5.08376	2-355(+)	len:118	type:5prime_partial	gi|302821364|ref|XP_002992345.1|;	PF00232.13;PF00232.13;PF00232.13;	sp|Q0DA21|BGL25_ORYSJ;sp|Q0DA21|BGL25_ORYSJ;sp|Q0DA21|BGL25_ORYSJ;sp|Q8L7J2|BGL06_ORYSJ;sp|Q8L7J2|BGL06_ORYSJ;sp|Q8L7J2|BGL06_ORYSJ;	KOG0626;KOG0626;KOG0626;KOG0626;KOG0626;KOG0626;KOG0626;KOG0626;KOG0626;KOG0626;KOG0626;KOG0626;KOG0626;KOG0626;KOG0626;	-	K05350;	10.2991	2.98789	9.43867
Smoe_00011345	scaffold_133:250919-251503	u	-	1.18577	43-378(+)	len:113	type:3prime_partial	gi|302795175|ref|XP_002979351.1|;	PF04699.9;	sp|O96626|ARPC5_DICDI;sp|Q4KLF8|ARPC5_RAT;	KOG3380;KOG3380;KOG3380;	-	K05754;	15.2329	15.3202	20.7311
Smoe_00011347	scaffold_133:254022-255817	u	-	3.67894	925-1392(+)	len:156	type:complete	gi|302821372|ref|XP_002992349.1|;	PF05686.7;PF05686.7;PF05686.7;	sp|Q8T045|RUMI_DROME;sp|Q8T045|RUMI_DROME;sp|Q8T045|RUMI_DROME;sp|Q8NBL1|PGLT1_HUMAN;sp|Q8NBL1|PGLT1_HUMAN;sp|Q8NBL1|PGLT1_HUMAN;	KOG2458;KOG2458;KOG2458;KOG2458;KOG2458;KOG2458;KOG2458;KOG2458;KOG2458;KOG2458;KOG2458;KOG2458;KOG2458;KOG2458;KOG2458;	-	-	11.4821	8.20194	4.0846
Smoe_00011350	scaffold_133:302431-304107	u	-	4.43041	319-1257(+)	len:313	type:complete	gi|302821376|ref|XP_002992351.1|;	PF00171.17;PF00171.17;	sp|Q0WSF1|AL221_ARATH;sp|Q9P7K9|YOSF_SCHPO;	KOG2454;KOG2454;KOG2454;KOG2450;KOG2450;	AT3G66658.2;AT3G66658.1;	-	2.01923	2.1503	2.47832
Smoe_00011368	scaffold_134:78573-84044	u	-	2.02848	808-1203(+)	len:132	type:complete	gi|302821405|ref|XP_002992365.1|;	PF01535.15;PF13812.1;PF13812.1;PF13041.1;PF13041.1;PF01535.15;	sp|Q9SXD1|PPR91_ARATH;sp|Q9SXD1|PPR91_ARATH;sp|Q9SXD1|PPR91_ARATH;sp|Q9SXD1|PPR91_ARATH;sp|Q9SXD1|PPR91_ARATH;sp|Q9SXD1|PPR91_ARATH;sp|Q9SXD1|PPR91_ARATH;sp|Q9SXD1|PPR91_ARATH;sp|Q9SXD1|PPR91_ARATH;sp|Q9SXD1|PPR91_ARATH;sp|Q9SXD1|PPR91_ARATH;sp|Q9SXD1|PPR91_ARATH;sp|Q9SXD1|PPR91_ARATH;sp|Q9SXD1|PPR91_ARATH;sp|Q9SXD1|PPR91_ARATH;sp|Q9SXD1|PPR91_ARATH;sp|Q9SXD1|PPR91_ARATH;sp|Q9SXD1|PPR91_ARATH;sp|…	KOG4197;KOG4197;KOG4197;KOG4197;KOG4197;KOG4197;KOG4197;KOG4197;KOG4197;KOG4197;KOG4197;KOG4197;KOG4197;KOG4197;KOG4197;KOG4197;KOG4197;KOG4197;KOG4197;KOG4197;KOG4197;KOG4197;KOG4197;KOG4197;KOG4197;KOG4197;KOG4197;KOG4197;KOG4197;KOG4197;KOG4197;KOG4197;KOG4197;KOG4197;KOG4197;KOG4197;KOG4197;KOG4197;KOG4197;KOG4197;KOG4197;KOG4197;KOG4197;KOG4197;KOG4197;KOG4197;KOG4197;KOG4197;KOG4197;KOG4197…	-	-	5.72725	71.1753	28.316
Smoe_00011375	scaffold_134:152146-154626	u	-	1.09169	507-848(+)	len:115	type:3prime_partial	gi|302821413|ref|XP_002992369.1|;	PF01008.12;PF01535.15;PF01535.15;	sp|Q54EY2|EI2BB_DICDI;sp|Q90511|EI2BB_TAKRU;	KOG1465;KOG1465;KOG1465;KOG1465;KOG4197;KOG4197;	-	K03754;	9.93025	9.42424	9.08402
Smoe_00011377	scaffold_134:169660-171361	u	-	1.09414	2-331(+)	len:110	type:5prime_partial	gi|302821417|ref|XP_002992371.1|;	PF00153.22;PF00153.22;PF00153.22;	sp|Q5IS35|TPC_MACFA;sp|Q5IS35|TPC_MACFA;sp|Q5IS35|TPC_MACFA;sp|Q9HC21|TPC_HUMAN;sp|Q9HC21|TPC_HUMAN;	KOG0752;KOG0752;KOG0752;KOG0752;KOG0752;KOG0752;KOG0752;KOG0752;KOG0752;KOG0752;KOG0752;KOG0752;	-	K15108;	2.26238	2.77643	2.23852
Smoe_00011388	scaffold_134:206142-207379	u	-	2.0226	381-1013(+)	len:212	type:3prime_partial	gi|302821433|ref|XP_002992379.1|;	PF02458.10;PF07977.8;	sp|Q2JTA0|FABZ_SYNJA;sp|Q7TV98|FABZ_PROMA;	-	AT5G10160.1;AT5G10160.1;AT2G22230.1;	K02372;	4.84087	10.1324	7.26249
Smoe_00011391	scaffold_134:211440-216260	u	-	3.5605	858-1256(+)	len:133	type:complete	gi|302821441|ref|XP_002992383.1|;	PF01008.12;PF01008.12;PF01636.18;PF01008.12;PF01008.12;	sp|Q9C6D2|MTK_ARATH;sp|Q7XR61|MTK1_ORYSJ;	KOG1468;KOG1468;KOG1468;KOG1468;KOG1468;KOG1468;KOG1468;KOG1468;KOG1468;KOG1468;KOG1468;	-	K00899;	14.7012	25.1572	33.0189
Smoe_00011392	scaffold_134:211440-216260	u	-	3.76574	494-1045(+)	len:184	type:complete	gi|302821441|ref|XP_002992383.1|;	PF01008.12;PF01008.12;PF01636.18;PF01008.12;	sp|Q9C6D2|MTK_ARATH;sp|Q7XR61|MTK1_ORYSJ;	KOG1468;KOG1468;KOG1468;KOG1468;KOG1468;KOG1468;KOG1468;KOG1468;	-	K00899;	14.7012	25.1572	33.0189
Smoe_00011393	scaffold_134:219232-223745	u	-	2.06914	872-1225(+)	len:118	type:complete	gi|470126997|ref|XP_004299466.1|;	PF14369.1;PF13639.1;	sp|Q8LPN7|RNG1L_ARATH;sp|P0CH30|RING1_GOSHI;	KOG0800;KOG0800;KOG0800;KOG0800;KOG0800;	-	K11982;	10.6788	5.5068	9.02438
Smoe_00011398	scaffold_134:248766-252034	u	-	1.97583	367-1227(+)	len:287	type:complete	gi|302821449|ref|XP_002992387.1|;	PF01940.11;	sp|Q5RF73|TMM19_PONAB;sp|Q96HH6|TMM19_HUMAN;	KOG4491;KOG4491;KOG4491;KOG4491;	AT5G61445.1;AT5G55505.1;	-	12.9011	8.48947	6.44996
Smoe_00011399	scaffold_134:248766-252034	u	-	1.42743	1-498(+)	len:166	type:5prime_partial	gi|302821449|ref|XP_002992387.1|;	PF01940.11;PF01940.11;	sp|Q96HH6|TMM19_HUMAN;sp|Q96HH6|TMM19_HUMAN;sp|Q5RF73|TMM19_PONAB;sp|Q5RF73|TMM19_PONAB;	KOG4491;KOG4491;KOG4491;KOG4491;KOG4491;KOG4491;KOG4491;	-	-	12.9011	8.48947	6.44996
Smoe_00011401	scaffold_134:262954-326167	u	-	11.7146	125-2011(+)	len:629	type:complete	gi|302821453|ref|XP_002992389.1|;	PF02225.17;	sp|O80977|VSR3_ARATH;sp|Q56ZQ3|VSR4_ARATH;	-	AT3G52850.1;	-	40.5991	25.5131	42.3168
Smoe_00011402	scaffold_134:262954-326167	u	-	11.7436	1209-2012(+)	len:268	type:complete	gi|302821453|ref|XP_002992389.1|;	PF02225.17;	sp|O80977|VSR3_ARATH;sp|O80977|VSR3_ARATH;sp|Q56ZQ3|VSR4_ARATH;sp|Q56ZQ3|VSR4_ARATH;	-	AT3G52850.1;	-	40.5991	25.5131	42.3168
Smoe_00011426	scaffold_134:51376-59936	x	430576|430576.v1.91	7.48363	136-1683(+)	len:516	type:complete	gi|302821477|ref|XP_002992401.1|;	PF00232.13;	sp|Q8L7J2|BGL06_ORYSJ;sp|Q339X2|BGL34_ORYSJ;	KOG0626;KOG0626;KOG0626;KOG0626;KOG0626;	-	K05350;	5.18659	795.553	105.864
Smoe_00011434	scaffold_134:85126-89697	u	-	3.68089	543-890(+)	len:116	type:complete	gi|302821489|ref|XP_002992407.1|;	PF02020.13;PF13249.1;PF00432.16;	sp|Q5E9B3|PGTB2_BOVIN;sp|Q5E9B3|PGTB2_BOVIN;sp|Q08603|PGTB2_RAT;sp|Q08603|PGTB2_RAT;	KOG2297;KOG2297;KOG0366;KOG0366;KOG0366;KOG0366;KOG0366;KOG0366;KOG0366;KOG0366;	AT5G36230.1;AT1G65220.1;	-	26.0209	27.5577	23.1528
Smoe_00011437	scaffold_134:144880-151310	u	-	2.76555	1044-1532(+)	len:163	type:complete	gi|302769189|ref|XP_002968014.1|;	PF02301.13;PF00249.26;PF14379.1;PF09366.5;PF04969.11;	sp|P0C8Z0|Y8359_ORYSI;sp|Q6YYB0|Y8359_ORYSJ;	KOG3186;	-	K13728;	6.63202	5.9682	6.78409
Smoe_00011438	scaffold_134:144880-151310	u	-	2.76718	1044-1532(+)	len:163	type:complete	gi|302769189|ref|XP_002968014.1|;	PF02301.13;PF00249.26;PF14379.1;PF09366.5;PF04969.11;	sp|P0C8Z0|Y8359_ORYSI;sp|Q6YYB0|Y8359_ORYSJ;	KOG3186;	-	K13728;	6.63202	5.9682	6.78409
Smoe_00011447	scaffold_134:211440-216260	u	-	1.51586	461-928(+)	len:157	type:3prime_partial	gi|302769201|ref|XP_002968020.1|;	PF06943.7;PF06943.7;PF06943.7;	sp|Q0J7V9|LSD1_ORYSJ;sp|Q0J7V9|LSD1_ORYSJ;sp|P94077|LSD1_ARATH;sp|P94077|LSD1_ARATH;	-	-	-	1.96315	3.59296	3.43595
Smoe_00011448	scaffold_134:211440-216260	u	-	1.27471	494-799(+)	len:102	type:complete	gi|302769201|ref|XP_002968020.1|;	PF06943.7;PF06943.7;PF06943.7;	sp|Q0J7V9|LSD1_ORYSJ;sp|Q93ZB1|LOL1_ARATH;	-	-	-	1.96315	3.59296	3.43595
Smoe_00011449	scaffold_134:211440-216260	u	-	1.74927	475-780(+)	len:102	type:complete	gi|302769201|ref|XP_002968020.1|;	PF06943.7;PF06943.7;PF06943.7;	sp|P94077|LSD1_ARATH;sp|Q93ZB1|LOL1_ARATH;	-	-	-	1.96315	3.59296	3.43595
Smoe_00011450	scaffold_134:219232-223745	u	-	4.10212	678-2513(+)	len:612	type:complete	gi|302769205|ref|XP_002968022.1|;	PF00164.20;PF09133.5;	sp|P46297|RS23_FRAAN;sp|Q9M5Z9|RS23_EUPES;	KOG1749;KOG1749;KOG1749;KOG1749;KOG1749;	AT5G02960.1;AT3G09680.1;	K02973;	23.6118	24.2034	21.7001
Smoe_00011451	scaffold_134:219232-223745	u	-	4.05812	743-2518(+)	len:592	type:complete	gi|302769205|ref|XP_002968022.1|;	PF09133.5;PF00164.20;	sp|P46297|RS23_FRAAN;sp|Q9M5Z9|RS23_EUPES;	KOG1749;KOG1749;KOG1749;KOG1749;KOG1749;	AT5G02960.1;AT3G09680.1;	K02973;	23.6118	24.2034	21.7001
Smoe_00011453	scaffold_134:241277-243218	u	-	2.52004	3-305(+)	len:101	type:complete	gi|302769209|ref|XP_002968024.1|;	PF04104.9;	sp|Q84WJ2|PRI2_ARATH;sp|Q84WJ2|PRI2_ARATH;sp|Q84WJ2|PRI2_ARATH;sp|Q9VPH2|PRI2_DROME;sp|Q9VPH2|PRI2_DROME;sp|Q9VPH2|PRI2_DROME;	KOG2267;KOG2267;KOG2267;KOG2267;KOG2267;KOG2267;KOG2267;KOG2267;KOG2267;KOG2267;KOG2267;	-	K02685;	0.210573	0.670733	0.234588
Smoe_00011456	scaffold_134:261507-262781	x	135302|135302.v1.91	1.57928	191-502(+)	len:104	type:complete	gi|302821531|ref|XP_002992428.1|;	PF06201.8;	sp|Q9SQZ9|PITH1_ARATH;sp|O43396|TXNL1_HUMAN;	KOG0908;KOG0908;KOG0908;KOG0908;KOG0908;	-	-	33.0925	25.7604	27.0921
Smoe_00011457	scaffold_134:261507-262781	x	135302|135302.v1.91	1.79945	3-515(+)	len:171	type:5prime_partial	gi|302821531|ref|XP_002992428.1|;	PF06201.8;	sp|Q9SQZ9|PITH1_ARATH;sp|O43396|TXNL1_HUMAN;	KOG0908;KOG0908;KOG0908;KOG0908;KOG0908;	-	-	33.0925	25.7604	27.0921
Smoe_00011486	scaffold_136:2474-5366	u	-	9.37062	320-1315(+)	len:332	type:complete	gi|302821585|ref|XP_002992454.1|;	PF12819.2;PF07714.12;	sp|Q9LK35|THE1_ARATH;sp|Q9SCZ4|FERON_ARATH;	KOG1187;KOG1187;KOG1187;KOG1187;KOG1187;	AT5G61350.1;	-	92.2237	6.75776	12.5211
Smoe_00011489	scaffold_136:35986-43965	u	-	1.51668	2-454(+)	len:151	type:5prime_partial	gi|302817102|ref|XP_002990228.1|;	PF00847.15;	sp|Q70II3|EF110_ARATH;sp|Q7G1L2|RAP26_ARATH;	-	-	K17613;	116.875	6.44094	23.361
Smoe_00011490	scaffold_136:54207-60082	u	-	2.1652	215-667(+)	len:151	type:complete	gi|302817100|ref|XP_002990227.1|;	PF01161.15;	sp|Q9XFK7|MFT_ARATH;sp|Q93WI9|HD3A_ORYSJ;	KOG3346;KOG3346;KOG3346;KOG3346;KOG3346;	-	-	17.7285	38.696	62.1281
Smoe_00011496	scaffold_136:67184-75658	u	-	2.44092	3-575(+)	len:192	type:internal	gi|302821601|ref|XP_002992462.1|;	PF00201.13;	sp|Q9LME8|U85A7_ARATH;sp|Q9SK82|U85A1_ARATH;	KOG1192;KOG1192;KOG1192;KOG1192;KOG1192;	-	-	9.80365	13.3326	20.0292
Smoe_00011522	scaffold_136:215056-276179	u	-	10.0639	3308-3664(+)	len:119	type:complete	gi|302817068|ref|XP_002990211.1|;	PF08152.7;PF00098.18;PF13833.1;PF13499.1;PF01501.15;PF00270.24;PF00271.26;	sp|Q8W4A7|GUX3_ARATH;sp|Q9LSB1|GUX1_ARATH;	KOG1950;KOG1950;KOG1950;KOG0331;KOG0331;KOG1950;	AT3G18660.3;AT3G18660.2;	-	11.8698	31.52	19.8311
Smoe_00011523	scaffold_136:215056-276179	x	430716|430716.v1.91	8.95882	3327-3683(+)	len:119	type:complete	gi|302817068|ref|XP_002990211.1|;	PF01501.15;PF00270.24;PF00271.26;PF00270.24;PF08152.7;PF00098.18;PF13499.1;	sp|Q8W4A7|GUX3_ARATH;sp|Q9LSB1|GUX1_ARATH;	KOG1950;KOG1950;KOG1950;KOG0331;KOG0331;KOG1950;KOG1950;	AT3G18660.3;AT3G18660.2;	-	11.8698	31.52	19.8311
Smoe_00011524	scaffold_136:215056-276179	x	430716|430716.v1.91	7.01383	625-981(+)	len:119	type:complete	gi|302821639|ref|XP_002992481.1|;	PF00270.24;PF00271.26;PF08152.7;PF00098.18;	sp|Q0DM51|RH3_ORYSJ;sp|Q0DM51|RH3_ORYSJ;sp|Q8L7S8|RH3_ARATH;sp|Q8L7S8|RH3_ARATH;	KOG0331;KOG0331;KOG0331;KOG0331;KOG0331;	AT4G26570.2;AT4G26570.1;	-	11.8698	31.52	19.8311
Smoe_00011525	scaffold_136:215056-276179	u	-	4.65089	1899-2198(+)	len:100	type:complete	gi|302821643|ref|XP_002992483.1|;	PF00790.14;PF03127.9;PF01221.13;	sp|Q22799|DYL1_CAEEL;sp|Q78P75|DYL2_RAT;	KOG1087;KOG1087;KOG1087;KOG1087;KOG1087;KOG3430;	-	K10418;	65.2797	31.9993	37.9837
Smoe_00011527	scaffold_136:215056-276179	u	-	1.44892	1121-1435(+)	len:105	type:complete	gi|302821649|ref|XP_002992486.1|;	PF03896.11;PF00254.23;	sp|P45434|SSRA_ARATH;sp|P45434|SSRA_ARATH;sp|O04287|FKB12_VICFA;sp|O04287|FKB12_VICFA;sp|O04287|FKB12_VICFA;	KOG1631;KOG1631;KOG0544;KOG0544;KOG0544;KOG1631;KOG1631;KOG0544;KOG0544;KOG0544;	-	K13249;	46.1175	28.0245	39.858
Smoe_00011528	scaffold_136:215056-276179	u	-	1.37638	78-467(+)	len:130	type:complete	gi|460370162|ref|XP_004230923.1|;	PF03896.11;PF00254.23;	sp|P45434|SSRA_ARATH;sp|P45434|SSRA_ARATH;sp|O04287|FKB12_VICFA;sp|O04287|FKB12_VICFA;	KOG1631;KOG1631;KOG0544;KOG0544;KOG1631;KOG0544;KOG0544;KOG0544;	-	K09568;	46.1175	28.0245	39.858
Smoe_00011529	scaffold_136:215056-276179	u	-	2.03552	62-415(+)	len:118	type:complete	gi|302821651|ref|XP_002992487.1|;	PF12678.2;	sp|P62878|RBX1_MOUSE;sp|P62877|RBX1_HUMAN;	KOG2930;KOG2930;KOG2930;KOG2930;KOG2930;	AT5G20570.1;AT5G20570.3;	K03868;	34.0813	31.0075	27.7304
Smoe_00011533	scaffold_136:282556-284883	u	-	5.03553	886-1530(+)	len:215	type:complete	gi|302821659|ref|XP_002992491.1|;	PF07992.9;PF00070.22;PF07992.9;PF00085.15;	sp|Q70G58|NTRC_ORYSJ;sp|Q70G58|NTRC_ORYSJ;sp|Q70G58|NTRC_ORYSJ;sp|O22229|TRXB3_ARATH;sp|O22229|TRXB3_ARATH;sp|O22229|TRXB3_ARATH;	KOG0404;KOG0404;KOG0404;KOG0404;KOG0404;KOG0404;KOG0404;KOG0404;KOG0404;KOG0404;	AT2G41680.1;	K00384;	5.37276	20.688	8.28765
Smoe_00011534	scaffold_136:282556-284883	u	-	2.86895	2-910(+)	len:303	type:5prime_partial	gi|302821659|ref|XP_002992491.1|;	PF00085.15;PF07992.9;PF00070.22;	sp|Q70G58|NTRC_ORYSJ;sp|Q70G58|NTRC_ORYSJ;sp|O22229|TRXB3_ARATH;sp|O22229|TRXB3_ARATH;	KOG0404;KOG0404;KOG0404;KOG0404;KOG0404;	AT2G41680.1;	K00384;	5.37276	20.688	8.28765
Smoe_00011539	scaffold_136:310921-317572	x	430732|430732.v1.91	4.03752	1244-2179(+)	len:312	type:complete	gi|302821663|ref|XP_002992493.1|;	PF00899.16;PF00899.16;PF02134.16;PF14732.1;PF00899.16;PF10585.4;	sp|Q9SJT1|SAE2_ARATH;sp|Q9SJT1|SAE2_ARATH;sp|Q9SJT1|SAE2_ARATH;sp|Q9SJT1|SAE2_ARATH;sp|Q28GH3|SAE2_XENTR;sp|Q28GH3|SAE2_XENTR;sp|Q28GH3|SAE2_XENTR;sp|Q28GH3|SAE2_XENTR;	KOG2013;KOG2013;KOG2013;KOG2013;KOG2013;KOG2013;KOG2013;KOG2013;KOG2013;KOG2013;KOG2013;KOG2013;KOG2013;KOG2013;KOG2013;KOG2013;KOG2013;KOG2013;KOG2013;	AT2G21470.3;AT2G21470.2;	K10685;	12.7408	14.8861	8.1507
Smoe_00011540	scaffold_136:310921-317572	x	430732|430732.v1.91	4.3981	1434-1787(+)	len:118	type:complete	gi|302821663|ref|XP_002992493.1|;	PF00899.16;PF14732.1;PF00899.16;PF00899.16;PF10585.4;PF02134.16;	sp|Q9SJT1|SAE2_ARATH;sp|Q9SJT1|SAE2_ARATH;sp|Q9SJT1|SAE2_ARATH;sp|Q9SJT1|SAE2_ARATH;sp|Q28GH3|SAE2_XENTR;sp|Q28GH3|SAE2_XENTR;sp|Q28GH3|SAE2_XENTR;	KOG2013;KOG2013;KOG2013;KOG2013;KOG2013;KOG2013;KOG2013;KOG2013;KOG2013;KOG2013;KOG2013;KOG2013;KOG2013;KOG2013;KOG2013;KOG2013;KOG2013;	AT2G21470.3;AT2G21470.2;	K10685;	12.7408	14.8861	8.1507
Smoe_00011541	scaffold_136:26407-32568	u	-	4.12137	2133-2444(+)	len:104	type:complete	gi|302821669|ref|XP_002992496.1|;	PF09740.4;PF03109.11;	sp|Q9M358|UVSSA_ARATH;sp|Q5M7P6|ADCK1_XENTR;sp|Q5M7P6|ADCK1_XENTR;	KOG1235;KOG1235;KOG2374;KOG1235;KOG1235;KOG1235;KOG1235;KOG1235;KOG1235;	-	K08869;	3.75207	4.97899	3.10418
Smoe_00011542	scaffold_136:26407-32568	u	-	4.05614	2102-2413(+)	len:104	type:complete	gi|302821669|ref|XP_002992496.1|;	PF03109.11;PF09740.4;	sp|Q54P00|ABKD_DICDI;sp|Q54P00|ABKD_DICDI;sp|Q5M7P6|ADCK1_XENTR;sp|Q5M7P6|ADCK1_XENTR;	KOG1235;KOG1235;KOG2374;KOG1235;KOG1235;KOG1235;KOG1235;KOG1235;KOG1235;	-	K08869;	3.75207	4.97899	3.10418
Smoe_00011544	scaffold_136:45812-47866	u	-	2.33433	271-573(+)	len:101	type:complete	gi|302821675|ref|XP_002992499.1|;	PF01733.13;	sp|Q944N8|ENT6_ARATH;sp|Q944N8|ENT6_ARATH;sp|Q944N8|ENT6_ARATH;sp|Q9M0Y2|ENT4_ARATH;sp|Q9M0Y2|ENT4_ARATH;sp|Q9M0Y2|ENT4_ARATH;	KOG1479;KOG1479;KOG1479;KOG1479;KOG1479;KOG1479;KOG1479;KOG1479;KOG1479;KOG1479;KOG1479;KOG1479;KOG1479;KOG1479;KOG1479;	-	K15014;	2.99	9.87741	7.68715
Smoe_00011545	scaffold_136:45812-47866	u	-	4.80517	892-1194(+)	len:101	type:complete	gi|302821675|ref|XP_002992499.1|;	PF01733.13;	sp|Q9M0Y3|ENT3_ARATH;sp|Q9M0Y3|ENT3_ARATH;sp|Q9M0Y3|ENT3_ARATH;sp|Q9M0Y2|ENT4_ARATH;sp|Q9M0Y2|ENT4_ARATH;sp|Q9M0Y2|ENT4_ARATH;	KOG1479;KOG1479;KOG1479;KOG1479;KOG1479;KOG1479;KOG1479;KOG1479;KOG1479;KOG1479;KOG1479;KOG1479;KOG1479;KOG1479;KOG1479;	-	K15014;	2.99	9.87741	7.68715
[truncated: 6,778 more rows]
