# Supplementary material for: Global transcriptome analysis reveals extensive gene remodeling, alternative splicing and differential transcription profiles in non-seed vascular plant Selaginella moellendorffii
Source: BMC Genomics. 2017 Jan 25;18(Suppl 1):1042. doi: 10.1186/s12864-016-3266-1 (PMC5310277; doi:10.1186/s12864-016-3266-1)
Supplement: Additional file 2: — Novel noncoding RNAs. (XLSX 634 kb) [file 12864_2016_3266_MOESM2_ESM.xlsx]

## Sheet: AddFile2.tab
Gene ID	Genome location		Related genes	Length	CPC score	FPKM(Root)	FPKM(Stem)	FPKM(Leaf)
Smoe_00000029	scaffold_0:280251-281309	u	-	870	-0.660383	1.61356	1.74043	1.13912
Smoe_00000030	scaffold_0:281599-282570	u	-	746	0.663544	0.179183	0.235403	0.396702
Smoe_00000031	scaffold_0:283808-284503	u	-	639	0.983682	0.775358	1.35207	1.03928
Smoe_00000035	scaffold_0:303493-306785	x	437216|437216.v1.91	1017	-0.728	2.71643	3.35171	7.34577
Smoe_00000049	scaffold_0:420576-421249	u	-	578	-0.688075	0.256016	0.444817	0.634417
Smoe_00000050	scaffold_0:422153-423387	u	-	319	-1.08361	28.5872	16.6078	8.36434
Smoe_00000060	scaffold_0:463499-526127	x	402057|402057.v1.91	680	-1.20462	4.67213	3.99287	4.434
Smoe_00000061	scaffold_0:463499-526127	x	74017|74017.v1.91	832	-1.1213	5.97979	6.27355	6.15646
Smoe_00000068	scaffold_0:540726-540904	u	-	178	-0.838323	7.24049	10.8989	56.8541
Smoe_00000096	scaffold_0:670944-671524	u	-	580	-0.503925	9.4245	3.4303	5.26042
Smoe_00000119	scaffold_0:824619-884596	u	-	338	0.111203	0.32688	0.818812	1.93623
Smoe_00000134	scaffold_0:942845-946252	x	73897|73897.v1.91	1834	-0.557985	0.51738	0.43194	1.23948
Smoe_00000150	scaffold_0:1106050-1106671	x	73772|73772.v1.91	590	-1.20667	12.7931	7.45112	6.56935
Smoe_00000191	scaffold_0:1399346-1479147	x	402199|402199.v1.91	244	-1.10569	147.748	10.3352	45.183
Smoe_00000192	scaffold_0:1399346-1479147	u	-	862	-0.602896	147.748	10.3352	45.183
Smoe_00000236	scaffold_0:1835995-1838253	x	437314|437314.v1.91	1058	-1.03839	8.45632	59.1517	61.0759
Smoe_00000250	scaffold_0:2075074-2075507	u	-	344	-1.24932	0.314894	3.68923	1.18827
Smoe_00000280	scaffold_0:2242991-2243431	u	-	374	-0.84855	22.8611	15.0447	26.4964
Smoe_00000305	scaffold_0:2427280-2428526	u	-	445	-0.650101	9.10024	0.165924	1.16315
Smoe_00000311	scaffold_0:2493853-2494788	u	-	874	0.653202	25.3413	4.59648	8.09032
Smoe_00000312	scaffold_0:2493853-2494788	u	-	867	0.653381	25.3413	4.59648	8.09032
Smoe_00000322	scaffold_0:2540187-2540819	u	-	632	-0.689452	3.82516	4.80479	24.7079
Smoe_00000326	scaffold_0:2572136-2572516	u	-	380	0.960826	0.257751	1.30842	3.07441
Smoe_00000336	scaffold_0:2616859-2617276	u	-	417	0.597171	0.216932	1.66523	0.236292
Smoe_00000341	scaffold_0:2641531-2642025	u	-	494	-0.525623	1.4661	4.49547	0.446511
Smoe_00000342	scaffold_0:2642826-2645307	x	74506|74506.v1.91	2340	-0.166063	1.21076	1.96512	0.611121
Smoe_00000368	scaffold_0:2725044-2725904	u	-	735	-0.421959	0.456938	6.32079	4.09614
Smoe_00000376	scaffold_0:2834479-2835636	u	-	754	0.74808	7.68464	2.7084	4.20516
Smoe_00000412	scaffold_0:3035930-3036124	u	-	194	-1.09536	6.63946	12.6388	14.5636
Smoe_00000414	scaffold_0:3037573-3039099	x	73963|73963.v1.91	1311	-0.704234	0.579617	0.473143	1.14205
Smoe_00000415	scaffold_0:3039210-3041774	u	-	460	0.187665	5.12579	5.03088	6.40662
Smoe_00000453	scaffold_0:3239786-3241137	x	20611|20611.v1.91	460	-1.44903	4.5766	3.30152	1.40145
Smoe_00000458	scaffold_0:3254380-3255016	u	-	636	0.554305	21.0743	16.6221	19.1377
Smoe_00000467	scaffold_0:3284583-3286263	x	75269|75269.v1.91	1306	-1.03583	1.74662	1.86134	1.6708
Smoe_00000472	scaffold_0:3340789-3341303	u	-	432	-1.29122	0.611392	1.39426	0.333489
Smoe_00000473	scaffold_0:3342822-3342974	u	-	152	-1.4314	16.6508	16.587	47.8439
Smoe_00000474	scaffold_0:3343415-3344778	u	-	1181	0.199277	2.16775	2.80511	3.61842
Smoe_00000483	scaffold_0:3379913-3380756	x	437438|437438.v1.91	719	-1.36002	1.31785	5.93026	10.4659
Smoe_00000520	scaffold_0:3463704-3465532	x	75536|75536.v1.91	564	-0.782684	3.31874	0.230416	0.365283
Smoe_00000571	scaffold_0:3731015-3746626	u	-	1224	0.489398	0.558344	2.24285	1.08409
Smoe_00000594	scaffold_0:3920370-3920966	u	-	531	-1.01057	11.3447	7.80512	14.9434
Smoe_00000616	scaffold_0:4143371-4144384	u	-	779	0.436462	0.903066	3.168	1.58072
Smoe_00000617	scaffold_0:4143371-4144384	u	-	840	-0.542136	0.903066	3.168	1.58072
Smoe_00000619	scaffold_0:4154753-4160439	x	75621|75621.v1.91	701	-1.03098	0.48712	0.511112	3.12426
Smoe_00000628	scaffold_0:4195303-4195512	u	-	209	-1.45417	131.889	70.92	50.4133
Smoe_00000663	scaffold_0:4495961-4496701	u	-	491	0.807577	127.995	372.054	229.29
Smoe_00000664	scaffold_0:4495961-4496701	u	-	190	-1.05719	127.995	372.054	229.29
Smoe_00000675	scaffold_0:4531538-4532198	u	-	592	-1.003	3.21342	3.86888	4.22214
Smoe_00000686	scaffold_0:4559252-4560090	u	-	360	-1.12958	7.74181	7.9607	7.28479
Smoe_00000690	scaffold_0:4570699-4570895	u	-	196	-1.33627	22.2929	18.2129	13.1607
Smoe_00000695	scaffold_0:4585285-4585964	u	-	679	-1.24983	1.52661	0	0
Smoe_00000717	scaffold_0:4667456-4669289	u	-	340	-1.30218	8.21016	12.6064	13.985
Smoe_00000727	scaffold_0:4725991-4727463	x	402777|402777.v1.91	459	-1.10517	0.551196	1.89321	1.80829
Smoe_00000729	scaffold_0:4727970-4730249	u	-	199	-0.975691	5.99609	16.0379	18.6086
Smoe_00000746	scaffold_0:4775912-4776255	u	-	287	-0.796201	12.8937	5.44766	10.6778
Smoe_00000747	scaffold_0:4778448-4781150	x	437567|437567.v1.91	1144	-0.656412	9.47724	3.5132	4.33974
Smoe_00000766	scaffold_0:4855592-4860812	x	139940|139940.v1.91	2698	-0.842343	8.18136	1.18014	3.05298
Smoe_00000767	scaffold_0:4855592-4860812	x	139940|139940.v1.91	2756	-0.847108	8.18136	1.18014	3.05298
Smoe_00000776	scaffold_0:4910561-4912129	u	-	799	0.00545459	0.409211	1.14878	0.816218
Smoe_00000777	scaffold_0:4912556-4913138	u	-	582	-0.480689	0.25343	1.76177	1.60518
Smoe_00000786	scaffold_0:4986437-4989147	x	402836|402836.v1.91	1774	0.882332	1.04228	1.54051	0.757576
Smoe_00000787	scaffold_0:4996508-4997054	u	-	385	0.793851	1.00551	0.425887	2.04575
Smoe_00000797	scaffold_0:5053978-5055053	u	-	897	0.873062	1.00335	1.35555	1.11253
Smoe_00000798	scaffold_0:5053978-5055053	u	-	836	0.696678	1.00335	1.35555	1.11253
Smoe_00000799	scaffold_0:5055563-5056717	x	65922|65922.v1.91	383	-0.943837	15.757	18.702	12.0069
Smoe_00000800	scaffold_0:5055563-5056717	x	65922|65922.v1.91	379	-1.09862	15.757	18.702	12.0069
Smoe_00000805	scaffold_0:5079367-5083184	u	-	750	-0.779722	3.8251	15.896	28.4115
Smoe_00000806	scaffold_0:5084053-5084783	u	-	680	0.592044	0.710975	3.01683	18.185
Smoe_00000808	scaffold_0:5086301-5086477	u	-	176	-0.66281	7.63397	9.56333	84.6109
Smoe_00000809	scaffold_0:5086555-5087569	u	-	1014	-0.0422108	0.30292	0.587312	2.39007
Smoe_00000876	scaffold_0:5550010-5550915	u	-	590	-1.22526	0.372615	0.323962	0.684307
Smoe_00000882	scaffold_0:5619121-5620969	u	-	1369	0.450813	0.232668	1.97588	0.751633
Smoe_00000883	scaffold_0:5619121-5620969	u	-	1265	-0.277634	0.232668	1.97588	0.751633
Smoe_00000884	scaffold_0:5619121-5620969	u	-	1263	-0.038437	0.232668	1.97588	0.751633
Smoe_00000920	scaffold_0:5770944-5773369	x	402977|402977.v1.91	773	-0.640593	0.854688	3.07183	2.27193
Smoe_00000921	scaffold_0:5773514-5774153	u	-	639	-0.749406	0.332296	2.60757	1.7729
Smoe_00000931	scaffold_0:5815895-5816102	u	-	207	-0.785352	0	5.94865	4.68403
Smoe_00000934	scaffold_0:5829458-5831145	x	75166|75166.v1.91	1269	-0.636024	2.87156	0.0409428	0.283626
Smoe_00000943	scaffold_0:5847067-5847670	u	-	490	-1.13365	10.7276	3.27211	2.80398
Smoe_00001019	scaffold_0:6548098-6549243	x	403078|403078.v1.91	1001	-0.864998	0.553956	0.705025	0.786499
Smoe_00001022	scaffold_0:6563392-6566206	x	403082|403082.v1.91	2448	0.977103	0.399098	0.965421	0.544878
Smoe_00001029	scaffold_0:6587344-6587681	u	-	337	-0.244891	1.31585	6.31514	3.36499
Smoe_00001034	scaffold_0:6615163-6615613	u	-	450	-0.353466	0.189971	1.30333	0.415172
Smoe_00001038	scaffold_0:6637668-6639939	x	61795|61795.v1.91	878	-0.980238	0.942438	0.127454	0.68369
Smoe_00001075	scaffold_0:6800373-6801215	u	-	780	-0.462381	0.506767	0.518387	1.40341
Smoe_00001076	scaffold_0:6802997-6803273	u	-	276	-0.967089	4.22209	5.98078	7.00405
Smoe_00001084	scaffold_0:6838025-6839969	u	-	1591	0.912677	6.46339	4.3508	3.55556
Smoe_00001085	scaffold_0:6838025-6839969	u	-	1692	0.896579	6.46339	4.3508	3.55556
Smoe_00001116	scaffold_0:112395-112943	u	-	452	-0.855742	0	1.29395	0
Smoe_00001117	scaffold_0:122482-123228	u	-	746	-1.16229	0.268775	2.58943	0.64464
Smoe_00001134	scaffold_0:260978-261412	u	-	434	-0.553752	1.61731	0.864716	0.992638
Smoe_00001137	scaffold_0:268138-270179	x	437212|437212.v1.91	636	-0.956355	3.01061	1.94411	2.70759
Smoe_00001149	scaffold_0:354275-356005	u	-	1609	0.00220405	7.75437	2.93588	4.59847
Smoe_00001173	scaffold_0:421372-421601	u	-	229	-1.0046	2.72359	17.769	11.4038
Smoe_00001183	scaffold_0:462832-463396	u	-	494	-1.27187	0.325801	2.95015	0.982323
Smoe_00001191	scaffold_0:540726-540904	u	-	173	-1.04778	0	22.8038	4.2337
Smoe_00001205	scaffold_0:614278-615039	u	-	657	-0.0845795	1.91755	17.199	3.9416
Smoe_00001222	scaffold_0:673753-674452	u	-	699	-0.0873794	0.391216	0.171021	1.08148
Smoe_00001229	scaffold_0:700627-701121	u	-	494	-0.949202	0	0.561934	1.87534
Smoe_00001230	scaffold_0:701451-701774	u	-	323	-1.1702	0.361004	2.39669	0.775247
Smoe_00001243	scaffold_0:914472-915718	u	-	1246	0.723677	0.567848	1.42196	1.39603
Smoe_00001248	scaffold_0:923111-927651	x	139283|139283.v1.91	565	-1.20635	8.73835	18.2711	27.398
Smoe_00001251	scaffold_0:936862-938340	x	75504|75504.v1.91	1478	0.291701	1.04819	0.515606	1.03844
Smoe_00001255	scaffold_0:957047-957415	u	-	368	-0.890628	35.1247	28.6955	25.9911
Smoe_00001287	scaffold_0:1101594-1102296	u	-	702	-0.305113	1.06959	0	0.0537634
Smoe_00001355	scaffold_0:1506585-1510867	x	75877|75877.v1.91	1653	0.760099	0.581226	0.727272	0.953239
Smoe_00001356	scaffold_0:1511044-1511907	u	-	687	0.583581	4.00592	2.80052	2.76762
Smoe_00001385	scaffold_0:1653938-1655849	x	437311|437311.v1.91	700	-1.14454	3.70932	3.32856	1.6191
Smoe_00001386	scaffold_0:1656346-1658042	x	1054|1054.v1.91	1276	-0.940228	1.61063	0.813647	0.691728
Smoe_00001387	scaffold_0:1660406-1661334	u	-	754	0.191304	0.176658	0.54168	0.0488972
Smoe_00001394	scaffold_0:1671046-1673216	x	402256|402256.v1.91	420	-0.868924	0.214173	1.09664	0.233362
Smoe_00001396	scaffold_0:1678328-1680732	x	402258|402258.v1.91	2182	-0.227452	17.9829	4.62621	3.24856
Smoe_00001397	scaffold_0:1678328-1680732	x	402258|402258.v1.91	2106	-0.305551	17.9829	4.62621	3.24856
Smoe_00001414	scaffold_0:1871546-1873571	x	75487|75487.v1.91	690	-0.529265	0	1.3921	0.330163
Smoe_00001427	scaffold_0:2063374-2064079	u	-	705	0.00559475	2.61017	0.507252	10.3706
Smoe_00001431	scaffold_0:2090907-2091103	u	-	196	-1.13771	19.1082	0	0
Smoe_00001432	scaffold_0:2091561-2211870	u	-	1549	0.948995	8.82722	3.77427	6.5202
Smoe_00001434	scaffold_0:2091561-2211870	u	-	898	0.784412	14.8392	6.27522	10.9922
Smoe_00001435	scaffold_0:2091561-2211870	u	-	839	0.925517	14.8392	6.27522	10.9922
Smoe_00001477	scaffold_0:2258906-2410032	u	-	1367	0.678089	0.92985	1.60166	1.35496
Smoe_00001478	scaffold_0:2258906-2410032	x	75412|75412.v1.91	704	-0.0808111	1.25918	0.931721	1.9281
Smoe_00001489	scaffold_0:2464338-2464814	u	-	340	-0.940744	2.90509	0.809176	1.04328
Smoe_00001494	scaffold_0:2468661-2471633	u	-	1036	0.277338	3.43765	3.57542	2.37378
Smoe_00001495	scaffold_0:2468661-2471633	u	-	1044	0.735906	3.43765	3.57542	2.37378
Smoe_00001497	scaffold_0:2471933-2472276	u	-	292	-0.821833	2.28737	1.49531	3.41398
Smoe_00001498	scaffold_0:2473132-2473293	u	-	161	-1.37892	8.00032	8.94945	10.1556
Smoe_00001499	scaffold_0:2474831-2475400	u	-	406	-1.00345	8.20805	8.06974	7.26936
Smoe_00001500	scaffold_0:2474831-2475400	u	-	461	-0.948511	8.20805	8.06974	7.26936
Smoe_00001515	scaffold_0:2514038-2515955	u	-	206	-0.984713	1.77223	1.42248	3.93637
Smoe_00001527	scaffold_0:2583093-2584241	u	-	689	0.212985	1.94036	3.20223	2.07022
Smoe_00001529	scaffold_0:2584529-2585448	u	-	698	0.824352	3.03785	3.59832	3.19651
Smoe_00001530	scaffold_0:2585799-2586656	u	-	801	-0.893081	1.14206	1.00197	1.35599
Smoe_00001541	scaffold_0:2636622-2638950	x	73552|73552.v1.91	1045	-1.1119	5.02213	0.102978	0.162286
Smoe_00001555	scaffold_0:2711342-2711915	u	-	573	0.0774111	1.0373	0.675611	0.856635
Smoe_00001575	scaffold_0:2883632-2886536	x	437397|437397.v1.91	1694	-0.118407	4.02446	8.60953	3.76538
Smoe_00001581	scaffold_0:2954647-2956297	x	34928|34928.v1.91	666	-1.01811	0.731723	0.638835	1.27032
Smoe_00001592	scaffold_0:3010165-3012045	x	74313|74313.v1.91	1662	-0.243222	2.20878	6.20458	39.7172
Smoe_00001604	scaffold_0:3069754-3070578	u	-	824	-1.06086	2.43765	0.138063	0.697385
Smoe_00001609	scaffold_0:3093928-3094766	u	-	665	0.852216	0.523751	4.85765	4.87018
Smoe_00001610	scaffold_0:3093928-3094766	u	-	660	-0.519199	0.523751	4.85765	4.87018
Smoe_00001611	scaffold_0:3095056-3095631	u	-	362	-0.29582	0.283554	4.53537	6.89965
Smoe_00001623	scaffold_0:3117458-3186804	x	33144|33144.v1.91	659	-0.692316	2.12159	0.092583	0.234338
Smoe_00001667	scaffold_0:3383422-3386449	x	270198|270198.v1.91	1187	-0.465705	2.05453	2.78847	1.95179
Smoe_00001712	scaffold_0:3551789-3554371	x	402556|402556.v1.91	231	-1.52906	0.88275	4.15315	5.08579
Smoe_00001713	scaffold_0:3551789-3554371	x	402556|402556.v1.91	600	-1.42901	0.242409	1.58167	0.668037
Smoe_00001718	scaffold_0:3567003-3568265	u	-	1090	0.0284013	0.499402	0.342689	0.678768
Smoe_00001726	scaffold_0:3626944-3628055	u	-	973	-0.476644	9.75241	2.58228	2.23034
Smoe_00001732	scaffold_0:3645227-3647130	x	74871|74871.v1.91	861	-1.11949	0	0.783678	0.0824405
Smoe_00001768	scaffold_0:3873505-3874649	u	-	1144	-1.38525	0.209442	0.277358	0.495138
Smoe_00001784	scaffold_0:3914070-3915198	u	-	301	-0.500092	2.39668	2.80005	3.50068
Smoe_00001785	scaffold_0:3914070-3915198	u	-	847	0.000862251	2.39668	2.80005	3.50068
Smoe_00001820	scaffold_0:4077322-4077771	u	-	341	-1.01438	0.320779	2.41332	1.90112
Smoe_00001821	scaffold_0:4079583-4080392	u	-	700	0.0499714	0.195227	7.3399	4.3176
Smoe_00001823	scaffold_0:4091014-4092391	x	73476|73476.v1.91	853	-0.869883	0.0752135	1.12332	1.00104
Smoe_00001883	scaffold_0:4458578-4459080	u	-	502	-0.837118	1.58782	1.09639	0.870899
Smoe_00001895	scaffold_0:4483545-4484458	u	-	771	-0.718791	3.20044	3.15732	2.77793
Smoe_00001896	scaffold_0:4483545-4484458	u	-	766	-0.753994	3.20044	3.15732	2.77793
Smoe_00001897	scaffold_0:4483545-4484458	u	-	787	-0.685305	3.20044	3.15732	2.77793
Smoe_00001898	scaffold_0:4487031-4487626	u	-	485	0.0979491	1.51016	1.15646	0.643501
Smoe_00001899	scaffold_0:4491670-4492239	x	38104|38104.v1.91	500	-1.15687	0.159792	0.275784	3.24241
Smoe_00001900	scaffold_0:4502745-4503617	u	-	815	0.152644	14.1174	2.66012	5.48127
Smoe_00001904	scaffold_0:4529157-4531367	x	75338|75338.v1.91	814	-1.34914	8.94728	0	0.0442737
Smoe_00001927	scaffold_0:4614796-4616125	u	-	997	-0.446284	4.3298	4.9592	5.70425
Smoe_00001930	scaffold_0:4626456-4659988	x	270208|270208.v1.91	791	0.607993	4.14624	4.00026	5.23702
Smoe_00001931	scaffold_0:4626456-4659988	x	70138|70138.v1.91	519	-0.992668	0.150686	1.04224	0.413678
Smoe_00001963	scaffold_0:4747307-4747725	u	-	418	-0.930017	0.216005	2.02696	0.352961
Smoe_00001975	scaffold_0:4799917-4800247	u	-	330	-0.909759	8.26275	4.5849	5.92314
Smoe_00001976	scaffold_0:4800351-4802027	x	75845|75845.v1.91	1162	-0.922516	1.69602	0.181532	0.257329
Smoe_00001996	scaffold_0:4887892-4890396	s	229953|229953.v1.91	2168	-0.838317	0.278352	5.93234	1.92131
Smoe_00001997	scaffold_0:4890574-4891994	x	402819|402819.v1.91	1420	-1.24052	0.406468	0.0719511	0.0905825
Smoe_00002005	scaffold_0:4910561-4912129	u	-	1092	-0.12053	0.609032	6.30148	3.07855
Smoe_00002011	scaffold_0:4976634-4977907	u	-	1273	-0.728169	0	1.14222	0.256898
Smoe_00002012	scaffold_0:4980772-4983343	x	402834|402834.v1.91	1433	-1.20632	0.201115	1.10371	0.493037
Smoe_00002013	scaffold_0:4983454-4983827	u	-	373	-0.764733	0	2.48232	1.5921
Smoe_00002019	scaffold_0:5004736-5006523	x	164271|164271.v1.91	1160	-0.920548	20.703	11.4597	4.72733
Smoe_00002040	scaffold_0:5092932-5093375	u	-	443	-0.853368	23.2195	0	0
Smoe_00002051	scaffold_0:5126467-5130235	x	402871|402871.v1.91	1375	-1.06283	0.168742	0.0746501	0.446462
Smoe_00002052	scaffold_0:5130348-5130707	u	-	359	-0.762903	1.1534	0	0.779219
Smoe_00002053	scaffold_0:5130831-5131886	u	-	855	0.649032	8.5487	2.04237	1.87139
Smoe_00002066	scaffold_0:5259819-5260821	u	-	926	-0.826412	2.84723	0	1.95682
Smoe_00002097	scaffold_0:5439985-5441426	u	-	1052	-0.828221	0.231699	0	0.321968
Smoe_00002101	scaffold_0:5465398-5467277	x	437629|437629.v1.91	1510	-0.912823	33.8676	0.536793	2.95593
Smoe_00002113	scaffold_0:5550986-5553075	x	402946|402946.v1.91	811	-0.661688	1.84621	0.633992	2.09074
Smoe_00002117	scaffold_0:5603238-5603716	u	-	360	-0.614894	6.0214	8.6844	4.33987
Smoe_00002134	scaffold_0:5724457-5725475	u	-	1003	-1.1659	4.42079	1.29844	1.29628
Smoe_00002145	scaffold_0:5803793-5804330	x	27860|27860.v1.91	397	-1.1665	4.03366	0.40311	1.41821
Smoe_00002170	scaffold_0:6076335-6079814	x	73567|73567.v1.91	813	-0.393834	0.240042	1.89601	0.798182
Smoe_00002182	scaffold_0:6171746-6172618	u	-	370	-0.870182	16.6943	3.13852	13.5339
Smoe_00002183	scaffold_0:6171746-6172618	u	-	314	-0.832453	16.6943	3.13852	13.5339
Smoe_00002184	scaffold_0:6171746-6172618	u	-	396	-0.954788	16.6943	3.13852	13.5339
Smoe_00002187	scaffold_0:6243779-6244486	u	-	651	-0.760238	1.07906	1.50624	0.953256
Smoe_00002188	scaffold_0:6247508-6248890	u	-	1087	0.417917	87.4637	47.2993	54.9763
Smoe_00002195	scaffold_0:6290526-6291590	x	68983|68983.v1.91	1064	-1.07726	0.228531	1.41086	1.17512
Smoe_00002200	scaffold_0:6387049-6388173	u	-	1124	0.883914	1.55084	3.39847	2.05223
Smoe_00002210	scaffold_0:6422467-6422638	u	-	171	-1.33861	722.508	383.542	210.427
Smoe_00002211	scaffold_0:6422707-6423707	x	403061|403061.v1.91	616	-0.747525	0.350079	0.914557	0.579198
Smoe_00002219	scaffold_0:6437185-6437850	u	-	665	-0.827687	17.0743	0.548691	2.71945
Smoe_00002236	scaffold_0:6566494-6568994	x	70595|70595.v1.91	2500	-0.779991	2.18905	1.36758	2.0096
Smoe_00002307	scaffold_0:2858992-2859240	u	-	248	-1.18064	19.8726	9.02018	13.8316
Smoe_00002308	scaffold_1:27319-30346	x	403164|403164.v1.91	1931	0.758693	0.0574842	0.561097	0.224544
Smoe_00002329	scaffold_1:237928-238693	u	-	695	-1.18059	8.67443	1.89572	1.90727
Smoe_00002339	scaffold_1:479540-480468	u	-	593	-0.359798	2.06399	5.23313	3.47094
Smoe_00002340	scaffold_1:479540-480468	u	-	606	-0.518641	2.06399	5.23313	3.47094
Smoe_00002343	scaffold_1:507732-512624	x	403207|403207.v1.91	2525	0.144602	2.8089	6.75603	4.73436
Smoe_00002344	scaffold_1:507732-512624	x	403207|403207.v1.91	2677	0.118481	2.8089	6.75603	4.73436
Smoe_00002345	scaffold_1:507732-512624	x	77365|77365.v1.91	2260	0.157614	2.8089	6.75603	4.73436
Smoe_00002346	scaffold_1:512853-513771	x	76410|76410.v1.91	712	-0.905336	0	1.08471	0.42203
Smoe_00002369	scaffold_1:694524-695026	u	-	502	0.273742	3.4932	0.822296	1.30635
Smoe_00002410	scaffold_1:1218045-1218532	u	-	326	0.27068	3.53654	1.76319	2.65977
Smoe_00002411	scaffold_1:1224021-1224247	u	-	226	-0.63048	9.479	2.96117	7.43347
Smoe_00002412	scaffold_1:1224671-1225014	u	-	293	0.41177	32.2085	14.8361	24.913
Smoe_00002417	scaffold_1:1303515-1304831	u	-	1125	0.194836	0	0.754419	0.118844
Smoe_00002419	scaffold_1:1316497-1318475	x	164684|164684.v1.91	695	-0.71709	40.415	7.7552	12.7515
Smoe_00002437	scaffold_1:1343550-1482384	u	-	803	0.634922	1.21967	1.49817	1.35164
Smoe_00002464	scaffold_1:1663300-1665041	u	-	1146	0.515947	13.3358	26.0186	26.8608
Smoe_00002465	scaffold_1:1663300-1665041	u	-	883	-0.296589	13.3358	26.0186	26.8608
Smoe_00002492	scaffold_1:2080521-2081866	x	403374|403374.v1.91	740	-1.08184	0.271687	1.03092	0.751778
Smoe_00002505	scaffold_1:2143420-2143975	u	-	197	-1.0352	42.1261	3.57167	12.0945
Smoe_00002508	scaffold_1:2234442-2234914	u	-	472	0.436587	1.92946	4.07364	7.87253
Smoe_00002510	scaffold_1:2241481-2244455	x	403390|403390.v1.91	643	-0.94469	0.768568	0.191501	2.36367
Smoe_00002526	scaffold_1:2289969-2290420	u	-	319	-1.10174	3.34137	2.76797	0
Smoe_00002533	scaffold_1:2310000-2312159	x	77299|77299.v1.91	1014	-1.02328	0.727009	0	0.0336644
Smoe_00002540	scaffold_1:2376296-2377024	u	-	529	-0.709173	0.58517	0.1266	0
Smoe_00002552	scaffold_1:2424244-2426130	x	403419|403419.v1.91	788	-0.939029	1.75012	0.877059	2.40059
Smoe_00002580	scaffold_1:2609734-2610109	u	-	301	-0.830061	4.24968	5.93235	3.17836
Smoe_00002590	scaffold_1:2649358-2649893	u	-	535	-1.21713	33.9317	24.7736	45.1954
Smoe_00002609	scaffold_1:2738743-2836978	u	-	308	0.344172	2.41485	6.96515	4.09194
Smoe_00002610	scaffold_1:2738743-2836978	x	403491|403491.v1.91	308	0.344172	2.41485	6.96515	4.09194
Smoe_00002611	scaffold_1:2738743-2836978	x	403491|403491.v1.91	477	0.701474	6.20635	5.19336	7.07971
Smoe_00002613	scaffold_1:2738743-2836978	u	-	338	-0.644353	0	3.00231	3.1683
Smoe_00002616	scaffold_1:2841956-2846630	u	-	522	-1.28979	16.5316	11.6543	11.8765
Smoe_00002627	scaffold_1:2866698-2873192	u	-	494	0.115719	117.614	0.280967	0.357209
Smoe_00002629	scaffold_1:2876929-2877499	u	-	570	-0.0178242	419.729	0.113457	1.36675
Smoe_00002634	scaffold_1:2887999-3006886	x	403508|403508.v1.91	1223	-0.162208	0.870669	1.45318	1.5614
Smoe_00002635	scaffold_1:2887999-3006886	x	403508|403508.v1.91	959	-1.0129	0.648961	1.31421	0.576609
Smoe_00002639	scaffold_1:3039749-3040343	u	-	533	0.367262	15.1837	6.13411	13.1903
Smoe_00002640	scaffold_1:3040399-3040678	u	-	279	-0.531042	25.1447	13.7329	16.6301
Smoe_00002646	scaffold_1:3081140-3083054	x	77429|77429.v1.91	721	-0.617162	17.1618	4.84171	4.61705
Smoe_00002655	scaffold_1:3117557-3119723	x	437889|437889.v1.91	2009	0.804811	1.45814	2.1245	2.18041
Smoe_00002667	scaffold_1:3207349-3207662	u	-	313	-0.959985	118.639	38.7541	17.4468
Smoe_00002671	scaffold_1:3228714-3229118	u	-	404	0.962382	1.60819	6.44982	4.12303
Smoe_00002676	scaffold_1:3273755-3274847	x	403566|403566.v1.91	592	-1.00122	0.370779	1.50457	0.476693
Smoe_00002677	scaffold_1:3276362-3283537	x	403567|403567.v1.91	276	-1.01547	0.527785	15.3792	8.6852
Smoe_00002691	scaffold_1:3405221-3406760	u	-	469	0.771381	0.709038	6.07298	1.75563
Smoe_00002692	scaffold_1:3407053-3407533	x	403588|403588.v1.91	423	-0.867528	0.422966	1.80575	0.806757
Smoe_00002696	scaffold_1:3432076-3432454	u	-	378	0.541992	0.520779	2.64226	1.12909
Smoe_00002715	scaffold_1:3608631-3609218	u	-	587	0.58381	0.125134	0.108774	0.965081
Smoe_00002727	scaffold_1:3752830-3755659	u	-	160	-1.23993	70.3623	3.08631	0
Smoe_00002761	scaffold_1:4099011-4100552	x	64042|64042.v1.91	1240	-0.814772	3.3789	0.967335	1.69531
Smoe_00002784	scaffold_1:4311328-4311848	u	-	520	-1.02431	0.300465	0.909316	1.31985
Smoe_00002802	scaffold_1:4385823-4386704	u	-	881	-0.426525	2.38201	1.84021	2.20248
Smoe_00002803	scaffold_1:4387684-4388129	u	-	445	0.574577	2.12984	1.65924	4.33538
Smoe_00002813	scaffold_1:4427532-4428742	x	403736|403736.v1.91	601	-1.036	3.99009	1.99875	6.79781
Smoe_00002818	scaffold_1:4434058-4435164	x	403740|403740.v1.91	464	-1.16015	0.541315	0.155044	0.493498
Smoe_00002843	scaffold_1:4614387-4614728	u	-	341	-1.17046	2.24545	0.268147	1.72829
Smoe_00002844	scaffold_1:4614872-4615358	u	-	486	-0.733156	3.67922	0	0.183259
Smoe_00002856	scaffold_1:4667790-4669164	x	37715|37715.v1.91	1374	-0.602684	1.35107	1.12069	1.48161
Smoe_00002857	scaffold_1:4669567-4669868	u	-	301	-0.920175	3.82471	2.09377	7.03779
Smoe_00002873	scaffold_1:4813196-4818147	u	-	835	-0.0676925	7.45795	18.4954	14.5542
Smoe_00002898	scaffold_1:5037677-5038923	u	-	789	-1.12032	0.9984	0.510784	1.10615
Smoe_00002910	scaffold_1:5115366-5116127	u	-	650	-0.372122	2.70346	1.13206	1.25381
Smoe_00002928	scaffold_1:5273484-5274493	u	-	579	0.380354	3.26202	3.98702	3.11827
Smoe_00002929	scaffold_1:5273484-5274493	u	-	675	-0.197953	3.26202	3.98702	3.11827
Smoe_00003003	scaffold_1:5561024-5561704	u	-	552	-1.14209	4.11305	1.06989	0.980317
Smoe_00003011	scaffold_1:5711165-5711754	u	-	589	-0.620899	0.37354	2.9227	7.54576
Smoe_00003014	scaffold_1:5721459-5722025	u	-	337	-0.767073	111.189	4.11857	11.3347
Smoe_00003015	scaffold_1:5722751-5723028	u	-	277	-1.00301	5.75092	0.423455	0.277607
Smoe_00003018	scaffold_1:5735251-5735689	u	-	438	-1.31451	0.198973	2.21421	1.7375
Smoe_00003046	scaffold_1:5894800-5895760	u	-	863	-0.625473	1.77845	0.0651165	0.575395
Smoe_00003053	scaffold_1:6013282-6014322	u	-	696	-1.07262	2.95285	7.64696	2.2311
Smoe_00003054	scaffold_1:6013282-6014322	u	-	670	-1.06817	2.95285	7.64696	2.2311
Smoe_00003074	scaffold_1:6125857-6128299	x	165272|165272.v1.91	1708	-0.870352	0.296586	1.25626	0.532985
Smoe_00003080	scaffold_1:31956-33348	u	-	1169	-0.949162	0.525225	12.352	0.909306
Smoe_00003081	scaffold_1:31956-33348	u	-	1332	-0.955773	0.525225	12.352	0.909306
Smoe_00003091	scaffold_1:204386-204558	u	-	172	-1.38756	71.0585	21.311	31.9207
Smoe_00003094	scaffold_1:209225-209427	u	-	202	-1.29385	16.9706	10.8328	6.59216
Smoe_00003101	scaffold_1:442613-443823	x	164596|164596.v1.91	530	-1.39628	0	3.15611	0
Smoe_00003132	scaffold_1:602817-603170	u	-	353	-0.986672	0	2.00411	2.73923
Smoe_00003133	scaffold_1:622064-622835	u	-	651	0.091516	11.0064	3.85975	4.05134
Smoe_00003134	scaffold_1:622955-623762	u	-	748	-0.226934	9.81999	2.11123	2.81656
Smoe_00003135	scaffold_1:623856-624478	u	-	622	-0.167032	11.6237	4.21059	3.55504
Smoe_00003145	scaffold_1:665948-666395	u	-	447	-0.762813	1.53716	2.47062	1.36439
Smoe_00003147	scaffold_1:676247-681334	s	164635|164635.v1.91	1739	0.581824	1.84088	2.66316	3.58468
Smoe_00003195	scaffold_1:1325816-1326339	u	-	383	-0.741373	0.76167	0.644895	1.10167
Smoe_00003211	scaffold_1:1482800-1484006	u	-	1148	0.665188	5.63141	1.79541	0.63812
Smoe_00003221	scaffold_1:1501260-1659036	u	-	200	-1.11507	4.40995	1.12458	7.60637
Smoe_00003222	scaffold_1:1501260-1659036	u	-	468	-0.107309	8.76752	7.82647	12.6097
Smoe_00003223	scaffold_1:1501260-1659036	u	-	466	-0.0691842	8.76752	7.82647	12.6097
Smoe_00003224	scaffold_1:1501260-1659036	u	-	220	-1.4469	13.4887	15.3205	10.2836
Smoe_00003240	scaffold_1:1661166-1661727	u	-	561	-0.869702	7.09201	1.04493	3.97606
Smoe_00003241	scaffold_1:1662139-1662420	u	-	281	-1.09328	12.0916	0.81814	3.48143
Smoe_00003245	scaffold_1:1682089-1682569	u	-	480	-0.784525	1.36515	0.146924	0.0934556
Smoe_00003252	scaffold_1:1746785-1748850	x	77699|77699.v1.91	1746	-0.692858	0.0964593	1.02631	0.537989
Smoe_00003262	scaffold_1:1877777-1878628	u	-	732	-0.219453	0.18378	0.723971	0.813507
Smoe_00003271	scaffold_1:1974320-1974693	u	-	373	0.805076	1.60333	5.41596	4.7763
Smoe_00003278	scaffold_1:2063441-2064342	u	-	901	-0.211117	16.3478	25.3614	9.61695
Smoe_00003289	scaffold_1:2073284-2075055	x	77006|77006.v1.91	1630	-0.971615	0.31261	0.277037	0.484177
Smoe_00003303	scaffold_1:2234442-2234914	u	-	319	-0.980201	0.371263	0.307552	1.79236
Smoe_00003304	scaffold_1:2235445-2236371	x	76299|76299.v1.91	889	-0.894707	3.35394	3.01172	4.23651
Smoe_00003333	scaffold_1:2421094-2422004	u	-	611	-0.777672	0.708396	3.18628	2.66914
Smoe_00003334	scaffold_1:2422389-2424060	x	7969|7969.v1.91	1323	-1.22096	0.397037	1.09246	1.67053
Smoe_00003364	scaffold_1:2573521-2574192	u	-	608	0.336693	32.5802	30.3242	27.206
Smoe_00003384	scaffold_1:2656149-2656477	u	-	328	-1.10463	45.0092	20.0215	21.3762
Smoe_00003388	scaffold_1:2670468-2676073	x	76604|76604.v1.91	2310	-0.783927	10.2243	4.11133	5.24789
Smoe_00003425	scaffold_1:3035656-3036699	u	-	806	-0.298602	2.50845	1.06503	2.10742
Smoe_00003426	scaffold_1:3036824-3037127	u	-	303	-1.09627	3.34648	1.37541	2.90648
Smoe_00003437	scaffold_1:3102512-3102985	u	-	473	-1.0707	2.27234	2.40592	0.66976
Smoe_00003449	scaffold_1:3124989-3169516	u	-	438	-0.404359	0.769076	2.53331	3.94098
Smoe_00003450	scaffold_1:3124989-3169516	u	-	250	-1.07276	2.07972	8.82315	12.7875
Smoe_00003489	scaffold_1:3297871-3299783	x	77396|77396.v1.91	553	-1.26329	0.683641	1.65986	1.50414
Smoe_00003490	scaffold_1:3300062-3300680	u	-	357	-1.03274	0.583271	3.18666	6.30272
Smoe_00003510	scaffold_1:3468704-3468930	u	-	226	-0.96356	16.1143	0	0
Smoe_00003515	scaffold_1:3484950-3485372	u	-	422	-0.96742	0.637117	0.906512	2.31447
Smoe_00003556	scaffold_1:3588408-3590341	u	-	1878	0.541587	7.14385	2.39315	4.631
Smoe_00003564	scaffold_1:3616096-3616616	u	-	520	-1.2018	0.600929	2.33824	0.742418
Smoe_00003579	scaffold_1:3741620-3741789	u	-	169	-1.20511	0	11.6054	3.16194
Smoe_00003580	scaffold_1:3742026-3742283	u	-	257	-1.1539	0	5.6317	2.36754
Smoe_00003581	scaffold_1:3746344-3749158	x	164924|164924.v1.91	674	-0.360859	2.3648	0.808181	1.93146
Smoe_00003601	scaffold_1:3825830-3961879	u	-	408	-0.966076	0	0	0.49109
Smoe_00003603	scaffold_1:3825830-3961879	u	-	293	-0.990191	0	3.7091	7.98185
Smoe_00003650	scaffold_1:4393447-4394230	u	-	783	0.719184	2.35302	2.21069	2.9325
Smoe_00003653	scaffold_1:4450369-4451587	u	-	1218	-0.133124	0.291629	0.773018	0.432806
Smoe_00003677	scaffold_1:4678861-4683409	x	230050|230050.v1.91	1794	-1.04581	0.405487	0.470273	0.748192
Smoe_00003695	scaffold_1:4808052-4808519	u	-	411	-1.0071	0.222665	0.948483	1.0907
Smoe_00003697	scaffold_1:4813196-4818147	u	-	1635	-0.994697	1.48843	0.766912	1.17733
Smoe_00003700	scaffold_1:4835442-4836178	u	-	491	0.626677	2.632	4.96356	3.78676
Smoe_00003727	scaffold_1:4979147-4979677	u	-	530	-1.18835	10.7942	2.39863	4.88849
Smoe_00003738	scaffold_1:5024316-5025001	u	-	461	0.424728	5.83681	3.60333	3.09221
Smoe_00003742	scaffold_1:5037677-5038923	u	-	639	-1.18479	0.221531	1.2555	1.16155
Smoe_00003743	scaffold_1:5039370-5039777	u	-	357	-0.831479	2.04145	0.980509	1.41811
Smoe_00003754	scaffold_1:5112596-5115063	x	76966|76966.v1.91	1115	-1.23566	0.593949	0	0
Smoe_00003763	scaffold_1:5203314-5203990	x	77521|77521.v1.91	564	-1.09863	4.11524	4.14749	1.89947
Smoe_00003793	scaffold_1:5274705-5277448	x	77448|77448.v1.91	1603	-1.07985	0.353964	1.03501	0.710439
Smoe_00003842	scaffold_1:5510564-5511276	x	71305|71305.v1.91	521	-1.06855	0.149788	0.38859	0.986998
Smoe_00003846	scaffold_1:5514699-5515063	u	-	312	0.669646	3.90581	3.87001	2.30111
Smoe_00003847	scaffold_1:5515136-5515849	u	-	713	0.688464	0.761637	1.24926	0.263275
Smoe_00003860	scaffold_1:5561024-5561704	u	-	671	-1.15115	1.03454	3.88468	0.0571543
Smoe_00003873	scaffold_1:5698895-5699337	u	-	442	0.786346	0.19588	1.8456	0.534726
Smoe_00003874	scaffold_1:5712806-5713452	u	-	506	0.52341	0	1.89552	0.258073
Smoe_00003876	scaffold_1:5720133-5720384	u	-	251	-0.870111	43.8555	8.72754	6.14123
Smoe_00003877	scaffold_1:5721459-5722025	u	-	563	-0.717847	31.6782	5.65975	4.98079
Smoe_00003880	scaffold_1:5763792-5764850	u	-	879	0.861752	1.5202	1.71817	1.6867
Smoe_00003886	scaffold_1:5790467-5790687	u	-	220	-1.16897	36.3151	0	0
Smoe_00003896	scaffold_1:5871307-5872053	x	77713|77713.v1.91	746	-0.700428	0	4.47266	1.04134
Smoe_00003902	scaffold_1:5882370-5882674	u	-	304	-1.286	3.73548	2.7308	1.7751
Smoe_00003907	scaffold_1:5887518-5892176	x	230075|230075.v1.91	2397	-0.987463	3.4479	0.382953	1.53287
Smoe_00003910	scaffold_1:5894800-5895760	u	-	866	-0.640781	2.28703	1.81534	2.08692
Smoe_00003923	scaffold_1:6019553-6020894	x	403987|403987.v1.91	348	-1.38934	0.307364	14.4244	3.97949
Smoe_00003929	scaffold_1:6049547-6050969	x	76289|76289.v1.91	188	-1.16642	2801.03	156.492	1963.18
Smoe_00003977	scaffold_10:289305-293262	u	-	1605	-0.32818	0.919009	0.156601	0.177361
Smoe_00003994	scaffold_10:401274-402338	u	-	1064	-0.768837	2.79951	0.453491	0.38112
Smoe_00004013	scaffold_10:505290-506669	x	89857|89857.v1.91	890	-0.909792	19.4537	11.2781	10.3194
Smoe_00004017	scaffold_10:546101-548384	x	270691|270691.v1.91	1145	-1.22489	64.8069	6.55737	17.952
Smoe_00004041	scaffold_10:727209-728422	u	-	982	-0.371839	6.80156	4.88489	5.31752
Smoe_00004042	scaffold_10:727209-728422	u	-	909	-0.482295	6.80156	4.88489	5.31752
Smoe_00004043	scaffold_10:729036-729330	u	-	294	-1.03097	4.49867	6.99238	8.15729
Smoe_00004059	scaffold_10:854996-859826	x	231119|231119.v1.91	1789	-0.88061	0.43804	0.277488	0.191992
Smoe_00004065	scaffold_10:876901-881845	x	409261|409261.v1.91	1782	-0.904083	1.74654	1.27615	2.02913
Smoe_00004066	scaffold_10:876901-881845	x	409261|409261.v1.91	2065	-0.92315	1.74654	1.27615	2.02913
Smoe_00004067	scaffold_10:876901-881845	x	409261|409261.v1.91	2069	-1.04222	1.74654	1.27615	2.02913
Smoe_00004068	scaffold_10:876901-881845	x	409261|409261.v1.91	1478	-0.965216	1.74654	1.27615	2.02913
Smoe_00004069	scaffold_10:876901-881845	x	409261|409261.v1.91	1780	-1.00984	1.74654	1.27615	2.02913
Smoe_00004074	scaffold_10:914973-915552	u	-	457	-0.783896	3.40009	0.704989	1.0458
Smoe_00004075	scaffold_10:914973-915552	u	-	421	-0.495625	3.40009	0.704989	1.0458
Smoe_00004085	scaffold_10:1092373-1092962	u	-	589	0.522666	0	1.62372	1.44055
Smoe_00004090	scaffold_10:1108896-1109421	u	-	525	-1.2732	0	0.384141	0.812981
Smoe_00004094	scaffold_10:1112726-1114271	x	409288|409288.v1.91	1460	-0.756429	0.196852	2.82329	1.79894
Smoe_00004145	scaffold_10:1520528-1520868	u	-	340	-1.27431	0	3.50643	0.521638
Smoe_00004157	scaffold_10:1566064-1566966	x	440349|440349.v1.91	495	-1.00575	1.78611	2.66085	0.534117
Smoe_00004161	scaffold_10:1591096-1593304	x	90062|90062.v1.91	1566	-0.0418826	0.0363456	0.354184	0.0405224
Smoe_00004165	scaffold_10:1620920-1621296	u	-	312	0.216686	3.90581	1.935	5.64819
Smoe_00004176	scaffold_10:1713716-1714459	u	-	743	-1.14274	1.08089	0	0
Smoe_00004195	scaffold_10:1788095-1788277	u	-	182	-1.28682	21.8084	24.6936	59.3208
Smoe_00004201	scaffold_10:1804300-1804939	u	-	570	-0.783639	0.914726	2.72298	3.30899
Smoe_00004202	scaffold_10:1806603-1807053	u	-	450	-0.361721	0.569914	1.955	1.24552
Smoe_00004204	scaffold_10:1809001-1809967	x	440368|440368.v1.91	659	-0.937536	1.37904	0.092583	1.23028
Smoe_00004225	scaffold_10:1913822-1914070	u	-	248	-1.05174	3.54868	23.678	9.34571
Smoe_00004243	scaffold_10:1990430-1990692	u	-	198	-1.22105	105.51	84.0738	74.3146
Smoe_00004318	scaffold_10:2524071-2524385	u	-	258	-1.41174	19.6384	7.60132	6.02346
Smoe_00004326	scaffold_10:2552763-2553195	u	-	382	-0.32134	3.31714	3.45584	3.87468
Smoe_00004327	scaffold_10:2553312-2554820	u	-	1457	0.351211	7.22178	5.45017	5.91524
Smoe_00004329	scaffold_10:2559541-2560408	u	-	822	-0.988324	1.81427	0.830943	2.7545
Smoe_00004332	scaffold_10:2582841-2584050	u	-	489	-0.683404	1.15909	0.856309	1.36114
Smoe_00004348	scaffold_10:2656485-2657997	x	231183|231183.v1.91	907	-0.740583	1.46114	0.122401	0.154456
Smoe_00004369	scaffold_10:2741377-2745749	x	89230|89230.v1.91	1706	0.373152	2.44181	1.22865	2.76043
Smoe_00004395	scaffold_10:2964973-2965835	u	-	862	-1.06392	4.60113	0.195634	0.288119
Smoe_00004430	scaffold_10:114825-117549	u	-	1031	0.635986	2.01478	1.23534	2.51068
Smoe_00004451	scaffold_10:324572-329610	u	-	547	-0.503705	480.803	190.59	269.966
Smoe_00004463	scaffold_10:372903-374361	u	-	1458	-0.290582	1.1041	0.872744	1.07665
Smoe_00004470	scaffold_10:393167-393882	u	-	715	-0.165152	2.84533	4.81257	2.30816
Smoe_00004473	scaffold_10:412056-412513	u	-	399	-1.21294	1.19739	2.44043	4.47187
Smoe_00004474	scaffold_10:412056-412513	u	-	395	-1.21175	1.19739	2.44043	4.47187
Smoe_00004475	scaffold_10:412624-414604	x	409173|409173.v1.91	488	-1.05968	0.166132	1.00222	0.72829
Smoe_00004487	scaffold_10:449626-452073	x	89861|89861.v1.91	927	-0.924546	4.19738	2.38288	4.43453
Smoe_00004510	scaffold_10:488932-491782	x	89588|89588.v1.91	1387	-0.99807	3.29935	0.184777	0.139587
Smoe_00004556	scaffold_10:686023-686205	u	-	182	-1.08566	45.7977	21.4011	17.9082
Smoe_00004571	scaffold_10:757666-762762	u	-	312	-0.804637	0	1.29	8.78607
Smoe_00004573	scaffold_10:757666-762762	u	-	255	0.0995298	0	0.704746	2.7738
Smoe_00004600	scaffold_10:1085513-1085903	u	-	337	-0.682542	0.986889	6.04057	3.01078
Smoe_00004607	scaffold_10:1119942-1120294	x	89724|89724.v1.91	261	-1.12827	21.4684	11.3084	14.5928
Smoe_00004621	scaffold_10:1299188-1299635	u	-	391	-0.66496	2.6854	1.65677	1.72318
Smoe_00004647	scaffold_10:1557086-1557257	u	-	171	-1.12816	46.8021	8.76669	19.401
Smoe_00004655	scaffold_10:1596697-1601752	x	90013|90013.v1.91	1791	-0.22689	0.406245	0.49886	0.418373
Smoe_00004678	scaffold_10:1765666-1767102	x	89823|89823.v1.91	541	-0.907613	0	0.979596	0.699321
Smoe_00004708	scaffold_10:1941151-1945511	u	-	1363	-0.608945	10.1864	15.7755	16.8706
Smoe_00004709	scaffold_10:1941151-1945511	u	-	2623	-0.845894	10.1864	15.7755	16.8706
Smoe_00004712	scaffold_10:1946696-1947540	u	-	671	-0.219181	4.96577	7.49834	7.77298
Smoe_00004745	scaffold_10:2165140-2167757	u	-	457	-0.492157	8.08398	5.32207	4.29644
Smoe_00004751	scaffold_10:2210661-2213652	u	-	743	-0.870875	2.78458	2.06309	2.75554
Smoe_00004779	scaffold_10:2388035-2389535	u	-	1173	-0.0691745	2.5919	2.28901	2.60135
Smoe_00004780	scaffold_10:2388035-2389535	u	-	1173	-0.0897942	2.5919	2.28901	2.60135
Smoe_00004781	scaffold_10:2399361-2400654	u	-	401	-0.457018	29.8127	30.0992	27.0965
Smoe_00004782	scaffold_10:2403245-2404121	u	-	648	-0.543658	0.65164	0.284213	0.65956
Smoe_00004783	scaffold_10:2404238-2408644	x	89725|89725.v1.91	2165	-1.13909	2.36627	1.64005	2.97908
Smoe_00004784	scaffold_10:2404238-2408644	x	89725|89725.v1.91	1892	-1.15414	2.36627	1.64005	2.97908
Smoe_00004790	scaffold_10:2516539-2518534	x	409508|409508.v1.91	1029	-0.50624	1.13061	0.0524538	0.429891
Smoe_00004791	scaffold_10:2518698-2519429	u	-	465	-1.21503	2.51711	2.00864	2.36052
Smoe_00004804	scaffold_10:2548432-2549514	u	-	450	-1.19286	0	5.53916	1.76448
Smoe_00004805	scaffold_10:2549645-2549821	u	-	176	-1.16043	0	17.214	1.30171
Smoe_00004811	scaffold_10:2559541-2560408	u	-	679	-0.317892	2.84967	1.4225	2.75571
Smoe_00004814	scaffold_10:2582841-2584050	u	-	983	0.301275	8.93765	3.2156	5.38409
Smoe_00004815	scaffold_10:2584901-2585494	u	-	474	-0.799484	9.92884	4.64591	6.38884
Smoe_00004829	scaffold_10:2660969-2662833	u	-	270	-1.10921	28.9908	30.5014	34.9837
Smoe_00004833	scaffold_10:2683471-2686967	x	170018|170018.v1.91	1738	0.990726	3.36096	1.28945	2.00078
Smoe_00004846	scaffold_10:2737521-2741254	x	599|599.v1.91	1239	-1.07133	0.952707	0.715659	1.08708
Smoe_00004848	scaffold_10:2745939-2749259	u	-	1230	0.419093	7.23352	4.13066	5.99429
Smoe_00004852	scaffold_10:2750967-2751321	u	-	354	-1.03609	0.890106	1.99316	0.961354
Smoe_00004868	scaffold_10:2860736-2861405	u	-	669	-0.165852	3.11647	0.272122	0
Smoe_00004872	scaffold_10:2870000-2870254	u	-	254	-0.901438	1.98656	95.0824	21.3132
Smoe_00004886	scaffold_10:2914096-2915074	u	-	871	-0.0316637	1.46473	0.901147	0.812483
Smoe_00004887	scaffold_10:2915218-2915720	u	-	368	-1.11532	1.64647	5.09113	4.45562
Smoe_00004898	scaffold_10:2991212-2993489	x	409609|409609.v1.91	606	-0.686011	1.55314	1.35169	2.37111
Smoe_00004902	scaffold_100:1554-1986	u	-	432	-1.37285	0	0.174283	0.889303
Smoe_00004917	scaffold_100:168392-170310	u	-	1146	-1.14222	0.156754	0.369049	0
Smoe_00004980	scaffold_100:564303-564829	u	-	441	-0.367888	1.96644	0.50523	2.2544
Smoe_00004993	scaffold_100:611297-612977	u	-	861	-0.956137	2.82423	0.195919	0.0824405
Smoe_00004998	scaffold_100:26684-27605	u	-	921	-1.11608	0	1.02087	0.416734
Smoe_00004999	scaffold_100:28027-28901	u	-	874	-1.13432	0.729169	0	0.0404487
Smoe_00005014	scaffold_100:168392-170310	u	-	1915	0.929971	6.35277	4.40137	3.30209
Smoe_00005048	scaffold_100:395802-400283	u	-	2521	-0.357739	21.2855	6.20402	12.0455
Smoe_00005056	scaffold_100:421227-430027	x	428297|428297.v1.91	407	-1.31762	1.58662	0.385944	2.46615
Smoe_00005062	scaffold_100:526980-528023	u	-	933	-0.314464	394.069	0	0.0372816
Smoe_00005066	scaffold_100:549032-556009	x	184811|184811.v1.91	2830	0.344714	2.40898	3.00238	1.83359
Smoe_00005067	scaffold_100:561853-563900	x	23521|23521.v1.91	1168	-0.366426	0.561885	0.496195	0.568386
Smoe_00005084	scaffold_100:611297-612977	u	-	1680	0.831872	1.61144	0.386867	0.468043
Smoe_00005116	scaffold_101:77292-164637	x	18145|18145.v1.91	1093	-0.898333	1.60386	1.80543	1.56834
Smoe_00005126	scaffold_101:206738-209201	u	-	2408	0.244689	0.203141	1.38383	0.819378
Smoe_00005127	scaffold_101:233740-234550	u	-	810	-1.14736	5.06512	0.141109	0.0891087
Smoe_00005133	scaffold_101:284427-284982	u	-	555	-0.928607	0	2.24081	0.374034
Smoe_00005135	scaffold_101:302941-305340	x	130502|130502.v1.91	1842	-0.678261	0.212009	0.994056	0.168974
Smoe_00005140	scaffold_101:342336-342750	u	-	355	-0.996133	0.884983	2.9735	0.47799
Smoe_00005154	scaffold_101:482518-485820	u	-	2998	-0.817641	0.28536	4.94937	1.44522
Smoe_00005179	scaffold_101:22824-27990	u	-	641	-0.772483	1.21306	0.769294	0.486956
Smoe_00005224	scaffold_101:305591-307488	x	428377|428377.v1.91	927	-0.82726	0	0.834008	0.0751616
Smoe_00005235	scaffold_101:454022-455347	u	-	1082	0.474655	0.0559847	0.691425	0.155633
Smoe_00005237	scaffold_101:471396-471877	u	-	481	-0.916051	0.340132	9.8118	5.68192
Smoe_00005240	scaffold_101:502697-502899	u	-	202	-0.443764	2.82843	23.8321	10.2545
Smoe_00005241	scaffold_101:503043-503863	u	-	645	-1.2758	2.29565	16.4943	4.88806
Smoe_00005246	scaffold_101:519506-521365	x	130542|130542.v1.91	1850	-0.179691	1.74822	0	0.487682
Smoe_00005257	scaffold_102:27685-28436	u	-	751	-0.845256	0.0887984	0.777861	0
Smoe_00005267	scaffold_102:127465-128053	u	-	588	-1.20297	0.374469	0.976594	1.03149
Smoe_00005275	scaffold_102:189922-191584	u	-	1285	-1.07218	1.32359	0.363172	0.431987
Smoe_00005291	scaffold_102:208658-329389	u	-	2609	-1.23062	15.0118	20.1254	14.0969
Smoe_00005292	scaffold_102:208658-329389	u	-	2292	-1.17471	15.0118	20.1254	14.0969
Smoe_00005293	scaffold_102:208658-329389	u	-	2204	-1.21715	15.0118	20.1254	14.0969
Smoe_00005304	scaffold_102:334816-336902	u	-	1440	0.587872	0	0.991385	0.0222863
Smoe_00005305	scaffold_102:342251-343424	u	-	1173	0.495749	0.101643	1.0323	0.424134
Smoe_00005307	scaffold_102:350800-352293	u	-	438	-0.026105	15.1563	135.052	72.398
Smoe_00005310	scaffold_102:360764-361900	u	-	1136	0.824005	2.42887	1.53817	2.02649
Smoe_00005311	scaffold_102:361968-362639	u	-	671	-0.793393	2.58634	3.61366	2.91487
Smoe_00005317	scaffold_102:424522-449732	u	-	821	-1.04142	37.9926	51.4918	40.9989
Smoe_00005329	scaffold_102:498265-498517	u	-	252	-1.07885	6.09662	5.93574	8.21605
Smoe_00005335	scaffold_102:516596-520591	u	-	992	-1.06052	1.92938	1.69974	0.55319
Smoe_00005350	scaffold_102:575155-575996	u	-	841	-1.16268	1.30207	1.14357	1.14659
Smoe_00005352	scaffold_102:581021-582200	x	428537|428537.v1.91	639	-1.17451	2.65837	1.73838	2.62878
Smoe_00005359	scaffold_102:40434-41086	u	-	652	0.598444	23.6883	16.7218	25.6835
Smoe_00005369	scaffold_102:191743-194039	u	-	986	-1.2307	0.12541	0.497126	0.243821
Smoe_00005372	scaffold_102:204186-208310	u	-	4065	0.00292081	22.3888	16.8347	27.0126
Smoe_00005373	scaffold_102:204186-208310	u	-	3866	0.0088515	22.3888	16.8347	27.0126
Smoe_00005378	scaffold_102:208658-329389	u	-	1441	-0.728283	1.57248	6.0328	6.43955
Smoe_00005384	scaffold_102:334816-336902	u	-	849	-1.28201	0.0756675	1.46234	0.125877
Smoe_00005385	scaffold_102:337012-337964	u	-	952	0.180702	2.55408	15.5667	3.70919
Smoe_00005389	scaffold_102:338581-340727	u	-	466	-0.194393	18.7139	33.3726	20.876
Smoe_00005394	scaffold_102:364878-365828	u	-	950	-1.10619	2.42945	0.0578032	0.072918
Smoe_00005398	scaffold_102:415157-420139	u	-	4223	-0.442173	12.0063	17.3892	16.4494
Smoe_00005408	scaffold_102:473262-476773	u	-	473	-0.726731	13.7658	13.0351	11.501
Smoe_00005409	scaffold_102:473262-476773	u	-	536	-0.725787	13.7658	13.0351	11.501
Smoe_00005421	scaffold_102:511887-513935	u	-	901	-0.739765	2.05412	25.5215	8.77388
Smoe_00005422	scaffold_102:511887-513935	u	-	648	-0.544768	2.05412	25.5215	8.77388
Smoe_00005427	scaffold_102:520649-521620	u	-	971	0.51213	1.91711	0.393943	0.106475
Smoe_00005434	scaffold_102:546437-551478	u	-	358	-1.48651	0.289983	4.14487	1.25361
Smoe_00005440	scaffold_102:571897-575065	u	-	1057	0.517572	0	2.43782	0.0320134
Smoe_00005441	scaffold_102:576078-577308	u	-	1178	-0.607265	0.151696	0.133976	0.393876
Smoe_00005446	scaffold_103:38906-39712	u	-	806	-1.28878	6.63525	2.55608	4.3942
Smoe_00005464	scaffold_103:497524-498323	u	-	799	-0.0732677	1.47316	1.72318	2.04055
Smoe_00005465	scaffold_103:498446-499338	u	-	892	-0.63386	1.42114	1.43707	1.77421
Smoe_00005471	scaffold_103:292491-293623	u	-	1132	-1.1902	0	1.07654	0.648839
Smoe_00005472	scaffold_103:293757-294848	u	-	954	0.620117	5.2255	9.02849	10.8087
Smoe_00005476	scaffold_103:415998-417892	u	-	1326	-0.792817	2.72795	2.45162	3.03828
Smoe_00005488	scaffold_103:669135-669716	u	-	514	-0.640791	0.152978	1.98301	0.419845
Smoe_00005508	scaffold_104:278994-279298	u	-	304	-1.0362	0	2.38945	2.88453
Smoe_00005509	scaffold_104:279361-279643	u	-	282	-0.877992	0.499261	2.43369	2.1236
Smoe_00005510	scaffold_104:284056-285889	u	-	1464	-0.709663	11.0677	3.54421	5.88301
Smoe_00005512	scaffold_104:289240-290538	u	-	1289	-0.379863	1.90997	0.361867	0.734262
Smoe_00005525	scaffold_104:27974-28954	x	428572|428572.v1.91	430	-1.28601	0	2.63465	0.336139
Smoe_00005530	scaffold_104:179833-180599	u	-	766	-0.672002	0	1.06135	0.574762
Smoe_00005531	scaffold_104:182139-183389	u	-	1250	0.258437	9.38141	3.83333	4.38238
Smoe_00005537	scaffold_104:216628-219678	u	-	2763	0.761673	2.44606	0.0871261	0.459292
Smoe_00005549	scaffold_104:238742-239745	u	-	1003	-0.98665	0.306999	0.541017	0.511689
Smoe_00005550	scaffold_104:239866-240697	u	-	705	0.864122	0.386691	0.929962	0.801847
Smoe_00005556	scaffold_104:282808-283832	u	-	762	-0.12521	12.1943	8.62501	24.2093
Smoe_00005557	scaffold_104:284056-285889	u	-	494	0.579394	149.868	93.281	79.4789
Smoe_00005565	scaffold_104:313185-314114	u	-	929	-0.160007	0.810208	1.36652	0.974493
Smoe_00005566	scaffold_104:314536-314830	u	-	233	-0.910868	5.15272	3.37231	4.05104
Smoe_00005573	scaffold_105:71706-73193	u	-	1487	-1.178	0.115659	0.102414	0.601586
Smoe_00005586	scaffold_105:129613-130248	u	-	635	-0.893256	2.68206	1.94834	1.78846
Smoe_00005633	scaffold_105:322956-331700	u	-	883	0.965488	0	0.442933	1.9167
Smoe_00005634	scaffold_105:322956-331700	u	-	365	-1.05824	0	2.58505	1.0562
Smoe_00005661	scaffold_105:108493-108767	u	-	274	-1.26877	1.07583	2.60923	2.85402
Smoe_00005669	scaffold_105:142551-145970	u	-	241	-1.06391	21.6505	18.3306	23.1634
Smoe_00005678	scaffold_105:187878-190023	u	-	576	0.952827	92.8344	63.9771	83.9609
Smoe_00005700	scaffold_105:322956-331700	u	-	705	-0.540379	0.386691	0.929962	0.588021
Smoe_00005716	scaffold_105:440314-443282	x	269635|269635.v1.91	1043	-0.378319	0.0585332	4.07699	0.292792
Smoe_00005719	scaffold_105:594761-596171	u	-	1410	-1.29058	0.163916	0.036267	0.182637
Smoe_00005732	scaffold_106:190735-195354	u	-	1477	-1.07073	0.0777036	0.550403	0.129905
Smoe_00005735	scaffold_106:342864-344180	u	-	1316	-0.984921	0.266332	2.15906	2.86727
Smoe_00005736	scaffold_106:363255-364156	u	-	901	0.558121	16.1373	2.03632	6.50215
Smoe_00005757	scaffold_106:7833-154794	u	-	2044	0.872991	38.3312	26.9814	26.6532
Smoe_00005758	scaffold_106:7833-154794	u	-	532	-1.12284	1.01518	1.00431	3.26715
Smoe_00005759	scaffold_106:7833-154794	u	-	1050	-0.129873	5.86394	7.47439	5.93786
Smoe_00005761	scaffold_106:7833-154794	u	-	1213	-0.616473	3.39846	5.93545	4.9011
Smoe_00005764	scaffold_106:7833-154794	u	-	1564	0.592508	9.60487	6.67608	10.8237
Smoe_00005770	scaffold_106:7833-154794	u	-	748	-0.751802	1.51764	0.390977	0.345938
Smoe_00005778	scaffold_106:175991-177018	u	-	867	0.147699	0	4.40232	0
Smoe_00005779	scaffold_106:178997-181502	u	-	2478	-0.918331	36.1268	6.08652	11.5008
Smoe_00005783	scaffold_106:209233-308115	x	428735|428735.v1.91	762	-0.21434	4.18089	0.152655	0.33758
Smoe_00005784	scaffold_106:209233-308115	u	-	878	0.142006	25.8508	4.0219	11.7129
Smoe_00005785	scaffold_106:209233-308115	u	-	835	0.152753	25.8508	4.0219	11.7129
Smoe_00005786	scaffold_106:209233-308115	u	-	830	0.154631	25.8508	4.0219	11.7129
Smoe_00005787	scaffold_106:209233-308115	u	-	831	0.173959	25.8508	4.0219	11.7129
Smoe_00005790	scaffold_106:355634-355915	u	-	281	-0.585944	22.6718	13.4993	20.8886
Smoe_00005803	scaffold_107:40090-41214	u	-	889	0.106839	9.84774	3.76465	7.72074
Smoe_00005804	scaffold_107:43006-44989	u	-	762	0.737716	9.35742	10.3382	9.17683
Smoe_00005809	scaffold_107:111864-112635	u	-	328	-0.794177	10.8162	19.7314	13.8758
Smoe_00005819	scaffold_107:136828-137598	u	-	220	-0.967877	15.2628	22.9747	22.1548
Smoe_00005824	scaffold_107:185399-185966	u	-	485	0.739195	9.56434	6.21598	6.7108
Smoe_00005825	scaffold_107:186061-187032	u	-	718	-0.105573	9.89094	7.34656	7.8451
Smoe_00005826	scaffold_107:186061-187032	u	-	707	-0.101197	9.89094	7.34656	7.8451
Smoe_00005827	scaffold_107:186061-187032	u	-	602	-0.0578967	9.89094	7.34656	7.8451
Smoe_00005831	scaffold_107:195372-309280	u	-	248	-1.35478	10.5772	19.0773	18.1367
Smoe_00005835	scaffold_107:326865-327841	u	-	909	-0.454843	1.24894	1.22067	1.9254
Smoe_00005836	scaffold_107:340450-341671	u	-	1169	-0.68488	1.27571	2.83899	0.596188
Smoe_00005842	scaffold_107:382368-383593	u	-	1023	-0.114934	0.77912	0.739552	0.999113
Smoe_00005843	scaffold_107:383991-385056	u	-	1065	0.261971	0.456542	0.40265	0.507587
Smoe_00005844	scaffold_107:385795-387850	u	-	1281	-0.60392	0.870348	0	0.0510065
Smoe_00005848	scaffold_107:404944-405642	u	-	352	-1.13814	7.50439	6.29741	6.15776
Smoe_00005852	scaffold_107:454314-456149	x	448006|448006.v1.91	750	-1.39942	1.60121	0	0
Smoe_00005853	scaffold_107:467575-469472	u	-	319	-0.588649	387.599	244.504	293.349
Smoe_00005855	scaffold_107:477074-477278	u	-	204	-0.266037	4.08576	1.04486	5.64789
Smoe_00005864	scaffold_107:41355-41969	u	-	614	-0.186749	2.93095	1.83744	2.84467
Smoe_00005865	scaffold_107:42019-42984	u	-	965	-0.506899	4.25014	2.26821	4.11272
Smoe_00005866	scaffold_107:83781-84321	u	-	485	-0.517279	12.9202	7.95067	11.1234
Smoe_00005869	scaffold_107:88264-88492	u	-	228	-1.08839	9.20884	3.60187	9.63592
Smoe_00005870	scaffold_107:92825-93703	u	-	629	0.872593	77.0215	14.5097	29.3098
Smoe_00005871	scaffold_107:96076-97327	u	-	361	-1.09949	1.97396	17.7939	2.89768
Smoe_00005872	scaffold_107:96076-97327	u	-	581	-1.20184	1.97396	17.7939	2.89768
Smoe_00005873	scaffold_107:96076-97327	u	-	621	-1.08332	1.97396	17.7939	2.89768
Smoe_00005874	scaffold_107:96076-97327	u	-	408	-0.963131	1.97396	17.7939	2.89768
Smoe_00005886	scaffold_107:192152-194732	u	-	177	-1.38358	17.3441	48.4521	32.972
Smoe_00005887	scaffold_107:192152-194732	u	-	385	-0.797177	0.502757	1.06472	1.22745
Smoe_00005897	scaffold_107:358439-359123	u	-	338	0.238128	1.6344	0.818812	1.0561
Smoe_00005898	scaffold_107:361222-365224	u	-	1120	-0.477697	2.53503	4.52203	2.51077
Smoe_00005899	scaffold_107:361222-365224	u	-	1116	-0.480632	2.53503	4.52203	2.51077
Smoe_00005900	scaffold_107:361222-365224	u	-	1054	-0.551162	2.53503	4.52203	2.51077
Smoe_00005911	scaffold_107:398851-399364	u	-	371	-0.147217	8.80444	20.8725	12.4143
Smoe_00005912	scaffold_107:398851-399364	u	-	388	0.439762	8.80444	20.8725	12.4143
Smoe_00005915	scaffold_107:453410-454249	u	-	690	-0.31771	30.2637	4.17629	7.53872
Smoe_00005919	scaffold_107:463216-465536	u	-	2143	0.220244	9.6874	0.204808	0.128764
Smoe_00005926	scaffold_108:1465-2409	u	-	739	-1.35977	0.362905	1.82717	0.853538
Smoe_00005950	scaffold_108:231838-388863	u	-	942	0.504892	17.8094	10.9221	15.3307
Smoe_00005960	scaffold_108:401418-401778	u	-	360	-1.36864	5.44794	0.964933	4.49487
Smoe_00005962	scaffold_108:412500-413563	u	-	958	0.776453	0.12996	0.171637	0.433012
Smoe_00005964	scaffold_108:451066-452592	u	-	1032	0.484257	40.0482	45.9354	38.0612
Smoe_00005965	scaffold_108:451066-452592	u	-	1037	0.482907	40.0482	45.9354	38.0612
Smoe_00005966	scaffold_108:451066-452592	u	-	1328	0.411147	40.0482	45.9354	38.0612
Smoe_00005967	scaffold_108:451066-452592	u	-	917	-0.0182272	40.0482	45.9354	38.0612
Smoe_00005979	scaffold_108:543362-543727	u	-	365	-0.278936	1.39455	5.17009	2.26328
Smoe_00005983	scaffold_108:1465-2409	u	-	834	-0.947783	1.78066	2.44741	4.67835
Smoe_00005990	scaffold_108:74267-74590	u	-	323	-0.602182	0.361004	2.99586	0.581435
Smoe_00005991	scaffold_108:75180-75444	u	-	264	-1.43724	0	5.25128	0
Smoe_00005992	scaffold_108:76411-77326	u	-	915	-0.839552	0.61933	3.935	1.45137
Smoe_00006001	scaffold_108:189771-203351	u	-	772	-0.0241625	1.28422	1.72611	3.27141
Smoe_00006002	scaffold_108:189771-203351	u	-	513	-0.856523	3.6827	6.36439	5.81122
Smoe_00006008	scaffold_108:231838-388863	u	-	608	-1.46064	14.3876	8.69366	9.63686
Smoe_00006017	scaffold_108:231838-388863	u	-	559	-0.352139	2.55605	4.31825	1.77648
Smoe_00006018	scaffold_108:231838-388863	u	-	1218	0.216201	7.12727	0.407188	0.513087
Smoe_00006021	scaffold_108:393613-394009	u	-	396	-0.992196	3.33746	0	0.129519
Smoe_00006022	scaffold_108:394248-394692	u	-	444	-0.662307	26.6286	0.333077	1.27367
Smoe_00006023	scaffold_108:398380-401342	u	-	2415	0.301416	16.5827	20.4126	18.0453
Smoe_00006028	scaffold_108:444912-446333	u	-	1421	0.406262	26.7645	0	0
Smoe_00006031	scaffold_108:454467-454918	u	-	451	0.382546	2.08183	10.876	3.41259
Smoe_00006032	scaffold_108:456499-458850	u	-	1764	0.417095	0.762826	1.69113	0.478689
Smoe_00006051	scaffold_109:1892-12942	u	-	3387	-1.3425	10.5285	6.69214	11.2894
Smoe_00006053	scaffold_109:39138-39686	u	-	548	-1.22574	1.6634	0.480605	1.37209
Smoe_00006054	scaffold_109:39788-40198	u	-	328	0.154026	2.44236	0.870501	1.68759
Smoe_00006056	scaffold_109:64193-65790	u	-	1450	0.340325	6.46814	16.9672	21.6466
Smoe_00006066	scaffold_109:141667-142511	u	-	626	-0.22249	0	8.34644	0
Smoe_00006067	scaffold_109:145040-148054	u	-	1442	0.693222	7.10837	4.56024	4.98423
Smoe_00006068	scaffold_109:148174-148431	u	-	257	-0.947596	5.76415	3.58381	6.08797
Smoe_00006076	scaffold_109:208189-208998	u	-	809	-0.967586	0.0805279	0.777325	0.401626
Smoe_00006077	scaffold_109:209096-210206	u	-	1110	0.773766	0.162863	2.15586	0.694369
Smoe_00006078	scaffold_109:210548-211396	u	-	848	-1.36803	0.0757818	1.2648	0.210109
Smoe_00006089	scaffold_109:271065-272272	u	-	964	-0.249726	0.967183	0.681325	0.572934
Smoe_00006105	scaffold_109:322305-329782	u	-	695	0.775221	0.0985731	1.03403	0.490441
Smoe_00006106	scaffold_109:329940-332788	u	-	2508	0.514937	0.0215991	0.479892	0.373998
Smoe_00006126	scaffold_109:463495-465186	u	-	1691	-0.151514	0.73318	0.236344	0.538979
Smoe_00006127	scaffold_109:471077-472284	u	-	688	-0.983578	0.299845	1.39753	3.53559
Smoe_00006129	scaffold_109:500427-500913	u	-	415	-0.956117	26.6949	22.7599	21.2075
Smoe_00006133	scaffold_109:516262-517684	u	-	619	0.624862	62.6035	56.8637	47.0289
Smoe_00006140	scaffold_109:556115-556649	u	-	534	-1.036	0	1.62288	0
Smoe_00006156	scaffold_109:110271-111322	u	-	1051	-1.01083	1.50778	3.57952	2.64317
Smoe_00006162	scaffold_109:131973-133087	u	-	991	-0.762496	42.3122	27.7233	14.6776
Smoe_00006164	scaffold_109:140679-141293	u	-	614	0.937338	0.351714	2.85825	0.711167
Smoe_00006166	scaffold_109:148623-149100	u	-	406	-1.09883	1229.22	251.127	291.407
Smoe_00006169	scaffold_109:192828-194418	u	-	277	-1.14774	0	0.423455	1.94325
Smoe_00006171	scaffold_109:211932-213069	u	-	1001	-0.160827	13.2949	15.6733	9.71156
Smoe_00006187	scaffold_109:304451-308580	u	-	3647	-0.730029	0.811459	2.65695	2.48718
Smoe_00006189	scaffold_109:319774-320183	u	-	409	0.608489	2.24643	3.82612	3.30041
Smoe_00006193	scaffold_109:321422-322174	u	-	696	0.709469	3.04977	4.04216	3.20889
Smoe_00006206	scaffold_109:373612-374238	u	-	488	-0.304489	52.996	143.89	72.829
Smoe_00006214	scaffold_109:407370-407853	u	-	379	-0.929583	37.0461	10.7371	11.0946
Smoe_00006217	scaffold_109:416551-419344	u	-	1935	0.935078	4.5809	6.72291	6.10798
Smoe_00006219	scaffold_109:420380-420665	u	-	285	-1.14357	1.45807	5.53791	1.55168
Smoe_00006231	scaffold_109:471077-472284	u	-	1004	-1.11827	5.70321	15.2923	15.7068
Smoe_00006235	scaffold_109:494787-495873	u	-	799	0.835345	51.1513	0.143598	1.31502
Smoe_00006241	scaffold_109:541645-542480	x	131809|131809.v1.91	373	-1.06023	5.87887	3.61064	4.19736
Smoe_00006274	scaffold_11:249797-251780	u	-	1497	-0.698611	2.47413	0.929639	1.12134
Smoe_00006275	scaffold_11:249797-251780	u	-	1524	-0.703321	2.47413	0.929639	1.12134
Smoe_00006320	scaffold_11:546453-550166	x	409695|409695.v1.91	1210	-0.221394	0.685786	0.476053	0.926853
Smoe_00006323	scaffold_11:559115-560217	x	90391|90391.v1.91	410	-0.997853	0.447299	0.190498	1.46053
Smoe_00006329	scaffold_11:618927-619929	u	-	759	0.437485	16.1107	9.12966	10.2768
Smoe_00006330	scaffold_11:623855-624794	u	-	938	-0.948053	5.27001	0.645841	4.22208
Smoe_00006363	scaffold_11:763210-764593	x	409734|409734.v1.91	484	-1.05244	1.51522	0.435075	1.01453
Smoe_00006375	scaffold_11:787580-788277	u	-	697	-1.32474	5.20392	5.15031	5.0483
Smoe_00006382	scaffold_11:864241-866837	x	91083|91083.v1.91	419	-0.918881	4.73188	2.56948	2.92913
Smoe_00006392	scaffold_11:982439-982999	u	-	378	-0.77969	7.1139	12.3713	7.78574
Smoe_00006393	scaffold_11:982439-982999	u	-	390	-0.76027	7.1139	12.3713	7.78574
Smoe_00006399	scaffold_11:1003545-1004065	u	-	520	-1.15646	3.90604	0.779413	0.659927
Smoe_00006411	scaffold_11:1061298-1061796	u	-	498	-0.745915	22.1924	4.43985	15.3437
Smoe_00006414	scaffold_11:1066497-1069638	x	409777|409777.v1.91	315	-0.863733	2.29247	0	0.204775
Smoe_00006416	scaffold_11:1073805-1074133	u	-	261	-1.21235	0.619248	5.46213	8.19123
Smoe_00006417	scaffold_11:1073805-1074133	u	-	260	-1.21188	0.619248	5.46213	8.19123
Smoe_00006426	scaffold_11:1097939-1100174	x	440550|440550.v1.91	550	-0.872136	10.3391	17.9265	11.1449
Smoe_00006430	scaffold_11:1117512-1118305	u	-	708	-1.09504	0.288351	12.1055	4.94323
Smoe_00006432	scaffold_11:1140347-1140762	u	-	415	0.500879	5.90788	0	0
Smoe_00006485	scaffold_11:1474877-1480885	x	90370|90370.v1.91	5194	0.267259	3.29459	1.25801	1.84312
Smoe_00006493	scaffold_11:1557017-1561863	u	-	1247	-0.0908954	0.425485	0	2.63155
Smoe_00006494	scaffold_11:1562030-1563079	u	-	989	-0.0764685	0.124941	0.165098	1.66572
Smoe_00006508	scaffold_11:1638416-1639270	u	-	854	-0.0658462	0.600807	0.791761	2.79042
Smoe_00006521	scaffold_11:1689224-1691168	x	409897|409897.v1.91	1035	-1.18494	0.709019	0.520877	0.29553
Smoe_00006522	scaffold_11:1691346-1692307	u	-	961	-0.842438	2.00658	0.0569939	0.179729
Smoe_00006523	scaffold_11:1692492-1692734	u	-	242	-1.32526	8.39924	0	0
Smoe_00006533	scaffold_11:1794021-1794336	u	-	315	-1.10421	6.49534	1.89558	3.68596
Smoe_00006546	scaffold_11:1867753-1868995	u	-	1129	-0.513642	0.159581	0.187814	0.650889
Smoe_00006564	scaffold_11:1948231-1949100	u	-	564	-0.141354	1.062	4.2627	1.38807
Smoe_00006565	scaffold_11:1951241-1952354	x	409945|409945.v1.91	734	0.425518	0.549327	1.76337	0.60793
Smoe_00006566	scaffold_11:1952452-1952971	u	-	519	0.724502	0.150683	1.56336	1.15827
Smoe_00006611	scaffold_11:2281459-2288581	u	-	1289	-1.04767	2.90052	2.22582	2.40147
Smoe_00006615	scaffold_11:2298677-2299462	u	-	613	0.751875	3.05533	0.511567	1.36081
Smoe_00006643	scaffold_11:2455859-2456250	u	-	391	-1.14316	0.488254	5.17739	1.98829
Smoe_00006645	scaffold_11:2462119-2462601	u	-	482	-0.701215	2.2034	24.0848	11.4192
Smoe_00006662	scaffold_11:2568992-2569874	x	90480|90480.v1.91	296	-0.863805	1.32746	0.36238	3.3054
Smoe_00006678	scaffold_11:2641732-2644527	x	410058|410058.v1.91	178	-1.45657	28.962	0	0
Smoe_00006699	scaffold_11:2776349-2776706	u	-	357	-1.42819	9.33233	0.490255	3.62407
Smoe_00006759	scaffold_11:268732-511112	u	-	666	-0.766487	1.14985	1.11331	1.21232
Smoe_00006760	scaffold_11:268732-511112	u	-	658	-0.766274	1.14985	1.11331	1.21232
Smoe_00006780	scaffold_11:550514-551471	u	-	957	-1.05738	1.23622	0	0.0361308
Smoe_00006790	scaffold_11:623855-624794	u	-	886	-1.07394	2.14999	6.994	7.35591
Smoe_00006817	scaffold_11:751062-751734	u	-	539	-0.821699	2.87158	0.653281	1.57656
Smoe_00006818	scaffold_11:751062-751734	u	-	518	-0.851294	2.87158	0.653281	1.57656
Smoe_00006847	scaffold_11:993219-995153	x	90224|90224.v1.91	1931	-0.759781	2.75924	0.102018	0.449087
Smoe_00006854	scaffold_11:1061984-1063535	u	-	222	-0.559528	14.086	3.13282	9.97944
Smoe_00006874	scaffold_11:1154162-1155332	x	90825|90825.v1.91	243	-1.07322	4.52467	2.38724	3.96585
Smoe_00006876	scaffold_11:1158682-1159850	u	-	898	-0.573086	2.32512	0.0619627	0.351878
Smoe_00006906	scaffold_11:1277819-1278121	u	-	302	-1.46076	3.79454	22.1689	16.2207
Smoe_00006907	scaffold_11:1281163-1283297	x	90700|90700.v1.91	1660	-0.137975	0.714575	1.74927	0.588214
Smoe_00006916	scaffold_11:1317510-1317938	u	-	300	-1.3239	0.856626	1.05462	5.1398
Smoe_00006917	scaffold_11:1317510-1317938	u	-	308	-1.32793	0.856626	1.05462	5.1398
Smoe_00006924	scaffold_11:1342598-1343534	u	-	683	0.072597	11.4079	27.873	39.1103
Smoe_00006939	scaffold_11:1374290-1468165	u	-	359	-0.621133	3.4602	0	0
Smoe_00006961	scaffold_11:1557017-1561863	u	-	885	-1.04816	2.83409	4.223	5.28544
Smoe_00006979	scaffold_11:1659811-1662436	x	66964|66964.v1.91	1375	-1.13856	1.39212	0.559876	0.939921
Smoe_00006984	scaffold_11:1668677-1676665	u	-	1772	0.82172	38.8893	33.3841	52.5005
Smoe_00006997	scaffold_11:1788487-1790086	x	409906|409906.v1.91	767	-0.990791	0.94987	1.51365	20.8475
Smoe_00007034	scaffold_11:1923039-1923627	u	-	522	-0.504046	6.27222	5.2953	5.41263
Smoe_00007037	scaffold_11:1927366-1930249	x	231246|231246.v1.91	1047	-0.907955	0.757395	3.75006	1.52197
Smoe_00007039	scaffold_11:1932092-1932834	u	-	181	-1.43234	4.47123	16.8634	3.44029
Smoe_00007043	scaffold_11:1941967-1947958	u	-	1095	-0.757405	11.5333	5.28298	8.62051
Smoe_00007044	scaffold_11:1941967-1947958	u	-	1194	-0.699375	11.5333	5.28298	8.62051
Smoe_00007045	scaffold_11:1941967-1947958	u	-	1051	-1.20397	11.5333	5.28298	8.62051
Smoe_00007059	scaffold_11:2006850-2007933	u	-	959	-0.631118	4.09119	0.628935	1.11861
Smoe_00007060	scaffold_11:2006850-2007933	u	-	958	-0.244098	4.09119	0.628935	1.11861
Smoe_00007072	scaffold_11:2200300-2201749	x	409973|409973.v1.91	1166	-1.2254	1.12606	0	0.313238
Smoe_00007084	scaffold_11:2265459-2267792	x	440629|440629.v1.91	560	-1.13682	0.134169	2.79373	2.2148
Smoe_00007104	scaffold_11:2343671-2346049	x	410007|410007.v1.91	873	-0.955526	0.219069	1.02693	0.688619
Smoe_00007106	scaffold_11:2346255-2346648	u	-	393	0.496066	1.209	7.59299	3.93967
Smoe_00007121	scaffold_11:2401639-2402064	u	-	425	-1.28422	0.209726	4.12019	1.60044
Smoe_00007174	scaffold_11:2707274-2707834	u	-	373	-0.574225	2.67222	3.83631	3.03946
Smoe_00007182	scaffold_11:2739934-2740232	u	-	298	-1.38542	0.870648	3.56898	0.929563
Smoe_00007183	scaffold_11:2742225-2742937	u	-	712	-1.02379	2.28926	0.0834392	0.158261
Smoe_00007189	scaffold_11:2770516-2771623	u	-	820	-0.631242	14.1643	6.04303	7.10512
Smoe_00007198	scaffold_11:2789886-2790161	u	-	275	-0.960239	0.532796	4.74104	2.8276
Smoe_00007211	scaffold_110:16790-20775	u	-	1736	-1.11205	4.43313	2.15184	2.97795
Smoe_00007219	scaffold_110:203990-204521	u	-	460	-0.475836	4.21047	1.57215	0.30031
Smoe_00007220	scaffold_110:207367-208283	u	-	916	-1.26914	1.09952	0.0604568	0.19071
Smoe_00007233	scaffold_110:255457-256659	x	429044|429044.v1.91	1020	-0.820132	13.9688	0.195165	2.26388
Smoe_00007234	scaffold_110:255457-256659	x	429044|429044.v1.91	636	-0.878821	13.9688	0.195165	2.26388
Smoe_00007247	scaffold_110:337678-339061	u	-	1167	-0.276525	593.29	173.392	335.708
Smoe_00007248	scaffold_110:339449-340134	u	-	685	-1.22465	1.2066	0.439298	3.66771
Smoe_00007254	scaffold_110:373712-389184	u	-	1039	0.455775	0.823311	1.29616	1.76493
Smoe_00007257	scaffold_110:429623-429978	u	-	289	-1.1977	206.975	205.215	293.984
Smoe_00007258	scaffold_110:430114-430547	u	-	425	-1.06078	0.629178	2.68708	0.800219
Smoe_00007259	scaffold_110:453363-453584	u	-	221	-0.881915	13.2815	3.17847	7.46381
Smoe_00007269	scaffold_110:516473-517474	u	-	910	-0.162357	0.0692898	1.27996	0.384553
Smoe_00007270	scaffold_110:517564-518701	u	-	1137	-0.697205	0	0.558754	0.616112
Smoe_00007272	scaffold_110:519579-522464	u	-	2051	0.916101	0.42965	0.788745	0.559589
Smoe_00007283	scaffold_110:16790-20775	u	-	1108	-0.0196602	0.163216	4.60902	0.151275
Smoe_00007287	scaffold_110:178578-179284	u	-	581	0.37845	95.0227	114.246	102.358
Smoe_00007303	scaffold_110:306399-316432	u	-	479	-0.95571	25.3914	25.545	33.5125
Smoe_00007312	scaffold_110:344718-346528	u	-	1402	-0.259821	2.3657	0.22152	0.44163
Smoe_00007313	scaffold_110:344718-346528	u	-	1388	-0.154787	2.3657	0.22152	0.44163
Smoe_00007323	scaffold_110:392816-393589	u	-	773	0.789343	27.6919	3.52136	15.0989
Smoe_00007324	scaffold_110:403020-404045	u	-	967	0.154457	1.09193	0	0
Smoe_00007334	scaffold_110:430114-430547	u	-	406	-0.915991	0	2.32525	0.123845
Smoe_00007335	scaffold_110:430807-431050	u	-	243	0.949104	0	4.77448	0.793169
Smoe_00007336	scaffold_110:431118-431870	u	-	752	0.786566	0.0886414	3.339	0.147204
Smoe_00007338	scaffold_110:466479-468844	u	-	1358	-0.27184	0.385178	0.643647	0.0953479
Smoe_00007340	scaffold_110:479455-482774	x	429095|429095.v1.91	1185	-1.17114	0.502109	0.0886983	0.0558763
Smoe_00007341	scaffold_110:479455-482774	x	429095|429095.v1.91	1224	0.878185	0.595176	2.39427	1.58302
Smoe_00007343	scaffold_110:479455-482774	x	429095|429095.v1.91	1262	0.902666	0.595176	2.39427	1.58302
Smoe_00007348	scaffold_110:516473-517474	u	-	892	0.803925	0.710571	0.999704	0.157707
Smoe_00007353	scaffold_110:554734-555738	u	-	1004	0.217771	7.6656	6.59244	5.07661
Smoe_00007356	scaffold_111:76169-77285	u	-	1116	-1.08714	0.0539373	0.285614	0.239972
Smoe_00007362	scaffold_111:167956-168333	u	-	377	0.693644	1.8321	3.5402	3.12054
Smoe_00007377	scaffold_111:219087-220367	u	-	621	0.781452	7.62851	6.71667	4.79597
Smoe_00007378	scaffold_111:219087-220367	u	-	1019	0.857063	7.62851	6.71667	4.79597
Smoe_00007383	scaffold_111:238729-243356	u	-	1800	0.705777	3.72904	2.7561	2.92969
Smoe_00007397	scaffold_111:4092-4330	u	-	153	-1.06705	0	55.8086	5.41459
Smoe_00007399	scaffold_111:5019-5843	u	-	648	0.625437	18.6728	30.878	7.94688
Smoe_00007400	scaffold_111:50161-50917	u	-	756	-1.07917	0.792172	0.848279	1.9491
Smoe_00007401	scaffold_111:76169-77285	u	-	585	-1.09469	0	0.21861	0.692743
Smoe_00007408	scaffold_111:112151-113380	u	-	1229	0.213804	2.40461	1.01993	1.44541
Smoe_00007413	scaffold_111:128167-134245	u	-	1326	0.570334	2.14135	12.9389	8.949
Smoe_00007417	scaffold_111:165327-166576	u	-	1249	0.395165	0.566245	0.417055	0.367729
Smoe_00007418	scaffold_111:181726-185017	u	-	903	-1.0746	0.419799	7.07675	3.33916
Smoe_00007419	scaffold_111:186652-188304	u	-	1455	-0.916714	0.513831	0.769815	0.99109
Smoe_00007424	scaffold_111:207796-208119	u	-	323	-1.16443	9.02511	12.283	9.8844
Smoe_00007430	scaffold_111:232602-234348	u	-	1735	-1.14956	1.03615	0.0287096	0.162538
Smoe_00007434	scaffold_111:243451-244071	u	-	557	0.432892	1.62305	4.34083	2.82761
Smoe_00007435	scaffold_111:244194-244952	u	-	758	-0.361788	5.43809	12.2194	6.70116
Smoe_00007441	scaffold_111:277367-277684	u	-	317	-1.03689	0	1.55844	0
Smoe_00007442	scaffold_111:278219-282023	u	-	2073	-1.14171	3.29578	0.377535	1.82483
Smoe_00007451	scaffold_112:9744-10207	u	-	398	-0.582558	21.9273	7.70197	7.93812
Smoe_00007452	scaffold_112:9744-10207	u	-	375	-0.552067	21.9273	7.70197	7.93812
Smoe_00007457	scaffold_112:35410-36530	u	-	869	-0.332651	149.179	18.7204	14.5041
Smoe_00007458	scaffold_112:36723-37221	u	-	498	-0.591106	77.0303	8.32471	9.08276
Smoe_00007462	scaffold_112:71134-89870	u	-	829	-0.490049	108.295	97.6955	59.2277
Smoe_00007472	scaffold_112:97868-98731	u	-	691	-0.60935	0.596126	1.3894	1.37299
Smoe_00007474	scaffold_112:104435-104664	u	-	229	-0.990818	2.72359	0.710761	8.07768
Smoe_00007483	scaffold_112:183139-194041	u	-	3245	0.820256	140.733	11.582	42.4475
Smoe_00007487	scaffold_112:210587-211589	u	-	1002	-0.331898	0.0614752	0.325003	0
Smoe_00007488	scaffold_112:214097-214273	u	-	176	-1.16864	22937.5	7044.35	4897.02
Smoe_00007491	scaffold_112:233562-233909	u	-	347	-1.19484	0.618428	0.259039	2.5017
Smoe_00007494	scaffold_112:268585-281494	u	-	387	-1.13387	48.5384	17.2986	22.6938
Smoe_00007510	scaffold_112:328793-330599	u	-	1806	0.351719	0.0619204	0.329514	0.103629
Smoe_00007516	scaffold_112:341629-361233	u	-	997	-0.636456	2.09221	5.61458	9.55076
Smoe_00007518	scaffold_112:341629-361233	u	-	651	-0.776613	2.91348	0.0941401	0.119157
Smoe_00007528	scaffold_112:455551-455843	u	-	292	-1.19521	0.914947	1.12148	3.17013
Smoe_00007540	scaffold_112:489273-514025	u	-	957	-1.13401	2.01704	5.04113	3.72147
Smoe_00007541	scaffold_112:489273-514025	u	-	780	0.666805	2.61543	5.48874	2.77789
Smoe_00007542	scaffold_112:489273-514025	u	-	755	0.923041	2.61543	5.48874	2.77789
Smoe_00007564	scaffold_112:69234-69919	u	-	685	0.861419	1.2066	0	0
Smoe_00007565	scaffold_112:70340-70858	u	-	455	-1.18508	0.186454	3.84037	1.22298
Smoe_00007581	scaffold_112:152731-157512	x	448181|448181.v1.91	797	-0.134317	5.50138	2.66511	3.09348
Smoe_00007587	scaffold_112:195779-200300	u	-	880	0.652342	15.8125	4.77863	5.74716
Smoe_00007594	scaffold_112:227297-227745	u	-	448	-0.738299	0.191415	2.29749	0.313691
Smoe_00007596	scaffold_112:227838-230303	u	-	1791	-1.12184	1.19869	1.92029	1.24596
Smoe_00007606	scaffold_112:323877-324770	u	-	893	-0.211076	0.709566	0.124789	0.196858
Smoe_00007607	scaffold_112:326014-326417	u	-	403	-0.498437	0.461577	0.588897	1.38044
Smoe_00007613	scaffold_112:341629-361233	u	-	451	-0.123935	3.21742	0	0.103412
Smoe_00007614	scaffold_112:341629-361233	u	-	414	-1.01661	2.63719	1.68599	2.63226
Smoe_00007620	scaffold_112:368727-417819	u	-	594	-0.309164	1.22987	0	0
Smoe_00007621	scaffold_112:368727-417819	u	-	594	-0.309164	1.22987	0	0
Smoe_00007629	scaffold_112:515721-516856	u	-	1135	0.6133	19.8214	2.14635	4.17481
Smoe_00007633	scaffold_112:548441-549549	u	-	934	-0.844355	47.5497	22.7826	26.3231
Smoe_00007637	scaffold_113:31771-32476	u	-	582	-0.600817	0.887004	0.550554	0.907276
Smoe_00007638	scaffold_113:34237-34428	u	-	191	-0.941881	23.0111	2.69004	2.73717
Smoe_00007639	scaffold_113:34704-35569	u	-	730	-0.794871	3.50466	1.45316	2.39836
Smoe_00007648	scaffold_113:158247-159247	u	-	945	0.598399	2.77593	36.0708	16.11
Smoe_00007653	scaffold_113:171363-171807	u	-	444	-1.01242	1.36058	0.666154	1.59209
Smoe_00007668	scaffold_113:259173-340660	u	-	576	-1.34821	5.66124	2.34694	4.10908
Smoe_00007669	scaffold_113:259173-340660	u	-	370	-1.1228	3.80088	2.51989	1.91079
Smoe_00007670	scaffold_113:259173-340660	u	-	780	-0.424243	4.64536	1.85138	2.38579
Smoe_00007683	scaffold_113:364977-367804	x	132724|132724.v1.91	2532	-0.925153	0.427561	1.69102	1.91062
Smoe_00007685	scaffold_113:374862-376627	u	-	1338	0.823166	1.1756	1.46349	0.824448
Smoe_00007687	scaffold_113:383004-383780	u	-	663	-0.982481	63.4293	77.4072	139.498
Smoe_00007688	scaffold_113:383890-384670	u	-	780	-0.887465	13.0915	16.5884	30.7813
Smoe_00007689	scaffold_113:448610-449079	u	-	348	0.196054	0.922093	3.09095	1.65812
Smoe_00007690	scaffold_113:449173-449840	u	-	478	0.886578	0.17181	0.739464	0.846725
Smoe_00007692	scaffold_113:451122-453891	x	448250|448250.v1.91	956	-0.551956	1.04238	0.172077	1.15767
Smoe_00007694	scaffold_113:465850-467551	u	-	913	-1.03221	0.483027	0.121405	0.497875
Smoe_00007699	scaffold_113:489229-489542	u	-	313	-1.28154	3.10167	0	0.623101
Smoe_00007719	scaffold_113:11963-14827	u	-	805	-0.771593	0.0810485	1.56453	1.43714
Smoe_00007726	scaffold_113:48856-49214	u	-	358	-1.04308	0.289983	2.19434	2.82062
Smoe_00007729	scaffold_113:103422-104145	u	-	614	0.670694	0.703429	1.22496	1.22838
Smoe_00007732	scaffold_113:158247-159247	u	-	862	-0.820025	17.2913	3.52141	1.76987
Smoe_00007740	scaffold_113:247874-248337	u	-	320	0.239359	1.10594	0.305523	1.78011
Smoe_00007749	scaffold_113:259173-340660	u	-	399	-1.03199	1.14709	6.19083	2.12717
Smoe_00007750	scaffold_113:259173-340660	u	-	450	-1.06644	1.14709	6.19083	2.12717
Smoe_00007752	scaffold_113:259173-340660	u	-	430	0.907583	0.981228	3.16158	1.72026
Smoe_00007754	scaffold_113:259173-340660	u	-	745	0.119065	3.14132	12.1838	6.75586
Smoe_00007755	scaffold_113:259173-340660	u	-	310	-1.22275	0	2.61621	2.54684
Smoe_00007758	scaffold_113:259173-340660	u	-	240	-0.709988	17.2284	0	0.411431
Smoe_00007759	scaffold_113:259173-340660	u	-	450	-0.433367	7.02894	0	0
Smoe_00007761	scaffold_113:259173-340660	u	-	382	-0.761157	11.7376	0	0.830288
Smoe_00007775	scaffold_113:397176-397460	u	-	218	-0.998713	0	7.47621	5.02273
Smoe_00007776	scaffold_113:397617-398160	u	-	478	-0.899842	0	4.43678	1.12897
Smoe_00007782	scaffold_113:465850-467551	u	-	1498	-0.580061	1.18512	1.48958	3.64332
Smoe_00007786	scaffold_113:479882-480939	u	-	772	0.43439	12.4998	10.3567	10.2409
Smoe_00007787	scaffold_113:481059-481514	u	-	303	-0.0766941	1.67324	32.3221	8.2723
Smoe_00007790	scaffold_113:481588-483844	u	-	902	-0.0233341	1.19936	36.7658	11.7495
Smoe_00007791	scaffold_113:481588-483844	u	-	1000	0.290388	1.19936	36.7658	11.7495
Smoe_00007792	scaffold_113:484549-485077	u	-	473	-0.212955	0.699182	29.9237	6.6976
Smoe_00007799	scaffold_113:515771-516384	u	-	613	-1.03729	0	0.511567	0.259203
Smoe_00007819	scaffold_114:171630-172337	u	-	707	-1.07949	0.577809	1.68448	0.106508
Smoe_00007885	scaffold_114:433718-434582	u	-	864	-0.879965	3.92162	3.8363	3.9398
Smoe_00007909	scaffold_114:80200-125308	u	-	1141	0.138402	5.77774	4.17329	7.56711
Smoe_00007910	scaffold_114:80200-125308	u	-	1391	-0.473325	7.52523	9.02704	12.4416
Smoe_00007922	scaffold_114:208147-221713	u	-	869	0.866346	1.34475	3011.45	112.02
Smoe_00007923	scaffold_114:208147-221713	u	-	992	0.926266	1.34475	3011.45	112.02
Smoe_00007930	scaffold_114:233949-237829	u	-	331	-0.439986	51.3016	63.7915	65.4735
Smoe_00007932	scaffold_114:238149-240995	x	185796|185796.v1.91	804	0.853034	3.00365	13.3196	4.36329
Smoe_00007935	scaffold_114:249432-253617	x	269745|269745.v1.91	773	-0.273865	0.51286	37.0118	9.08775
Smoe_00007974	scaffold_115:352380-352565	u	-	185	-1.49749	2.02856	10.7438	12.5126
Smoe_00007995	scaffold_115:510017-511908	x	429507|429507.v1.91	1711	-1.11165	0.0657784	2.50761	0.641997
Smoe_00008011	scaffold_115:309008-309879	u	-	871	-1.0317	0.219709	2.83218	0.974979
Smoe_00008014	scaffold_115:348319-352284	u	-	456	0.897655	1.10173	5.36487	9.19304
Smoe_00008022	scaffold_115:381298-381732	u	-	323	0.188204	1.44402	6.29131	7.17103
Smoe_00008025	scaffold_115:415511-416180	u	-	669	-1.22868	4.98635	0.0907074	0.114776
Smoe_00008033	scaffold_115:458012-458354	u	-	261	-1.12911	1.84015	11.3084	5.83713
Smoe_00008035	scaffold_115:501545-507294	u	-	1945	-1.08964	25.2877	10.1843	16.576
Smoe_00008036	scaffold_115:501545-507294	u	-	2210	-0.884444	25.2877	10.1843	16.576
Smoe_00008037	scaffold_115:501545-507294	u	-	2364	-0.899092	25.2877	10.1843	16.576
Smoe_00008038	scaffold_115:501545-507294	u	-	2415	-0.903575	25.2877	10.1843	16.576
Smoe_00008039	scaffold_115:501545-507294	u	-	3498	-0.859071	25.2877	10.1843	16.576
Smoe_00008040	scaffold_115:501545-507294	u	-	3061	-0.949047	25.2877	10.1843	16.576
Smoe_00008041	scaffold_115:501545-507294	u	-	784	0.166908	1.92961	1.02996	0.975883
Smoe_00008067	scaffold_116:171719-177284	x	429528|429528.v1.91	2163	-0.559071	0.607012	2.12814	1.20441
Smoe_00008075	scaffold_116:289646-290028	u	-	382	-1.40145	0.510329	13.3914	1.10705
Smoe_00008101	scaffold_116:144406-144989	u	-	188	-1.08375	0	10.0451	6.81902
Smoe_00008104	scaffold_116:155407-159387	x	429523|429523.v1.91	1068	-1.26032	0.0568739	0.802596	0.22132
Smoe_00008117	scaffold_116:295631-295978	u	-	347	-0.331215	0.618428	10.1025	4.16951
Smoe_00008143	scaffold_117:162464-162791	u	-	327	0.874349	1.40506	9.34417	3.20856
Smoe_00008164	scaffold_117:232349-332818	u	-	1666	-0.233262	19.5203	12.8264	22.243
Smoe_00008165	scaffold_117:232349-332818	u	-	2294	0.384753	41.6361	27.3059	45.9942
Smoe_00008166	scaffold_117:232349-332818	u	-	747	-1.20621	1.60991	0.939965	1.23751
Smoe_00008168	scaffold_117:232349-332818	u	-	265	-0.761075	1.76564	1.41839	3.11348
Smoe_00008169	scaffold_117:232349-332818	u	-	1231	-1.05633	2.15497	26.9977	3.08855
Smoe_00008170	scaffold_117:232349-332818	u	-	1219	-1.05465	2.15497	26.9977	3.08855
Smoe_00008171	scaffold_117:232349-332818	u	-	652	-0.916522	2.15497	26.9977	3.08855
Smoe_00008173	scaffold_117:232349-332818	u	-	639	-1.10995	0.553991	2.41441	0.122269
Smoe_00008174	scaffold_117:232349-332818	u	-	351	-1.05208	0.302388	7.59882	0.81486
Smoe_00008175	scaffold_117:232349-332818	u	-	229	-1.18412	7.26424	4.26456	5.22673
Smoe_00008177	scaffold_117:232349-332818	u	-	983	-1.04947	0	1.99589	0.0349617
Smoe_00008187	scaffold_117:128624-159421	u	-	797	0.147346	4.66054	6.1634	6.15268
Smoe_00008193	scaffold_117:159914-160318	u	-	404	-1.4415	0.918966	17.7859	4.24797
Smoe_00008203	scaffold_117:208654-209244	u	-	590	-0.686871	0	83.0422	5.1323
Smoe_00008211	scaffold_117:222828-223220	u	-	392	-1.0082	0.728874	2.26767	1.18741
Smoe_00008226	scaffold_118:13981-86762	u	-	329	-0.960224	0.34658	1.44176	0.745188
Smoe_00008227	scaffold_118:13981-86762	u	-	402	-1.17175	18.7795	0.197156	0
Smoe_00008239	scaffold_118:131730-132271	u	-	491	-0.865325	12.3375	0	0
Smoe_00008254	scaffold_118:215455-220909	u	-	2435	-1.11575	0.669007	0.257605	0.174369
Smoe_00008255	scaffold_118:215455-220909	u	-	1681	-0.965064	0.100648	0.981395	0.991591
Smoe_00008256	scaffold_118:233222-235043	u	-	703	-1.16972	0.194094	4.0734	2.52205
Smoe_00008257	scaffold_118:257877-261215	u	-	2784	0.012445	12.0651	18.3519	15.6397
Smoe_00008258	scaffold_118:257877-261215	u	-	1361	-0.665437	12.0651	18.3519	15.6397
Smoe_00008263	scaffold_118:304931-306078	u	-	1026	0.0217942	43.9526	1.15805	1.49336
Smoe_00008270	scaffold_118:407037-407441	u	-	404	-0.878363	0.229741	0.586347	1.12446
Smoe_00008273	scaffold_118:13981-86762	u	-	1352	-0.467174	1.08264	1.91558	1.63789
Smoe_00008274	scaffold_118:13981-86762	u	-	1291	-0.613609	1.08264	1.91558	1.63789
Smoe_00008277	scaffold_118:13981-86762	x	429625|429625.v1.91	1743	0.115043	8.23898	8.12403	7.88485
Smoe_00008278	scaffold_118:13981-86762	x	429625|429625.v1.91	1858	0.777113	8.23898	8.12403	7.88485
Smoe_00008279	scaffold_118:13981-86762	u	-	329	-1.11577	4.85212	0.576702	1.49038
Smoe_00008281	scaffold_118:13981-86762	u	-	356	-0.906083	5.86611	8.62584	5.07022
Smoe_00008282	scaffold_118:13981-86762	u	-	670	-0.526743	49.4494	4.8883	3.95168
Smoe_00008283	scaffold_118:13981-86762	u	-	1781	0.836428	8.23898	8.12403	7.88485
Smoe_00008285	scaffold_118:91210-92139	u	-	821	-0.912958	0.395027	1.3177	1.18234
Smoe_00008291	scaffold_118:132319-133199	u	-	647	0.587594	0.761896	7.31027	3.66538
Smoe_00008296	scaffold_118:196011-196495	u	-	484	-1.13757	0.841787	0.580099	0.830071
Smoe_00008297	scaffold_118:196550-197372	u	-	822	-1.2463	1.6565	3.11604	4.3285
Smoe_00008298	scaffold_118:197482-197852	u	-	370	-0.611796	2.44342	8.476	7.93713
Smoe_00008307	scaffold_118:307297-307636	u	-	276	-0.0653545	3.16657	24.7775	29.9773
Smoe_00008311	scaffold_118:380586-390063	u	-	523	-1.03492	2.55779	0.34389	0.434796
Smoe_00008312	scaffold_118:380586-390063	x	4314|4314.v1.91	580	0.580365	1.65566	0.110655	0.0701389
Smoe_00008313	scaffold_118:380586-390063	u	-	1008	0.416441	2.55779	0.34389	0.434796
Smoe_00008318	scaffold_118:391969-405293	x	429676|429676.v1.91	627	-1.08906	0	0.297429	0.188321
Smoe_00008319	scaffold_119:21964-22510	u	-	546	-1.10859	156.949	59.6747	120.023
Smoe_00008325	scaffold_119:56716-58933	u	-	1144	0.395333	7.85406	0.277358	0.0582515
Smoe_00008326	scaffold_119:59171-62297	u	-	2332	0.1602	6.47368	22.2571	30.2389
Smoe_00008328	scaffold_119:70497-71738	u	-	841	0.785107	15.602	14.5354	19.3706
Smoe_00008336	scaffold_119:80430-80850	u	-	420	-0.823202	18.6331	1.82774	0.583404
Smoe_00008349	scaffold_119:151924-152668	u	-	660	-0.454203	4.12837	0	0.0584626
Smoe_00008350	scaffold_119:153366-158816	u	-	870	0.0858469	10.6348	0.193384	75.8331
Smoe_00008351	scaffold_119:153366-158816	x	429713|429713.v1.91	667	-0.753804	1.04314	0.0910806	0
Smoe_00008361	scaffold_119:185427-196791	u	-	843	-0.163435	34.9686	11.1645	8.27095
Smoe_00008362	scaffold_119:185427-196791	x	133460|133460.v1.91	537	0.358223	34.9686	11.1645	8.27095
Smoe_00008372	scaffold_119:251639-253168	u	-	371	0.942817	82.9177	81.945	77.1622
Smoe_00008378	scaffold_119:268249-271702	u	-	2688	0.679449	1.97535	5.17935	4.72627
Smoe_00008379	scaffold_119:268249-271702	u	-	2421	0.977066	1.97535	5.17935	4.72627
Smoe_00008424	scaffold_119:41388-45474	u	-	1034	0.902058	2.38126	2.69092	5.93612
Smoe_00008432	scaffold_119:54755-56506	u	-	1492	0.752867	1.26738	48.3937	11.7933
Smoe_00008433	scaffold_119:56716-58933	u	-	1244	0.151895	6.82706	1.59222	14.9893
Smoe_00008469	scaffold_119:173449-173845	u	-	396	-0.934145	0.953559	5.06146	2.7199
Smoe_00008490	scaffold_119:247247-249353	u	-	1274	0.537224	1.42918	0.611347	2.8233
Smoe_00008491	scaffold_119:249414-251580	u	-	938	-1.22579	1.33418	0.704553	0.777752
Smoe_00008515	scaffold_12:33186-34255	u	-	941	-0.319187	0.597994	0.292414	0.11067
Smoe_00008516	scaffold_12:42771-43332	u	-	516	-0.947867	1.06436	1.83996	0.751234
Smoe_00008517	scaffold_12:43482-46214	u	-	2360	-1.02714	0.64595	2.84896	1.6233
Smoe_00008524	scaffold_12:69679-69955	u	-	276	-0.997382	2.63881	13.6703	4.48259
Smoe_00008525	scaffold_12:70075-73045	u	-	2522	-1.02671	0.944662	3.53001	2.53039
Smoe_00008531	scaffold_12:162358-163263	u	-	611	-0.555964	1.41679	0.205566	0.390606
Smoe_00008532	scaffold_12:166518-168202	u	-	1474	-0.623837	24.6894	10.5163	16.84
Smoe_00008554	scaffold_12:270853-271763	u	-	893	-1.22789	0	0.124789	1.33863
Smoe_00008555	scaffold_12:272253-273642	u	-	1389	-0.887012	0.792194	0.0368945	0.627103
Smoe_00008557	scaffold_12:278598-279475	u	-	413	-1.04371	4.51384	5.15527	8.35307
Smoe_00008558	scaffold_12:278598-279475	u	-	409	-1.00771	4.51384	5.15527	8.35307
Smoe_00008559	scaffold_12:278598-279475	u	-	440	-1.21191	4.51384	5.15527	8.35307
Smoe_00008560	scaffold_12:278598-279475	u	-	436	-1.17525	4.51384	5.15527	8.35307
Smoe_00008562	scaffold_12:293914-295100	u	-	1186	-0.733951	3.91253	1.99374	1.11642
Smoe_00008571	scaffold_12:378119-378534	u	-	415	-0.333119	0	1.67901	1.19143
Smoe_00008601	scaffold_12:623800-626567	u	-	1571	-0.278439	10.6042	10.6317	8.7538
Smoe_00008624	scaffold_12:748293-749016	u	-	656	-0.338702	5.01758	2.1427	0.235814
Smoe_00008655	scaffold_12:831525-833798	x	6527|6527.v1.91	2210	0.877858	3.44436	19.1682	0.456556
Smoe_00008679	scaffold_12:910482-919401	u	-	1113	0.77048	3.08438	6.82897	6.13896
Smoe_00008691	scaffold_12:981257-1025940	u	-	239	-1.17061	8.72523	8.76187	10.8315
Smoe_00008704	scaffold_12:1065694-1066628	x	91736|91736.v1.91	809	-0.896973	1.53003	0.494661	1.16025
Smoe_00008738	scaffold_12:1780480-1782717	u	-	1808	0.312625	3.06128	10.6412	6.52058
Smoe_00008757	scaffold_12:1894662-1894982	u	-	320	-1.12065	3.68647	0.611046	0.39558
Smoe_00008793	scaffold_12:2042704-2253839	u	-	1422	-0.990698	17.9774	1.18536	2.53229
Smoe_00008794	scaffold_12:2042704-2253839	u	-	363	-1.04574	0.282427	0.712845	2.1355
Smoe_00008821	scaffold_12:2255298-2256677	x	91632|91632.v1.91	1052	-1.06325	0.463397	0.20431	0.450756
Smoe_00008823	scaffold_12:2274332-2275383	x	410393|410393.v1.91	587	-0.896757	6.63213	0	1.51656
Smoe_00008883	scaffold_12:2725056-2726152	u	-	1096	-1.01162	0	0.145909	0.27586
Smoe_00008887	scaffold_12:2742363-2745452	x	91845|91845.v1.91	770	-0.469351	0.0859081	1.58132	0.0951447
Smoe_00008890	scaffold_12:2753497-2754326	u	-	829	0.678099	1.48242	5.41179	3.07082
Smoe_00008891	scaffold_12:2754517-2754777	u	-	260	-0.0742864	3.0998	10.4287	5.89807
Smoe_00008909	scaffold_12:2850065-2850643	u	-	578	-1.07531	613.799	88.741	242.206
Smoe_00008926	scaffold_12:42771-43332	u	-	561	0.683478	2.00717	5.57298	9.57201
Smoe_00008928	scaffold_12:46324-47192	u	-	808	0.470703	8.22705	10.8998	11.7551
Smoe_00008934	scaffold_12:67527-69373	u	-	1022	0.566185	1.26008	1.58663	1.03364
Smoe_00008936	scaffold_12:73164-76224	x	91760|91760.v1.91	2800	-0.592221	0.863373	3.30966	1.67234
Smoe_00008940	scaffold_12:123131-123391	u	-	260	-1.28734	1.85988	27.8099	39.6481
Smoe_00008941	scaffold_12:123892-136590	u	-	1104	-1.18411	49.3151	22.2515	22.9055
Smoe_00008945	scaffold_12:123892-136590	u	-	225	-0.930297	55.7912	22.5187	22.1191
Smoe_00008954	scaffold_12:183519-186754	u	-	2552	-0.980107	7.1435	0.0376806	0.485469
Smoe_00008956	scaffold_12:193477-196558	x	410130|410130.v1.91	901	-0.884763	0	2.8385	1.63527
Smoe_00008967	scaffold_12:278598-279475	u	-	465	-1.36687	3.41608	0	0.393419
Smoe_00008969	scaffold_12:290594-293898	u	-	1045	0.636026	6.10092	4.73305	5.48226
Smoe_00008970	scaffold_12:290594-293898	u	-	1172	0.34788	6.10092	4.73305	5.48226
Smoe_00008971	scaffold_12:296476-297822	u	-	1346	-0.149457	1.85934	4.81946	3.41967
Smoe_00008975	scaffold_12:350528-351677	u	-	980	0.984724	6.19435	3.61597	4.08565
Smoe_00008991	scaffold_12:553824-554616	u	-	791	-1.07971	1.24387	0.436392	0.183755
Smoe_00008992	scaffold_12:555366-556068	u	-	702	-1.23608	4.57005	2.21061	1.45161
Smoe_00009006	scaffold_12:665960-674312	u	-	463	-0.966761	12.495	0.155581	0.297141
Smoe_00009042	scaffold_12:953951-957321	x	440757|440757.v1.91	2027	-1.10876	11.5783	7.85919	8.08929
Smoe_00009043	scaffold_12:981257-1025940	u	-	673	-0.898359	0.206057	0.0899783	0.569226
Smoe_00009064	scaffold_12:1500330-1500756	u	-	426	-1.0124	9.81635	5.70972	8.53917
Smoe_00009088	scaffold_12:1818557-1818739	u	-	182	-1.04777	71.9678	1.64624	7.83482
Smoe_00009095	scaffold_12:1885001-1885422	u	-	421	0.531032	10.2369	0.72814	0.348601
Smoe_00009107	scaffold_12:2038683-2041435	x	146421|146421.v1.91	301	-0.506648	33.5725	86.8915	48.5834
Smoe_00009184	scaffold_12:2365837-2368670	u	-	2398	0.539729	26.5356	16.4726	19.6141
Smoe_00009194	scaffold_12:2389434-2398715	x	170810|170810.v1.91	580	-0.690966	42.1428	38.1744	23.879
Smoe_00009207	scaffold_12:2413575-2571052	u	-	287	-1.08775	4.29792	41.2471	18.8134
Smoe_00009213	scaffold_12:2413575-2571052	u	-	962	-0.952256	27.4095	24.8178	22.1503
Smoe_00009272	scaffold_12:2768466-2848875	x	410480|410480.v1.91	595	-1.06129	24.2919	3.94794	11.1552
Smoe_00009276	scaffold_12:2768466-2848875	x	410483|410483.v1.91	1231	-1.01265	50.6881	5.38691	21.7201
Smoe_00009279	scaffold_12:2768466-2848875	u	-	2430	-1.05671	0.3576	1.4299	0.474338
Smoe_00009281	scaffold_12:2768466-2848875	x	410486|410486.v1.91	439	0.360059	2.97288	33.9362	10.0604
Smoe_00009285	scaffold_12:2768466-2848875	x	91529|91529.v1.91	928	-1.18722	0.135222	1.07087	1.08839
Smoe_00009298	scaffold_12:2884916-2887203	u	-	695	-1.03056	8.71254	3.05297	8.44874
Smoe_00009303	scaffold_120:55021-55228	u	-	207	-0.526632	1.28922	10.9059	0
Smoe_00009310	scaffold_120:95789-96171	u	-	317	-1.24383	3.01279	4.05194	2.62504
Smoe_00009313	scaffold_120:110399-112124	u	-	369	-1.14779	2.4565	0	0
Smoe_00009322	scaffold_120:209179-209974	u	-	480	-1.12511	0.853216	1.02847	0.747645
Smoe_00009325	scaffold_120:213251-214073	u	-	822	0.0300762	4.73287	1.10792	2.71078
Smoe_00009330	scaffold_120:351433-352054	u	-	454	-0.872085	80.099	12.3652	16.7748
Smoe_00009333	scaffold_120:359587-359961	u	-	322	-1.14446	0	1.20616	1.56097
Smoe_00009334	scaffold_120:360142-360588	u	-	324	0.108727	2.15113	4.16718	2.31023
Smoe_00009339	scaffold_120:380061-380266	u	-	205	-0.767959	14.7065	4.10607	12.4801
Smoe_00009343	scaffold_120:393338-393535	u	-	197	-1.09936	29.6443	16.6678	21.7701
Smoe_00009345	scaffold_120:48962-49399	u	-	332	0.766374	7.81468	8.49093	3.65489
Smoe_00009346	scaffold_120:49908-50155	u	-	247	-1.26823	0	11.9722	6.0511
Smoe_00009348	scaffold_120:51584-52160	u	-	576	-0.0717353	0	9.49953	6.16363
Smoe_00009349	scaffold_120:58123-59010	u	-	887	0.931724	0.572513	2.20222	1.98527
Smoe_00009359	scaffold_120:176927-177150	u	-	223	-1.13394	9.91027	5.4045	3.10521
Smoe_00009363	scaffold_120:195986-196252	u	-	266	-1.07545	8.73386	0.936572	3.08257
Smoe_00009365	scaffold_120:201232-201646	u	-	355	-1.13265	2.94994	0.743376	0.79665
Smoe_00009382	scaffold_120:368157-369039	u	-	882	0.246855	0.792863	0.126731	0.039988
Smoe_00009386	scaffold_120:417413-418263	u	-	850	0.0375978	7.70646	3.78316	3.47741
Smoe_00009390	scaffold_120:421851-424543	u	-	844	-1.00088	2.2101	4.61329	2.75618
Smoe_00009413	scaffold_121:102328-104003	u	-	1190	0.792077	0.206	10.3	2.99136
Smoe_00009414	scaffold_121:102328-104003	u	-	1160	0.878984	0.206	10.3	2.99136
Smoe_00009416	scaffold_121:136659-137030	u	-	290	0.208791	1.39595	1.51923	6.1978
Smoe_00009419	scaffold_121:165587-167871	x	133790|133790.v1.91	1586	-0.758786	0.465742	0.222194	0.0798918
Smoe_00009421	scaffold_121:169798-172929	u	-	255	-1.36832	1.30961	12.3131	6.03436
Smoe_00009422	scaffold_121:169798-172929	u	-	549	-1.1692	1.30961	12.3131	6.03436
Smoe_00009423	scaffold_121:173030-173923	u	-	893	-1.14443	0.283826	1.55986	0.787431
Smoe_00009426	scaffold_121:181931-185794	u	-	741	-1.00858	45.7356	204.854	99.3388
Smoe_00009427	scaffold_121:181931-185794	u	-	1082	0.51992	45.7356	204.854	99.3388
Smoe_00009430	scaffold_121:192983-198298	u	-	725	0.650993	1.12504	47.0442	14.5455
Smoe_00009434	scaffold_121:199011-199295	u	-	210	-1.39247	150.394	9.42548	56.5502
Smoe_00009436	scaffold_121:201852-206998	u	-	588	-0.971872	8.12531	1.06328	1.31049
Smoe_00009437	scaffold_121:201852-206998	u	-	470	-0.910595	8.12531	1.06328	1.31049
Smoe_00009452	scaffold_121:264434-265356	u	-	843	-0.524767	475.639	0	0.0423385
Smoe_00009454	scaffold_121:267171-268420	u	-	265	0.294769	0.880319	13.8449	4.11934
Smoe_00009461	scaffold_121:291611-292375	u	-	653	-1.35635	0.214886	1.03121	1.66115
Smoe_00009462	scaffold_121:292733-293424	u	-	578	-0.178161	0.768048	2.6689	2.89012
Smoe_00009463	scaffold_121:298194-298935	u	-	665	-0.836218	0.2095	424.229	2.66159
Smoe_00009466	scaffold_121:313154-313944	u	-	790	-0.901761	0.664497	1.09276	0.782237
Smoe_00009471	scaffold_121:354125-354523	u	-	398	0.724498	0.472337	4.21386	2.43853
Smoe_00009485	scaffold_121:24157-24886	u	-	729	-1.26309	0.0923979	1.94105	1.07356
Smoe_00009489	scaffold_121:66153-67610	u	-	1332	0.789758	0.568994	0.270989	0.292497
Smoe_00009493	scaffold_121:72186-72387	u	-	201	-0.920991	1.4416	8.82713	2.98529
Smoe_00009516	scaffold_121:243578-243828	u	-	250	-0.373039	0.693241	7.16881	4.01894
Smoe_00009517	scaffold_121:243930-246155	u	-	655	0.125297	1.06985	4.01427	1.94955
Smoe_00009524	scaffold_121:291611-292375	u	-	764	0.362187	12.4992	4.86836	20.4739
Smoe_00009527	scaffold_121:318116-322638	u	-	1822	0.861372	86.4105	76.88	72.3253
Smoe_00009530	scaffold_121:351583-353989	u	-	1443	-0.420621	2.63359	5.68698	5.26932
Smoe_00009531	scaffold_121:356110-356905	u	-	596	-0.0342458	16.2775	0.319342	0.202335
Smoe_00009537	scaffold_121:393997-394493	u	-	496	-0.466648	0	1.39609	5.41306
Smoe_00009547	scaffold_122:78987-79774	u	-	669	-0.262747	1.03882	0.0907074	0.114776
Smoe_00009551	scaffold_122:134786-135234	u	-	291	0.0825594	11.5341	11.6806	8.11366
Smoe_00009554	scaffold_122:154165-160424	u	-	155	-1.27907	99.0006	40.6152	52.7152
Smoe_00009555	scaffold_122:154165-160424	u	-	278	-0.0390021	5.69737	6.71634	7.15247
Smoe_00009556	scaffold_122:154165-160424	u	-	254	0.288371	5.2975	5.81059	4.89155
Smoe_00009557	scaffold_122:160512-161287	u	-	775	-1.15414	1.78875	2.91224	2.45299
Smoe_00009560	scaffold_122:204975-205438	u	-	463	-0.439372	0.543263	2.02255	0.891422
Smoe_00009561	scaffold_122:213504-215466	u	-	432	0.236633	0	3.83423	1.00047
Smoe_00009563	scaffold_122:217711-220500	u	-	1585	-0.186645	0.394371	0.285881	0.179884
Smoe_00009565	scaffold_122:222066-223646	u	-	837	-0.391598	12.4071	1.82724	0.640872
Smoe_00009584	scaffold_122:358577-359545	u	-	781	0.79509	3.072	5.6731	4.36417
Smoe_00009589	scaffold_122:85565-87828	u	-	460	-0.272326	31.7223	26.5262	21.7006
Smoe_00009597	scaffold_122:100005-102222	u	-	805	0.943573	21.8688	6.20769	7.97467
Smoe_00009598	scaffold_122:102326-103044	u	-	718	-1.18958	1.13171	2.06291	1.19982
Smoe_00009599	scaffold_122:105257-109658	u	-	526	-0.34531	0.885496	1.91523	1.13489
Smoe_00009604	scaffold_122:121495-121834	u	-	339	-1.14165	2.92339	0.542644	0
Smoe_00009605	scaffold_122:122281-122702	u	-	241	-1.33638	3.86615	6.11021	1.6255
Smoe_00009608	scaffold_122:130395-131449	u	-	907	0.737657	1.94819	3.54963	3.08911
Smoe_00009609	scaffold_122:134786-135234	u	-	448	-0.724754	0.38283	2.13338	1.56845
Smoe_00009610	scaffold_122:135476-136558	u	-	774	0.964505	1.02388	6.0586	5.90654
Smoe_00009617	scaffold_122:160512-161287	u	-	414	-1.13206	1.75809	1.68599	0.598241
Smoe_00009622	scaffold_122:178726-200441	u	-	477	-1.13651	0	2.37411	0.377585
Smoe_00009623	scaffold_122:178726-200441	u	-	587	-0.606426	2.01267	9.06278	5.34246
Smoe_00009627	scaffold_122:213504-215466	u	-	1108	0.635261	5.31253	4.02149	2.62726
Smoe_00009629	scaffold_122:215573-216354	u	-	526	0.189633	4.87023	1.14914	5.91765
Smoe_00009631	scaffold_122:222066-223646	u	-	994	-1.11074	0.31042	0.109393	0.413874
Smoe_00009645	scaffold_122:330339-330978	u	-	639	0.101845	4.43062	0.579459	0.855881
Smoe_00009646	scaffold_122:331093-331315	u	-	222	-0.989932	22.1352	1.56641	3.1514
Smoe_00009655	scaffold_122:348211-351293	u	-	1642	0.711719	1.04172	1.17838	1.62198
Smoe_00009656	scaffold_122:352460-353369	u	-	485	-0.868378	88.1291	111.146	76.0926
Smoe_00009657	scaffold_122:352460-353369	u	-	877	0.512317	88.1291	111.146	76.0926
Smoe_00009658	scaffold_122:352460-353369	u	-	531	-0.861501	88.1291	111.146	76.0926
Smoe_00009661	scaffold_122:409714-409969	u	-	255	-0.857415	2.61921	1.04542	5.18398
Smoe_00009662	scaffold_122:415066-415365	u	-	299	-0.130355	0	128.58	15.4486
Smoe_00009663	scaffold_122:415561-415882	u	-	208	-0.878364	0	375.248	72.9905
Smoe_00009664	scaffold_122:416651-420313	u	-	1654	-1.17276	1.842	2.30779	1.89867
Smoe_00009665	scaffold_122:416651-420313	u	-	1752	-0.979148	1.842	2.30779	1.89867
Smoe_00009666	scaffold_122:416651-420313	u	-	2279	-1.09518	1.842	2.30779	1.89867
Smoe_00009668	scaffold_122:423246-423893	u	-	382	-0.78669	0.510329	0.863961	1.24543
Smoe_00009680	scaffold_123:95320-97464	u	-	220	0.929298	28.8033	56.8611	60.6631
Smoe_00009683	scaffold_123:105149-106171	u	-	341	-0.909161	2.88701	1.34073	0.864146
Smoe_00009684	scaffold_123:109302-112027	u	-	2568	-0.340376	7.51661	2.73229	5.30439
Smoe_00009689	scaffold_123:143099-144223	u	-	963	-1.00585	0.322809	0.454794	0.645373
Smoe_00009701	scaffold_123:205453-205732	u	-	279	0.420418	0.513156	8.32294	3.54412
Smoe_00009703	scaffold_123:210008-211185	u	-	1019	-0.297772	7.4673	6.63445	37.411
Smoe_00009704	scaffold_123:212311-212895	u	-	579	-1.12315	0	0	0.63283
Smoe_00009705	scaffold_123:213080-214959	u	-	1143	-0.974704	0	0.0462741	0.932991
Smoe_00009706	scaffold_123:215067-215446	u	-	379	-1.03689	0	0.438247	4.49401
Smoe_00009708	scaffold_123:246112-247823	u	-	1156	-0.707047	0	0.456607	0.575357
Smoe_00009713	scaffold_123:251670-252292	u	-	622	-0.909383	11.8539	4.6116	6.6657
Smoe_00009721	scaffold_123:300933-305034	u	-	308	0.72743	8.07641	21.3716	14.7439
Smoe_00009725	scaffold_123:300933-305034	u	-	464	-0.619397	4.51096	6.20176	4.34279
Smoe_00009727	scaffold_123:319510-323058	u	-	792	-0.928981	0.910667	0.943983	0.366909
Smoe_00009730	scaffold_123:344465-345196	u	-	556	0.231024	0.542479	1.88205	1.64138
Smoe_00009735	scaffold_123:358266-359761	u	-	1491	0.0918302	0.538088	0.340341	0.257036
Smoe_00009736	scaffold_123:359939-360358	u	-	419	-0.789096	7.09781	1.10111	3.74929
Smoe_00009746	scaffold_123:106714-107423	u	-	644	-1.31894	0.109556	0.76437	0.362858
Smoe_00009751	scaffold_123:127787-127983	u	-	196	-1.36971	19.1082	54.6388	18.0959
Smoe_00009762	scaffold_123:143099-144223	u	-	745	0.576691	3.59008	10.1401	8.54417
Smoe_00009763	scaffold_123:156301-156637	u	-	336	-0.0491283	62.5725	0.828673	2.49488
Smoe_00009764	scaffold_123:157179-158064	u	-	885	-1.20093	13.1337	0.630978	0.99545
Smoe_00009767	scaffold_123:203155-203663	u	-	216	-1.02355	0	9.42033	6.91023
Smoe_00009772	scaffold_123:212311-212895	u	-	558	0.962915	0.674453	2.45728	2.078
Smoe_00009774	scaffold_123:240567-242967	u	-	313	-0.936027	7.75416	2.24197	8.10031
Smoe_00009779	scaffold_123:256156-256542	u	-	326	-0.0896383	1.06096	0	2.2798
Smoe_00009786	scaffold_123:287331-293898	u	-	383	0.0315837	2.28501	3.00951	3.85585
Smoe_00009787	scaffold_123:299669-300602	u	-	933	0.934994	0.0671556	0.354601	0.260971
Smoe_00009800	scaffold_123:350269-351211	u	-	607	0.370481	9.84761	13.0867	12.0764
Smoe_00009801	scaffold_123:350269-351211	u	-	507	-0.455843	9.84761	13.0867	12.0764
Smoe_00009802	scaffold_123:355440-356556	u	-	1116	-1.10141	0.323624	0.714035	0.209976
Smoe_00009816	scaffold_124:112560-113433	u	-	751	-0.737719	0.443992	0.311144	0.688155
Smoe_00009829	scaffold_124:204770-206107	x	134332|134332.v1.91	790	0.400715	0	1.31131	0.966292
Smoe_00009839	scaffold_124:267901-268154	u	-	253	-0.859066	0	7.47416	1.41308
Smoe_00009869	scaffold_124:168595-168811	u	-	216	-0.789374	3.31686	4.28197	8.06193
Smoe_00009870	scaffold_124:168899-169193	u	-	294	-0.382837	0	4.04822	2.63912
Smoe_00009871	scaffold_124:170770-171239	u	-	469	0.73131	2.30437	7.92544	4.65595
Smoe_00009896	scaffold_124:436643-436876	u	-	233	0.246413	0	4.72123	1.35035
Smoe_00009899	scaffold_125:48185-49257	u	-	1072	-1.37297	0.283084	0.0499383	0.125901
Smoe_00009909	scaffold_125:117675-127091	u	-	921	-0.0931928	0.477767	3.12267	0.757698
Smoe_00009911	scaffold_125:129163-130149	u	-	869	-0.359038	0.881411	0.645533	0.448162
Smoe_00009922	scaffold_125:167216-241314	u	-	300	-0.36079	24.4171	14.4144	13.7276
Smoe_00009929	scaffold_125:167216-241314	u	-	363	-0.351558	65.9855	35.1438	65.8818
Smoe_00009930	scaffold_125:167216-241314	u	-	764	-0.213668	1.99641	6.4658	4.32554
Smoe_00009934	scaffold_125:260862-261206	u	-	344	-0.847756	0.314894	2.37165	0.169752
Smoe_00009935	scaffold_125:261308-262837	x	430165|430165.v1.91	1293	-1.13256	2.53742	7.77233	4.66726
Smoe_00009946	scaffold_125:293964-331237	u	-	492	-0.623259	0.983781	1.9796	1.16835
Smoe_00009950	scaffold_125:293964-331237	x	448611|448611.v1.91	1227	-0.667956	4.33661	51.5194	26.2548
Smoe_00009953	scaffold_125:362310-364610	u	-	1712	0.798916	0.131471	0.611925	0.421609
Smoe_00009965	scaffold_125:42860-43211	u	-	351	-1.09954	0.301942	0.253294	1.46675
Smoe_00009972	scaffold_125:116991-117611	u	-	620	-1.36458	1.3874	2.61828	1.78559
Smoe_00009973	scaffold_125:117675-127091	u	-	2856	-0.968785	15.1355	12.1602	16.9788
Smoe_00009974	scaffold_125:117675-127091	u	-	2859	-0.968893	15.1355	12.1602	16.9788
Smoe_00009978	scaffold_125:129163-130149	u	-	925	0.0870674	19.6182	5.49525	1.69567
Smoe_00009984	scaffold_125:160129-160721	u	-	592	-1.3728	0	0.322407	0.749089
Smoe_00009990	scaffold_125:167216-241314	u	-	3947	-1.01643	1.31099	2.11241	1.33695
Smoe_00009991	scaffold_125:167216-241314	u	-	3993	-1.01713	1.31099	2.11241	1.33695
Smoe_00010010	scaffold_125:291971-293835	u	-	930	-1.11029	0.134853	0.474682	0.598889
Smoe_00010015	scaffold_125:354083-357515	u	-	2165	-1.24146	0.461361	1.65526	1.26128
Smoe_00010016	scaffold_125:354083-357515	u	-	2681	-1.10434	0.461361	1.65526	1.26128
Smoe_00010017	scaffold_125:357586-357939	u	-	353	-1.04045	0	1.7536	0.644524
Smoe_00010025	scaffold_125:383353-388609	u	-	952	-1.02365	6.65427	6.25763	10.0955
Smoe_00010030	scaffold_125:396778-420133	u	-	637	-0.752578	1.89137	1.9399	1.78065
Smoe_00010032	scaffold_125:396778-420133	u	-	464	-0.349508	0.180438	6.20176	3.05969
Smoe_00010035	scaffold_125:396778-420133	u	-	363	-0.287486	8.74166	2.37458	5.79514
Smoe_00010037	scaffold_126:459-1231	x	430201|430201.v1.91	377	-1.0138	1.8321	1.7701	0.709213
Smoe_00010038	scaffold_126:3331-4173	u	-	765	-0.00736383	4.76577	3.18945	3.50244
Smoe_00010044	scaffold_126:17978-19297	x	134559|134559.v1.91	1319	-0.723121	0.442711	0.469833	0.764237
Smoe_00010045	scaffold_126:19437-20209	u	-	607	-0.590583	0.715129	0.933618	0.59139
Smoe_00010052	scaffold_126:207848-208920	u	-	1072	0.900868	3.28377	1.99753	3.49376
Smoe_00010053	scaffold_126:208975-209478	u	-	503	0.983629	0.791407	0.546527	1.47596
Smoe_00010056	scaffold_126:212567-212795	u	-	228	-1.05863	2.76265	14.4075	3.85437
Smoe_00010061	scaffold_126:303003-304232	u	-	590	0.836791	5.57308	41.1906	21.2267
Smoe_00010073	scaffold_126:9831-11469	u	-	1003	0.12543	3.43839	8.33166	4.91221
Smoe_00010077	scaffold_126:68065-68249	u	-	184	-1.008	16.6193	25.1293	27.7493
Smoe_00010080	scaffold_126:170998-171316	u	-	318	-0.00335886	1.12174	1.85764	0.802119
Smoe_00010081	scaffold_126:171431-171611	u	-	180	-0.357578	9.17027	15.5523	7.05209
Smoe_00010084	scaffold_126:202143-205855	u	-	1196	0.495363	4.12211	2.63227	3.81374
Smoe_00010100	scaffold_126:327065-328708	u	-	1505	-0.603195	0.798564	0.841894	0.699384
Smoe_00010101	scaffold_126:339686-340251	u	-	502	0.319794	0.95269	10.6898	5.74793
Smoe_00010102	scaffold_126:340743-341043	u	-	300	-0.804328	0.42837	5.27356	3.88939
Smoe_00010115	scaffold_127:90439-97993	u	-	908	-0.738389	0.0694824	1.28346	0.0771218
Smoe_00010118	scaffold_127:180651-182666	u	-	509	0.218368	4.44379	3.53549	3.52445
Smoe_00010120	scaffold_127:183871-184657	u	-	786	-0.614869	3.34465	2.19983	3.52012
Smoe_00010121	scaffold_127:184808-185216	u	-	408	-1.02806	1.12822	0.960603	1.35046
Smoe_00010124	scaffold_127:187095-292633	u	-	1438	0.886918	5.02941	3.8457	5.39177
Smoe_00010125	scaffold_127:187095-292633	u	-	666	-0.254962	5.02941	3.8457	5.39177
Smoe_00010128	scaffold_127:187095-292633	u	-	311	0.663573	5.00688	21.4681	11.0502
Smoe_00010132	scaffold_127:309128-310056	u	-	539	0.706442	72.9502	77.9315	69.223
Smoe_00010133	scaffold_127:310361-310765	u	-	404	-1.15173	1.60819	0.977245	1.62422
Smoe_00010143	scaffold_127:24822-25822	u	-	1000	-0.18569	6.16263	1.14027	3.01288
Smoe_00010148	scaffold_127:51024-56816	u	-	1607	-0.740323	1.2707	0.125106	0.0983956
Smoe_00010157	scaffold_127:90439-97993	u	-	371	-0.991677	0.810162	6.15415	2.63209
Smoe_00010160	scaffold_127:90439-97993	u	-	398	0.353325	0	2.80924	2.56687
Smoe_00010169	scaffold_127:110328-141362	u	-	173	-1.00198	27.6309	10.3655	9.87875
Smoe_00010177	scaffold_127:110328-141362	u	-	967	0.418399	13.8497	33.3739	16.9924
Smoe_00010178	scaffold_127:146108-146594	u	-	486	-0.978684	1.00342	1.58503	1.00792
Smoe_00010184	scaffold_127:185375-185732	u	-	357	-1.05959	5.54107	0.735382	0.945409
Smoe_00010185	scaffold_127:185842-186305	u	-	463	-1.36098	7.78677	6.37883	6.63614
Smoe_00010191	scaffold_127:187095-292633	u	-	153	-1.00912	85.4286	35.8789	5.41469
Smoe_00010204	scaffold_127:293203-294182	u	-	844	0.745137	0.609942	1.07147	0.380473
Smoe_00010205	scaffold_127:295154-296348	u	-	1030	-0.653079	0.734388	0.785879	0.596675
Smoe_00010206	scaffold_127:295154-296348	u	-	1078	-0.778096	0.734388	0.785879	0.596675
Smoe_00010207	scaffold_127:295154-296348	u	-	1074	-0.777185	0.734388	0.785879	0.596675
Smoe_00010210	scaffold_127:299449-299708	u	-	259	-0.263428	3.13332	0.501633	0.662241
Smoe_00010211	scaffold_127:300720-301039	u	-	264	0.393472	11.2929	14.3217	8.49135
Smoe_00010213	scaffold_127:307773-308130	u	-	357	-0.790895	2.91635	16.1784	6.61786
Smoe_00010217	scaffold_127:326048-327885	u	-	827	0.503282	3.52979	2.65797	2.25342
Smoe_00010218	scaffold_127:328456-353517	x	430314|430314.v1.91	294	-0.816664	61.0713	4.08231	2.32326
Smoe_00010219	scaffold_127:328456-353517	x	430314|430314.v1.91	245	-0.97889	61.0713	4.08231	2.32326
Smoe_00010220	scaffold_127:328456-353517	x	430314|430314.v1.91	379	0.93795	74.2185	3.88088	3.05
Smoe_00010222	scaffold_127:328456-353517	u	-	525	0.98441	223.395	18.1474	17.7549
Smoe_00010223	scaffold_127:328456-353517	x	430314|430314.v1.91	201	-1.15552	223.395	18.1474	17.7549
Smoe_00010224	scaffold_127:328456-353517	u	-	312	-0.808625	61.0713	4.08231	2.32326
Smoe_00010252	scaffold_129:64991-66229	u	-	801	-0.689221	1.14206	0.715695	0.723193
Smoe_00010263	scaffold_129:198644-199098	u	-	401	0.254877	4.89114	6.73271	7.97701
Smoe_00010269	scaffold_129:240579-240895	u	-	316	-0.12468	64.8638	4.07933	12.8105
Smoe_00010270	scaffold_129:241126-241886	u	-	760	-0.512219	143.869	6.43344	22.8893
Smoe_00010277	scaffold_129:269516-273120	u	-	489	0.559733	9.21202	16.8346	15.3659
Smoe_00010285	scaffold_129:307391-307980	u	-	504	-1.08712	8.36257	3.54163	0.778984
Smoe_00010286	scaffold_129:308073-308732	u	-	477	0.975583	2.93078	1.48382	1.88792
Smoe_00010288	scaffold_129:308841-310222	u	-	1189	0.989676	2.85607	1.32916	1.70021
Smoe_00010290	scaffold_129:358469-359309	u	-	686	-0.71471	0.301045	0.964564	0.554617
Smoe_00010295	scaffold_129:51-50214	u	-	341	0.978291	0	7.50813	0
Smoe_00010296	scaffold_129:51-50214	u	-	452	-1.37852	205.517	10.1277	3.89687
Smoe_00010297	scaffold_129:51-50214	x	430339|430339.v1.91	252	-1.16114	205.517	10.1277	3.89687
Smoe_00010300	scaffold_129:51-50214	u	-	426	-0.852404	1.46221	4.46074	0.341637
Smoe_00010302	scaffold_129:51-50214	u	-	390	0.200765	3.92515	3.12075	2.66361
Smoe_00010304	scaffold_129:52835-53233	u	-	398	0.355597	0.944674	1.20396	1.28343
Smoe_00010306	scaffold_129:53297-59287	x	448668|448668.v1.91	1162	0.0587445	18.3992	0.998426	0.543251
Smoe_00010307	scaffold_129:72210-73252	u	-	913	0.416902	4.41624	4.91692	0.114894
Smoe_00010317	scaffold_129:102594-169165	u	-	379	-1.23205	0.777191	11.1753	4.63445
Smoe_00010325	scaffold_129:186320-186680	u	-	307	-0.708348	4.05553	0.334044	0
Smoe_00010327	scaffold_129:192409-195624	u	-	353	0.177926	2.68586	4.00822	2.90036
Smoe_00010329	scaffold_129:237216-238038	u	-	822	-1.13458	0.946574	0.207736	0.612111
Smoe_00010331	scaffold_129:266467-266954	u	-	487	-0.905458	4.66711	4.59623	6.57589
Smoe_00010333	scaffold_129:275119-275735	u	-	616	-0.398284	3.85086	1.2194	2.4455
Smoe_00010334	scaffold_129:275853-276564	u	-	711	-0.396658	7.83653	4.09615	5.81383
Smoe_00010338	scaffold_129:300565-302168	u	-	960	0.564168	22.5926	104.272	45.7889
Smoe_00010339	scaffold_129:300565-302168	u	-	595	-0.873449	22.5926	104.272	45.7889
Smoe_00010341	scaffold_129:307391-307980	u	-	566	-1.25133	2.24486	2.63623	0.581429
Smoe_00010347	scaffold_129:316617-326914	u	-	508	-0.535738	51.3131	31.1299	49.1968
Smoe_00010348	scaffold_129:316617-326914	u	-	871	-0.479011	51.3131	31.1299	49.1968
Smoe_00010349	scaffold_129:316617-326914	u	-	874	-0.438388	51.3131	31.1299	49.1968
Smoe_00010372	scaffold_13:55313-55848	u	-	416	-0.615015	8.01468	7.12479	4.59647
Smoe_00010373	scaffold_13:55313-55848	u	-	426	-0.658519	8.01468	7.12479	4.59647
Smoe_00010374	scaffold_13:59897-61143	x	410512|410512.v1.91	1082	-0.885135	0.83977	3.25957	1.92985
Smoe_00010376	scaffold_13:63586-64369	u	-	612	-0.264022	18.2573	27.0726	12.9251
Smoe_00010388	scaffold_13:129965-130312	u	-	287	-1.14994	19.5794	13.6191	15.5082
Smoe_00010443	scaffold_13:704230-704897	u	-	667	-1.02505	0.208629	1.5483	0.345739
Smoe_00010444	scaffold_13:705615-706205	u	-	347	-0.699404	12.909	0.542645	1.04965
Smoe_00010445	scaffold_13:705615-706205	u	-	310	-1.02891	12.909	0.542645	1.04965
Smoe_00010446	scaffold_13:705615-706205	u	-	339	-0.796248	12.909	0.542645	1.04965
Smoe_00010471	scaffold_13:928530-928954	u	-	368	-1.12615	1.92088	1.15708	0.594082
Smoe_00010473	scaffold_13:936064-936214	u	-	150	-0.835527	12.0184	44.9786	24.3813
Smoe_00010480	scaffold_13:946549-946767	u	-	218	-1.26086	1.07069	5.81483	1.11616
Smoe_00010488	scaffold_13:1044490-1045027	u	-	428	0.294187	0.828576	3.00943	2.14593
Smoe_00010506	scaffold_13:1328749-1329578	u	-	564	0.625771	1.062	0.691248	0.438339
Smoe_00010525	scaffold_13:1507622-1508399	u	-	603	-0.895247	3.36929	1.9894	2.58689
Smoe_00010556	scaffold_13:1634092-1635933	u	-	1134	0.215667	1.26991	5.27806	2.3839
Smoe_00010557	scaffold_13:1636299-1637058	u	-	540	-1.14615	2.38514	13.9071	5.20593
Smoe_00010558	scaffold_13:1636299-1637058	u	-	703	-1.22313	2.38514	13.9071	5.20593
Smoe_00010559	scaffold_13:1638731-1642728	x	171048|171048.v1.91	1299	-0.148034	0.721068	0.757143	1.15429
Smoe_00010560	scaffold_13:1650941-1651511	u	-	570	-1.25357	2.48283	9.0766	1.00708
Smoe_00010565	scaffold_13:1666058-1666537	u	-	399	-0.823631	1.88058	3.19636	3.44962
Smoe_00010570	scaffold_13:1671466-1672747	x	64109|64109.v1.91	1041	-0.966585	1.7601	1.03453	1.53257
Smoe_00010574	scaffold_13:1676655-1677360	u	-	643	-1.14812	0.219591	0.574503	0.909102
Smoe_00010589	scaffold_13:1796191-1797981	u	-	445	0.466615	15.2905	7.65785	6.19934
Smoe_00010597	scaffold_13:1849585-1852102	x	440984|440984.v1.91	674	-0.00529091	2.46762	2.42454	2.32911
Smoe_00010614	scaffold_13:1971701-1972242	u	-	477	0.803246	9.30952	5.49012	7.17411
Smoe_00010711	scaffold_13:2470502-2472359	x	92328|92328.v1.91	770	-0.179426	1.88998	0.602405	1.66503
Smoe_00010715	scaffold_13:2480714-2481241	u	-	527	-0.320256	0.2943	1.01856	1.13163
Smoe_00010736	scaffold_13:16630-32343	u	-	213	-1.15641	18.6382	31.502	16.6147
Smoe_00010737	scaffold_13:16630-32343	u	-	443	-0.905442	18.6382	31.502	16.6147
Smoe_00010738	scaffold_13:16630-32343	u	-	631	-1.04204	0.902061	1.17927	1.61766
Smoe_00010739	scaffold_13:32551-32925	u	-	374	-0.0215813	0.531655	1.12274	0.864013
Smoe_00010789	scaffold_13:468869-469885	u	-	928	-0.877528	0.40565	1.13036	0.0375306
Smoe_00010803	scaffold_13:570353-570797	u	-	444	0.332904	0.583107	0.166539	0.636836
Smoe_00010823	scaffold_13:629635-632640	x	410587|410587.v1.91	324	-0.860748	8.24601	12.5016	7.50826
Smoe_00010860	scaffold_13:947506-949028	x	92825|92825.v1.91	1496	-0.97533	0.497746	0.813726	1.32298
Smoe_00010865	scaffold_13:1031647-1039229	x	92819|92819.v1.91	397	-1.05662	680.027	3.82955	1294.7
Smoe_00010883	scaffold_13:1134352-1138320	u	-	551	-0.308407	2.90614	2.19123	2.26057
Smoe_00010884	scaffold_13:1134352-1138320	u	-	911	-0.266998	2.90614	2.19123	2.26057
Smoe_00010898	scaffold_13:1327099-1327991	u	-	638	-0.309507	0.888085	2.6132	1.34789
Smoe_00010903	scaffold_13:1344469-1345471	u	-	1002	-0.0510956	0.430326	2.11252	1.57109
Smoe_00010928	scaffold_13:1496382-1497203	u	-	821	-1.03876	50.8005	6.93525	32.2735
Smoe_00010929	scaffold_13:1498681-1499323	u	-	642	-1.08238	0.770254	3.07058	2.67246
Smoe_00010937	scaffold_13:1527680-1529826	u	-	508	-0.445056	2.9607	0.538326	0.256503
Smoe_00010942	scaffold_13:1547602-1550217	x	440947|440947.v1.91	328	-0.877377	6.28035	0.290187	0.187511
Smoe_00010949	scaffold_13:1592567-1593776	x	410723|410723.v1.91	668	-0.860186	2.81064	1.72694	1.61015
Smoe_00010950	scaffold_13:1592567-1593776	x	410723|410723.v1.91	195	-1.40491	17.881	7.4318	10.9113
Smoe_00010956	scaffold_13:1634092-1635933	u	-	1219	-1.02197	0.388463	0	0.162146
Smoe_00010965	scaffold_13:1683805-1684294	u	-	419	-0.53533	9.03358	508.896	117.868
Smoe_00011052	scaffold_13:2128536-2129995	x	92334|92334.v1.91	1459	-0.51031	0.236408	0.13953	0.131732
Smoe_00011056	scaffold_13:2176321-2176729	u	-	297	-0.483633	11.8497	8.27125	10.3062
Smoe_00011094	scaffold_13:2404747-2405013	u	-	266	-1.49409	1.74677	3.278	4.00734
Smoe_00011106	scaffold_13:2458360-2458510	u	-	150	-1.37489	18.0277	26.9872	27.429
Smoe_00011151	scaffold_130:162491-165129	u	-	437	-1.47713	1.79785	0.854856	1.30816
Smoe_00011152	scaffold_130:167106-169745	u	-	908	-1.00045	3.12668	0.122234	1.7738
Smoe_00011157	scaffold_130:194667-195634	u	-	967	-0.936409	4.23925	0.904991	0.606423
Smoe_00011165	scaffold_130:224351-339436	u	-	272	-1.3323	3.29056	4.42804	1.16339
Smoe_00011167	scaffold_130:224351-339436	u	-	675	-0.306062	0.513035	1.79236	0.850413
Smoe_00011182	scaffold_130:224351-339436	x	71865|71865.v1.91	1252	-1.36216	0.141163	2.57853	0.811988
Smoe_00011183	scaffold_130:224351-339436	u	-	848	-1.23865	0	1.33137	0.504276
Smoe_00011184	scaffold_130:224351-339436	x	430468|430468.v1.91	1592	-0.926341	0.392407	0.0316076	3.59975
Smoe_00011185	scaffold_130:339552-340220	x	430471|430471.v1.91	668	-1.41701	1.35327	1.54516	1.89767
Smoe_00011188	scaffold_130:396363-396837	u	-	414	-0.640533	6.15333	0	0.239296
Smoe_00011197	scaffold_130:96845-97669	u	-	824	-0.0212452	0.0786338	0.897413	0
Smoe_00011198	scaffold_130:106186-107346	u	-	1160	-1.06852	0.1545	0.636652	0.429757
Smoe_00011199	scaffold_130:108483-108936	u	-	453	-1.0058	0	1.61163	0.205316
Smoe_00011202	scaffold_130:135169-135719	u	-	487	-0.467518	651.895	25.9974	327.79
Smoe_00011210	scaffold_130:191024-194447	u	-	3333	0.280455	16.7012	1.3046	1.4075
Smoe_00011212	scaffold_130:200810-202075	u	-	981	0.826025	1.70369	6.33601	2.55857
Smoe_00011229	scaffold_131:129603-130082	u	-	479	-1.53209	3.59571	1.17926	3.93822
Smoe_00011233	scaffold_131:276074-277028	x	430485|430485.v1.91	745	-1.19962	9.24445	3.06561	3.07988
Smoe_00011234	scaffold_131:287216-298327	u	-	1164	-0.399779	25.7473	8.42416	10.9
Smoe_00011241	scaffold_131:344468-345358	u	-	890	0.875319	51.449	84.2101	77.8104
Smoe_00011266	scaffold_131:346216-349189	u	-	2599	0.866328	0.769023	1.31172	1.35845
Smoe_00011267	scaffold_131:369080-370811	u	-	1376	-0.730887	0.3372	2.16305	0.821743
Smoe_00011269	scaffold_131:378444-378810	u	-	366	-0.663981	0	2.33796	0.900535
Smoe_00011270	scaffold_131:378965-379583	u	-	618	-0.698191	0.232304	1.2139	0.384371
Smoe_00011291	scaffold_133:187310-218382	u	-	1843	0.784995	1.84639	3.00724	3.29302
Smoe_00011314	scaffold_133:258259-258943	u	-	582	0.730335	4.81516	9.1392	8.0957
Smoe_00011318	scaffold_133:305043-307669	u	-	1968	-0.585284	1.66057	1.52366	2.2304
Smoe_00011325	scaffold_133:319159-332927	u	-	2887	0.936884	1.26077	1.19812	1.40126
Smoe_00011326	scaffold_133:319159-332927	u	-	370	-0.658058	1.08596	1.37449	1.61682
Smoe_00011327	scaffold_133:319159-332927	u	-	670	-0.539389	0.103667	2030.64	197.011
Smoe_00011333	scaffold_133:180346-180926	u	-	580	-1.23996	1.65566	0.885239	0.841667
Smoe_00011335	scaffold_133:187310-218382	u	-	466	-0.816769	1.07492	0.615954	0.490062
Smoe_00011336	scaffold_133:187310-218382	u	-	657	-0.663083	8.24322	4.78802	6.74424
Smoe_00011337	scaffold_133:187310-218382	u	-	671	-0.544191	8.24322	4.78802	6.74424
Smoe_00011338	scaffold_133:187310-218382	u	-	1045	0.42415	30.2496	0	0.0324572
Smoe_00011339	scaffold_133:187310-218382	u	-	982	0.372407	31.6992	0	0
Smoe_00011340	scaffold_133:187310-218382	u	-	350	-0.708573	63.7831	0	0
Smoe_00011343	scaffold_133:220598-222678	u	-	298	0.905487	10.2991	2.98789	9.43867
Smoe_00011344	scaffold_133:231538-237991	u	-	1136	-1.04081	5.01614	1.72462	2.05585
Smoe_00011346	scaffold_133:250919-251503	u	-	329	0.632315	15.2329	15.3202	20.7311
Smoe_00011351	scaffold_133:318135-318639	u	-	504	0.291616	0	0.136217	0.778984
Smoe_00011358	scaffold_134:41160-44853	x	135190|135190.v1.91	834	-1.3183	2.40001	0.135967	1.58806
Smoe_00011363	scaffold_134:61986-63847	u	-	606	-1.12094	1.91155	0	0.263456
Smoe_00011364	scaffold_134:64492-64998	u	-	506	-0.783197	20.5407	3.24946	7.48411
Smoe_00011373	scaffold_134:144880-151310	u	-	1399	-1.03918	0.330805	0.512302	0.714103
Smoe_00011378	scaffold_134:169660-171361	u	-	1168	0.972212	2.26238	2.77643	2.23852
Smoe_00011396	scaffold_134:235151-241125	u	-	433	-0.852586	14.9673	18.0968	20.777
Smoe_00011397	scaffold_134:244591-246632	u	-	2041	-0.833464	10.6257	31.8729	14.0951
Smoe_00011431	scaffold_134:78573-84044	u	-	1001	0.679934	5.13619	6.84135	5.56791
Smoe_00011436	scaffold_134:92489-93783	u	-	1162	0.947167	3.54622	6.03594	8.46328
Smoe_00011455	scaffold_134:260549-260803	u	-	254	-1.12428	2.64875	5.28236	4.89155
Smoe_00011459	scaffold_134:262954-326167	u	-	2139	-0.964495	3.74936	25.1743	17.8201
Smoe_00011487	scaffold_136:26407-32568	u	-	2675	-0.542309	0.0402994	1.27184	0.123828
Smoe_00011495	scaffold_136:67184-75658	u	-	280	-1.06844	0	28.8806	2.43174
Smoe_00011510	scaffold_136:138445-139775	u	-	1125	-1.04461	1.01498	0.518663	0.207977
Smoe_00011511	scaffold_136:142403-142829	u	-	426	-0.776664	9.60749	7.13715	0.569278
Smoe_00011512	scaffold_136:143906-144447	u	-	479	-0.290777	25.3412	2.80073	0.093767
Smoe_00011513	scaffold_136:162252-163358	u	-	972	-1.08755	0.0638223	6.07035	0.141788
Smoe_00011515	scaffold_136:177508-180517	x	430694|430694.v1.91	942	0.546773	3.18508	4.43889	4.75256
Smoe_00011519	scaffold_136:196886-199224	u	-	1687	0.527427	0.0668304	0.355455	0.409966
Smoe_00011526	scaffold_136:215056-276179	u	-	2065	0.956399	46.1175	28.0245	39.858
Smoe_00011531	scaffold_136:215056-276179	u	-	1356	-0.725524	1.58635	0.455109	1.1939
Smoe_00011532	scaffold_136:276289-282414	u	-	834	0.877974	20.1294	19.1036	24.1645
Smoe_00011535	scaffold_136:287051-289834	u	-	2413	-0.602346	15.314	0.380202	4.64113
Smoe_00011538	scaffold_136:309905-310196	u	-	212	-0.756893	11.8147	8.2099	14.7465
Smoe_00011548	scaffold_136:76583-77192	u	-	609	-0.990903	0.355873	5.67914	4.05505
Smoe_00011550	scaffold_136:102379-112111	u	-	4180	0.283055	8.27472	1.29702	2.63331
Smoe_00011554	scaffold_136:122330-131562	u	-	1259	-0.500132	0.467476	0.743771	0.598529
Smoe_00011556	scaffold_136:136182-138037	u	-	1795	-0.24674	1.90149	2.04581	1.09551
Smoe_00011557	scaffold_136:138445-139775	u	-	950	-0.157503	1.44454	1.50288	0.328131
Smoe_00011560	scaffold_136:162252-163358	u	-	1106	-1.16224	0.0545238	0.62548	0.151602
Smoe_00011561	scaffold_136:165354-167776	u	-	2422	0.758529	0.381308	1.89339	1.08986
Smoe_00011599	scaffold_136:310324-310820	u	-	496	-1.20008	6.63589	0.418827	1.24234
Smoe_00011604	scaffold_137:22041-23618	u	-	1577	0.191293	0	0.54308	0.201016
Smoe_00011610	scaffold_137:72926-73644	u	-	661	0.358318	6.7605	3.13486	7.75938
Smoe_00011611	scaffold_137:73709-73882	u	-	173	-0.645855	8.28926	14.5115	21.1685
Smoe_00011612	scaffold_137:77086-77582	u	-	496	-0.728286	8.2544	1.5357	0.0887386
Smoe_00011613	scaffold_137:98488-102166	u	-	2581	-0.798429	2.80499	3.82006	2.45666
Smoe_00011614	scaffold_137:98488-102166	u	-	2722	-0.803795	2.80499	3.82006	2.45666
Smoe_00011622	scaffold_137:127140-127355	u	-	215	-0.259413	0	20.8746	0
Smoe_00011629	scaffold_137:176283-334036	x	71673|71673.v1.91	2392	-0.546916	1.86427	1.63622	2.67906
Smoe_00011630	scaffold_137:176283-334036	x	135524|135524.v1.91	2797	0.511282	0.686164	4.53473	2.66581
Smoe_00011631	scaffold_137:176283-334036	x	135524|135524.v1.91	2007	-0.564856	0.686164	4.53473	2.66581
Smoe_00011632	scaffold_137:176283-334036	u	-	670	0.61136	0.725672	4.70725	2.57718
Smoe_00011643	scaffold_137:52082-53529	u	-	1322	-1.06054	0.353233	0	0.12294
Smoe_00011646	scaffold_137:72926-73644	u	-	697	-0.564033	0.785497	0.0858385	0.37998
Smoe_00011648	scaffold_137:76595-76953	u	-	358	-0.89619	0.289983	8.04592	0.626805
Smoe_00011669	scaffold_137:125128-127083	u	-	740	-0.543457	0.271687	0.713713	0.501185
Smoe_00011673	scaffold_137:139198-144660	u	-	505	0.604494	58.2947	37.1105	65.6196
Smoe_00011682	scaffold_137:176283-334036	u	-	876	-0.704297	0.0727054	0.702992	0.241995
Smoe_00011685	scaffold_137:176283-334036	u	-	238	-0.139624	0.803526	8.23556	5.06251
Smoe_00011691	scaffold_138:38243-39282	u	-	1039	-0.361846	3.7637	1.81463	1.96103
Smoe_00011699	scaffold_138:113313-126366	u	-	419	-0.703995	38.0701	34.8685	34.5637
Smoe_00011701	scaffold_138:132916-134331	u	-	576	-1.12526	0.771987	5.58796	4.17993
Smoe_00011702	scaffold_138:132916-134331	u	-	682	-1.08369	1.31506	2.91654	2.90696
Smoe_00011704	scaffold_138:134485-138050	u	-	975	0.0261985	10.8359	19.4857	20.3183
Smoe_00011705	scaffold_138:138341-139307	u	-	966	0.999815	3.53724	0.0566335	0.0714346
Smoe_00011706	scaffold_138:142649-145088	u	-	2378	0.333933	10.5478	11.1604	8.86781
Smoe_00011717	scaffold_138:194938-195275	u	-	337	-0.723223	1.97378	2.47114	1.06263
Smoe_00011719	scaffold_138:226173-226758	u	-	585	-1.21906	0	0.109305	0.623469
Smoe_00011720	scaffold_138:230606-233221	u	-	2615	-0.405739	0.0619425	1.28476	0.519049
Smoe_00011744	scaffold_138:20189-27382	u	-	1263	0.662573	3.12043	2.14077	2.61862
Smoe_00011746	scaffold_138:31282-32154	u	-	813	-0.9496	0.880153	2.87913	1.95111
Smoe_00011749	scaffold_138:44399-45586	u	-	970	0.337134	0.255941	1.40871	2.1322
Smoe_00011753	scaffold_138:140827-142041	u	-	1160	-1.21594	2.0085	9.18598	4.24027
Smoe_00011760	scaffold_138:165893-167783	u	-	1492	0.456541	2.38114	3.97897	3.1677
Smoe_00011766	scaffold_138:224682-225719	u	-	1037	-1.2823	0.825244	0.467701	1.50696
Smoe_00011768	scaffold_138:252848-253916	u	-	860	-1.2708	0.669889	0.0654019	0.0412808
Smoe_00011770	scaffold_138:264239-264725	u	-	486	-1.00604	0.836185	0.43228	1.28281
Smoe_00011771	scaffold_138:265030-266232	u	-	785	0.40789	78.8142	43.4077	49.1815
Smoe_00011772	scaffold_138:265030-266232	u	-	781	0.371467	78.8142	43.4077	49.1815
Smoe_00011779	scaffold_138:288160-288365	u	-	205	-1.51407	9.35866	9.23866	4.16003
Smoe_00011782	scaffold_138:293699-296496	u	-	2339	0.231796	1.16473	2.31784	2.40659
Smoe_00011792	scaffold_139:4493-92004	u	-	278	-1.0997	6.73326	7.97565	7.42757
Smoe_00011793	scaffold_139:4493-92004	u	-	573	-1.45937	1.16696	3.26546	2.71268
Smoe_00011796	scaffold_139:4493-92004	u	-	1092	0.778425	0.276833	1.85625	0.985136
Smoe_00011797	scaffold_139:4493-92004	u	-	384	-0.878145	0	3.85109	0
Smoe_00011798	scaffold_139:4493-92004	u	-	416	-0.731197	0.653602	2.41524	0.237285
Smoe_00011809	scaffold_139:146942-153499	u	-	5861	0.737267	3.95889	39.0884	12.8846
Smoe_00011810	scaffold_139:146942-153499	u	-	6094	0.36607	3.95889	39.0884	12.8846
Smoe_00011819	scaffold_139:203839-204104	u	-	265	-1.07292	13.5299	0.945595	1.86809
Smoe_00011847	scaffold_139:139395-140072	u	-	626	-1.12205	0	1.5898	0.692056
Smoe_00011850	scaffold_139:153856-154401	u	-	491	-0.908763	1.316	1.98542	1.53274
Smoe_00011858	scaffold_139:154512-203536	u	-	269	-1.01266	0	5.00749	3.29241
Smoe_00011860	scaffold_139:154512-203536	u	-	922	0.77938	2.65823	0.419812	0.0756677
Smoe_00011861	scaffold_139:154512-203536	u	-	642	0.768576	3.6312	0	0.0607378
Smoe_00011868	scaffold_139:207225-276734	x	430858|430858.v1.91	166	-0.92341	13.6017	25.8715	33.2706
Smoe_00011870	scaffold_139:207225-276734	u	-	1019	-0.767914	13.6017	25.8715	33.2706
Smoe_00011874	scaffold_139:207225-276734	u	-	702	-0.0649697	2.13921	4.93137	5.48387
Smoe_00011875	scaffold_139:207225-276734	u	-	526	-0.791754	1.47589	4.72424	6.56616
Smoe_00011882	scaffold_139:276867-279100	u	-	1730	0.213308	0.498226	0.466772	1.4368
Smoe_00011883	scaffold_139:276867-279100	u	-	1998	0.411691	0.498226	0.466772	1.4368
Smoe_00011885	scaffold_139:281476-281783	u	-	307	-0.644973	3.24442	0.334044	0.216962
Smoe_00011886	scaffold_139:282128-290882	u	-	326	0.689956	14.4998	21.4522	8.92922
Smoe_00011887	scaffold_139:282128-290882	u	-	302	0.702354	7.58907	0	0
Smoe_00011891	scaffold_139:282128-290882	u	-	555	0.764814	19.8541	17.8316	8.20076
Smoe_00011897	scaffold_14:2072-4393	u	-	597	-0.72982	2.73256	1.63947	5.9085
Smoe_00011898	scaffold_14:2072-4393	u	-	1229	-0.718704	2.73256	1.63947	5.9085
Smoe_00011899	scaffold_14:2072-4393	u	-	952	-0.844621	2.73256	1.63947	5.9085
Smoe_00011913	scaffold_14:121924-123773	u	-	1646	-0.890147	1.10677	0.0321935	0.020261
Smoe_00011914	scaffold_14:121924-123773	u	-	1566	0.0913575	1.10677	0.0321935	0.020261
Smoe_00011915	scaffold_14:142115-143435	u	-	1231	-0.974118	0	2.96917	0.935978
Smoe_00011916	scaffold_14:142115-143435	u	-	1227	-0.973714	0	2.96917	0.935978
Smoe_00011990	scaffold_14:651133-651461	u	-	328	-0.263744	43.6135	0	0
Smoe_00012001	scaffold_14:731625-732744	u	-	1119	-0.994885	4.08605	15.7537	13.1264
Smoe_00012002	scaffold_14:758211-758777	u	-	333	0.498201	6.41353	10.4081	4.90291
Smoe_00012003	scaffold_14:760893-761182	u	-	289	-1.11983	3.75464	1.53146	2.99984
Smoe_00012024	scaffold_14:862214-865810	u	-	950	-1.06684	7.48533	5.78032	1.85941
Smoe_00012042	scaffold_14:965871-966706	u	-	835	-1.10761	0.154601	1.49337	0.557117
Smoe_00012059	scaffold_14:1025350-1025995	u	-	588	-1.09544	3.74469	12.8042	8.59571
Smoe_00012072	scaffold_14:1146192-1146616	u	-	346	-0.991368	5.28845	0.260515	2.34863
Smoe_00012093	scaffold_14:1210861-1211218	u	-	296	-1.38443	1.76995	0	1.1805
Smoe_00012107	scaffold_14:1321872-1328266	u	-	2261	-1.18044	0.217534	1.15933	1.64652
Smoe_00012163	scaffold_14:1566359-1570055	u	-	849	0.295016	22.9408	30.9536	26.4614
Smoe_00012179	scaffold_14:1646267-1647342	x	441151|441151.v1.91	596	-0.929614	9.30141	3.83211	7.08174
Smoe_00012180	scaffold_14:1647422-1650350	x	7911|7911.v1.91	2928	-0.888953	1.86561	0.488003	2.74942
Smoe_00012203	scaffold_14:1740300-1757396	u	-	934	-1.00214	0.134132	0.944358	0.744643
Smoe_00012206	scaffold_14:1778887-1779094	u	-	207	-1.12112	56.7257	0.991442	6.69147
Smoe_00012208	scaffold_14:1785986-1786718	u	-	732	-0.641161	1.47024	0.160882	0.254221
Smoe_00012219	scaffold_14:1875007-1877404	u	-	1670	0.658682	15.8982	30.4376	18.1592
Smoe_00012220	scaffold_14:1875007-1877404	u	-	1442	0.438001	15.8982	30.4376	18.1592
Smoe_00012224	scaffold_14:1987388-1989935	u	-	358	0.719985	0.289983	1.21194	7.1767
Smoe_00012230	scaffold_14:2030433-2050422	u	-	303	0.266221	1.30452	5.78291	5.15289
Smoe_00012231	scaffold_14:2030433-2050422	u	-	202	-1.30426	60.8112	9.74948	0.732462
Smoe_00012237	scaffold_14:2137902-2140192	u	-	1274	0.477073	1.798	0.978154	0.975322
Smoe_00012238	scaffold_14:2140282-2141410	u	-	1066	0.993719	1.36807	2.06126	1.42598
Smoe_00012240	scaffold_14:2147251-2155338	u	-	2241	-0.187631	18.9267	12.6863	14.2416
Smoe_00012241	scaffold_14:2179125-2179670	u	-	470	-0.712644	3.88602	0.303793	3.9633
Smoe_00012246	scaffold_14:2199758-2200459	u	-	580	0.469161	0.127358	0.22131	0.771528
Smoe_00012247	scaffold_14:2201480-2204041	u	-	1820	-0.985235	0.184169	0.108903	0.428101
Smoe_00012254	scaffold_14:2253433-2255155	u	-	596	-1.03536	0.489548	0.42579	0.539561
Smoe_00012264	scaffold_14:2257810-2283234	x	93775|93775.v1.91	3784	-0.274455	6.37526	4.00351	4.68099
Smoe_00012268	scaffold_14:2283286-2289434	u	-	224	-0.0809187	144.217	109.682	92.5057
Smoe_00012270	scaffold_14:2315728-2316195	u	-	412	-0.79967	6.99616	3.40086	3.65373
Smoe_00012271	scaffold_14:2315728-2316195	u	-	357	-0.994815	6.99616	3.40086	3.65373
Smoe_00012272	scaffold_14:2318443-2320629	x	411335|411335.v1.91	1424	-0.7439	0.162062	0	0.632043
Smoe_00012274	scaffold_14:2341308-2342273	u	-	604	0.0242231	11.8843	19.5342	50.9542
Smoe_00012286	scaffold_14:2580111-2586972	u	-	2837	-0.10164	3.99175	8.19276	13.943
Smoe_00012287	scaffold_14:2580111-2586972	u	-	674	-0.672176	8.84229	10.1472	8.18028
Smoe_00012292	scaffold_14:2598597-2601414	u	-	1327	0.397182	9.75925	9.95348	8.91106
Smoe_00012301	scaffold_14:2632386-2633205	u	-	769	0.263298	0.602388	0.30171	0.524184
Smoe_00012302	scaffold_14:2634830-2635178	u	-	348	-0.919433	0	6.43948	0.82906
Smoe_00012305	scaffold_14:2639286-2639835	u	-	479	0.147349	43.1486	50.4132	212.757
Smoe_00012313	scaffold_14:2702552-2703414	x	411385|411385.v1.91	601	-1.06426	0	1.89355	0.399871
Smoe_00012317	scaffold_14:2729887-2730517	u	-	630	-0.995233	3.27734	29.054	18.8314
Smoe_00012325	scaffold_14:61136-63271	u	-	2135	-1.16214	0.849197	0.0228494	0.043097
Smoe_00012341	scaffold_14:118215-121121	x	231523|231523.v1.91	1350	-0.275772	0.344734	1.90597	0.551997
Smoe_00012342	scaffold_14:139412-140211	u	-	799	-1.00939	0.818421	0.358995	0.634836
Smoe_00012343	scaffold_14:140699-141450	u	-	751	0.999296	0.0887984	2.56694	0.0983078
Smoe_00012359	scaffold_14:307383-308054	u	-	537	0.839995	2.71623	3.46647	1.33571
Smoe_00012361	scaffold_14:309990-310582	u	-	592	-0.838411	3.70779	1.7195	0.68099
Smoe_00012373	scaffold_14:356299-369733	x	93690|93690.v1.91	2261	-1.00498	2.87628	0.880229	0.863748
Smoe_00012417	scaffold_14:684275-685072	u	-	719	-1.0489	0	3.37696	1.61415
Smoe_00012420	scaffold_14:759177-759839	u	-	662	-0.955866	0.210821	0.644086	0.407542
Smoe_00012427	scaffold_14:860960-861311	u	-	351	-0.70717	45.5933	36.4744	50.1954
Smoe_00012429	scaffold_14:861810-862037	u	-	227	-1.13717	39.2375	32.8596	47.3938
Smoe_00012440	scaffold_14:899946-901584	u	-	1553	-1.02239	1.65111	0.422531	0.961282
Smoe_00012470	scaffold_14:1065338-1066213	u	-	875	-1.23408	0.72811	0.319998	0.282734
Smoe_00012524	scaffold_14:1459940-1469018	x	93439|93439.v1.91	1247	-1.21042	6.53058	5.86615	5.5261
Smoe_00012525	scaffold_14:1459940-1469018	x	93439|93439.v1.91	1776	-1.33545	6.53058	5.86615	5.5261
Smoe_00012526	scaffold_14:1459940-1469018	x	93439|93439.v1.91	2520	-0.925514	6.53058	5.86615	5.5261
Smoe_00012540	scaffold_14:1546924-1547769	x	411193|411193.v1.91	395	-0.87169	0.239516	0	1.17103
Smoe_00012544	scaffold_14:1583707-1584394	u	-	687	-0.795925	0.300444	1.66281	0.719581
Smoe_00012557	scaffold_14:1635106-1637768	x	16302|16302.v1.91	937	-1.19819	2.33792	3.70376	2.188
Smoe_00012573	scaffold_14:1651104-1664624	u	-	1435	0.497992	124.886	46.9265	43.0393
Smoe_00012588	scaffold_14:1734602-1735933	u	-	1331	-0.988688	4.16166	2.0148	4.34247
Smoe_00012599	scaffold_14:1740300-1757396	u	-	767	-1.1332	19.6882	0.681142	1.81698
Smoe_00012604	scaffold_14:1764101-1764696	u	-	469	-0.935132	2.48163	0.762062	0.969991
Smoe_00012608	scaffold_14:1804903-1805303	u	-	346	-0.992159	52.5734	24.4884	20.9699
Smoe_00012612	scaffold_14:1814179-1814538	u	-	287	-1.21374	20.5345	10.8953	14.4913
Smoe_00012616	scaffold_14:1869471-1873885	u	-	2014	0.987585	3.56679	2.84931	4.36425
Smoe_00012625	scaffold_14:2016602-2018217	u	-	1330	0.84939	4.60375	2.288	2.34404
Smoe_00012643	scaffold_14:2198879-2199256	u	-	377	0.104934	0.785185	0.221263	2.26948
Smoe_00012670	scaffold_14:2332960-2336691	u	-	2032	-0.84445	0.326031	0.120585	0.37911
Smoe_00012673	scaffold_14:2341308-2342273	u	-	680	0.557435	5.17996	3.63794	3.64823
Smoe_00012697	scaffold_14:2639943-2640582	u	-	295	0.531371	320.141	219.845	226.671
Smoe_00012704	scaffold_14:2705407-2706047	u	-	640	-1.06184	0.331564	0.867319	0.854023
Smoe_00012705	scaffold_14:2706661-2707995	u	-	1334	-0.893183	0	0.734271	0.656977
Smoe_00012706	scaffold_14:2709701-2710068	u	-	367	-0.99729	7.17329	0.930398	4.32972
Smoe_00012711	scaffold_140:19181-47803	u	-	439	-0.797033	1.18921	1.86657	1.18994
Smoe_00012713	scaffold_140:19181-47803	u	-	361	-0.984884	48.0544	16.4028	12.8732
Smoe_00012729	scaffold_140:73121-73454	u	-	277	-1.24748	50.7127	66.9058	27.7607
Smoe_00012730	scaffold_140:73875-75086	u	-	398	0.261309	9.37964	6.05209	3.58926
Smoe_00012731	scaffold_140:73875-75086	u	-	710	0.970415	9.37964	6.05209	3.58926
Smoe_00012733	scaffold_140:76899-78715	x	24191|24191.v1.91	1554	-0.165765	0.256652	0.844451	0.79708
Smoe_00012739	scaffold_140:101459-101843	u	-	204	-0.885643	9.53344	0	0
Smoe_00012744	scaffold_140:143409-145595	u	-	463	-1.11207	0.362175	2.02255	2.07999
Smoe_00012753	scaffold_140:241557-248009	s	269977|269977.v1.91	2061	0.947718	28.996	24.7197	32.0114
Smoe_00012760	scaffold_140:267086-268203	u	-	1117	0.150335	0.80819	0	0
Smoe_00012768	scaffold_140:51331-53709	x	135822|135822.v1.91	1336	-0.0348161	0.348932	0.50153	0.340066
Smoe_00012783	scaffold_140:104633-104967	u	-	182	-1.1853	170.106	133.345	172.366
Smoe_00012789	scaffold_140:126884-129325	x	430897|430897.v1.91	1249	-0.732686	1.0853	3.0445	2.1801
Smoe_00012800	scaffold_140:248250-248929	u	-	524	-0.283873	43.2006	4.10924	1.30454
Smoe_00012801	scaffold_140:250215-251581	u	-	1354	-1.27322	0.601218	0.987742	0.119591
Smoe_00012802	scaffold_140:251761-252643	x	135850|135850.v1.91	881	-0.996509	0.721822	1.52293	0.0400451
Smoe_00012806	scaffold_140:265344-265958	u	-	561	-0.0534755	0.535246	2.08987	0.589047
Smoe_00012807	scaffold_140:266258-267077	u	-	749	-1.05929	0	0.468344	0
Smoe_00012830	scaffold_141:69016-246909	u	-	435	-0.425531	17.1153	5.34071	5.60304
Smoe_00012831	scaffold_141:69016-246909	u	-	558	-1.12848	15.5124	7.95692	7.94093
Smoe_00012834	scaffold_141:69016-246909	u	-	535	-0.346371	5.75114	3.48573	3.08151
Smoe_00012848	scaffold_141:274475-282567	u	-	646	0.193312	5.24048	15.1673	16.1191
Smoe_00012849	scaffold_141:274475-282567	u	-	572	-0.919181	1.68997	0	0.35784
Smoe_00012850	scaffold_141:274475-282567	u	-	516	0.120845	1.52052	0	0
Smoe_00012856	scaffold_141:295856-296568	u	-	712	0.918168	0	0.166878	0.316523
Smoe_00012858	scaffold_141:297490-297825	u	-	335	0.0925939	0	8.05899	3.76572
Smoe_00012861	scaffold_141:300571-301052	u	-	481	-0.846132	0.680264	0.146445	1.11775
Smoe_00012864	scaffold_141:32651-34524	u	-	1681	-0.666792	1.22818	1.13884	0.764536
Smoe_00012865	scaffold_141:32651-34524	u	-	1742	-0.670026	1.22818	1.13884	0.764536
Smoe_00012866	scaffold_141:32651-34524	u	-	1758	-0.670824	1.22818	1.13884	0.764536
Smoe_00012867	scaffold_141:32651-34524	u	-	1767	-0.671282	1.22818	1.13884	0.764536
Smoe_00012868	scaffold_141:41549-43860	u	-	2116	-0.885918	2.18288	2.28424	1.29109
Smoe_00012869	scaffold_141:45157-45722	u	-	402	0.456606	0.463691	54.4151	14.1181
Smoe_00012875	scaffold_141:69016-246909	x	430927|430927.v1.91	497	-1.28602	0.967987	8.6289	7.87291
Smoe_00012876	scaffold_141:69016-246909	u	-	290	-0.945422	2.32658	4.17789	4.95827
Smoe_00012877	scaffold_141:69016-246909	u	-	224	-0.59436	4.88144	26.6425	19.3811
Smoe_00012878	scaffold_141:69016-246909	x	430927|430927.v1.91	345	-0.683285	12.2062	26.4628	18.5626
Smoe_00012879	scaffold_141:69016-246909	x	430927|430927.v1.91	345	-0.683285	12.2062	26.4628	18.5626
Smoe_00012880	scaffold_141:69016-246909	u	-	283	-0.83714	2.96866	11.6642	10.5254
Smoe_00012881	scaffold_141:69016-246909	u	-	290	-0.656979	5.11848	12.9135	13.6352
Smoe_00012883	scaffold_141:69016-246909	u	-	272	-0.89796	7.12954	24.797	24.7199
Smoe_00012884	scaffold_141:69016-246909	u	-	374	-0.71217	2.12662	6.28737	15.5522
Smoe_00012885	scaffold_141:69016-246909	u	-	240	-1.07141	14.0959	30.9178	46.9032
Smoe_00012888	scaffold_141:69016-246909	x	448890|448890.v1.91	277	-0.896517	0.517943	4.6385	3.85137
Smoe_00012889	scaffold_141:69016-246909	x	448890|448890.v1.91	278	-0.896619	0.517943	4.6385	3.85137
Smoe_00012890	scaffold_141:69016-246909	u	-	457	-0.67018	17.9531	15.4117	13.1538
Smoe_00012891	scaffold_141:69016-246909	u	-	308	0.0351622	36.2227	23.2172	32.3048
Smoe_00012892	scaffold_141:69016-246909	u	-	608	-1.15001	6.65872	14.0754	10.2924
Smoe_00012893	scaffold_141:69016-246909	u	-	248	-1.32299	10.6461	13.5303	1.49536
Smoe_00012894	scaffold_141:69016-246909	u	-	229	-0.990765	63.5504	51.8856	39.4381
Smoe_00012895	scaffold_141:69016-246909	u	-	640	-0.546619	11.7153	19.3701	16.1654
Smoe_00012896	scaffold_141:69016-246909	u	-	390	-0.457516	25.5119	17.06	10.9205
Smoe_00012897	scaffold_141:69016-246909	u	-	204	-1.14329	8.17152	33.4357	16.2378
Smoe_00012898	scaffold_141:69016-246909	u	-	308	-1.19217	12.8792	31.8407	15.291
Smoe_00012899	scaffold_141:69016-246909	u	-	402	0.420801	8.34643	5.52038	4.91615
Smoe_00012900	scaffold_141:69016-246909	u	-	228	-0.815118	11.9715	8.64451	10.1178
Smoe_00012901	scaffold_141:69016-246909	u	-	941	-0.365196	2.79064	10.3514	5.93928
Smoe_00012902	scaffold_141:69016-246909	x	448890|448890.v1.91	704	-0.714665	9.37243	30.8728	24.0302
Smoe_00012903	scaffold_141:69016-246909	u	-	570	0.813963	3.26688	11.7996	15.3221
Smoe_00012904	scaffold_141:69016-246909	x	448890|448890.v1.91	542	-0.624701	11.5581	27.2318	16.7374
Smoe_00012905	scaffold_141:69016-246909	u	-	274	-1.40768	10.7583	28.7016	29.6818
Smoe_00012906	scaffold_141:69016-246909	u	-	505	0.257274	3.77496	6.79021	4.14184
Smoe_00012907	scaffold_141:69016-246909	x	448891|448891.v1.91	745	-0.791027	7.18016	8.80381	7.99775
Smoe_00012908	scaffold_141:69016-246909	x	430939|430939.v1.91	288	-1.18974	9.37243	30.8728	24.0302
Smoe_00012909	scaffold_141:69016-246909	u	-	467	-0.533566	15.174	18.2611	4.88363
Smoe_00012910	scaffold_141:69016-246909	u	-	259	-0.866388	1.25333	39.1274	27.8142
Smoe_00012911	scaffold_141:69016-246909	u	-	220	-0.968797	23.8642	14.5139	40.5924
Smoe_00012912	scaffold_141:69016-246909	u	-	388	-1.04468	0.743102	1.46986	3.49549
Smoe_00012913	scaffold_141:69016-246909	u	-	214	-0.874758	1.1425	7.95181	10.1085
Smoe_00012924	scaffold_142:150584-153957	u	-	396	-0.651684	16.4481	13.077	30.5598
Smoe_00012925	scaffold_142:150584-153957	u	-	1675	0.60508	16.4481	13.077	30.5598
Smoe_00012931	scaffold_142:161749-165489	u	-	2774	0.355311	2.38271	1.60631	1.98071
Smoe_00012932	scaffold_142:161749-165489	u	-	3270	0.307321	2.38271	1.60631	1.98071
Smoe_00012933	scaffold_142:165605-166491	u	-	886	-0.3277	0.78833	1.26018	1.82904
Smoe_00012936	scaffold_142:185983-187293	u	-	1130	0.1961	14.7883	19.6323	11.0764
Smoe_00012937	scaffold_142:185983-187293	u	-	827	-0.483436	14.7883	19.6323	11.0764
Smoe_00012939	scaffold_142:190068-190269	u	-	201	-0.921381	14.416	123.58	70.9006
Smoe_00012944	scaffold_142:280568-281169	u	-	504	-1.02497	0.946706	2.58812	6.57809
Smoe_00012946	scaffold_142:316576-317992	u	-	1278	-0.83194	1.83735	0.730955	1.27865
Smoe_00012948	scaffold_142:321529-323044	u	-	1380	-0.432374	3.02463	1.00359	0.327602
Smoe_00012950	scaffold_142:29382-30163	u	-	627	0.752318	25.1456	15.3671	18.8321
Smoe_00012956	scaffold_142:44922-45443	u	-	521	-0.203873	175.397	8.03067	96.1497
Smoe_00012958	scaffold_142:146817-148612	u	-	745	-0.884608	0.538512	1.96514	1.39091
Smoe_00012961	scaffold_142:166684-167378	u	-	640	0.725003	0	1.73464	2.01305
Smoe_00012964	scaffold_142:180321-181538	u	-	579	-0.841783	3.5751	0	0.914088
Smoe_00012965	scaffold_142:195437-196756	u	-	729	0.975885	24.393	6.55104	3.68077
Smoe_00012968	scaffold_142:198037-198749	u	-	646	-1.14318	6.7629	1.52224	0.782822
Smoe_00012970	scaffold_142:211318-212748	u	-	857	-0.0626661	2.01865	0.985346	1.3683
Smoe_00012971	scaffold_142:220390-221098	u	-	708	-1.13844	4.61361	16.8972	11.0558
Smoe_00012975	scaffold_142:264595-265039	u	-	310	0.293363	0	0.327027	0.848947
Smoe_00012978	scaffold_142:280568-281169	u	-	588	-1.07956	0.124823	0.434042	0.550125
Smoe_00012979	scaffold_142:293303-295688	u	-	855	0.932517	4.87426	8.82832	6.23795
Smoe_00012983	scaffold_142:321529-323044	u	-	952	-1.104	0.91685	1.61432	1.8546
Smoe_00012987	scaffold_143:62940-63659	u	-	681	-1.04832	0.608175	0.354219	0.784205
Smoe_00012988	scaffold_143:64590-68043	u	-	2676	-0.811538	27.171	22.6153	29.8531
Smoe_00012996	scaffold_143:138108-138962	u	-	854	-0.380458	2.62853	0.659801	1.33274
Smoe_00013007	scaffold_143:183612-185758	u	-	510	-0.704408	3.68025	4.9393	7.55942
Smoe_00013029	scaffold_143:237669-305404	u	-	321	-0.892046	4.02673	5.46334	3.53604
Smoe_00013032	scaffold_143:48681-50182	u	-	1501	-0.770704	6.29352	0.202664	1.04162
Smoe_00013039	scaffold_143:62940-63659	u	-	685	-0.484611	0.10055	0.0878597	0.666857
Smoe_00013046	scaffold_143:91481-92697	u	-	1216	-0.371204	0.0486993	1.46295	0.0813077
Smoe_00013047	scaffold_143:94166-97892	u	-	596	-0.718718	0	0	0.741897
Smoe_00013054	scaffold_143:190116-193715	u	-	1176	0.996418	5.67477	7.56242	5.97638
Smoe_00013055	scaffold_143:194738-195693	u	-	825	0.336325	2.30935	8.33607	0.13235
Smoe_00013056	scaffold_143:194738-195693	u	-	816	0.398486	2.30935	8.33607	0.13235
Smoe_00013057	scaffold_143:195822-196361	u	-	539	-0.814897	5.54384	15.0209	1.09388
Smoe_00013062	scaffold_143:225326-225601	u	-	275	-1.11712	11.7215	5.60305	7.06899
Smoe_00013063	scaffold_143:226711-237565	u	-	4783	0.177377	8.09471	2.55581	4.25944
Smoe_00013075	scaffold_144:105605-107422	u	-	1817	-0.423962	5.53524	7.41894	9.91583
Smoe_00013077	scaffold_144:116773-117779	u	-	1006	0.182857	21.7172	15.4172	16.0087
Smoe_00013082	scaffold_144:228472-228898	u	-	339	-1.19313	2.59857	0.813966	0.874708
Smoe_00013086	scaffold_144:247745-248316	u	-	571	0.643954	1.04269	5.31903	1.43502
Smoe_00013088	scaffold_144:255269-257893	u	-	1448	-1.05303	0.75515	0.281472	1.063
Smoe_00013089	scaffold_144:255269-257893	u	-	691	-1.0909	0.298063	2.69196	1.20823
Smoe_00013093	scaffold_144:59724-63242	u	-	412	-1.03376	7.05388	12.5567	4.62905
Smoe_00013112	scaffold_144:100810-105470	u	-	1283	-1.22532	1.41745	3.0319	14.1796
Smoe_00013115	scaffold_144:116013-116625	u	-	547	-0.506561	1.39	1.08427	0.458607
Smoe_00013123	scaffold_144:182215-183778	u	-	1563	-0.253008	4.18886	2.96867	3.71581
Smoe_00013127	scaffold_144:195156-196254	u	-	1098	0.316984	2.25509	4.46486	5.32168
Smoe_00013128	scaffold_144:201927-202350	u	-	319	-0.414991	3.34137	0	0
Smoe_00013134	scaffold_144:253552-254678	u	-	884	0.719456	1.39157	2.08082	1.35149
Smoe_00013135	scaffold_144:253552-254678	u	-	907	0.959897	1.39157	2.08082	1.35149
Smoe_00013157	scaffold_146:101320-110137	u	-	4303	0.859253	3.16714	4.2741	3.3791
Smoe_00013159	scaffold_146:110461-116535	u	-	1122	0.763371	1.55415	2.03393	1.93736
Smoe_00013165	scaffold_146:141711-142776	u	-	1065	-0.809602	2.05444	0.40265	2.63311
Smoe_00013170	scaffold_146:196489-207164	u	-	1656	0.726885	57.2327	21.2758	10.1264
Smoe_00013186	scaffold_146:121900-128119	u	-	716	-0.746241	0	3.8098	0.680686
Smoe_00013187	scaffold_146:136547-137509	u	-	962	0.834306	0.969676	4.15527	2.94379
Smoe_00013197	scaffold_146:194187-196354	u	-	1267	0.768559	1.85603	6.82679	6.30218
Smoe_00013198	scaffold_146:194187-196354	u	-	1296	0.763927	1.85603	6.82679	6.30218
Smoe_00013215	scaffold_147:107274-111978	u	-	3749	-0.496544	2.14793	2.95492	2.81754
Smoe_00013216	scaffold_147:107274-111978	u	-	3627	-0.492197	2.14793	2.95492	2.81754
Smoe_00013217	scaffold_147:107274-111978	u	-	3873	-0.50084	2.14793	2.95492	2.81754
Smoe_00013218	scaffold_147:107274-111978	u	-	3852	-0.500109	2.14793	2.95492	2.81754
Smoe_00013219	scaffold_147:107274-111978	u	-	3021	-0.468503	2.14793	2.95492	2.81754
Smoe_00013220	scaffold_147:107274-111978	u	-	3012	-0.4681	2.14793	2.95492	2.81754
Smoe_00013226	scaffold_147:160277-162651	x	136371|136371.v1.91	1231	0.671058	0.336001	0.890749	0.374023
Smoe_00013235	scaffold_147:204900-211507	u	-	1067	-1.00913	0.797166	0.703057	0.917927
Smoe_00013243	scaffold_147:245812-246666	u	-	854	-0.0520511	0	0	0.374832
Smoe_00013244	scaffold_147:249825-251391	u	-	787	-1.10449	3.44245	11.0116	1.50596
Smoe_00013246	scaffold_147:254122-255161	u	-	625	-1.07719	0	1.39417	0
Smoe_00013261	scaffold_147:28308-30770	u	-	1283	-0.89192	0.274345	0.0404253	2.64753
Smoe_00013262	scaffold_147:31642-33543	x	431160|431160.v1.91	1103	-0.880944	468.141	3.9581	1417.76
Smoe_00013263	scaffold_147:83342-83759	u	-	417	-1.04321	1.30159	0	0.118146
Smoe_00013268	scaffold_147:125815-126684	u	-	805	-1.30375	39.3085	12.0895	27.7098
Smoe_00013270	scaffold_147:134916-139254	u	-	1278	-1.31257	9.2786	1.17765	1.20193
Smoe_00013282	scaffold_147:196524-197390	u	-	795	-1.04694	0.4119	0.86715	0.867163
Smoe_00013286	scaffold_147:213058-214351	u	-	1031	-0.767271	0.0593647	0.784968	0.164954
Smoe_00013294	scaffold_147:258180-261508	u	-	2733	0.541887	10.1522	52.0016	17.533
Smoe_00013295	scaffold_147:258180-261508	u	-	1652	-0.764643	10.1522	52.0016	17.533
Smoe_00013302	scaffold_148:104125-108867	u	-	783	-1.4104	1.09247	0.0737091	0.0465476
Smoe_00013308	scaffold_148:147636-148574	u	-	938	-0.404666	1.13405	0.645841	0.0370358
Smoe_00013313	scaffold_148:166636-170883	u	-	1118	-0.838432	30.4754	32.034	23.4399
Smoe_00013322	scaffold_148:277396-282281	u	-	521	-1.35041	0.599137	1.4248	1.06924
Smoe_00013347	scaffold_148:277396-282281	u	-	4461	0.769588	9.61225	6.92021	5.50658
Smoe_00013352	scaffold_149:22374-24010	u	-	1031	-0.73211	9.9139	0.366319	0.329909
Smoe_00013354	scaffold_149:27964-28540	u	-	470	-0.731956	2.29628	10.1771	9.37659
Smoe_00013355	scaffold_149:31969-34010	u	-	1097	0.905823	2.86325	0.0485839	0.0612354
Smoe_00013357	scaffold_149:40996-41788	u	-	792	-1.07596	0.0827879	1.45228	0.963137
Smoe_00013366	scaffold_149:103812-104311	u	-	499	0.439558	0.96181	3.87289	1.67022
Smoe_00013370	scaffold_149:110977-112038	x	449028|449028.v1.91	981	-1.11119	1.19889	0.055579	0.420587
Smoe_00013371	scaffold_149:114429-115124	u	-	557	0.588972	0.67633	3.34535	1.52006
Smoe_00013372	scaffold_149:114429-115124	u	-	337	-0.686694	0.67633	3.34535	1.52006
Smoe_00013377	scaffold_149:119656-236721	u	-	975	-0.975039	19.8323	19.1183	28.3629
Smoe_00013380	scaffold_149:119656-236721	u	-	2211	0.478519	5.72126	2.61756	3.71979
Smoe_00013382	scaffold_149:119656-236721	u	-	405	-1.25057	4.5741	2.52988	2.6122
Smoe_00013383	scaffold_149:119656-236721	u	-	462	-0.983065	21.2638	5.30815	2.8825
Smoe_00013385	scaffold_149:119656-236721	u	-	224	-1.14498	106.416	44.1504	69.8739
Smoe_00013406	scaffold_149:22374-24010	u	-	1636	-0.566221	7.29864	0.183933	0.135011
Smoe_00013408	scaffold_149:31969-34010	u	-	1052	-0.793136	9.61512	6.45277	6.22075
Smoe_00013409	scaffold_149:31969-34010	u	-	1849	-0.308212	9.61512	6.45277	6.22075
Smoe_00013410	scaffold_149:31969-34010	u	-	1189	-0.807153	9.61512	6.45277	6.22075
Smoe_00013411	scaffold_149:31969-34010	u	-	1006	-0.788571	9.61512	6.45277	6.22075
Smoe_00013412	scaffold_149:31969-34010	u	-	1041	-0.792042	9.61512	6.45277	6.22075
Smoe_00013413	scaffold_149:31969-34010	u	-	1750	-0.335807	9.61512	6.45277	6.22075
Smoe_00013414	scaffold_149:31969-34010	u	-	1192	-0.807473	9.61512	6.45277	6.22075
Smoe_00013416	scaffold_149:43427-45289	u	-	769	-0.876117	0	1.53507	0.644914
Smoe_00013417	scaffold_149:43427-45289	u	-	976	-0.858998	0	1.53507	0.644914
Smoe_00013418	scaffold_149:43427-45289	u	-	1017	-0.629144	0	1.53507	0.644914
Smoe_00013421	scaffold_149:64669-65517	u	-	796	-0.441482	13.8994	20.5616	5.60463
Smoe_00013422	scaffold_149:66824-70579	u	-	1347	0.209311	2.24656	2.06372	2.88739
Smoe_00013423	scaffold_149:71409-71706	u	-	297	-0.881167	3.51103	1.07886	0.468464
Smoe_00013432	scaffold_149:97782-100196	u	-	1220	0.306104	17.2213	6.44307	12.1824
Smoe_00013437	scaffold_149:119656-236721	u	-	538	-1.12216	1.56811	0.370385	1.72375
Smoe_00013438	scaffold_149:119656-236721	u	-	1261	-1.15141	13.4848	1.15485	0.337674
Smoe_00013439	scaffold_149:119656-236721	u	-	676	0.212382	7.88461	8.94392	8.7697
Smoe_00013445	scaffold_149:119656-236721	u	-	990	0.740725	19.0281	28.3276	16.0988
Smoe_00013451	scaffold_149:119656-236721	u	-	416	-0.339062	40.5233	1.4863	5.10163
Smoe_00013468	scaffold_15:580207-582336	u	-	758	-0.0474402	7.19232	4.84165	4.03041
Smoe_00013469	scaffold_15:583300-585518	u	-	1249	0.950006	1.40846	1.93963	1.14506
Smoe_00013470	scaffold_15:583300-585518	u	-	1308	0.842759	1.40846	1.93963	1.14506
Smoe_00013472	scaffold_15:589852-590957	u	-	1105	-1.15494	1.20083	3.51609	6.79909
Smoe_00013476	scaffold_15:599337-600025	u	-	688	-1.0597	3.2983	1.48487	1.49158
Smoe_00013477	scaffold_15:601593-602141	u	-	548	0.868543	0.554466	3.24408	1.14341
Smoe_00013479	scaffold_15:613594-614418	u	-	824	-0.0946379	3.30262	1.93289	0.305106
Smoe_00013483	scaffold_15:626510-626939	u	-	429	-0.751333	0	1.41065	0.449973
Smoe_00013487	scaffold_15:770508-770721	u	-	213	-1.24888	45.3069	19.7488	39.8897
Smoe_00013490	scaffold_15:773707-774856	u	-	416	0.796862	21.747	18.8967	16.5122
Smoe_00013491	scaffold_15:773707-774856	u	-	387	0.73223	21.747	18.8967	16.5122
Smoe_00013497	scaffold_15:795985-799374	u	-	447	-1.18471	1.72931	4.94123	3.88327
Smoe_00013507	scaffold_15:858352-858908	u	-	556	-1.39798	8.2728	2.1173	4.5511
Smoe_00013513	scaffold_15:859820-1055271	u	-	724	-0.0691386	34.8212	16.0049	13.615
Smoe_00013514	scaffold_15:859820-1055271	u	-	439	-0.267777	34.8212	16.0049	13.615
Smoe_00013525	scaffold_15:1117856-1118537	u	-	401	0.676271	0.931646	7.52479	1.26619
Smoe_00013543	scaffold_15:1278228-1642871	u	-	254	-0.979155	0	12.1494	3.84339
Smoe_00013544	scaffold_15:1278228-1642871	u	-	453	-1.07934	2.44199	0	0.102665
Smoe_00013546	scaffold_15:1278228-1642871	u	-	700	-0.0404033	20.3364	19.331	13.4022
Smoe_00013547	scaffold_15:1278228-1642871	u	-	206	-0.979314	35.4437	26.2267	17.7077
Smoe_00013548	scaffold_15:1278228-1642871	u	-	787	-1.06981	4.17385	0	0.0462444
Smoe_00013551	scaffold_15:1278228-1642871	u	-	477	-0.147878	4.30997	12.1673	6.13576
Smoe_00013553	scaffold_15:1278228-1642871	u	-	328	0.920329	2.09345	9.28536	5.06279
Smoe_00013560	scaffold_15:1278228-1642871	u	-	310	-0.915547	0	4.57838	15.9178
Smoe_00013568	scaffold_15:1775916-1776465	u	-	430	0.737547	9.24558	0.526931	1.12046
Smoe_00013572	scaffold_15:1789231-1789577	u	-	346	0.809547	0	2.60515	1.50984
Smoe_00013585	scaffold_15:1875436-1876005	u	-	417	-0.975371	4.12171	0.555076	1.77219
Smoe_00013592	scaffold_15:1951813-1953192	u	-	1379	-0.680666	0.084088	0.260407	0.608911
Smoe_00013615	scaffold_15:2421824-2422526	u	-	702	-0.831325	0	0.595165	0.32258
Smoe_00013633	scaffold_15:2623874-2637686	x	94034|94034.v1.91	482	0.712049	6.09139	5.68162	5.40174
Smoe_00013634	scaffold_15:2623874-2637686	x	94034|94034.v1.91	373	0.0425811	0	2.03099	0
Smoe_00013662	scaffold_15:594103-596273	u	-	1690	-1.03566	3.47948	2.89823	2.44099
Smoe_00013663	scaffold_15:594103-596273	u	-	1633	-1.02986	3.47948	2.89823	2.44099
Smoe_00013664	scaffold_15:596429-599206	u	-	1178	-0.0698325	18.5575	12.2812	13.8138
Smoe_00013665	scaffold_15:596429-599206	u	-	987	-1.18862	0.125254	0.496514	1.98294
Smoe_00013666	scaffold_15:612448-613288	u	-	840	-0.33455	10.7393	6.66962	7.10264
Smoe_00013674	scaffold_15:629182-666026	u	-	387	0.319624	3.2359	0.632875	0
Smoe_00013676	scaffold_15:697002-762727	u	-	660	0.574763	1.05856	0.831527	1.57849
Smoe_00013677	scaffold_15:764371-766161	u	-	1513	0.523746	0.415773	0	0.337061
Smoe_00013678	scaffold_15:792100-792573	u	-	412	-0.705717	10.4194	6.61157	5.18884
Smoe_00013684	scaffold_15:859820-1055271	u	-	405	-1.11791	0.457408	4.28144	1.11951
Smoe_00013685	scaffold_15:859820-1055271	u	-	378	0.396705	8.33246	7.26632	6.63343
Smoe_00013688	scaffold_15:859820-1055271	u	-	240	0.769964	0	5.56553	0.822862
Smoe_00013695	scaffold_15:859820-1055271	x	411471|411471.v1.91	345	-1.28653	5.32063	7.59835	5.73751
Smoe_00013699	scaffold_15:859820-1055271	u	-	325	-1.08556	6.4093	5.61939	5.16357
Smoe_00013703	scaffold_15:859820-1055271	u	-	799	-0.830252	0.252663	12.358	9.65961
Smoe_00013704	scaffold_15:859820-1055271	u	-	570	-0.736674	0.252663	12.358	9.65961
Smoe_00013707	scaffold_15:859820-1055271	u	-	240	-1.01003	2.34932	1.23705	5.3486
Smoe_00013711	scaffold_15:1058158-1059032	u	-	756	0.257323	0.440095	0.385581	0.584731
Smoe_00013712	scaffold_15:1062032-1063596	x	11632|11632.v1.91	832	-0.432558	1.47553	2.65944	2.41092
Smoe_00013716	scaffold_15:1106643-1106795	u	-	152	-0.801159	0	37.3206	8.44305
Smoe_00013718	scaffold_15:1107552-1108068	u	-	516	-0.702343	2.28078	15.3768	4.67435
Smoe_00013719	scaffold_15:1111737-1113210	u	-	1473	-0.242052	2.68911	1.72531	1.73742
Smoe_00013722	scaffold_15:1116889-1117360	u	-	471	-0.919653	17.7779	3.63323	8.28481
Smoe_00013723	scaffold_15:1118956-1119658	u	-	538	0.76996	2.1383	19.6304	0.470113
Smoe_00013724	scaffold_15:1126439-1127056	u	-	539	-1.10938	18.6216	7.63358	7.11022
Smoe_00013726	scaffold_15:1130073-1133294	u	-	413	0.982931	8.67296	15.3827	7.51552
Smoe_00013729	scaffold_15:1142586-1143660	u	-	893	-1.17138	10.4402	7.91178	8.51406
Smoe_00013730	scaffold_15:1142586-1143660	u	-	831	-1.08038	10.4402	7.91178	8.51406
Smoe_00013732	scaffold_15:1167447-1168493	u	-	935	-0.122233	8.43901	10.669	10.6343
Smoe_00013733	scaffold_15:1168722-1169166	u	-	319	-0.992764	25.2459	34.1383	35.2497
Smoe_00013735	scaffold_15:1171015-1171639	u	-	624	-0.406081	0.229121	3.8924	6.44612
Smoe_00013736	scaffold_15:1172668-1174861	u	-	1528	0.940677	1.09202	1.18468	1.87874
Smoe_00013738	scaffold_15:1174959-1175552	u	-	527	0.333595	0.588601	1.27319	1.21246
Smoe_00013739	scaffold_15:1199499-1199719	u	-	220	-1.17446	10.3757	6.45062	5.95354
Smoe_00013740	scaffold_15:1199808-1200983	u	-	1052	-0.0209521	6.14002	3.77974	4.89392
Smoe_00013749	scaffold_15:1278228-1642871	u	-	1200	0.890346	5.01809	3.54291	1.30571
Smoe_00013760	scaffold_15:1785999-1786867	u	-	626	-0.685122	38.6696	58.1957	40.9283
Smoe_00013761	scaffold_15:1785999-1786867	u	-	636	-0.684786	38.6696	58.1957	40.9283
Smoe_00013762	scaffold_15:1785999-1786867	u	-	706	0.494715	38.6696	58.1957	40.9283
Smoe_00013763	scaffold_15:1786991-1787378	u	-	262	-1.13518	109.247	129.982	120.682
Smoe_00013764	scaffold_15:1798556-1799546	u	-	336	-0.96088	30.7667	0.631868	3.17306
Smoe_00013765	scaffold_15:1798556-1799546	u	-	625	-0.86183	30.7667	0.631868	3.17306
Smoe_00013766	scaffold_15:1798556-1799546	u	-	884	-0.663891	30.7667	0.631868	3.17306
Smoe_00013770	scaffold_15:1800065-1849104	x	94524|94524.v1.91	724	0.570944	0	1.06098	0.515912
Smoe_00013771	scaffold_15:1800065-1849104	u	-	347	-0.209075	0.927642	3.88558	2.33492
Smoe_00013780	scaffold_15:1872203-1872710	u	-	438	-0.713937	10.9435	4.93939	7.60155
Smoe_00013786	scaffold_15:1931036-1932983	u	-	1947	-0.688018	0.227847	0.278015	1.06487
Smoe_00013791	scaffold_15:1963681-1966047	s	171760|171760.v1.91	1008	-0.497706	0.610263	12.9604	1.18673
Smoe_00013794	scaffold_15:1971571-1974671	u	-	740	-1.1562	1.80857	2.34533	2.10987
Smoe_00013817	scaffold_15:2271509-2281648	x	94128|94128.v1.91	1286	-1.15186	15.0478	8.10353	2.84346
Smoe_00013824	scaffold_15:2413005-2417000	x	231714|231714.v1.91	2072	-0.109994	1.01053	0.661035	0.65313
Smoe_00013837	scaffold_15:2622936-2623830	u	-	837	-0.0192651	1.92657	0.676754	1.15357
Smoe_00013854	scaffold_150:45360-46437	u	-	1004	0.981002	0.613248	0.864582	0.57921
Smoe_00013859	scaffold_150:67154-68647	u	-	1489	-1.0934	2.42512	1.39752	1.48022
Smoe_00013863	scaffold_150:80618-84395	u	-	1300	0.546278	33.0493	1.19443	0.752125
Smoe_00013882	scaffold_150:209791-210057	u	-	261	-0.948099	4.29367	45.2336	36.9685
Smoe_00013889	scaffold_150:26492-27156	u	-	440	-1.10414	11.6475	3.38086	2.80184
Smoe_00013890	scaffold_150:27600-38175	u	-	1066	0.699809	5.16519	9.55522	4.15204
Smoe_00013891	scaffold_150:27600-38175	u	-	1057	0.532649	5.16519	9.55522	4.15204
Smoe_00013892	scaffold_150:27600-38175	u	-	1047	0.756341	5.16519	9.55522	4.15204
Smoe_00013893	scaffold_150:27600-38175	u	-	1126	-1.19653	5.16519	9.55522	4.15204
Smoe_00013895	scaffold_150:48669-50018	u	-	1114	0.138103	4.48645	5.91527	4.38887
Smoe_00013896	scaffold_150:50172-51557	u	-	1020	-0.85706	8.62391	12.7666	7.43951
Smoe_00013897	scaffold_150:50172-51557	u	-	835	-0.894028	8.62391	12.7666	7.43951
Smoe_00013898	scaffold_150:67154-68647	u	-	1428	0.544757	8.68276	1.64431	0.382509
Smoe_00013911	scaffold_150:90089-91026	u	-	937	-0.697872	0.267191	0.705478	0.927117
Smoe_00013914	scaffold_150:123436-124477	u	-	869	0.533536	41.2794	33.8905	29.4972
Smoe_00013915	scaffold_150:129355-132346	u	-	714	-1.11725	0.665169	1.9951	0.840902
Smoe_00013916	scaffold_150:129355-132346	u	-	1146	-0.985747	0.104503	0	0.290655
Smoe_00013921	scaffold_150:209791-210057	u	-	265	-1.08384	5.88256	36.4054	19.3036
Smoe_00013922	scaffold_150:210173-216054	u	-	2162	-0.799647	48.555	32.3207	25.5485
Smoe_00013929	scaffold_151:99898-100063	u	-	165	-1.2719	91.2229	0	1.78449
Smoe_00013980	scaffold_151:221752-222603	u	-	484	0.499638	0.168357	0.725124	11.7132
Smoe_00013983	scaffold_151:268244-268705	u	-	461	-1.36556	0.729602	6.89333	2.39397
Smoe_00013987	scaffold_152:48236-55372	u	-	1435	-1.10612	0.080317	0.355472	0.268501
Smoe_00014006	scaffold_152:117690-120145	u	-	1973	-0.697336	1.82433	7.49838	5.36383
Smoe_00014007	scaffold_152:117690-120145	u	-	1890	-0.686657	1.82433	7.49838	5.36383
Smoe_00014008	scaffold_152:120197-128229	x	136907|136907.v1.91	3911	-0.269624	1.77716	1.59418	1.22713
Smoe_00014009	scaffold_152:128310-129218	u	-	798	-0.685073	5.73831	0	0
Smoe_00014012	scaffold_152:172868-174204	u	-	708	-1.33173	0.96117	0.504395	1.54144
Smoe_00014019	scaffold_152:210065-210727	u	-	662	-1.11791	4.84889	2.57634	3.02746
Smoe_00014025	scaffold_152:215888-224167	u	-	250	-0.90513	2.77359	8.2717	3.65358
Smoe_00014028	scaffold_152:37247-38437	x	431393|431393.v1.91	1040	-1.08464	0.05874	1.1393	0.489688
Smoe_00014049	scaffold_152:172868-174204	u	-	1163	-1.0907	0.667444	0.45337	2.08511
Smoe_00014054	scaffold_152:234948-236998	u	-	1851	-0.830972	5.99454	0.668052	0.504194
Smoe_00014059	scaffold_153:29224-64836	u	-	2093	-1.08883	107.168	111.768	203.101
Smoe_00014060	scaffold_153:29224-64836	u	-	2023	-1.08584	107.168	111.768	203.101
Smoe_00014061	scaffold_153:29224-64836	u	-	2833	-1.11156	107.168	111.768	203.101
Smoe_00014074	scaffold_153:281666-282220	u	-	554	0.548893	0.40907	2.12848	0.900078
Smoe_00014079	scaffold_154:6721-12050	u	-	984	-0.0144237	1.0058	0.332237	0.0349182
Smoe_00014085	scaffold_154:27327-28767	u	-	1266	0.162243	4.45864	48.1169	33.6637
Smoe_00014087	scaffold_154:41180-42614	u	-	604	-1.02227	7.56277	51.6038	17.47
Smoe_00014093	scaffold_154:56654-57141	u	-	377	0.00647064	5.75802	7.96545	5.24818
Smoe_00014094	scaffold_154:57895-58284	u	-	277	-0.956457	10.4562	4.658	1.38804
Smoe_00014095	scaffold_154:63397-63921	u	-	524	-1.24361	0	3.08193	1.71221
Smoe_00014100	scaffold_154:79939-81891	u	-	1400	0.550094	18.4135	10.4863	9.62602
Smoe_00014101	scaffold_154:79939-81891	u	-	1438	0.858013	18.4135	10.4863	9.62602
Smoe_00014109	scaffold_154:122511-124774	u	-	1635	0.962017	6.81753	3.29535	2.5987
Smoe_00014119	scaffold_154:143713-162973	u	-	562	-0.908073	8.00734	0	0
Smoe_00014120	scaffold_154:165263-168170	u	-	449	0.185673	2.86036	4.41475	4.89631
Smoe_00014131	scaffold_154:239262-239537	u	-	275	-1.1233	0	5.60305	0
Smoe_00014135	scaffold_154:23-247	u	-	224	-0.760853	0	9.89578	0
Smoe_00014150	scaffold_154:77434-79806	u	-	1294	-0.203793	151.611	12.2876	24.3386
Smoe_00014151	scaffold_154:77434-79806	u	-	2177	0.0578242	151.611	12.2876	24.3386
Smoe_00014156	scaffold_154:129000-136322	u	-	656	-0.953874	0.960814	0.372643	0.471627
Smoe_00014166	scaffold_154:164686-165207	u	-	464	-0.442458	1.98482	2.79079	2.66489
Smoe_00014194	scaffold_155:119078-134388	u	-	202	-1.16195	9.8995	4.3331	10.9871
Smoe_00014198	scaffold_155:53764-55297	u	-	1533	-0.605173	0.148945	0.131925	0.29057
Smoe_00014201	scaffold_155:68801-75430	x	137067|137067.v1.91	1472	-0.800706	0.780057	0.172664	1.1302
Smoe_00014202	scaffold_155:78621-81456	u	-	2597	0.925039	1.93455	2.84749	2.2892
Smoe_00014210	scaffold_155:119078-134388	x	49660|49660.v1.91	886	-1.15474	2.50832	0.441063	0.318101
Smoe_00014220	scaffold_157:22196-143418	u	-	730	-1.0371	0.368912	5.24753	2.19424
Smoe_00014221	scaffold_157:22196-143418	u	-	367	-0.866147	0.275896	5.34979	2.09021
Smoe_00014236	scaffold_157:162361-164456	u	-	2095	0.787784	0.0525451	0.909695	0.425303
Smoe_00014264	scaffold_159:48557-49064	u	-	507	-0.775629	217.898	4.0496	14.751
Smoe_00014273	scaffold_16:70769-171305	u	-	642	0.740322	0	0.429543	4.18791
Smoe_00014276	scaffold_16:70769-171305	u	-	1928	-1.04171	1.12288	4.06215	2.36175
Smoe_00014277	scaffold_16:70769-171305	u	-	560	0.538999	0.733617	14.5571	4.60026
Smoe_00014278	scaffold_16:70769-171305	u	-	528	0.632286	0.733617	14.5571	4.60026
Smoe_00014291	scaffold_16:70769-171305	u	-	1292	0.798679	13.2057	9.98806	8.98489
Smoe_00014292	scaffold_16:70769-171305	u	-	591	-0.723239	13.2057	9.98806	8.98489
Smoe_00014305	scaffold_16:313489-319126	u	-	659	-0.624435	0.106083	12.221	0
Smoe_00014314	scaffold_16:320792-373629	u	-	1886	-1.22483	0.472048	1.67522	0.905397
Smoe_00014319	scaffold_16:387973-388229	u	-	256	-0.983012	3.23781	13.4496	6.83748
Smoe_00014325	scaffold_16:419291-419642	u	-	292	-0.70741	13.2667	2.24296	9.51038
Smoe_00014326	scaffold_16:419714-422098	u	-	1689	-0.324422	6.94111	2.72155	4.7828
Smoe_00014334	scaffold_16:441873-442335	u	-	355	-0.891573	1.17998	2.72571	1.75263
Smoe_00014345	scaffold_16:499706-500564	u	-	858	0.602867	1.11981	0.393561	0.745245
Smoe_00014346	scaffold_16:500799-501582	u	-	783	-1.19264	3.78164	3.02127	8.84405
Smoe_00014349	scaffold_16:504784-506051	u	-	1073	0.524561	105.754	74.0259	71.3062
Smoe_00014352	scaffold_16:517442-520220	u	-	276	-0.877799	164.134	0	0.840486
Smoe_00014365	scaffold_16:573759-770689	u	-	1945	-0.456332	4.36714	9.06306	10.7577
Smoe_00014373	scaffold_16:794682-798682	u	-	742	-0.304402	57.7666	90.2466	127.23
Smoe_00014374	scaffold_16:794682-798682	u	-	742	-0.88566	57.7666	90.2466	127.23
Smoe_00014375	scaffold_16:801209-803196	u	-	1987	0.448256	1.08608	1.58183	1.58528
Smoe_00014392	scaffold_16:877362-885233	u	-	852	-0.0453193	22.7768	11.5744	12.7574
Smoe_00014398	scaffold_16:900995-906594	u	-	732	-1.12191	4.50261	1.44794	1.7287
Smoe_00014402	scaffold_16:919594-920262	u	-	668	-0.903314	491.862	0.0908916	79.9898
Smoe_00014403	scaffold_16:920815-922317	u	-	1502	0.281949	2.09625	0.810046	0.998352
Smoe_00014414	scaffold_16:955453-1032348	x	441388|441388.v1.91	653	-1.1363	3.33074	1.87492	0.415288
Smoe_00014419	scaffold_16:1033392-1040036	x	94581|94581.v1.91	1196	0.930455	0.446975	0.570325	0.939618
Smoe_00014420	scaffold_16:1040331-1047900	u	-	1556	0.573954	45.1044	12.2029	16.8955
Smoe_00014426	scaffold_16:1087567-1089217	u	-	1541	0.26276	0.222098	0.393456	0.639625
Smoe_00014433	scaffold_16:1098994-1100127	u	-	1004	0.767745	1.34915	4.53905	2.82791
Smoe_00014434	scaffold_16:1105299-1107063	u	-	1525	0.0373296	5.46898	4.04756	5.6163
Smoe_00014438	scaffold_16:1107237-1119150	u	-	773	-0.976586	315.793	3.55758	4.93905
Smoe_00014440	scaffold_16:1121494-1123984	u	-	446	-0.753235	39.7335	0.165314	0.105346
Smoe_00014443	scaffold_16:1193466-1194250	u	-	718	0.929935	6.50734	7.59153	8.34656
Smoe_00014446	scaffold_16:1213128-1216883	x	94780|94780.v1.91	824	-1.0358	0.943605	0.483222	0.435866
Smoe_00014448	scaffold_16:1219571-1220066	u	-	495	-0.736289	0	0.140045	1.51333
Smoe_00014456	scaffold_16:1256329-1361501	u	-	201	0.0877995	18.741	0	3.73161
Smoe_00014479	scaffold_16:1508155-1508644	u	-	489	-0.845609	0.662337	0.428155	0.725941
Smoe_00014481	scaffold_16:1532355-1533422	u	-	680	-0.602635	4.36742	32.2978	10.8885
Smoe_00014489	scaffold_16:1551357-1552139	u	-	720	0.358572	159.067	97.2586	105.245
Smoe_00014491	scaffold_16:1562162-1563952	x	411908|411908.v1.91	1790	-1.1318	0	0.610096	0.226759
Smoe_00014494	scaffold_16:1568201-1570034	u	-	633	0.465451	5.90806	245.658	80.3846
Smoe_00014495	scaffold_16:1578512-1578708	u	-	196	-1.19819	4.77704	15.7845	8.22543
Smoe_00014497	scaffold_16:1583242-1584933	x	411913|411913.v1.91	980	-0.910876	1.38994	2.22592	1.895
Smoe_00014527	scaffold_16:1846046-1846815	u	-	769	-0.0827539	0.0860555	1.05598	0.238265
Smoe_00014546	scaffold_16:1951167-1951833	u	-	666	0.380034	2.6133	0.182524	0.635158
Smoe_00014550	scaffold_16:2044359-2052508	u	-	6438	0.590454	11.6408	12.8535	10.1777
Smoe_00014551	scaffold_16:2044359-2052508	u	-	3008	0.647129	11.6408	12.8535	10.1777
Smoe_00014565	scaffold_16:2096382-2097245	u	-	863	0.48312	2.51947	11.3954	4.43876
Smoe_00014579	scaffold_16:2237383-2243034	x	412012|412012.v1.91	616	0.291425	15.3675	12.8384	10.559
Smoe_00014581	scaffold_16:2255511-2260376	u	-	1190	-0.902037	8.74314	1.45631	0.361399
Smoe_00014620	scaffold_16:243830-244373	u	-	543	0.741896	0.140558	4.01887	1.08185
Smoe_00014621	scaffold_16:246673-247398	u	-	544	0.362149	0.28033	1.5789	0.847695
Smoe_00014637	scaffold_16:394269-394507	u	-	238	-0.653946	0.803526	88.0571	10.5469
Smoe_00014643	scaffold_16:422367-425039	u	-	607	0.865064	10.1255	11.4705	5.23163
Smoe_00014651	scaffold_16:501675-503811	u	-	1593	-0.866464	1.21203	0.410609	1.01358
Smoe_00014653	scaffold_16:512543-514330	u	-	317	-0.72563	17.3235	0	0
Smoe_00014656	scaffold_16:521125-521544	u	-	419	-0.800584	2090.63	0.183518	197.072
Smoe_00014662	scaffold_16:553014-553290	u	-	276	-1.02374	2.11104	3.84478	0.840486
Smoe_00014667	scaffold_16:573759-770689	u	-	1463	0.686123	7.16858	29.8717	16.8224
Smoe_00014693	scaffold_16:807736-809135	u	-	1287	-0.964066	0.364465	0.483358	0.481937
Smoe_00014694	scaffold_16:809645-811078	u	-	1433	-0.804186	0.160892	0.0712074	0.156875
Smoe_00014695	scaffold_16:815197-835426	x	94673|94673.v1.91	469	-0.844331	0.354519	1.06689	0.484996
Smoe_00014696	scaffold_16:815197-835426	u	-	1234	-0.743783	0.335039	6.00609	1.41192
Smoe_00014702	scaffold_16:892120-893405	u	-	1129	0.968441	0.268195	5.15993	1.90767
Smoe_00014703	scaffold_16:900995-906594	u	-	1547	-1.2385	37.2982	12.0292	9.33176
Smoe_00014705	scaffold_16:906898-907640	u	-	742	-0.997529	24.4541	9.48259	9.0392
Smoe_00014709	scaffold_16:928002-928789	u	-	787	-1.01129	0	0.292831	1.71092
Smoe_00014711	scaffold_16:931972-933460	u	-	903	-0.981721	139.904	102.769	53.1971
Smoe_00014712	scaffold_16:931972-933460	u	-	1129	0.225901	139.904	102.769	53.1971
Smoe_00014718	scaffold_16:955453-1032348	u	-	2024	-0.559661	0.357446	2.06829	1.45503
Smoe_00014719	scaffold_16:955453-1032348	x	94977|94977.v1.91	1167	-0.545339	0.357446	2.06829	1.45503
Smoe_00014720	scaffold_16:955453-1032348	u	-	536	-0.509186	0.357446	2.06829	1.45503
Smoe_00014724	scaffold_16:1040331-1047900	u	-	2665	0.628937	91.7642	63.4392	71.7151
Smoe_00014725	scaffold_16:1040331-1047900	u	-	2796	0.982812	91.7642	63.4392	71.7151
Smoe_00014726	scaffold_16:1040331-1047900	u	-	2778	0.938919	91.7642	63.4392	71.7151
Smoe_00014727	scaffold_16:1040331-1047900	u	-	1497	0.892339	91.7642	63.4392	71.7151
Smoe_00014728	scaffold_16:1049150-1050617	u	-	1406	-0.847047	5.19729	7.53125	8.97378
Smoe_00014729	scaffold_16:1049150-1050617	u	-	1030	-0.330057	5.19729	7.53125	8.97378
Smoe_00014730	scaffold_16:1049150-1050617	u	-	1178	-0.885172	5.19729	7.53125	8.97378
Smoe_00014731	scaffold_16:1049150-1050617	u	-	1031	-0.325988	5.19729	7.53125	8.97378
Smoe_00014734	scaffold_16:1064625-1065988	u	-	1363	-0.342716	3.02571	5.24061	2.04132
Smoe_00014735	scaffold_16:1084576-1087225	u	-	2629	-0.854031	1.14963	0.346732	0.68811
Smoe_00014742	scaffold_16:1129511-1129886	u	-	375	-1.28965	3.96671	0.89377	1.43275
Smoe_00014744	scaffold_16:1189869-1192614	u	-	1221	-0.857188	5.67029	4.58198	8.5233
Smoe_00014746	scaffold_16:1202939-1203451	u	-	382	-0.0967851	15.9141	12.9021	12.5127
Smoe_00014747	scaffold_16:1202939-1203451	u	-	330	-0.0765773	15.9141	12.9021	12.5127
Smoe_00014749	scaffold_16:1205285-1205590	u	-	254	-0.204135	1.32437	7.3953	4.54216
Smoe_00014756	scaffold_16:1225074-1226221	u	-	562	0.395966	2.26875	0.463215	0.0734384
Smoe_00014757	scaffold_16:1226278-1226894	u	-	450	0.321559	2.46963	10.1008	3.21758
Smoe_00014759	scaffold_16:1230754-1230923	u	-	169	-1.1927	34.1237	0	1.58097
Smoe_00014760	scaffold_16:1372727-1373877	u	-	918	0.583813	0	0	0.228233
Smoe_00014770	scaffold_16:1408820-1409491	u	-	620	-1.21786	0	2.11476	1.40296
Smoe_00014774	scaffold_16:1459843-1476335	u	-	1184	-0.672165	12.2637	1.24301	0.922877
Smoe_00014776	scaffold_16:1494885-1495198	u	-	313	-1.3506	1.16312	1.92169	4.5694
Smoe_00014783	scaffold_16:1507811-1508085	u	-	202	-0.600803	266.209	176.171	180.41
Smoe_00014784	scaffold_16:1507811-1508085	u	-	199	-0.707157	266.209	176.171	180.41
Smoe_00014786	scaffold_16:1512243-1513616	u	-	715	-0.690213	1.89689	0.829753	0.209833
Smoe_00014794	scaffold_16:1554183-1557499	u	-	225	-0.901193	0.961918	40.5337	2.51353
Smoe_00014799	scaffold_16:1673487-1674550	u	-	1063	0.334046	0.571979	0	0.127184
Smoe_00014805	scaffold_16:1690871-1691523	u	-	652	-0.753493	0	2.44251	0.356715
Smoe_00014806	scaffold_16:1718004-1720419	x	411926|411926.v1.91	584	-0.944919	0.252156	0.547861	0.763901
Smoe_00014808	scaffold_16:1735277-1737980	x	67677|67677.v1.91	2488	0.273991	1.26363	2.09106	2.06873
Smoe_00014813	scaffold_16:1761915-1762329	u	-	414	-0.231621	52.0835	0	0
Smoe_00014814	scaffold_16:1762607-1763552	u	-	295	-0.767292	36.442	463.857	95.5056
Smoe_00014815	scaffold_16:1762607-1763552	u	-	819	0.762268	36.442	463.857	95.5056
Smoe_00014816	scaffold_16:1765314-1766120	u	-	806	-0.842029	0.809177	0.923027	1.21065
Smoe_00014821	scaffold_16:1814645-1814836	u	-	191	-1.10614	17.7008	0	0
Smoe_00014824	scaffold_16:1855296-1856715	u	-	1030	-0.657824	0.0594351	0.523925	0.561504
Smoe_00014827	scaffold_16:1864421-1865834	u	-	1413	-0.515018	1.06285	0.108537	0.0683224
Smoe_00014828	scaffold_16:1865989-1868007	u	-	1876	0.962626	1.48388	0.184305	0.0993528
Smoe_00014851	scaffold_16:1947201-1951071	u	-	1737	-0.24452	1.00247	0.831511	0.396805
Smoe_00014862	scaffold_16:2063452-2064718	u	-	1058	-0.446149	4.71713	5.12377	5.11631
Smoe_00014872	scaffold_16:2220633-2221054	u	-	304	0.163453	12.4516	20.8224	20.4136
Smoe_00014875	scaffold_16:2224909-2225914	u	-	168	-1.09063	5.78905	39.9149	18.6554
Smoe_00014876	scaffold_16:2236156-2237222	u	-	559	0.839847	16.009	7.23594	8.51215
Smoe_00014879	scaffold_16:2260410-2260726	u	-	316	0.577587	2.27592	11.2966	5.08354
Smoe_00014881	scaffold_16:2266478-2268031	u	-	1553	-0.878537	0.623753	0.260019	0.818112
Smoe_00014882	scaffold_16:2268094-2271275	u	-	2973	-0.225113	3.47363	3.22833	4.15973
Smoe_00014883	scaffold_16:2268094-2271275	u	-	2617	-0.157428	3.47363	3.22833	4.15973
Smoe_00014886	scaffold_16:2272551-2279617	u	-	397	0.313579	0.949096	0.604666	2.19179
Smoe_00014888	scaffold_16:2326067-2326359	u	-	292	-1.19231	0.914947	0.747654	6.58411
Smoe_00014912	scaffold_16:2460248-2463434	x	412047|412047.v1.91	582	-1.0777	18.3737	5.61565	3.55932
Smoe_00014914	scaffold_160:98343-99775	x	431567|431567.v1.91	260	-1.11111	0.61996	0.496605	2.94904
Smoe_00014917	scaffold_160:217736-218205	u	-	389	0.388335	0.739494	2.2991	0.401417
Smoe_00014931	scaffold_161:43075-44380	u	-	1149	-0.696469	56.9848	19.3154	118.423
Smoe_00014935	scaffold_161:59687-60899	u	-	368	-0.658927	26.3436	0	0
Smoe_00014937	scaffold_161:65030-65510	u	-	480	-1.12808	0.853216	0.734622	1.21492
Smoe_00014939	scaffold_161:67402-67904	u	-	502	-0.916509	14.7667	0.685246	0.609629
Smoe_00014940	scaffold_161:69424-70823	u	-	967	-0.614065	10.3412	4.07246	2.0333
Smoe_00014941	scaffold_161:70938-74938	u	-	3586	-0.217624	3.62858	3.16397	2.77911
Smoe_00014950	scaffold_161:199981-202521	u	-	627	-1.30378	0.227562	1.8837	0
Smoe_00014958	scaffold_161:59687-60899	u	-	769	0.695594	9.51971	2.74252	3.49337
Smoe_00014959	scaffold_161:59687-60899	u	-	1021	0.600139	9.51971	2.74252	3.49337
Smoe_00014962	scaffold_161:147984-149304	u	-	1151	0.399976	0.259902	19.0463	0.462654
Smoe_00014964	scaffold_161:158404-160706	u	-	2117	-1.12244	0.519463	0.415102	0.739455
Smoe_00014965	scaffold_161:160842-161838	u	-	587	0.51189	1.87702	1.19651	2.34377
Smoe_00014968	scaffold_161:171153-172627	u	-	1474	-0.881047	1.47981	1.17231	0.998245
Smoe_00014969	scaffold_161:172719-174190	u	-	1403	-1.24921	2.96746	3.64738	3.65068
Smoe_00014984	scaffold_163:0-2511	u	-	1812	-0.602673	1.88179	2.76324	7.70916
Smoe_00015000	scaffold_163:136220-136413	u	-	193	-1.22302	25.4304	2.58001	13.994
Smoe_00015007	scaffold_163:85068-86577	u	-	1509	-0.737845	0.303295	0.671495	1.16213
Smoe_00015008	scaffold_163:88568-95282	u	-	1109	-0.757965	0.869544	0.575511	1.36001
Smoe_00015013	scaffold_163:105738-108126	u	-	2245	-0.147679	3.23965	11.5098	3.16894
Smoe_00015021	scaffold_164:172138-173542	u	-	1400	-1.0397	0.454482	0.840951	0.115084
Smoe_00015029	scaffold_164:85927-86258	u	-	331	-1.05967	8.20826	1.42392	13.6097
Smoe_00015034	scaffold_164:156527-157776	u	-	1249	0.123404	1.32124	0.0834109	0.131332
Smoe_00015035	scaffold_164:169752-170288	u	-	536	-1.17349	0	3.10364	0
Smoe_00015038	scaffold_164:175000-175291	u	-	291	-1.52022	10.15	0	0
Smoe_00015039	scaffold_164:175598-175963	u	-	365	-1.22688	5.5782	0	0.150886
Smoe_00015041	scaffold_164:180233-180471	u	-	175	-1.06075	28.7586	15.7111	22.7238
Smoe_00015042	scaffold_164:180579-180922	u	-	287	0.939175	2.38773	1.94559	3.0508
Smoe_00015043	scaffold_164:182820-183278	u	-	383	-0.888081	2.5389	4.08434	2.61647
Smoe_00015047	scaffold_165:29379-30427	u	-	1048	0.982857	3.20065	6.05479	12.8734
Smoe_00015054	scaffold_165:56231-57534	u	-	652	0.765176	0.430694	1.68466	1.6002
Smoe_00015055	scaffold_165:60914-61506	u	-	592	-0.00410393	1.48312	4.08382	2.65586
Smoe_00015056	scaffold_165:61744-63435	u	-	1691	0.857838	0.999791	1.86121	1.33816
Smoe_00015057	scaffold_165:66533-69302	u	-	908	0.989584	0.416891	0.122234	0.192805
Smoe_00015058	scaffold_165:73450-74093	u	-	643	-0.341894	0.219591	2.87252	0.727282
Smoe_00015062	scaffold_165:87361-88505	u	-	872	0.0581798	0	1.28551	0.486786
Smoe_00015073	scaffold_165:128954-131597	u	-	1167	-0.224931	3.80541	3.17277	2.11232
Smoe_00015074	scaffold_165:128954-131597	u	-	1145	-0.721676	3.80541	3.17277	2.11232
Smoe_00015076	scaffold_165:146392-147162	u	-	599	-0.46247	0.607488	0.317081	0.133926
Smoe_00015077	scaffold_165:148227-148697	u	-	411	-1.31345	0.667995	3.60424	0.363566
Smoe_00015078	scaffold_165:148878-150059	u	-	1181	0.518561	7.91481	6.01095	5.04895
Smoe_00015090	scaffold_165:58111-60160	u	-	1399	0.738986	46.7422	148.336	100.612
Smoe_00015091	scaffold_165:58111-60160	u	-	1428	0.494275	46.7422	148.336	100.612
Smoe_00015092	scaffold_165:58111-60160	u	-	1184	0.813186	46.7422	148.336	100.612
Smoe_00015093	scaffold_165:58111-60160	u	-	1137	0.879329	46.7422	148.336	100.612
Smoe_00015098	scaffold_165:69885-70067	u	-	182	-0.907517	0	11.5237	0
Smoe_00015099	scaffold_165:70242-70571	u	-	329	0.622113	0	2.30681	0
[truncated: 5,823 more rows]
