# Supplementary material for: Global transcriptome analysis reveals extensive gene remodeling, alternative splicing and differential transcription profiles in non-seed vascular plant Selaginella moellendorffii
Source: BMC Genomics. 2017 Jan 25;18(Suppl 1):1042. doi: 10.1186/s12864-016-3266-1 (PMC5310277; doi:10.1186/s12864-016-3266-1)
Supplement: Additional file 4: — Modified gene models. (XLSX 460 kb) [file 12864_2016_3266_MOESM4_ESM.xlsx]

## Sheet: Modified
NewGeneID	Scaffold	Strand	NewExon	OldExon
74905M	scaffold_0	-	2437769-2437955;2437992-2438259;2438353-2438411;2438476-2438983;	2437858-2437955;2437992-2438187;
80176M	scaffold_3	+	2944236-2944851;2945018-2945148;2945202-2945334;2945394-2945479;2945544-2945587;2945638-2945794;2945856-2945954;2946013-2946247;2946334-2946381;2946451-2946576;2946630-2946722;2946787-2947543;2947601-2947959;2948018-2948095;2948153-2948291;2948352-2948800;2948853-2948944;2948995-2949057;2949124-2949213;2949270-2949394;2949455-2949563;2949619-2949674;2949728-2951553;	2947588-2947959;2948018-2948095;2948167-2948291;2948352-2948433;2948494-2948667;2948719-2948800;2948853-2948944;2948995-2949057;2949124-2949213;2949270-2949394;2949455-2949563;2949619-2949674;2949728-2949767;2949830-2949988;
80176M	scaffold_3	+	2946980-2947543;2947601-2947959;2948018-2948095;2948167-2948291;2948352-2948433;2948494-2948667;2948719-2948800;2948853-2948944;2948995-2949057;2949124-2949213;2949270-2949394;2949455-2949563;2949619-2949674;2949728-2949767;2949830-2950222;2950278-2951553;	2947588-2947959;2948018-2948095;2948167-2948291;2948352-2948433;2948494-2948667;2948719-2948800;2948853-2948944;2948995-2949057;2949124-2949213;2949270-2949394;2949455-2949563;2949619-2949674;2949728-2949767;2949830-2949988;
74817M	scaffold_0	-	6432167-6432251;6432316-6432455;6432517-6432575;6432652-6432727;6432777-6432933;6432996-6433084;6433169-6433271;6433358-6433452;6433552-6433618;6433689-6433847;6433927-6434152;	6432167-6432251;6432316-6432455;6432517-6432575;6432652-6432727;6432777-6432933;6432996-6433084;6433169-6433271;6433358-6433452;6433552-6433618;6433704-6433837;
164182M	scaffold_0	+	4648661-4648685;4648727-4648914;4648970-4649106;4649161-4649268;4649340-4649391;4649479-4649607;4649660-4649889;4649940-4650055;4650109-4650171;4650237-4650391;4650452-4650533;4650592-4650847;	4648661-4648685;4648727-4648914;4648970-4649106;4649161-4649268;4649340-4649391;4649441-4649527;4649554-4649607;4649660-4649758;4649821-4649889;4649940-4650055;4650109-4650169;4650237-4650391;4650452-4650533;4650592-4650835;
164182M	scaffold_0	+	4648661-4648685;4648727-4648914;4648970-4649106;4649161-4649250;4649340-4649391;4649479-4649607;4649660-4649758;4649821-4649889;4649940-4650055;4650109-4650169;4650237-4650391;4650452-4650533;4650592-4650847;	4648661-4648685;4648727-4648914;4648970-4649106;4649161-4649268;4649340-4649391;4649441-4649527;4649554-4649607;4649660-4649758;4649821-4649889;4649940-4650055;4650109-4650169;4650237-4650391;4650452-4650533;4650592-4650835;
164182M	scaffold_0	+	4648661-4648685;4648727-4648914;4648970-4649106;4649161-4649268;4649340-4649391;4649479-4649503;4649554-4649607;4649660-4649758;4649821-4649889;4649940-4650055;4650109-4650169;4650237-4650391;4650452-4650533;4650592-4650847;	4648661-4648685;4648727-4648914;4648970-4649106;4649161-4649268;4649340-4649391;4649441-4649527;4649554-4649607;4649660-4649758;4649821-4649889;4649940-4650055;4650109-4650169;4650237-4650391;4650452-4650533;4650592-4650835;
164182M	scaffold_0	+	4648661-4648685;4648727-4648914;4648970-4649106;4649161-4649268;4649340-4649391;4649441-4649607;4649660-4649759;4649821-4649889;4649940-4650055;4650109-4650169;4650237-4650391;4650452-4650533;4650592-4650847;	4648661-4648685;4648727-4648914;4648970-4649106;4649161-4649268;4649340-4649391;4649441-4649527;4649554-4649607;4649660-4649758;4649821-4649889;4649940-4650055;4650109-4650169;4650237-4650391;4650452-4650533;4650592-4650835;
164182M	scaffold_0	+	4648661-4648685;4648727-4648914;4648970-4649106;4649161-4649268;4649340-4649391;4649441-4649503;4649554-4649607;4649660-4649758;4649821-4649889;4649940-4650055;4650109-4650169;4650237-4650391;4650452-4650533;4650592-4650847;	4648661-4648685;4648727-4648914;4648970-4649106;4649161-4649268;4649340-4649391;4649441-4649527;4649554-4649607;4649660-4649758;4649821-4649889;4649940-4650055;4650109-4650169;4650237-4650391;4650452-4650533;4650592-4650835;
230819M	scaffold_7	-	1751453-1751838;1751908-1751987;1752091-1752166;1752219-1752377;1752436-1752516;1752570-1752650;1752704-1752769;1752829-1752894;1752955-1753005;1753063-1753144;1753210-1753313;1753374-1753515;1753584-1753681;1753766-1753835;1753889-1754142;	1751479-1751838;1751908-1751987;1752091-1752166;1752219-1752377;1752436-1752516;1752570-1752650;1752704-1752769;1752829-1752894;1752955-1753005;1753063-1753144;1753175-1753313;1753374-1753515;1753584-1753681;1753766-1753835;1753889-1753981;
230819M	scaffold_7	-	1751993-1752035;1752091-1752166;1752219-1752377;1752436-1752516;1752570-1752650;1752704-1752769;1752829-1752894;1752955-1753005;1753063-1753313;1753374-1753681;1753766-1753835;1753889-1754142;	1751479-1751838;1751908-1751987;1752091-1752166;1752219-1752377;1752436-1752516;1752570-1752650;1752704-1752769;1752829-1752894;1752955-1753005;1753063-1753144;1753175-1753313;1753374-1753515;1753584-1753681;1753766-1753835;1753889-1753981;
94369M	scaffold_15	-	622361-622439;622512-622648;622725-622806;622869-622899;622961-623013;623077-623096;623172-623240;623326-623439;623509-623847;	622392-622648;622725-622806;622869-622899;622961-623031;623164-623240;623326-623439;623509-623680;
94369M	scaffold_15	-	622361-622439;622512-622648;622725-622806;622869-622899;622961-623013;623077-623096;623172-623250;623326-623439;623509-625147;	622392-622648;622725-622806;622869-622899;622961-623031;623164-623240;623326-623439;623509-623680;
94369M	scaffold_15	-	622361-622439;622512-622648;622725-622806;622869-622900;622961-623096;623172-623240;623326-623439;623509-625147;	622392-622648;622725-622806;622869-622899;622961-623031;623164-623240;623326-623439;623509-623680;
440038M	scaffold_9	-	660664-660965;661021-661223;661279-661361;661417-661489;661552-661645;661703-661763;661817-661934;662052-662246;662312-662391;662446-662543;662596-662714;662776-662845;662891-662982;663172-663353;	660664-660965;661021-661223;661279-661361;661417-661489;661552-661645;661703-661763;661817-661877;661922-661972;662052-662246;662312-662391;662446-662542;662596-662714;662776-662845;662891-662982;663172-663283;
440038M	scaffold_9	-	660664-660965;661021-661059;661115-661223;661279-661361;661417-661489;661552-661645;661703-661763;661817-661877;661922-661972;662052-662246;662312-662391;662446-662542;662596-662714;662776-662845;662891-662982;663172-663354;	660664-660965;661021-661223;661279-661361;661417-661489;661552-661645;661703-661763;661817-661877;661922-661972;662052-662246;662312-662391;662446-662542;662596-662714;662776-662845;662891-662982;663172-663283;
440038M	scaffold_9	-	660664-660965;661021-661223;661279-661352;661417-661489;661552-661645;661703-661764;661817-661817;	660664-660965;661021-661223;661279-661361;661417-661489;661552-661645;661703-661763;661817-661877;661922-661972;662052-662246;662312-662391;662446-662542;662596-662714;662776-662845;662891-662982;663172-663283;
231472M	scaffold_13	-	2106581-2107061;2107142-2107307;2107420-2107614;2107698-2107898;	2106652-2107061;2107142-2107307;2107420-2107614;2107704-2107898;
406538M	scaffold_5	+	2708378-2708579;2708654-2709135;2709191-2709305;2709349-2709544;2709614-2709727;2709781-2709954;2710010-2710204;2710255-2710374;2710428-2710546;2710598-2710633;2710687-2710804;2710858-2711118;2711176-2711961;2712021-2712119;2712170-2712394;2712451-2712558;2712696-2712797;2712846-2712974;2713020-2713081;2713128-2713184;2713242-2713353;2713401-2713541;2713592-2713666;2713718-2713807;2714014-2714054…	2711752-2711961;2712021-2712119;2712170-2712394;2712451-2712522;2712612-2712695;2712738-2712797;2712846-2712974;2713020-2713081;2713128-2713184;2713242-2713353;2713401-2713541;2713592-2713666;2713718-2713807;2714014-2714054;2714091-2714148;2714196-2714345;2714399-2714484;2714541-2714728;2714784-2714876;2714929-2715073;2715141-2715286;2715338-2715483;2715544-2715645;2715694-2715796;2715970-2715980;
406538M	scaffold_5	+	2708378-2708579;2708654-2709135;2709191-2709544;2709614-2709727;2709781-2709954;2710010-2710204;2710255-2710374;2710428-2710546;2710598-2710633;2710687-2710804;2710858-2711118;2711176-2711961;2712021-2712119;2712170-2712394;2712451-2712558;2712696-2712797;2712846-2712974;2713020-2713081;2713128-2713184;2713242-2713353;2713460-2713541;2713592-2713666;2713718-2713807;2714014-2714054;2714091-2714148…	2711752-2711961;2712021-2712119;2712170-2712394;2712451-2712522;2712612-2712695;2712738-2712797;2712846-2712974;2713020-2713081;2713128-2713184;2713242-2713353;2713401-2713541;2713592-2713666;2713718-2713807;2714014-2714054;2714091-2714148;2714196-2714345;2714399-2714484;2714541-2714728;2714784-2714876;2714929-2715073;2715141-2715286;2715338-2715483;2715544-2715645;2715694-2715796;2715970-2715980;
406538M	scaffold_5	+	2708422-2708579;2708654-2709135;2709191-2709305;2709349-2709544;2709614-2709727;2709781-2709954;2710010-2710204;2710255-2710374;2710428-2710546;2710598-2710633;2710687-2710804;2710858-2711118;2711176-2711961;2712021-2712119;2712170-2712394;2712451-2712522;2712612-2712695;2712738-2712797;2712846-2712974;2713020-2713081;2713128-2713184;2713242-2713353;2713401-2713541;2713592-2713666;2713718-2713807…	2711752-2711961;2712021-2712119;2712170-2712394;2712451-2712522;2712612-2712695;2712738-2712797;2712846-2712974;2713020-2713081;2713128-2713184;2713242-2713353;2713401-2713541;2713592-2713666;2713718-2713807;2714014-2714054;2714091-2714148;2714196-2714345;2714399-2714484;2714541-2714728;2714784-2714876;2714929-2715073;2715141-2715286;2715338-2715483;2715544-2715645;2715694-2715796;2715970-2715980;
406538M	scaffold_5	+	2708422-2708579;2708654-2709727;2709781-2709954;2710010-2710204;2710255-2710374;2710428-2710633;2710687-2710805;2710858-2711118;2711176-2711961;2712021-2712119;2712222-2712394;2712451-2712522;2712612-2712695;2712738-2712797;2712846-2712974;2713020-2713081;2713128-2713353;2713401-2713541;2713592-2713666;2713718-2713807;2714014-2714054;2714091-2714148;2714196-2714345;2714399-2714484;2714541-2714728…	2711752-2711961;2712021-2712119;2712170-2712394;2712451-2712522;2712612-2712695;2712738-2712797;2712846-2712974;2713020-2713081;2713128-2713184;2713242-2713353;2713401-2713541;2713592-2713666;2713718-2713807;2714014-2714054;2714091-2714148;2714196-2714345;2714399-2714484;2714541-2714728;2714784-2714876;2714929-2715073;2715141-2715286;2715338-2715483;2715544-2715645;2715694-2715796;2715970-2715980;
406538M	scaffold_5	+	2705402-2705978;2706034-2706087;2706463-2706734;2706802-2707027;2707077-2707328;2707378-2707488;2707556-2707687;2707740-2708579;2708654-2709727;2709781-2709954;2710010-2710204;2710255-2710374;2710428-2710546;2710598-2710633;2710687-2711118;2711176-2711961;2712021-2712119;2712170-2712394;2712451-2712611;2712738-2713353;2713401-2713541;2713592-2713666;2713718-2713807;2714014-2714054;2714091-2714148…	2711752-2711961;2712021-2712119;2712170-2712394;2712451-2712522;2712612-2712695;2712738-2712797;2712846-2712974;2713020-2713081;2713128-2713184;2713242-2713353;2713401-2713541;2713592-2713666;2713718-2713807;2714014-2714054;2714091-2714148;2714196-2714345;2714399-2714484;2714541-2714728;2714784-2714876;2714929-2715073;2715141-2715286;2715338-2715483;2715544-2715645;2715694-2715796;2715970-2715980;
406538M	scaffold_5	+	2708817-2709135;2709191-2709305;2709349-2709544;2709614-2709727;2709781-2709954;2710010-2710204;2710255-2710374;2710428-2710546;2710598-2710633;2710687-2711118;2711176-2711961;2712021-2712119;2712170-2712394;2712451-2712558;2712612-2712695;2712738-2712797;2712846-2712974;2713020-2713081;2713128-2713184;2713242-2713541;2713592-2713666;2713718-2713807;2714014-2714054;2714091-2714148;2714196-2714345…	2711752-2711961;2712021-2712119;2712170-2712394;2712451-2712522;2712612-2712695;2712738-2712797;2712846-2712974;2713020-2713081;2713128-2713184;2713242-2713353;2713401-2713541;2713592-2713666;2713718-2713807;2714014-2714054;2714091-2714148;2714196-2714345;2714399-2714484;2714541-2714728;2714784-2714876;2714929-2715073;2715141-2715286;2715338-2715483;2715544-2715645;2715694-2715796;2715970-2715980;
150748M	scaffold_28	-	1570187-1572040;1572326-1572977;1573036-1574878;1574933-1575120;1575205-1575294;1575346-1575389;1575447-1575506;1575566-1575989;1576048-1576120;1576175-1576243;1576315-1576394;1576448-1576517;1576580-1577425;	1570187-1571189;1571394-1572040;1572326-1572734;
150748M	scaffold_28	-	1570187-1572040;1572326-1572834;1572896-1572977;1573036-1574728;1574779-1574878;1574933-1575120;1575205-1575294;1575346-1575389;1575447-1575506;1575566-1575995;1576048-1576120;1576175-1576394;1576448-1576528;1576580-1576703;1576763-1576870;1576938-1577058;	1570187-1571189;1571394-1572040;1572326-1572734;
150748M	scaffold_28	-	1570187-1572040;1572326-1572834;1572896-1572977;1573036-1574728;1574779-1574878;1574933-1575120;1575205-1575294;1575346-1575389;1575447-1575506;1575566-1575989;1576048-1576120;1576175-1576394;1576448-1576528;1576580-1576703;1576763-1576880;1576938-1577423;	1570187-1571189;1571394-1572040;1572326-1572734;
150748M	scaffold_28	-	1570187-1572040;1572326-1572834;1572896-1572977;1573036-1574728;1574779-1574878;1574933-1575120;1575205-1575294;1575346-1575389;1575447-1575506;1575566-1575995;1576048-1576118;1576175-1576243;1576315-1576394;1576448-1576528;1576580-1576703;1576763-1576870;1576938-1577409;	1570187-1571189;1571394-1572040;1572326-1572734;
92343M	scaffold_13	+	126100-126288;126351-126432;126485-126534;126600-126745;126798-126853;126915-126991;127045-127090;127148-127254;127316-127383;127434-127521;127574-127793;127857-127904;	126136-126288;126433-126534;126609-126745;126798-126853;126915-126991;127045-127090;127148-127254;127316-127383;127434-127521;127574-127777;
139135M	scaffold_M162	-	150286-162258;164065-168528;	150286-159296;160929-161166;161346-161349;161780-162258;164065-164123;164769-168528;159011-159296;160929-161166;161346-161349;161780-162258;164065-164123;164769-164920;
139135M	scaffold_M162	-	150286-159296;160929-162258;164065-165815;	150286-159296;160929-161166;161346-161349;161780-162258;164065-164123;164769-168528;159011-159296;160929-161166;161346-161349;161780-162258;164065-164123;164769-164920;
139135M	scaffold_M162	-	150286-159272;160932-161166;161346-161349;161780-164123;164769-168528;	150286-159296;160929-161166;161346-161349;161780-162258;164065-164123;164769-168528;159011-159296;160929-161166;161346-161349;161780-162258;164065-164123;164769-164920;
231541M	scaffold_14	+	621917-621938;622647-623425;623534-623747;623809-623969;624030-624095;624143-624306;624365-624479;624544-624723;624783-624940;	621917-621938;622647-622672;623138-623425;623534-623747;623809-623969;624030-624095;624143-624306;624365-624479;624544-624723;624783-624935;
115320M	scaffold_51	-	301310-301485;301557-301741;301818-302848;	301392-301485;301557-301744;
79823M	scaffold_3	+	4016324-4016438;4016505-4016584;4016640-4016726;4016779-4016856;4016918-4017018;4017073-4017265;4017328-4017418;4017468-4017532;4017585-4017739;4017800-4017881;4017935-4018044;4018080-4018306;4018418-4018476;4018700-4019091;	4016429-4016584;4016640-4016726;4016779-4016856;4016918-4017018;4017073-4017265;4017328-4017418;4017468-4017532;4017585-4017739;4017800-4017881;4017935-4018044;4018080-4018275;
79823M	scaffold_3	+	4016170-4016438;4016505-4016564;4016640-4016726;4016779-4016856;4016918-4017018;4017073-4017265;4017328-4017418;4017468-4017532;4017585-4017739;4017800-4017881;4017935-4018044;4018080-4018306;4018418-4018476;4018700-4019091;	4016429-4016584;4016640-4016726;4016779-4016856;4016918-4017018;4017073-4017265;4017328-4017418;4017468-4017532;4017585-4017739;4017800-4017881;4017935-4018044;4018080-4018275;
79823M	scaffold_3	+	4016170-4016438;4016505-4016584;4016640-4016726;4016779-4016856;4016918-4017018;4017073-4017265;4017338-4017418;4017468-4017532;4017585-4017739;4017800-4017881;4017935-4018044;4018101-4018306;4018418-4018476;4018700-4019091;	4016429-4016584;4016640-4016726;4016779-4016856;4016918-4017018;4017073-4017265;4017328-4017418;4017468-4017532;4017585-4017739;4017800-4017881;4017935-4018044;4018080-4018275;
79823M	scaffold_3	+	4016170-4016438;4016505-4016584;4016640-4016726;4016779-4016856;4016918-4017018;4017073-4017265;4017328-4017418;4017468-4017532;4017585-4017739;4017800-4017881;4017935-4018044;4018101-4018306;4018418-4018476;4018700-4019091;	4016429-4016584;4016640-4016726;4016779-4016856;4016918-4017018;4017073-4017265;4017328-4017418;4017468-4017532;4017585-4017739;4017800-4017881;4017935-4018044;4018080-4018275;
88399M	scaffold_9	-	3068968-3069091;3069146-3069431;3069492-3069618;3069671-3069763;3069820-3069908;3069969-3070115;3070171-3070483;3070541-3071715;	3069363-3069431;3069492-3069618;3069671-3069763;3069820-3069908;3069969-3070115;3070171-3070488;
418239M	scaffold_37	+	834679-834716;834806-834848;835021-835212;835395-835508;835574-835744;835799-835865;836026-836102;836151-836218;836363-836476;836533-836675;	834679-834716;834806-834848;835021-835212;835395-835508;835574-835611;835799-835865;836026-836102;836151-836218;836363-836476;836533-836675;
145521M	scaffold_10	+	1742898-1743036;1743094-1743142;1743206-1743265;1743315-1743406;1743460-1743511;1743571-1743633;1743695-1743744;1743792-1743867;1743930-1744139;1744191-1744297;1744347-1744455;1744513-1744713;1744770-1744985;1745038-1745148;1745196-1745471;1745523-1745797;1745857-1746211;1746270-1746551;1746607-1747383;1747564-1747611;1747679-1747680;	1742933-1743036;1743094-1743142;1743206-1743265;1743315-1743406;1743460-1743511;1743571-1743633;1743695-1743744;1743792-1743867;1743930-1744139;1744191-1744297;1744347-1744455;1744513-1744713;1744770-1744985;1745038-1745148;1745196-1745471;1745523-1745797;1745857-1746211;1746270-1746551;1746607-1747299;
404700M	scaffold_2	-	3899325-3899545;3899697-3899852;3899896-3900033;3900141-3900240;3900295-3900343;3900494-3900571;3900651-3900719;3900781-3900902;3901090-3901240;3901475-3901564;3901638-3903272;	3899325-3899545;3899697-3899852;3899896-3900033;3900141-3900240;3900295-3900343;3900494-3900571;3900651-3900719;3900781-3900902;3901090-3901191;3901638-3901744;3901890-3902919;
404700M	scaffold_2	-	3899325-3899545;3899697-3899852;3899896-3900033;3900141-3900240;3900295-3900343;3900494-3900571;3900651-3900719;3900781-3900902;3901090-3901240;3901475-3901568;3901638-3903272;	3899325-3899545;3899697-3899852;3899896-3900033;3900141-3900240;3900295-3900343;3900494-3900571;3900651-3900719;3900781-3900902;3901090-3901191;3901638-3901744;3901890-3902919;
4184M	scaffold_89	-	89055-89068;93624-93684;93740-93881;93966-94145;94197-94342;	93371-93427;93488-93697;93735-93881;93966-94145;94197-94277;
4184M	scaffold_89	-	89039-89049;93605-93684;93740-93881;93966-94074;94197-94277;	93371-93427;93488-93697;93735-93881;93966-94145;94197-94277;
4184M	scaffold_89	-	89039-89049;93605-93684;93740-93881;93966-94071;94197-94277;	93371-93427;93488-93697;93735-93881;93966-94145;94197-94277;
4184M	scaffold_89	-	89055-89068;93624-93684;93740-93881;93966-94071;94197-94342;	93371-93427;93488-93697;93735-93881;93966-94145;94197-94277;
4184M	scaffold_89	-	93262-93427;93488-93684;93740-93881;93966-94145;94197-94332;	93371-93427;93488-93697;93735-93881;93966-94145;94197-94277;
4184M	scaffold_89	-	93262-93427;93488-93684;93740-93881;93966-94076;94197-94342;	93371-93427;93488-93697;93735-93881;93966-94145;94197-94277;
145922M	scaffold_11	-	1148638-1149024;1149087-1149197;1149256-1149345;1149418-1149561;1149610-1149660;1149717-1149826;1149895-1149978;1150051-1150221;	1148686-1149009;1149045-1149197;1149256-1149345;1149418-1149561;1149610-1149660;1149717-1149826;1149895-1149978;1150051-1150162;
74630M	scaffold_0	+	4214926-4214936;4215022-4215174;4215246-4215330;4215383-4215588;	4215248-4215330;4215383-4215500;
91711M	scaffold_12	+	947962-948296;948354-948506;948574-948709;948762-948863;948921-949040;949096-949176;949227-949567;949616-949861;949914-950238;950292-950525;950597-950986;	947989-948296;948354-948506;948574-948709;948762-948872;948921-949040;949096-949176;949227-949567;949616-949861;949914-950238;950292-950525;950597-950827;
91711M	scaffold_12	+	947962-948161;948257-948296;948361-948506;948574-948872;948921-949040;949096-949176;949227-949567;949616-950238;950292-950525;950597-950986;	947989-948296;948354-948506;948574-948709;948762-948872;948921-949040;949096-949176;949227-949567;949616-949861;949914-950238;950292-950525;950597-950827;
165130M	scaffold_1	-	5227410-5227594;5227660-5227746;5227806-5227895;5227954-5228039;5228166-5228269;5228319-5228405;5228457-5228580;5228636-5228754;5228814-5229062;5229124-5229354;5229409-5229761;5229817-5229861;5229930-5230006;5230058-5230163;5230212-5230293;5230343-5230414;5230464-5230541;5230595-5230655;5230710-5230760;5230831-5231544;5231602-5231797;5231848-5231917;5231972-5232102;5232168-5232214;5232263-5232339…	5227514-5227594;5227660-5227746;5227806-5227895;5227954-5228039;5228166-5228269;5228319-5228405;5228457-5228580;5228636-5228754;5228814-5228943;5228988-5229079;5229127-5229212;5229261-5229354;5229409-5229488;5229537-5229626;5229675-5229761;5229817-5229861;5229930-5230006;5230058-5230163;5230212-5230293;5230343-5230414;5230464-5230541;5230595-5230655;5230710-5230760;5230831-5230891;
165130M	scaffold_1	-	5227410-5227594;5227660-5227746;5227806-5227895;5227954-5228039;5228166-5228269;5228319-5228405;5228457-5228580;5228636-5228754;5228876-5229062;5229124-5229761;5229817-5229861;5229930-5230006;5230058-5230163;5230212-5230293;5230343-5230414;5230464-5230541;5230595-5230655;5230710-5230760;5230831-5230908;	5227514-5227594;5227660-5227746;5227806-5227895;5227954-5228039;5228166-5228269;5228319-5228405;5228457-5228580;5228636-5228754;5228814-5228943;5228988-5229079;5229127-5229212;5229261-5229354;5229409-5229488;5229537-5229626;5229675-5229761;5229817-5229861;5229930-5230006;5230058-5230163;5230212-5230293;5230343-5230414;5230464-5230541;5230595-5230655;5230710-5230760;5230831-5230891;
165130M	scaffold_1	-	5227410-5227594;5227660-5227746;5227806-5227895;5227954-5228039;5228166-5228269;5228319-5228405;5228457-5228580;5228636-5228754;5228814-5228943;5228988-5229079;5229127-5229212;5229261-5229354;5229409-5229458;5229514-5229518;	5227514-5227594;5227660-5227746;5227806-5227895;5227954-5228039;5228166-5228269;5228319-5228405;5228457-5228580;5228636-5228754;5228814-5228943;5228988-5229079;5229127-5229212;5229261-5229354;5229409-5229488;5229537-5229626;5229675-5229761;5229817-5229861;5229930-5230006;5230058-5230163;5230212-5230293;5230343-5230414;5230464-5230541;5230595-5230655;5230710-5230760;5230831-5230891;
103110M	scaffold_27	+	1298710-1298971;1299077-1299149;1299217-1299317;1299387-1299452;1299515-1299612;1299675-1299737;1299799-1299891;1299969-1300834;	1298899-1298971;1299077-1299149;1299217-1299317;1299387-1299452;1299515-1299657;1299675-1299737;1299799-1299891;1299969-1300040;
402621M	scaffold_0	-	3878417-3878485;3878636-3878725;3878783-3879049;3879103-3879208;3879260-3879276;3879346-3879480;3879534-3879626;3879678-3879725;3879778-3879876;3879923-3880039;3880096-3880149;3880204-3880296;3880342-3880422;3880476-3880581;3880634-3880668;3880738-3880824;3880879-3880956;3881013-3881059;3881206-3881233;3881285-3881345;3881397-3881460;3881518-3881578;3881629-3881686;3881744-3881796;3881857-3881926…	3878417-3878485;3878636-3878725;3878783-3879049;3879103-3879208;3879260-3879276;3879346-3879480;3879534-3879626;3879678-3879725;3879778-3879876;3879923-3880039;3880096-3880149;3880204-3880296;3880342-3880422;3880476-3880581;3880634-3880668;3880738-3880824;3880879-3880956;3881013-3881059;3881206-3881345;3881397-3881460;3881518-3881578;3881629-3881686;3881744-3881796;3881857-3881926;3881991-3882034…
402621M	scaffold_0	-	3878215-3878281;3878348-3878384;3878598-3878725;3878783-3879208;3879260-3879480;3879534-3879626;3879678-3879725;3879778-3879876;3879923-3880039;3880096-3880149;3880204-3880422;3880476-3880581;3880634-3880668;3880738-3880824;3880879-3880956;3881013-3881070;3881126-3881233;3881285-3881345;3881397-3881460;3881518-3881578;3881629-3881686;3881744-3881796;3881857-3881926;3881991-3882016;3882185-3882277…	3878417-3878485;3878636-3878725;3878783-3879049;3879103-3879208;3879260-3879276;3879346-3879480;3879534-3879626;3879678-3879725;3879778-3879876;3879923-3880039;3880096-3880149;3880204-3880296;3880342-3880422;3880476-3880581;3880634-3880668;3880738-3880824;3880879-3880956;3881013-3881059;3881206-3881345;3881397-3881460;3881518-3881578;3881629-3881686;3881744-3881796;3881857-3881926;3881991-3882034…
402621M	scaffold_0	-	3878215-3878281;3878348-3878384;3878598-3878725;3878783-3879049;3879103-3879208;3879260-3879276;3879346-3879480;3879534-3879626;3879678-3879725;3879778-3879876;3879923-3880039;3880096-3880149;3880204-3880422;3880476-3880581;3880634-3880668;3880738-3880824;3880879-3880956;3881013-3881059;3881206-3881345;3881397-3881460;3881518-3881578;3881629-3881686;3881744-3881796;3881857-3881926;3881991-3882034…	3878417-3878485;3878636-3878725;3878783-3879049;3879103-3879208;3879260-3879276;3879346-3879480;3879534-3879626;3879678-3879725;3879778-3879876;3879923-3880039;3880096-3880149;3880204-3880296;3880342-3880422;3880476-3880581;3880634-3880668;3880738-3880824;3880879-3880956;3881013-3881059;3881206-3881345;3881397-3881460;3881518-3881578;3881629-3881686;3881744-3881796;3881857-3881926;3881991-3882034…
402621M	scaffold_0	-	3878215-3878281;3878348-3878384;3878598-3878725;3878783-3879049;3879103-3879208;3879260-3879276;3879346-3879480;3879534-3879626;3879678-3879725;3879778-3879876;3879923-3880039;3880096-3880149;3880204-3880422;3880476-3880581;3880634-3880668;3880738-3880824;3880879-3880956;3881013-3881059;3881206-3881233;3881285-3881345;3881397-3881578;3881629-3881686;3881744-3881796;3881857-3881926;3881991-3882034…	3878417-3878485;3878636-3878725;3878783-3879049;3879103-3879208;3879260-3879276;3879346-3879480;3879534-3879626;3879678-3879725;3879778-3879876;3879923-3880039;3880096-3880149;3880204-3880296;3880342-3880422;3880476-3880581;3880634-3880668;3880738-3880824;3880879-3880956;3881013-3881059;3881206-3881345;3881397-3881460;3881518-3881578;3881629-3881686;3881744-3881796;3881857-3881926;3881991-3882034…
126991M	scaffold_85	-	171741-172184;172249-172434;172488-172593;172650-172721;172775-172884;172950-173100;175002-175091;175148-175223;	172060-172184;172249-172428;172488-172593;172650-172721;172775-172884;172950-173100;173159-173248;173305-173433;173488-173613;173692-173877;
126991M	scaffold_85	-	171741-172072;172133-172184;172249-172434;172488-172593;172650-172721;172775-172884;172950-173100;173159-173248;173305-173433;173488-173613;173692-174294;	172060-172184;172249-172428;172488-172593;172650-172721;172775-172884;172950-173100;173159-173248;173305-173433;173488-173613;173692-173877;
410069M	scaffold_11	+	2711054-2711174;2711230-2711344;2711395-2711537;2711617-2711736;2711816-2711928;2712001-2712134;2712191-2712257;2712310-2712421;2712486-2712679;2712740-2713168;	2711106-2711174;2711230-2711344;2711395-2711537;2711617-2711736;2711816-2711928;2712001-2712134;2712191-2712257;2712310-2712421;2712486-2712662;
1983M	scaffold_2	-	2092046-2092251;2092320-2092611;2092665-2092812;2092860-2093627;2093694-2093756;2093844-2094018;2094085-2094279;2094343-2094453;2094518-2094730;2094792-2094899;2094959-2095100;2095155-2097166;	2093860-2094018;2094085-2094279;2094343-2094453;2094518-2094730;2094792-2094899;2094959-2095100;2095155-2095237;
16278M	scaffold_7	+	2387618-2387782;2387846-2387916;2387969-2388055;2388119-2388268;2388319-2388378;2388425-2388466;	2387740-2387782;2387846-2387913;2387960-2388055;2388119-2388268;2388319-2388378;2388425-2388466;
419830M	scaffold_44	-	243379-245565;252286-252328;252340-254055;254127-254201;254285-254348;254440-254469;254568-254836;254942-255308;	253472-254055;254127-254201;254285-254348;254440-254469;254568-254836;254942-255308;
74651M	scaffold_0	+	3378513-3378687;3378746-3378937;3379050-3379179;3379553-3379714;	3378567-3378687;3378776-3378804;3378868-3378937;3379050-3379183;
71305M	scaffold_1	+	5510565-5510763;5510827-5511101;5511164-5511223;	5510625-5510771;5510844-5511101;5511167-5511223;
407233M	scaffold_6	-	3007209-3007846;3007907-3008978;3009026-3009067;3009125-3009324;3009376-3009613;	3007299-3007868;3007944-3008978;3009026-3009067;3009125-3009324;3009376-3009613;
407233M	scaffold_6	-	3007209-3007846;3007944-3008978;3009026-3009067;3009125-3009324;3009376-3009613;	3007299-3007868;3007944-3008978;3009026-3009067;3009125-3009324;3009376-3009613;
132317M	scaffold_112	+	457341-458068;458188-458462;458519-458693;458765-459042;459351-459627;459683-459928;460007-461223;461836-462471;	460904-461223;461836-462370;
92017M	scaffold_12	-	2278904-2279039;2279104-2279448;2279505-2279580;2279660-2279741;2279772-2279925;2279985-2280110;2280162-2280368;2280440-2280511;2280558-2280752;2280805-2280989;2281041-2281109;2281162-2281284;2281337-2282681;2282750-2282903;2282981-2283453;2283518-2283835;2283896-2283958;2284014-2284264;2284315-2284385;2284443-2284623;2284686-2284760;2284816-2284866;2284919-2284998;2285064-2285137;2285247-2285326…	2279272-2279448;2279505-2279580;2279660-2279741;2279772-2279925;2279985-2280110;2280162-2280368;2280440-2280511;2280558-2280752;2280805-2280989;2281041-2281116;2281162-2281284;2281337-2281388;2281444-2281929;2281993-2282521;2282594-2282627;
92017M	scaffold_12	-	2279272-2279448;2279505-2279580;2279660-2279741;2279772-2279925;2279985-2280110;2280162-2280368;2280440-2280511;2280558-2280752;2280805-2280989;2281041-2281116;2281162-2281284;2281337-2281388;2281444-2281929;2281993-2282521;2282594-2282681;2282750-2282903;2282981-2283453;2283518-2283658;2283713-2283835;2283896-2283958;2284014-2284257;2284315-2284385;2284443-2284623;2284686-2284760;2284816-2284862…	2279272-2279448;2279505-2279580;2279660-2279741;2279772-2279925;2279985-2280110;2280162-2280368;2280440-2280511;2280558-2280752;2280805-2280989;2281041-2281116;2281162-2281284;2281337-2281388;2281444-2281929;2281993-2282521;2282594-2282627;
92017M	scaffold_12	-	2278904-2279039;2279104-2279448;2279505-2279580;2279660-2279925;2279985-2280110;2280162-2280368;2280440-2280511;2280558-2280752;2280805-2280989;2281041-2281116;2281162-2281284;2281337-2281388;2281444-2282681;2282750-2282903;2282981-2283453;2283518-2283658;2283713-2283835;2283896-2283958;2284014-2284264;2284315-2284385;2284443-2284623;2284686-2284760;2284816-2284866;2284919-2284998;2285064-2285137…	2279272-2279448;2279505-2279580;2279660-2279741;2279772-2279925;2279985-2280110;2280162-2280368;2280440-2280511;2280558-2280752;2280805-2280989;2281041-2281116;2281162-2281284;2281337-2281388;2281444-2281929;2281993-2282521;2282594-2282627;
92017M	scaffold_12	-	2279272-2279448;2279505-2279580;2279660-2279741;2279772-2279925;2279985-2280110;2280162-2280368;2280440-2280511;2280558-2280752;2280805-2280989;2281041-2281116;2281162-2281284;2281337-2281388;2281444-2281929;2281993-2282521;2282594-2282681;2282750-2282903;2282981-2283453;2283518-2283658;2283713-2283835;2283896-2283960;2284014-2284264;2284315-2284385;2284443-2284623;2284686-2284866;2284919-2284998…	2279272-2279448;2279505-2279580;2279660-2279741;2279772-2279925;2279985-2280110;2280162-2280368;2280440-2280511;2280558-2280752;2280805-2280989;2281041-2281116;2281162-2281284;2281337-2281388;2281444-2281929;2281993-2282521;2282594-2282627;
115488M	scaffold_51	+	1148239-1148404;1148479-1150783;1151168-1151930;1151989-1152091;1152171-1154038;	1148994-1149815;1150167-1150783;1151168-1151858;
438490M	scaffold_3	-	2622052-2622053;2622160-2623323;2623380-2623451;2623503-2623549;2623607-2624257;2624330-2624466;	2621721-2621913;2621965-2622053;2622116-2622262;2622316-2622645;2622694-2623323;2623380-2623451;2623503-2623549;2623607-2624156;
423539M	scaffold_62	+	170384-170646;170872-170948;171012-171176;171324-171479;171545-171695;171758-172059;172136-172272;172560-172755;172870-172936;172979-173108;173164-173360;173417-173599;173650-173889;	170384-170646;170872-170948;171077-171176;171324-171413;171545-171695;171758-172059;172136-172272;172560-172755;172870-172936;172979-173108;173164-173360;173417-173599;173650-173889;
423539M	scaffold_62	+	153155-153167;171324-171479;171545-172059;172136-172272;172560-172755;172870-172936;172991-173108;173164-173360;173417-173599;173650-173889;	170384-170646;170872-170948;171077-171176;171324-171413;171545-171695;171758-172059;172136-172272;172560-172755;172870-172936;172979-173108;173164-173360;173417-173599;173650-173889;
98499M	scaffold_20	+	1734449-1734519;1734573-1734639;1734694-1734746;1734799-1735066;1735120-1735207;1735262-1735374;1735423-1735482;1735538-1735593;1735641-1735745;1735794-1735850;1735900-1736004;1736055-1736103;1736152-1736220;1736275-1736545;1736610-1736686;1736741-1736806;1736857-1736983;1737041-1737158;1737212-1737620;1737676-1738083;1738175-1738267;1738320-1738417;	1735040-1735066;1735120-1735207;1735262-1735374;1735423-1735482;1735538-1735593;1735641-1735745;1735794-1735850;1735900-1736004;1736055-1736103;1736152-1736232;
98499M	scaffold_20	+	1734216-1734255;1734310-1734519;1734573-1734639;1734694-1734746;1734799-1735066;1735120-1735207;1735262-1735374;1735425-1735482;1735538-1735593;1735641-1735745;1735794-1735850;1735900-1736004;1736055-1736103;1736152-1736545;1736610-1736806;1736857-1736983;1737041-1737158;1737212-1737620;1737676-1738083;1738175-1738267;1738320-1738417;	1735040-1735066;1735120-1735207;1735262-1735374;1735423-1735482;1735538-1735593;1735641-1735745;1735794-1735850;1735900-1736004;1736055-1736103;1736152-1736232;
98499M	scaffold_20	+	1734464-1734519;1734573-1734639;1734694-1734746;1734799-1735066;1735120-1735207;1735262-1735374;1735433-1735482;1735538-1735593;1735641-1735745;1735794-1735850;1735900-1736004;1736055-1736103;1736152-1736232;	1735040-1735066;1735120-1735207;1735262-1735374;1735423-1735482;1735538-1735593;1735641-1735745;1735794-1735850;1735900-1736004;1736055-1736103;1736152-1736232;
98499M	scaffold_20	+	1734216-1734255;1734310-1734519;1734573-1734639;1734694-1734746;1734799-1735066;1735120-1735207;1735262-1735374;1735425-1735482;1735538-1735593;1735641-1735745;1735794-1735850;1735900-1736004;1736055-1736545;1736610-1736806;1736857-1736983;1737041-1737158;1737212-1737255;1737370-1737620;1737685-1738083;1738175-1738267;1738320-1738417;	1735040-1735066;1735120-1735207;1735262-1735374;1735423-1735482;1735538-1735593;1735641-1735745;1735794-1735850;1735900-1736004;1736055-1736103;1736152-1736232;
98499M	scaffold_20	+	1734449-1734519;1734573-1734639;1734694-1734746;1734799-1735066;1735120-1735207;1735262-1735374;1735423-1735482;1735538-1735593;1735641-1735745;1735794-1735850;1735900-1736004;1736055-1736103;1736152-1736220;1736275-1736545;1736610-1736686;1736741-1736806;1736857-1736983;1737041-1737158;1737212-1737255;1737370-1737620;1737685-1738083;1738175-1738267;1738320-1738417;	1735040-1735066;1735120-1735207;1735262-1735374;1735423-1735482;1735538-1735593;1735641-1735745;1735794-1735850;1735900-1736004;1736055-1736103;1736152-1736232;
411891M	scaffold_16	+	1486866-1487078;1487143-1490278;1490448-1490690;1490868-1491941;1492077-1492135;1492256-1492716;	1491800-1491941;1492077-1492135;1492256-1492492;
411891M	scaffold_16	+	1486969-1487078;1487143-1490278;1490448-1490590;1490868-1491941;1492077-1492135;1492256-1492716;	1491800-1491941;1492077-1492135;1492256-1492492;
411891M	scaffold_16	+	1486969-1487078;1487143-1490278;1490418-1491941;1492077-1492135;1492256-1492716;	1491800-1491941;1492077-1492135;1492256-1492492;
411891M	scaffold_16	+	1486866-1487078;1487143-1490278;1490448-1490590;1490873-1491941;1492077-1492135;1492256-1492716;	1491800-1491941;1492077-1492135;1492256-1492492;
446235M	scaffold_66	-	978464-978579;978641-978783;978836-978884;978939-979087;979138-980169;980412-980557;980603-980769;980824-981118;981173-982382;982430-982566;982627-982948;982999-983239;983301-983877;983929-987308;987362-987693;987761-987863;987917-988284;988392-988400;	979545-979804;979842-980169;980412-980557;980603-980636;980719-980769;980824-980905;980955-981118;981173-981447;981498-981603;981651-981941;981991-982149;982198-982382;982430-982566;982627-982736;982832-982921;983311-983442;983500-983607;983663-983787;983835-983877;983998-984099;
446235M	scaffold_66	-	979505-980169;980412-980769;980824-981019;981071-981118;981173-981447;981498-981603;981651-981941;981991-982149;982198-982382;982430-982566;982627-982948;982999-983092;983148-983239;983301-983442;983500-983607;983663-983787;983835-983877;983998-986097;	979545-979804;979842-980169;980412-980557;980603-980636;980719-980769;980824-980905;980955-981118;981173-981447;981498-981603;981651-981941;981991-982149;982198-982382;982430-982566;982627-982736;982832-982921;983311-983442;983500-983607;983663-983787;983835-983877;983998-984099;
446235M	scaffold_66	-	978464-978579;978641-978783;978836-978884;978939-979087;979138-979804;979842-980769;980824-981118;981173-981447;981498-981603;981651-981941;981991-982149;982198-982382;982430-982566;982627-982948;982999-983092;983148-983239;983301-983442;983500-983607;983663-983877;983929-987308;987362-987693;987761-987863;987917-988101;988162-988336;988392-988675;988728-990799;	979545-979804;979842-980169;980412-980557;980603-980636;980719-980769;980824-980905;980955-981118;981173-981447;981498-981603;981651-981941;981991-982149;982198-982382;982430-982566;982627-982736;982832-982921;983311-983442;983500-983607;983663-983787;983835-983877;983998-984099;
33943M	scaffold_3	-	564009-564252;564467-564643;564702-564865;564968-565021;565087-565209;565273-565564;565619-565627;	564051-564252;564467-564643;564702-564865;565072-565206;565273-565500;
33943M	scaffold_3	-	564009-564252;564467-564638;564702-564865;564968-565021;565097-565206;565273-565705;	564051-564252;564467-564643;564702-564865;565072-565206;565273-565500;
33943M	scaffold_3	-	564009-564252;564467-564643;564702-564865;564968-565021;565087-565206;565273-565705;	564051-564252;564467-564643;564702-564865;565072-565206;565273-565500;
33943M	scaffold_3	-	563920-563954;564006-564252;564467-564643;564702-564865;564968-565021;565097-565206;565273-565705;	564051-564252;564467-564643;564702-564865;565072-565206;565273-565500;
65031M	scaffold_2	-	284938-285111;285145-286049;286151-286427;286479-286613;286670-286790;286842-286982;287054-287234;287296-287658;287718-287941;288027-288251;288306-289230;	286185-286427;286479-286613;286670-286790;286842-286982;287054-287234;287296-287509;
438805M	scaffold_4	-	1605418-1605796;1605860-1606014;1606064-1606114;1606182-1606481;1606536-1606628;1606690-1606756;1606816-1606889;1606948-1607029;1607099-1607202;1607261-1607320;1607393-1608032;1608479-1608514;1608546-1608757;1608790-1608883;1609205-1609509;	1605418-1605796;1605860-1606014;1606064-1606114;1606182-1606481;1606536-1606628;1606690-1606756;1606816-1606889;1606948-1607029;1607099-1607202;1607261-1607320;1607363-1608032;1608479-1608514;1608546-1608757;1608790-1608883;1609205-1609509;
438805M	scaffold_4	-	1606626-1606628;1606690-1606756;1606816-1606889;1606948-1607029;1607099-1607202;1607261-1607320;1607363-1608014;1608065-1608138;	1605418-1605796;1605860-1606014;1606064-1606114;1606182-1606481;1606536-1606628;1606690-1606756;1606816-1606889;1606948-1607029;1607099-1607202;1607261-1607320;1607363-1608032;1608479-1608514;1608546-1608757;1608790-1608883;1609205-1609509;
121195M	scaffold_64	+	168545-168763;168823-168928;168998-169144;169197-169244;169294-169374;169428-169542;169577-169683;169742-169853;169914-169960;170019-170483;	169016-169144;169197-169244;169294-169374;169428-169542;169577-169683;169742-169853;169914-169960;170019-170447;
121195M	scaffold_64	+	168545-168763;168823-168885;168998-169144;169197-169244;169294-169374;169428-169542;169577-169683;169742-169853;169914-169960;170019-170483;	169016-169144;169197-169244;169294-169374;169428-169542;169577-169683;169742-169853;169914-169960;170019-170447;
121195M	scaffold_64	+	167594-167635;169294-169374;169428-169542;169577-169683;169742-169853;169914-169960;170019-170483;	169016-169144;169197-169244;169294-169374;169428-169542;169577-169683;169742-169853;169914-169960;170019-170447;
270352M	scaffold_3	+	986931-986947;987002-987168;987228-987579;987692-987836;987944-988272;988357-988983;989045-989653;	987361-987579;987692-987836;987944-988272;988357-988983;989045-989653;
96933M	scaffold_18	-	2164682-2165059;2165334-2165448;2165501-2166195;2166256-2166346;2166411-2166578;2166633-2166743;2166805-2166864;2166922-2166963;2167019-2167204;2167256-2167357;2167412-2167414;	2165945-2166195;2166256-2166346;2166411-2166578;2166633-2166743;2166805-2166864;2166922-2166963;2167019-2167081;2167133-2167204;2167256-2167357;2167434-2167538;2167607-2167679;2167750-2167802;2167852-2167944;
96933M	scaffold_18	-	2164682-2165059;2165334-2165448;2165501-2166195;2166256-2166346;2166411-2166578;2166633-2166738;2166805-2166864;2166922-2166963;2167019-2167081;2167133-2167197;2167256-2167357;2167434-2167538;2167607-2167679;2167750-2167802;2167852-2167967;2168018-2168089;	2165945-2166195;2166256-2166346;2166411-2166578;2166633-2166743;2166805-2166864;2166922-2166963;2167019-2167081;2167133-2167204;2167256-2167357;2167434-2167538;2167607-2167679;2167750-2167802;2167852-2167944;
96933M	scaffold_18	-	2164682-2165059;2165334-2165448;2165501-2166195;2166256-2166346;2166411-2166578;2166633-2166743;2166805-2166864;2166922-2166963;2167019-2167081;2167133-2167204;2167256-2167357;2167434-2167538;2167607-2167679;2167750-2167802;2167852-2167967;2168018-2168061;2180871-2180882;	2165945-2166195;2166256-2166346;2166411-2166578;2166633-2166743;2166805-2166864;2166922-2166963;2167019-2167081;2167133-2167204;2167256-2167357;2167434-2167538;2167607-2167679;2167750-2167802;2167852-2167944;
96933M	scaffold_18	-	2164682-2165059;2165334-2165448;2165501-2166195;2166256-2166346;2166411-2166578;2166633-2166743;2166805-2166864;2166922-2166963;2167019-2167081;2167133-2167197;2167262-2167357;2167434-2167538;2167607-2167679;2167750-2167802;2167852-2167967;2168018-2168089;	2165945-2166195;2166256-2166346;2166411-2166578;2166633-2166743;2166805-2166864;2166922-2166963;2167019-2167081;2167133-2167204;2167256-2167357;2167434-2167538;2167607-2167679;2167750-2167802;2167852-2167944;
442643M	scaffold_26	+	169197-169721;169776-170228;170282-171080;171168-171216;171426-171463;171621-171767;171835-171900;171961-172024;172081-172171;172231-172318;172377-172505;172556-172629;172679-172777;172837-172902;172955-173050;173105-173176;173256-173366;173398-173446;173494-173585;173765-173845;173897-173962;174013-174057;174114-174236;174297-174410;174463-174546;174605-174726;174836-174914;	169197-169721;169776-170228;170282-171080;171168-171216;171426-171463;171621-171767;171835-171900;171961-172024;172081-172171;172231-172318;172377-172505;172556-172629;172679-172777;172837-172902;172955-173050;173105-173176;173256-173366;173398-173446;173494-173585;173765-173845;173897-173962;174013-174057;174114-174260;174297-174410;174463-174546;174605-174726;175084-175198;
442643M	scaffold_26	+	169197-169721;169776-170228;170282-171080;171168-171216;171426-171463;171535-171767;171835-171900;171961-172024;172081-172171;172231-172318;172377-172505;172556-172629;172679-172902;172955-173050;173105-173176;173256-173366;173398-173446;173494-173585;173765-173845;173897-173962;174013-174057;174114-174236;174297-174410;174463-174546;174605-174726;175084-175198;	169197-169721;169776-170228;170282-171080;171168-171216;171426-171463;171621-171767;171835-171900;171961-172024;172081-172171;172231-172318;172377-172505;172556-172629;172679-172777;172837-172902;172955-173050;173105-173176;173256-173366;173398-173446;173494-173585;173765-173845;173897-173962;174013-174057;174114-174260;174297-174410;174463-174546;174605-174726;175084-175198;
442643M	scaffold_26	+	169197-169721;169776-171373;171432-171463;171535-171767;171835-171900;171961-172024;172081-172171;172231-172318;172377-172505;172556-172629;172679-172777;172837-172902;172955-173050;173105-173176;173256-173345;173398-173446;173494-173585;173765-173845;173897-173962;174013-174057;174114-174260;174297-174410;174463-174546;174605-174726;174836-174914;	169197-169721;169776-170228;170282-171080;171168-171216;171426-171463;171621-171767;171835-171900;171961-172024;172081-172171;172231-172318;172377-172505;172556-172629;172679-172777;172837-172902;172955-173050;173105-173176;173256-173366;173398-173446;173494-173585;173765-173845;173897-173962;174013-174057;174114-174260;174297-174410;174463-174546;174605-174726;175084-175198;
442643M	scaffold_26	+	169197-169721;169776-170228;170282-171080;171168-171216;171426-171463;171621-171767;171835-171900;171961-172024;172081-172171;172231-172318;172377-172505;172556-172629;172679-172777;172837-172902;172955-173050;173105-173176;173256-173366;173398-173446;173494-173585;173765-173845;173897-173962;174013-174057;174114-174236;174297-174410;174463-174546;174605-174726;175084-175198;	169197-169721;169776-170228;170282-171080;171168-171216;171426-171463;171621-171767;171835-171900;171961-172024;172081-172171;172231-172318;172377-172505;172556-172629;172679-172777;172837-172902;172955-173050;173105-173176;173256-173366;173398-173446;173494-173585;173765-173845;173897-173962;174013-174057;174114-174260;174297-174410;174463-174546;174605-174726;175084-175198;
442643M	scaffold_26	+	169197-169721;169776-170228;170282-171080;171168-171216;171426-171463;171535-171767;171835-171900;171961-172024;172081-172171;172231-172318;172377-172505;172556-172629;172679-172777;172837-172902;172955-173050;173105-173176;173256-173366;173398-173446;173494-173585;173765-173845;173897-173962;174114-174236;174297-174410;174463-174726;174836-174914;	169197-169721;169776-170228;170282-171080;171168-171216;171426-171463;171621-171767;171835-171900;171961-172024;172081-172171;172231-172318;172377-172505;172556-172629;172679-172777;172837-172902;172955-173050;173105-173176;173256-173366;173398-173446;173494-173585;173765-173845;173897-173962;174013-174057;174114-174260;174297-174410;174463-174546;174605-174726;175084-175198;
69126M	scaffold_2	+	3142780-3143074;3143146-3143246;3143307-3143425;3143492-3143739;	3142921-3143078;3143132-3143246;3143307-3143425;3143492-3143558;
89153M	scaffold_10	-	2140061-2140573;2140708-2140933;2141027-2141105;2141188-2141277;2141349-2141612;2142453-2142605;2142843-2143167;2143296-2143782;	2140488-2140587;2140708-2140933;2141027-2141105;2141188-2141277;2141349-2141612;2142453-2142605;2142843-2143167;2143296-2143453;
89153M	scaffold_10	-	2140061-2140587;2140708-2140933;2141027-2141105;2141187-2141277;2141349-2141612;2142453-2142605;2142843-2143167;2143296-2143782;	2140488-2140587;2140708-2140933;2141027-2141105;2141188-2141277;2141349-2141612;2142453-2142605;2142843-2143167;2143296-2143453;
89153M	scaffold_10	-	2140061-2140587;2140708-2140933;2141027-2141105;2141188-2141277;2141349-2141612;2142843-2143167;2143296-2143785;	2140488-2140587;2140708-2140933;2141027-2141105;2141188-2141277;2141349-2141612;2142453-2142605;2142843-2143167;2143296-2143453;
89153M	scaffold_10	-	2140061-2140587;2140708-2140933;2141027-2141105;2141184-2141277;2141349-2141612;2142453-2142605;2142843-2143167;2143296-2143785;	2140488-2140587;2140708-2140933;2141027-2141105;2141188-2141277;2141349-2141612;2142453-2142605;2142843-2143167;2143296-2143453;
170713M	scaffold_12	+	1810946-1813576;1813627-1813686;1813753-1813844;1813909-1814004;1814079-1814133;1814186-1814502;1814557-1814643;1814690-1817898;	1810946-1813576;1813627-1813686;1813753-1813844;1813909-1814004;1814053-1814154;1814216-1814254;1814302-1814502;1814557-1814643;1814690-1817898;1813337-1813576;1813627-1813686;1813753-1813844;1813909-1814004;1814053-1814154;1814216-1814254;1814302-1814502;1814557-1814643;1814690-1815440;
170713M	scaffold_12	+	1810946-1813576;1813627-1813686;1813741-1813844;1813909-1814004;1814079-1814133;1814186-1814502;1814557-1814643;1814690-1817898;	1810946-1813576;1813627-1813686;1813753-1813844;1813909-1814004;1814053-1814154;1814216-1814254;1814302-1814502;1814557-1814643;1814690-1817898;1813337-1813576;1813627-1813686;1813753-1813844;1813909-1814004;1814053-1814154;1814216-1814254;1814302-1814502;1814557-1814643;1814690-1815440;
170713M	scaffold_12	+	1811005-1813686;1813741-1813844;1813909-1814004;1814053-1814154;1814216-1814254;1814302-1814502;1814557-1814643;1814690-1817898;	1810946-1813576;1813627-1813686;1813753-1813844;1813909-1814004;1814053-1814154;1814216-1814254;1814302-1814502;1814557-1814643;1814690-1817898;1813337-1813576;1813627-1813686;1813753-1813844;1813909-1814004;1814053-1814154;1814216-1814254;1814302-1814502;1814557-1814643;1814690-1815440;
76115M	scaffold_1	-	5876238-5876655;5876711-5876821;5876887-5876972;5877034-5877085;5877149-5877247;5877297-5877431;5877496-5877634;5877730-5877922;5878005-5878096;5878179-5878204;	5876474-5876556;5876607-5876655;5876711-5876816;5877135-5877247;5877297-5877431;5877496-5877634;5877730-5877922;5878005-5878200;
76115M	scaffold_1	-	5876238-5876556;5876607-5876655;5876711-5876821;5876887-5876972;5877034-5877085;5877149-5877247;5877297-5877431;5877496-5877634;5877730-5877922;5878005-5878115;5878179-5878200;	5876474-5876556;5876607-5876655;5876711-5876816;5877135-5877247;5877297-5877431;5877496-5877634;5877730-5877922;5878005-5878200;
76115M	scaffold_1	-	5876238-5876556;5876607-5876655;5876711-5876821;5876887-5876972;5877034-5877064;5877149-5877247;5877297-5877431;5877496-5877634;5877730-5877922;5878005-5878200;	5876474-5876556;5876607-5876655;5876711-5876816;5877135-5877247;5877297-5877431;5877496-5877634;5877730-5877922;5878005-5878200;
173103M	scaffold_20	+	1300094-1300214;1300279-1300456;1300593-1300769;1300836-1300986;1301038-1301358;1301416-1301562;1301621-1301801;1301862-1302253;1302307-1302445;1302500-1302702;1302765-1302944;1302995-1303549;1303609-1304208;1304268-1304729;	1300094-1300214;1300279-1300456;1300593-1300769;1300836-1301011;1301066-1301358;1301416-1301562;1301621-1301801;1301862-1302253;1302307-1302445;1302500-1302702;1302765-1302944;1302995-1303549;1303609-1304208;1304268-1304729;
173103M	scaffold_20	+	1300062-1300214;1300279-1300456;1300593-1300769;1300836-1301011;1301066-1301358;1301416-1301562;1301621-1301801;1301862-1302253;1302307-1302445;1302500-1302708;1302765-1302944;1302995-1303549;1303609-1304208;1304268-1304729;	1300094-1300214;1300279-1300456;1300593-1300769;1300836-1301011;1301066-1301358;1301416-1301562;1301621-1301801;1301862-1302253;1302307-1302445;1302500-1302702;1302765-1302944;1302995-1303549;1303609-1304208;1304268-1304729;
173103M	scaffold_20	+	1300094-1300214;1300279-1300456;1300593-1300769;1300836-1300986;1301038-1301358;1301416-1301562;1301621-1301801;1301862-1302253;1302307-1302445;1302500-1302708;1302765-1302944;1302995-1303549;1303609-1304208;1304268-1304729;	1300094-1300214;1300279-1300456;1300593-1300769;1300836-1301011;1301066-1301358;1301416-1301562;1301621-1301801;1301862-1302253;1302307-1302445;1302500-1302702;1302765-1302944;1302995-1303549;1303609-1304208;1304268-1304729;
230254M	scaffold_4	+	55706-56051;56117-56194;56253-56369;56421-56450;56517-56543;56670-56777;56832-56876;56924-57036;57090-57156;57206-57272;57327-57424;57472-57651;57716-57926;57974-58238;58299-58353;58412-58722;	55890-56051;56117-56214;56253-56369;56421-56450;56517-56518;56614-56662;56696-56777;56832-56876;56924-57036;57090-57156;57206-57272;57327-57424;57472-57651;57716-57926;57974-58238;58299-58353;58412-58573;58621-58722;
83946M	scaffold_6	-	3071086-3071471;3071518-3071878;3072014-3072095;	3071086-3071471;3071518-3071626;
106158M	scaffold_32	+	1766381-1766671;1766715-1766792;1766838-1766980;1767037-1767107;1780093-1780200;1780262-1780354;1780419-1780419;	1766381-1766671;1766715-1766792;1766838-1766980;1767037-1767107;1767150-1767257;1767317-1767409;1767474-1767544;
431083M	scaffold_144	+	233608-235350;235561-238610;238680-238767;238859-238931;239224-240716;	237076-238610;238680-238767;238859-238931;239224-240716;
431083M	scaffold_144	+	233608-235375;235441-236295;236385-238767;238859-238931;239224-240716;	237076-238610;238680-238767;238859-238931;239224-240716;
74672M	scaffold_0	-	4176930-4177049;4177129-4177258;4177335-4177395;4177470-4177594;4177664-4177734;4177802-4177950;	4177224-4177395;4177470-4177594;4177664-4177734;4177802-4177874;
74672M	scaffold_0	-	4176930-4177395;4177664-4177734;4177802-4177914;	4177224-4177395;4177470-4177594;4177664-4177734;4177802-4177874;
406998M	scaffold_6	+	1593918-1594091;1594149-1595026;1595341-1595712;1595768-1596098;	1594058-1594091;1594149-1595026;1595341-1595439;
115310M	scaffold_51	+	886667-886728;886782-886887;886949-887013;887077-887178;887232-887305;887357-887373;887429-887498;887553-887589;887657-887704;887751-887809;887865-887896;887948-888053;888107-888227;888276-888339;888388-888671;	887082-887178;887232-887305;887357-887373;887429-887498;887553-887589;887657-887704;887751-887809;887865-887896;887948-888053;888107-888227;888276-888339;888388-888517;
230127M	scaffold_2	+	2205244-2205314;2205371-2205401;2205455-2205540;2205641-2205747;2205807-2205856;2205913-2205986;2206063-2206270;	2205702-2205747;2205807-2205856;2205904-2205986;2206063-2206177;
230127M	scaffold_2	+	2205256-2205314;2205371-2205401;2205455-2205536;2205641-2205747;2205807-2205856;2205913-2205986;2206063-2206270;	2205702-2205747;2205807-2205856;2205904-2205986;2206063-2206177;
407276M	scaffold_6	+	3347491-3347657;3347806-3347879;3347935-3348259;3348327-3349492;3349533-3349845;3349898-3350317;3350729-3350837;3351082-3351462;	3347565-3347657;3347806-3347879;3347935-3348259;3348327-3349492;3349533-3349829;3349913-3350317;3350729-3350837;3351082-3351462;
407276M	scaffold_6	+	3347503-3347657;3347806-3347879;3347935-3348259;3365911-3367076;3367117-3367435;3367494-3368687;	3347565-3347657;3347806-3347879;3347935-3348259;3348327-3349492;3349533-3349829;3349913-3350317;3350729-3350837;3351082-3351462;
428898M	scaffold_108	+	465492-465510;465665-465867;465983-466045;466086-466323;466380-466661;	465492-465510;465665-465867;465983-466045;466086-466184;
428898M	scaffold_108	+	465188-465208;465289-465510;465618-465867;465922-466045;466205-466461;466570-466661;	465492-465510;465665-465867;465983-466045;466086-466184;
428898M	scaffold_108	+	465131-465510;465619-465867;465922-466045;466205-466323;466380-466661;	465492-465510;465665-465867;465983-466045;466086-466184;
428898M	scaffold_108	+	465131-465208;465289-465510;465665-465867;465922-466045;466205-466323;466380-466461;466570-466661;	465492-465510;465665-465867;465983-466045;466086-466184;
441817M	scaffold_19	-	1066655-1066737;1066804-1066889;1066951-1067165;1067218-1067321;1067383-1067465;1067516-1067605;1067926-1067974;	1066655-1066737;1066804-1066889;1066951-1067165;1067218-1067321;1067383-1067465;1067516-1067605;1068685-1068833;1068894-1068991;1069131-1069280;1069338-1069365;1070663-1071027;1071229-1071337;1071587-1071769;
441817M	scaffold_19	-	1066655-1066737;1066803-1066889;1066951-1067165;1067218-1067321;1067383-1067465;1067516-1067605;1067661-1067751;	1066655-1066737;1066804-1066889;1066951-1067165;1067218-1067321;1067383-1067465;1067516-1067605;1068685-1068833;1068894-1068991;1069131-1069280;1069338-1069365;1070663-1071027;1071229-1071337;1071587-1071769;
441817M	scaffold_19	-	1066655-1066737;1066804-1066889;1066951-1067165;1067231-1067321;1067383-1067465;1067516-1067605;1067926-1067969;	1066655-1066737;1066804-1066889;1066951-1067165;1067218-1067321;1067383-1067465;1067516-1067605;1068685-1068833;1068894-1068991;1069131-1069280;1069338-1069365;1070663-1071027;1071229-1071337;1071587-1071769;
441817M	scaffold_19	-	1066655-1066737;1066804-1066889;1066951-1067165;1067218-1067321;1067383-1067465;1067516-1067605;1067661-1067776;	1066655-1066737;1066804-1066889;1066951-1067165;1067218-1067321;1067383-1067465;1067516-1067605;1068685-1068833;1068894-1068991;1069131-1069280;1069338-1069365;1070663-1071027;1071229-1071337;1071587-1071769;
111096M	scaffold_41	-	298951-299195;299271-299309;299379-299435;299500-299648;299703-300879;301138-301627;	299873-300879;301138-301627;
410432M	scaffold_12	-	2481264-2481883;2482017-2482108;2482169-2482212;2482274-2483044;2483103-2483189;2483244-2483390;2483458-2483751;2483803-2484040;	2482923-2483036;2483103-2483189;2483244-2483390;2483458-2483694;
117460M	scaffold_56	-	350109-352398;352627-353008;	351184-351638;351966-352398;352627-352851;
117460M	scaffold_56	-	347446-347713;347769-351638;351966-352398;352627-352981;	351184-351638;351966-352398;352627-352851;
117460M	scaffold_56	-	347446-347713;347769-351638;351966-353008;	351184-351638;351966-352398;352627-352851;
443883M	scaffold_37	-	1108972-1109505;1109559-1110485;1110554-1110819;1110876-1111184;1111248-1111398;1111455-1111509;1111561-1111756;1111815-1112052;1112118-1112336;1112393-1112917;1112975-1113047;1113110-1113399;1113465-1113593;	1112741-1112917;1112975-1113047;1113110-1113399;1113465-1113593;
232047M	scaffold_21	+	662553-662686;662737-662865;662931-662975;663034-663169;663254-663312;663365-663457;663521-663546;663603-663783;663845-664012;664067-664239;664308-664393;664450-664546;664609-664863;664944-665120;	662583-662686;663845-664012;664067-664239;664308-664393;664442-664546;664588-664707;
232047M	scaffold_21	+	662553-662686;662737-662865;662931-662975;663034-663169;663254-663312;663365-663457;663521-663783;663845-664012;664067-664239;664308-664391;664447-664546;664609-664863;664944-665120;	662583-662686;663845-664012;664067-664239;664308-664393;664442-664546;664588-664707;
232047M	scaffold_21	+	662553-662686;662737-662865;662931-662975;663034-663203;663254-663312;663365-663457;663521-663546;663603-663783;663845-664012;664067-664239;664308-664546;664609-664863;664944-665120;	662583-662686;663845-664012;664067-664239;664308-664393;664442-664546;664588-664707;
114141M	scaffold_47	-	178324-178612;178664-178912;179031-179204;179275-179340;179394-179459;179521-180701;180789-180873;180924-181415;	179239-179340;179394-179459;179521-179610;
440620M	scaffold_11	+	2202273-2202672;2202756-2202877;2202938-2203032;2203088-2203126;2203184-2203293;2203347-2203405;2203463-2203533;2203584-2203953;2204005-2204080;2204137-2204233;2204291-2204381;2204430-2204591;2204647-2204826;2204882-2205004;2205067-2205150;2205207-2205391;2205453-2205591;2205655-2205729;2205797-2205967;2206030-2206874;2206936-2207139;2207191-2207221;	2202461-2202672;2202756-2202877;2202938-2203032;2203088-2203126;2203184-2203260;2203347-2203405;2203463-2203533;2203584-2203745;2203795-2203953;2204005-2204080;2204137-2204233;2204291-2204381;2204430-2204591;2204647-2204826;2204882-2205004;2205067-2205150;2205207-2205391;2205453-2205591;2205655-2205729;2205797-2205988;2206030-2206874;2206936-2207139;2207191-2207221;
440620M	scaffold_11	+	2202040-2202672;2202756-2202877;2202938-2203032;2203088-2203126;2203184-2203293;2203347-2203405;2203463-2203533;2203584-2203745;2203806-2203953;2204005-2204080;2204137-2204233;2204291-2204591;2204647-2204826;2204882-2205004;2205067-2205150;2205207-2205391;2205453-2205591;2205655-2205729;2205797-2205988;2206030-2206874;2206936-2207139;2207191-2207221;	2202461-2202672;2202756-2202877;2202938-2203032;2203088-2203126;2203184-2203260;2203347-2203405;2203463-2203533;2203584-2203745;2203795-2203953;2204005-2204080;2204137-2204233;2204291-2204381;2204430-2204591;2204647-2204826;2204882-2205004;2205067-2205150;2205207-2205391;2205453-2205591;2205655-2205729;2205797-2205988;2206030-2206874;2206936-2207139;2207191-2207221;
440620M	scaffold_11	+	2202874-2202877;2202933-2203032;2203088-2203126;2203184-2203293;2203347-2203533;2203584-2203745;2203795-2203953;2204005-2204080;2204137-2204233;2204291-2204381;2204430-2204591;2204647-2204826;2204882-2205004;2205067-2205150;2205207-2205391;2205453-2205591;2205655-2205729;2205797-2205967;2206030-2206874;2206936-2207139;2207191-2207221;	2202461-2202672;2202756-2202877;2202938-2203032;2203088-2203126;2203184-2203260;2203347-2203405;2203463-2203533;2203584-2203745;2203795-2203953;2204005-2204080;2204137-2204233;2204291-2204381;2204430-2204591;2204647-2204826;2204882-2205004;2205067-2205150;2205207-2205391;2205453-2205591;2205655-2205729;2205797-2205988;2206030-2206874;2206936-2207139;2207191-2207221;
440620M	scaffold_11	+	2202039-2202672;2202756-2202877;2202938-2203032;2203088-2203126;2203184-2203260;2203347-2203405;2203463-2203533;2203584-2203745;2203795-2203953;2204005-2204080;2204137-2204233;2204291-2204381;2204442-2204591;2204647-2204826;2204882-2205004;2205067-2205150;2205207-2205391;2205453-2205591;2205655-2205729;2205797-2205988;2206030-2206874;2206936-2207139;2207191-2207221;	2202461-2202672;2202756-2202877;2202938-2203032;2203088-2203126;2203184-2203260;2203347-2203405;2203463-2203533;2203584-2203745;2203795-2203953;2204005-2204080;2204137-2204233;2204291-2204381;2204430-2204591;2204647-2204826;2204882-2205004;2205067-2205150;2205207-2205391;2205453-2205591;2205655-2205729;2205797-2205988;2206030-2206874;2206936-2207139;2207191-2207221;
440620M	scaffold_11	+	2202040-2202672;2202756-2202877;2202938-2203032;2203088-2203126;2203184-2203260;2203347-2203405;2203463-2203533;2203584-2203745;2203795-2203953;2204005-2204080;2204137-2204233;2204291-2204381;2204430-2204591;2204647-2204826;2204882-2205004;2205067-2205150;2205207-2205391;2205453-2205591;2205655-2205729;2205797-2205967;2206030-2206874;2206936-2207139;2207191-2207221;	2202461-2202672;2202756-2202877;2202938-2203032;2203088-2203126;2203184-2203260;2203347-2203405;2203463-2203533;2203584-2203745;2203795-2203953;2204005-2204080;2204137-2204233;2204291-2204381;2204430-2204591;2204647-2204826;2204882-2205004;2205067-2205150;2205207-2205391;2205453-2205591;2205655-2205729;2205797-2205988;2206030-2206874;2206936-2207139;2207191-2207221;
113735M	scaffold_47	-	284855-285115;285172-285375;285438-285788;285850-286155;286233-286406;286460-287676;287752-287839;287901-288023;288084-288231;288294-288457;288511-288663;288715-290744;290830-291151;291208-292111;	284936-285115;285172-285375;285438-285788;285850-286155;286233-286406;286460-286750;
113735M	scaffold_47	-	284855-285115;285172-285375;285438-285788;285850-286140;286200-286406;286460-287676;287752-287839;287901-288023;288084-288231;288294-288457;288511-288663;288715-290744;290830-291151;291208-292111;	284936-285115;285172-285375;285438-285788;285850-286155;286233-286406;286460-286750;
438760M	scaffold_4	+	992456-994693;994770-996390;996481-996760;996892-996946;	996278-996390;996481-996760;996892-996946;
125835M	scaffold_80	-	787484-787883;787947-788121;788210-788283;788340-788393;788455-788529;788585-788708;788764-788819;788873-788937;788986-789074;789125-789785;789864-790008;	787648-787883;787947-788114;788203-788283;788340-788393;788455-788529;788585-788723;788764-788822;788873-788937;788986-789074;789125-789785;789864-789928;
125835M	scaffold_80	-	787484-787883;787947-788121;788210-788393;788455-788529;788585-788708;788764-788822;788877-788937;788986-789074;789125-789785;789864-789970;	787648-787883;787947-788114;788203-788283;788340-788393;788455-788529;788585-788723;788764-788822;788873-788937;788986-789074;789125-789785;789864-789928;
77240M	scaffold_1	+	5035655-5035895;5035978-5036102;5036165-5036244;5036310-5036440;5036489-5036571;5036632-5036747;5036810-5036922;5036972-5037234;5037286-5037402;5037455-5037617;	5035965-5036102;5036165-5036244;5036310-5036440;5036489-5036571;5036632-5036702;5036810-5036922;5036972-5037060;
445076M	scaffold_52	-	194521-194732;194796-194948;195009-195089;195149-195259;195306-195348;195410-195475;195532-195619;195661-195971;196023-196241;196339-196586;196655-196920;197101-197155;197374-197478;	194521-194732;194796-194948;195009-195089;195149-195259;195306-195348;195410-195475;195532-195619;195661-195842;
445076M	scaffold_52	-	194521-194732;194796-194948;195009-195089;195149-195259;195306-195348;195410-195475;195532-195600;195661-195971;196023-196241;196339-196344;	194521-194732;194796-194948;195009-195089;195149-195259;195306-195348;195410-195475;195532-195619;195661-195842;
445076M	scaffold_52	-	194521-194732;194796-194948;195009-195089;195149-195259;195306-195348;195410-195475;195532-195619;195661-195971;196023-196262;196339-196586;196655-196920;197101-197149;197374-197375;	194521-194732;194796-194948;195009-195089;195149-195259;195306-195348;195410-195475;195532-195619;195661-195842;
445076M	scaffold_52	-	194521-194732;194796-194948;195009-195089;195149-195259;195306-195348;195410-195475;195532-195626;195682-195685;	194521-194732;194796-194948;195009-195089;195149-195259;195306-195348;195410-195475;195532-195619;195661-195842;
445076M	scaffold_52	-	194521-194732;194796-194948;195009-195089;195149-195259;195306-195348;195410-195475;195532-195619;195661-195971;196023-196262;196339-196586;196655-196920;197101-197150;197374-197374;	194521-194732;194796-194948;195009-195089;195149-195259;195306-195348;195410-195475;195532-195619;195661-195842;
425341M	scaffold_73	-	727983-728915;729022-729115;729324-729521;	728208-728515;728736-728915;729022-729115;729324-729521;
419277M	scaffold_41	+	1533819-1534694;1534779-1534994;1535045-1535152;1535204-1535386;1535436-1535642;1535708-1535926;1535993-1536134;1536595-1536617;1536692-1536832;1536889-1537065;1537119-1537235;1537284-1537334;1537389-1537460;1537514-1537609;1537793-1537854;1537977-1538127;	1533900-1534694;1534779-1534994;1535045-1535152;1535204-1535386;1535436-1535610;1535718-1535926;1535993-1536134;1536595-1536617;1536692-1536832;1536889-1537065;1537119-1537235;1537284-1537334;1537389-1537460;1537514-1537609;1537793-1537854;1537977-1538127;
419277M	scaffold_41	+	1533820-1534694;1534779-1534994;1535045-1535152;1535204-1535386;1535436-1535642;1535708-1535926;1535993-1536375;	1533900-1534694;1534779-1534994;1535045-1535152;1535204-1535386;1535436-1535610;1535718-1535926;1535993-1536134;1536595-1536617;1536692-1536832;1536889-1537065;1537119-1537235;1537284-1537334;1537389-1537460;1537514-1537609;1537793-1537854;1537977-1538127;
4662M	scaffold_3	-	4031152-4031625;4033579-4034033;	4033026-4033367;4033579-4033800;
4662M	scaffold_3	-	4031152-4033382;4033579-4034039;	4033026-4033367;4033579-4033800;
28262M	scaffold_21	+	1183778-1184484;1184581-1184982;1185080-1186225;1186366-1186452;1186537-1186602;1187022-1187084;1187491-1188244;	1186390-1186452;1186537-1186636;1187567-1187673;
28262M	scaffold_21	+	1183777-1184484;1184581-1184982;1185080-1185779;1186079-1186225;1186366-1186452;1186537-1186602;1187022-1187084;1187491-1188244;	1186390-1186452;1186537-1186636;1187567-1187673;
28262M	scaffold_21	+	1183778-1185779;1186079-1186225;1186387-1186452;1186537-1186603;1187022-1187084;1187491-1188244;	1186390-1186452;1186537-1186636;1187567-1187673;
28262M	scaffold_21	+	1183777-1185779;1186079-1186225;1186387-1186452;1186537-1186602;1187022-1187084;1187491-1188244;	1186390-1186452;1186537-1186636;1187567-1187673;
137638M	scaffold_173	+	23007-23040;23094-23770;23845-23940;24005-24214;24281-24601;24656-24836;24890-25393;25546-26847;26910-27077;27135-27300;27354-27464;27518-27705;27767-27891;27938-28097;28160-28542;29178-29668;29909-30015;30090-31808;31863-32036;32097-32222;32268-32348;32424-32477;32530-32620;32706-32776;32865-32934;33024-33076;33141-33234;33293-33390;33453-33551;	32085-32222;32268-32348;32424-32477;32530-32620;32706-32776;32865-32934;33024-33076;33141-33234;33293-33390;33453-33551;
438753M	scaffold_4	-	926925-927841;928037-928166;928230-928315;928369-928471;928530-928608;928659-928750;928802-928890;928947-929027;929100-929214;929270-929548;929738-930483;930550-930619;930682-930747;930809-930921;930975-931164;931225-931436;931500-931791;931881-932024;932078-932104;932181-933098;933155-933616;933673-933822;933873-934152;934211-934359;934390-934568;934627-935099;935163-935241;935297-935399;935453-…	932508-933098;933155-933616;933673-933822;933873-934152;934211-934359;934390-934568;934627-935099;935163-935241;935297-935399;935453-935496;935556-935763;
441966M	scaffold_20	-	1248749-1248896;1248962-1249076;1249137-1249180;1249257-1249450;1249499-1249537;1249668-1249733;1250270-1250340;1250405-1250675;1250752-1251555;1251612-1251753;1251808-1251846;1252016-1252099;1252395-1253528;1253580-1253683;1253750-1253960;1254106-1254254;1254553-1254685;	1248749-1248896;1248962-1249076;1249137-1249180;1249257-1249450;1249499-1249537;1249668-1249733;1250270-1250340;1250405-1250675;1250752-1251555;1251612-1251650;1251820-1252099;1252395-1252718;
441966M	scaffold_20	-	1248749-1248896;1248962-1249076;1249137-1249180;1249257-1249450;1249499-1249537;1249668-1249733;1250270-1250340;1250405-1250675;1250752-1251555;1251612-1251753;1251808-1251846;1252016-1252099;1252395-1253683;1253750-1253960;1254106-1254500;	1248749-1248896;1248962-1249076;1249137-1249180;1249257-1249450;1249499-1249537;1249668-1249733;1250270-1250340;1250405-1250675;1250752-1251555;1251612-1251650;1251820-1252099;1252395-1252718;
441966M	scaffold_20	-	1248749-1248896;1248962-1249076;1249137-1249180;1249257-1249450;1249499-1249537;1249668-1249733;1250270-1250340;1250405-1250675;1250752-1251555;1251612-1251650;1251820-1251846;1252016-1252099;1252395-1253683;1253750-1253960;1254106-1254500;	1248749-1248896;1248962-1249076;1249137-1249180;1249257-1249450;1249499-1249537;1249668-1249733;1250270-1250340;1250405-1250675;1250752-1251555;1251612-1251650;1251820-1252099;1252395-1252718;
441966M	scaffold_20	-	1248749-1248896;1248962-1249076;1249137-1249180;1249257-1249450;1249499-1249537;1249668-1249733;1250270-1250340;1250405-1250675;1250752-1251555;1251612-1251754;1251808-1251846;1252016-1252099;1252395-1253528;1253580-1253683;1253750-1253960;1254106-1254254;1254465-1254685;	1248749-1248896;1248962-1249076;1249137-1249180;1249257-1249450;1249499-1249537;1249668-1249733;1250270-1250340;1250405-1250675;1250752-1251555;1251612-1251650;1251820-1252099;1252395-1252718;
441966M	scaffold_20	-	1248749-1248896;1248962-1249076;1249137-1249180;1249257-1249450;1249499-1249537;1249668-1249733;1250270-1250340;1250405-1250675;1250752-1251555;1251612-1251751;1251808-1251846;1252016-1252099;1252395-1253683;1253750-1253960;1254106-1254254;1254465-1254685;	1248749-1248896;1248962-1249076;1249137-1249180;1249257-1249450;1249499-1249537;1249668-1249733;1250270-1250340;1250405-1250675;1250752-1251555;1251612-1251650;1251820-1252099;1252395-1252718;
445106M	scaffold_52	+	720154-720335;720399-721945;754263-755498;	720154-720335;720399-720577;720663-723181;
71798M	scaffold_30	+	161860-162547;162601-162713;162774-162947;163251-163718;163772-166709;	162765-162947;163251-163655;
169724M	scaffold_10	-	639474-639680;639736-639899;639950-640203;640258-640601;640652-640758;640807-641125;641176-641257;641311-641879;641931-642008;642068-642142;642196-642730;642809-642946;643009-643166;643239-643803;	639474-639680;639736-639899;639950-640203;640258-640601;640652-640758;640807-640983;641030-641125;641176-641257;641940-642008;642068-642142;642482-642730;642809-642946;643009-643166;643239-643293;
169724M	scaffold_10	-	639474-639680;639736-639899;639950-640203;640258-640601;640652-640758;640807-640983;641046-641125;641176-641257;641311-641725;641778-641879;641931-642008;642066-642142;642196-642730;642809-642946;643009-643166;643239-643806;	639474-639680;639736-639899;639950-640203;640258-640601;640652-640758;640807-640983;641030-641125;641176-641257;641940-642008;642068-642142;642482-642730;642809-642946;643009-643166;643239-643293;
169724M	scaffold_10	-	639474-639680;639736-639899;639950-640203;640258-640601;640652-640758;640807-640983;641030-641125;641176-641257;641311-641635;641696-641725;641778-641879;641931-642008;642068-642127;642196-642730;642809-642946;643009-643166;643239-643650;	639474-639680;639736-639899;639950-640203;640258-640601;640652-640758;640807-640983;641030-641125;641176-641257;641940-642008;642068-642142;642482-642730;642809-642946;643009-643166;643239-643293;
169724M	scaffold_10	-	639474-639680;639736-639899;639950-640203;640258-640601;640652-640758;640807-640983;641030-641125;641176-641257;641311-641860;641931-642008;642068-642142;642196-642730;642809-642946;643009-643166;643239-643406;643469-643655;	639474-639680;639736-639899;639950-640203;640258-640601;640652-640758;640807-640983;641030-641125;641176-641257;641940-642008;642068-642142;642482-642730;642809-642946;643009-643166;643239-643293;
81473M	scaffold_4	-	2671728-2673898;2673963-2674082;2674137-2674173;2674251-2674328;2674389-2674487;2674538-2674579;2674639-2676599;2676668-2677472;2677537-2679223;2679287-2680710;2680787-2681409;2681698-2682869;	2679322-2680597;2680647-2680732;2680835-2681409;2681698-2682370;
418780M	scaffold_39	-	1366722-1367030;1367092-1367757;1368262-1368912;	1366935-1367030;1367092-1367440;1367690-1367757;1368262-1368912;
97396M	scaffold_19	-	1436715-1436897;1436994-1437047;1437111-1437852;	1436715-1436897;1436994-1437047;
230176M	scaffold_3	-	414376-415072;415123-415314;415365-415564;415642-415755;415814-415950;416011-416121;416792-417044;417110-417208;417292-418294;	414910-415056;415086-415314;415365-415564;415642-415755;415814-415950;416011-416121;416792-417044;417110-417208;417292-417588;
57616M	scaffold_40	-	80609-81088;81168-81421;81482-81899;81967-82194;82259-82336;82389-82595;82657-82742;82797-83496;	81488-81832;81967-82194;82259-82351;
29750M	scaffold_44	-	1299882-1299960;1300037-1300088;1318708-1318776;1318832-1318975;	1299882-1299960;1300037-1300134;
38984M	scaffold_17	-	1648187-1648337;1648402-1648474;1648531-1648727;1648797-1648929;1648987-1649307;	1648201-1648337;1648402-1648474;1648531-1648623;
411103M	scaffold_14	+	1099378-1103737;1103811-1103968;1104074-1104476;1104580-1105347;	1101306-1103737;1103811-1103961;
405630M	scaffold_4	-	996995-997411;997468-997605;997665-997742;997810-997879;997957-998036;998088-998210;998271-998326;998490-998523;	997142-997251;997303-997411;997468-997605;997665-997742;997815-997901;997959-998036;998088-998210;998271-998326;998490-998523;
405630M	scaffold_4	-	996995-997411;997468-997605;997665-997742;997810-997901;997957-998036;998088-998210;998271-998326;998490-998523;	997142-997251;997303-997411;997468-997605;997665-997742;997815-997901;997959-998036;998088-998210;998271-998326;998490-998523;
405630M	scaffold_4	-	996995-997251;997303-997411;997468-997605;997665-997742;997815-997901;997959-998036;998088-998210;998271-998348;998418-998489;998575-998702;998762-998855;	997142-997251;997303-997411;997468-997605;997665-997742;997815-997901;997959-998036;998088-998210;998271-998326;998490-998523;
405630M	scaffold_4	-	996995-997251;997303-997411;997468-997605;997665-997742;997810-997901;997957-998036;998088-998348;998418-998489;998575-998702;998762-998862;	997142-997251;997303-997411;997468-997605;997665-997742;997815-997901;997959-998036;998088-998210;998271-998326;998490-998523;
405064M	scaffold_3	+	2372874-2373009;2373082-2373149;2373222-2373364;2373434-2373462;2373516-2373628;2373731-2373757;2373866-2373946;2374006-2376085;2376559-2376641;2376690-2376777;2376941-2377003;2377203-2377299;2377456-2377540;2377613-2377673;2377913-2378011;2378356-2378439;2378554-2378625;	2375924-2376085;2376559-2376641;2376690-2376777;2376941-2377003;2377203-2377299;2377456-2377540;2377613-2377673;2377913-2378011;2378356-2378439;2378554-2378625;
420706M	scaffold_47	+	1084956-1085054;1085098-1085162;1085613-1085697;1085741-1085802;1086021-1086360;1086418-1087259;1087318-1087587;	1084956-1085054;1085098-1085162;1085613-1085697;1085741-1085802;1086021-1086168;
89279M	scaffold_10	+	703977-704069;704163-704584;704644-705333;705401-705561;705633-705709;705774-705921;705971-706120;706172-706250;	705030-705333;705401-705561;705633-705709;705774-705921;705971-706150;
413362M	scaffold_20	+	1244988-1245634;1245695-1245805;1245843-1245934;1245985-1246044;1246095-1246155;1246243-1246322;1246373-1246496;1273628-1273747;1273928-1274025;1274122-1274148;	1245481-1245634;1245695-1245805;1245843-1245934;1245985-1246044;1246095-1246155;1246216-1246322;1246373-1246496;1246543-1246663;1246712-1246797;1246854-1246951;
413362M	scaffold_20	+	1243423-1245634;1245695-1245805;1245843-1245934;1245985-1246044;1246095-1246155;1246216-1246322;1246373-1246496;1273628-1273747;1273928-1274025;1274122-1274148;	1245481-1245634;1245695-1245805;1245843-1245934;1245985-1246044;1246095-1246155;1246216-1246322;1246373-1246496;1246543-1246663;1246712-1246797;1246854-1246951;
413362M	scaffold_20	+	1244988-1245634;1245695-1245805;1245843-1245934;1245985-1246044;1246095-1246155;1246216-1246322;1246373-1246496;1246543-1246663;1246712-1246797;1246854-1247143;1247225-1247368;1247548-1247741;1247802-1248096;1275211-1275683;	1245481-1245634;1245695-1245805;1245843-1245934;1245985-1246044;1246095-1246155;1246216-1246322;1246373-1246496;1246543-1246663;1246712-1246797;1246854-1246951;
413362M	scaffold_20	+	1243423-1245634;1245695-1245805;1245843-1245934;1245985-1246044;1246095-1246155;1246216-1246322;1246373-1246496;1246543-1246663;1246712-1246797;1246854-1247159;1247225-1247395;	1245481-1245634;1245695-1245805;1245843-1245934;1245985-1246044;1246095-1246155;1246216-1246322;1246373-1246496;1246543-1246663;1246712-1246797;1246854-1246951;
413362M	scaffold_20	+	1245397-1245634;1245695-1245805;1245843-1245934;1245985-1246044;1246095-1246155;1246216-1246322;1246373-1246496;1246543-1246663;1246712-1246797;1246854-1247148;1247225-1247395;	1245481-1245634;1245695-1245805;1245843-1245934;1245985-1246044;1246095-1246155;1246216-1246322;1246373-1246496;1246543-1246663;1246712-1246797;1246854-1246951;
413362M	scaffold_20	+	1245397-1245634;1245695-1245805;1245843-1245934;1245985-1246044;1246095-1246155;1246216-1246322;1246373-1246496;1246543-1246663;1246718-1246797;1273928-1274025;1274122-1274148;	1245481-1245634;1245695-1245805;1245843-1245934;1245985-1246044;1246095-1246155;1246216-1246322;1246373-1246496;1246543-1246663;1246712-1246797;1246854-1246951;
413950M	scaffold_22	-	625855-625864;689983-690065;690119-690265;690334-690404;690468-691004;	624466-624481;624547-624613;625307-625418;625501-625674;625729-625864;625918-626000;626058-626229;626270-626340;626405-626426;626548-626921;
413950M	scaffold_22	-	624466-624481;624547-624613;625307-625418;625501-625674;625729-625864;625918-626000;626058-626204;626270-626921;	624466-624481;624547-624613;625307-625418;625501-625674;625729-625864;625918-626000;626058-626229;626270-626340;626405-626426;626548-626921;
412625M	scaffold_18	+	1197348-1197731;1197788-1197850;1197910-1198017;1198076-1198139;1198193-1198314;1198368-1198480;1198543-1198713;	1197603-1197731;1197788-1197850;1197910-1198017;1198076-1198139;1198193-1198314;1198359-1198424;
412625M	scaffold_18	+	1197346-1197731;1197788-1197850;1197910-1198017;1198076-1198139;1198193-1198314;1198368-1198478;1198543-1198713;	1197603-1197731;1197788-1197850;1197910-1198017;1198076-1198139;1198193-1198314;1198359-1198424;
103932M	scaffold_28	+	180734-181146;181244-181330;181531-181791;182006-182167;182239-182292;182349-182495;182626-183144;	180964-181146;181244-181330;181531-181734;182006-182167;182230-182312;182330-182495;182626-182985;
89593M	scaffold_10	-	2689483-2689834;2690238-2690355;2690438-2691263;	2689483-2689801;2690238-2690355;2690438-2691110;
85149M	scaffold_6	+	799688-800471;800533-800796;800887-801140;801217-801239;	799920-800471;800533-800724;800887-801123;
85149M	scaffold_6	+	799688-800471;800533-800724;800887-801140;801226-801239;	799920-800471;800533-800724;800887-801123;
85149M	scaffold_6	+	799688-800471;800533-800796;800887-801140;801226-801239;	799920-800471;800533-800724;800887-801123;
425558M	scaffold_75	+	348228-348310;348383-348967;349049-349105;349215-349548;349683-349701;349770-350255;	348830-348971;349049-349105;349215-349548;349683-349701;349770-350255;
425558M	scaffold_75	+	348210-348310;348371-348971;349049-349105;349215-349548;349683-349701;349770-350255;	348830-348971;349049-349105;349215-349548;349683-349701;349770-350255;
89049M	scaffold_10	+	1793676-1793854;1793913-1794713;1794773-1796009;1796066-1796182;1796228-1796422;1796484-1796836;1796889-1797036;1797090-1797238;1797304-1797468;1797522-1797719;1797773-1798069;	1795275-1796009;1796066-1796182;1796228-1796422;1796484-1796720;1796768-1796836;1796886-1797036;1797090-1797271;1797304-1797468;1797522-1797728;1797773-1798069;
89049M	scaffold_10	+	1793676-1793854;1793913-1796009;1796066-1796182;1796228-1796422;1796484-1796720;1796768-1796836;1796889-1797036;1797090-1797271;1797304-1797468;1797522-1797719;1797773-1798069;	1795275-1796009;1796066-1796182;1796228-1796422;1796484-1796720;1796768-1796836;1796886-1797036;1797090-1797271;1797304-1797468;1797522-1797728;1797773-1798069;
167388M	scaffold_5	+	2882723-2882894;2882955-2883186;2883264-2883343;2883403-2883553;2883605-2883683;2883752-2883839;2883894-2883940;2883993-2884164;2884228-2884342;	2882774-2882894;2882955-2883186;2883264-2883343;2883403-2883553;2883605-2883683;2883743-2883839;2883894-2883940;2883993-2884164;2884228-2884342;
167388M	scaffold_5	+	2882774-2882894;2882955-2883186;2883264-2883343;2883403-2883553;2883605-2883683;2883752-2883839;2883894-2883940;2883993-2884164;2884247-2884342;	2882774-2882894;2882955-2883186;2883264-2883343;2883403-2883553;2883605-2883683;2883743-2883839;2883894-2883940;2883993-2884164;2884228-2884342;
123330M	scaffold_71	-	712597-713774;713850-713924;714251-714424;733060-733087;	713688-713774;713850-713924;714251-714415;
174773M	scaffold_26	-	1856080-1857073;1857132-1857275;1857335-1857581;1857635-1857712;1857764-1857825;1857880-1858695;1858748-1859671;1859724-1859816;1859873-1860241;1860297-1860393;1860474-1860699;1860757-1860831;1860882-1860933;1860988-1863975;1864052-1866443;1866507-1867073;1867124-1867534;1867598-1867684;1867752-1867870;1867934-1868207;1868262-1868388;1868440-1868687;1868747-1868869;1869004-1869450;1869510-1869783…	1869195-1869450;1869510-1869783;1869860-1870096;1870154-1870281;1870356-1870660;
174773M	scaffold_26	-	1859129-1859284;1859337-1859504;1859574-1859671;1859724-1859816;1859873-1860078;1860137-1860241;1860297-1860411;1860474-1860699;1860757-1860831;1860882-1860933;1860988-1863844;1863904-1863975;1864052-1864310;1864384-1864537;1864608-1866443;1866507-1867073;1867124-1867534;1867598-1867684;1867752-1867870;1867934-1868207;1868262-1868388;1868440-1868687;1868747-1868869;1869004-1869450;1869510-1869783…	1869195-1869450;1869510-1869783;1869860-1870096;1870154-1870281;1870356-1870660;
427525M	scaffold_91	-	654929-655403;655494-655665;655722-655862;655915-656035;656089-656222;656281-656430;656481-656600;656657-656698;	655501-655665;655722-655862;655915-656035;656089-656240;656281-656430;656481-656600;656657-656698;
235544M	scaffold_88	-	682120-682548;682615-682998;683138-683897;683965-684736;	682249-682548;682615-682998;683138-683356;
93746M	scaffold_14	-	88265-88527;88579-88647;88706-88916;88963-89314;89373-89603;	88312-88647;88706-88916;88963-89314;89373-89568;
446456M	scaffold_71	-	1-591;665-893;946-1103;1505-1576;1648-1673;1822-2000;2329-2381;2555-2635;2741-2812;2856-2955;3021-3291;	310-407;459-644;859-893;946-1103;1505-1576;1648-1673;1822-2000;2329-2381;2555-2635;2741-2812;2856-2955;3021-3291;
446456M	scaffold_71	-	1-644;859-893;946-1103;1505-1576;1648-1673;1822-2000;2329-2381;2452-2551;	310-407;459-644;859-893;946-1103;1505-1576;1648-1673;1822-2000;2329-2381;2555-2635;2741-2812;2856-2955;3021-3291;
72144M	scaffold_0	-	4075808-4076036;4076089-4076198;4076258-4076402;4076504-4076799;4076858-4076884;	4076089-4076198;4076237-4076402;4076504-4076674;
127582M	scaffold_87	+	604581-604786;604843-604938;605006-605080;605143-605253;605306-605397;605448-605532;605591-605988;	604595-604790;604847-604938;605006-605080;605143-605253;605306-605397;605448-605532;605591-605956;
405775M	scaffold_4	-	1812513-1813417;1813498-1813841;1814257-1814402;1814434-1814659;1814798-1814845;1814939-1815088;1815215-1815289;1815669-1815671;	1813411-1813455;1813809-1813895;1814257-1814402;1814434-1814659;1814798-1814845;1814939-1815088;1815215-1815289;1815669-1815671;
7686M	scaffold_3	-	2118402-2119094;2119164-2119224;2119305-2119415;2119465-2119558;2119617-2119689;2119771-2120038;	2119349-2119415;2119465-2119558;2119617-2119689;
90432M	scaffold_11	+	1869440-1870490;1870545-1870808;1870872-1871871;1871934-1872213;1872266-1872373;1872431-1872709;1872769-1872912;1872962-1873411;	1872079-1872213;1872266-1872373;1872431-1872709;1872769-1872912;1872962-1873150;
102887M	scaffold_26	-	331158-331634;331813-332140;	331333-331613;331813-331990;
413969M	scaffold_22	-	732532-733095;733159-733227;743990-744266;	732694-733095;733228-733809;
413969M	scaffold_22	-	732532-733095;743921-744266;	732694-733095;733228-733809;
413969M	scaffold_22	-	732532-733095;733159-733809;	732694-733095;733228-733809;
448256M	scaffold_113	+	485338-485756;486068-486879;486934-486976;487043-487143;487203-487347;487437-487526;487607-487772;	485338-485756;486068-486696;
448256M	scaffold_113	+	485338-485756;486068-486879;486936-486976;487043-487143;487203-487347;487437-487526;487607-487772;	485338-485756;486068-486696;
7735M	scaffold_6	+	2166795-2167125;2167195-2167272;2167323-2167951;	2167194-2167272;2167323-2167537;
8400M	scaffold_20	-	1677358-1677510;1677563-1677802;1677863-1678648;1678716-1678857;1678926-1679235;1679313-1679477;1679828-1679905;1679954-1679997;	1679321-1679477;1679828-1679905;1679954-1679997;
409141M	scaffold_10	+	217027-217080;217415-217543;217589-217637;217796-217859;277128-277206;277269-277384;277445-277592;277669-277738;277796-279274;279325-281332;	217027-217080;217415-217543;217589-217637;217796-217859;217895-217991;218051-218203;
409141M	scaffold_10	+	217027-217080;217415-217508;276349-276433;276493-276528;276585-276738;276793-276954;277011-277074;277128-277206;277269-277384;277445-277592;277669-277738;277796-279274;279325-280954;280991-281332;	217027-217080;217415-217543;217589-217637;217796-217859;217895-217991;218051-218203;
90697M	scaffold_11	+	2716574-2716755;2716831-2716962;2717022-2717277;2717323-2717433;2717505-2717623;2717714-2717818;2717889-2718088;2718168-2718282;2718357-2718594;	2716834-2716962;2717022-2717277;2717323-2717433;2717505-2717623;2717714-2717818;2717889-2718088;2718168-2718282;2718357-2718485;
93006M	scaffold_13	+	936314-936359;936441-936608;936661-936737;936795-936859;936919-937098;937168-937370;937425-937498;937569-937685;	936441-936614;936661-936737;936802-936859;936919-937098;937168-937255;937311-937498;937569-937685;
93006M	scaffold_13	+	936441-936614;936661-936737;936802-936859;936919-937098;937168-937255;937311-937370;937425-937498;937569-937685;	936441-936614;936661-936737;936802-936859;936919-937098;937168-937255;937311-937498;937569-937685;
93006M	scaffold_13	+	936314-936359;936441-936608;936661-936737;936802-936859;936919-937098;937168-937255;937311-937370;937425-937498;937569-937685;	936441-936614;936661-936737;936802-936859;936919-937098;937168-937255;937311-937498;937569-937685;
85628M	scaffold_7	-	2269895-2270332;2270407-2271594;2271649-2271700;2271757-2271796;2271848-2271983;2272038-2272159;2272226-2272567;2272618-2272797;2272858-2272963;2273042-2273091;2273152-2273305;2273388-2274098;	2271683-2271983;2272038-2272159;2272226-2272567;2272618-2272773;
170362M	scaffold_11	-	2041385-2041543;2041626-2041666;2041739-2041801;2041874-2041962;2042028-2042122;2042177-2042248;2042305-2042385;2042442-2042517;2042585-2042585;	2041397-2041543;2041626-2041666;2041739-2041801;2041874-2041962;2042028-2042122;2042177-2042248;2042305-2042385;2042442-2042531;2042585-2042686;2042742-2042827;2042880-2042968;2043021-2043139;2043229-2043300;2043353-2043430;2043495-2043594;2043658-2043797;
170362M	scaffold_11	-	2041385-2041543;2041626-2041666;2041739-2041801;2041874-2042122;2042177-2042249;2042305-2042385;2042442-2042531;2042585-2042686;2042742-2042831;2042884-2042968;2043021-2043139;2043229-2043300;2043353-2043430;2043495-2043594;2043658-2043820;	2041397-2041543;2041626-2041666;2041739-2041801;2041874-2041962;2042028-2042122;2042177-2042248;2042305-2042385;2042442-2042531;2042585-2042686;2042742-2042827;2042880-2042968;2043021-2043139;2043229-2043300;2043353-2043430;2043495-2043594;2043658-2043797;
170362M	scaffold_11	-	2041385-2041543;2041626-2041666;2041739-2041801;2041874-2041962;2042028-2042122;2042177-2042248;2042305-2042385;2042442-2042531;2042585-2042686;2042742-2042831;2042884-2042968;2043021-2043139;2043229-2043300;2043353-2043430;2043495-2043594;2043658-2043822;	2041397-2041543;2041626-2041666;2041739-2041801;2041874-2041962;2042028-2042122;2042177-2042248;2042305-2042385;2042442-2042531;2042585-2042686;2042742-2042827;2042880-2042968;2043021-2043139;2043229-2043300;2043353-2043430;2043495-2043594;2043658-2043797;
105846M	scaffold_32	-	1585838-1587830;1587943-1588938;1589245-1589859;1589962-1592043;	1586745-1587830;1587943-1588476;
105846M	scaffold_32	-	1585838-1587830;1587943-1588938;1589245-1589822;1589962-1592043;	1586745-1587830;1587943-1588476;
442102M	scaffold_21	+	1823666-1824175;1824268-1824438;1824514-1824566;1824629-1824685;1824747-1824812;1824874-1824945;1824995-1825113;1825167-1825258;1825327-1825379;1825452-1825692;	1823758-1824175;1824268-1824438;1824514-1824566;1824629-1824685;1824747-1824812;1824874-1824945;1824995-1825113;1825167-1825258;1825327-1825379;1825420-1825515;
442102M	scaffold_21	+	1823666-1824175;1824268-1824438;1824514-1824566;1824629-1824685;1824747-1824812;1824874-1824945;1824995-1825113;1825167-1825258;1825327-1825379;1825449-1825692;	1823758-1824175;1824268-1824438;1824514-1824566;1824629-1824685;1824747-1824812;1824874-1824945;1824995-1825113;1825167-1825258;1825327-1825379;1825420-1825515;
113101M	scaffold_45	-	474459-479567;485740-489105;489163-489219;489275-489345;489411-489654;489715-490170;	478593-478796;479394-479567;485740-485946;
429713M	scaffold_119	-	154849-154914;155073-155171;155730-156145;156228-156471;156548-156556;	154849-154914;155073-155171;155730-155942;
429713M	scaffold_119	-	153940-154630;154707-154914;154982-155171;155238-155581;155639-156145;156228-156471;156548-157973;158047-158210;158286-158346;158431-158582;158640-158816;	154849-154914;155073-155171;155730-155942;
404176M	scaffold_2	-	974944-975262;975337-975682;975741-975898;975965-976010;976068-976140;976186-976245;976294-976392;976454-976549;976597-976704;976752-976802;976857-977044;977102-977447;	976078-976140;976186-976245;976294-976392;976454-976549;976597-976704;976752-976802;976857-976943;
428079M	scaffold_98	+	233096-233165;233224-233367;233429-233529;233597-233686;233744-233844;233925-233954;249010-249054;249123-249218;249284-249330;	233121-233165;233224-233367;233429-233529;233597-233686;233742-233844;233925-233999;234067-234162;234228-234284;
428079M	scaffold_98	+	233102-233165;233224-233367;233429-233529;233597-233686;233742-233844;233925-233954;249010-249054;249123-249218;249284-249330;	233121-233165;233224-233367;233429-233529;233597-233686;233742-233844;233925-233999;234067-234162;234228-234284;
432043M	scaffold_183	+	99485-99557;99627-99876;99947-100167;100223-100634;100731-100985;101048-101257;101334-101376;101438-101527;108764-108863;108929-109031;109137-109234;109290-109412;	108798-108863;108929-109031;109137-109234;109290-109412;
432043M	scaffold_183	+	98849-99228;99281-99444;99505-99557;99627-99883;99947-100167;100223-100985;101048-101257;101334-101373;101438-101527;108764-108863;108929-109031;109137-109234;109290-109412;	108798-108863;108929-109031;109137-109234;109290-109412;
432043M	scaffold_183	+	98849-99228;99281-99444;99497-99557;99627-99883;99947-100167;100223-100985;101048-101257;101334-101373;101438-101527;108764-108863;108929-109031;109137-109234;109290-109412;	108798-108863;108929-109031;109137-109234;109290-109412;
82474M	scaffold_5	+	4069203-4069304;4069356-4069427;4069521-4069691;4069757-4069809;4069862-4069927;4069981-4070049;4070108-4070182;4070248-4070414;4070466-4070556;4070612-4070680;4070729-4070820;4070878-4070941;4100796-4100942;	4069524-4069709;4069762-4069809;4069862-4069941;4069989-4070057;4070259-4070414;4070466-4070556;4070612-4070680;4070729-4070820;4070878-4070941;4071006-4071110;
82474M	scaffold_5	+	4069203-4069304;4069356-4069427;4069521-4069691;4069744-4069809;4069862-4069927;4069981-4070049;4070108-4070182;4070248-4070414;4070466-4070556;4070612-4070680;4070729-4070820;4070878-4070941;4100796-4100942;	4069524-4069709;4069762-4069809;4069862-4069941;4069989-4070057;4070259-4070414;4070466-4070556;4070612-4070680;4070729-4070820;4070878-4070941;4071006-4071110;
82474M	scaffold_5	+	4069179-4069427;4069521-4069691;4069744-4069809;4069862-4069927;4069981-4070049;4070111-4070182;4070248-4070414;4070466-4070556;4070612-4070680;4070729-4070820;4070878-4070941;4071006-4071114;	4069524-4069709;4069762-4069809;4069862-4069941;4069989-4070057;4070259-4070414;4070466-4070556;4070612-4070680;4070729-4070820;4070878-4070941;4071006-4071110;
31963M	scaffold_8	+	3053995-3054622;3054680-3054850;3054906-3055149;3055453-3056056;3056126-3056374;3056431-3056616;3056676-3058877;	3053995-3054615;3054823-3055149;3055453-3055950;
31963M	scaffold_8	+	3053995-3054615;3054823-3055149;3055453-3056056;3056126-3056374;3056431-3056463;	3053995-3054615;3054823-3055149;3055453-3055950;
31963M	scaffold_8	+	3053719-3054615;3054680-3054850;3054906-3055656;3055707-3056056;3056126-3056374;3056431-3056616;3056676-3058877;	3053995-3054615;3054823-3055149;3055453-3055950;
412139M	scaffold_17	+	415289-415416;444713-444933;444986-445106;458056-458095;469455-469515;469567-469586;	456408-456516;456573-456607;457059-457239;457396-457576;457616-457836;457889-458009;458056-458168;458220-458437;458490-458602;458663-458761;458820-459050;459109-459253;459316-459561;459620-459901;
416794M	scaffold_32	-	244584-244733;244792-244869;244940-244973;245028-245312;	244695-244733;244792-244869;244940-244998;245028-245283;
421551M	scaffold_52	-	725022-726174;726499-726603;	725022-725084;725407-726174;726499-726603;
109349M	scaffold_38	-	57161-57658;57717-57833;57909-58651;	57161-57375;57425-57658;57711-57857;57909-58434;
111745M	scaffold_43	-	172878-172891;172946-173429;173476-174741;174807-175071;	173154-173429;173476-174693;
437662M	scaffold_0	+	5819090-5819154;5819297-5820226;5820291-5821472;5821532-5821561;	5821356-5821472;5821792-5821865;5821998-5823513;5823590-5823658;5823721-5823909;
437662M	scaffold_0	+	5819094-5819154;5819297-5820226;5820291-5821472;5821792-5821865;5821998-5823513;5823590-5823658;5823721-5823954;5824042-5824097;	5821356-5821472;5821792-5821865;5821998-5823513;5823590-5823658;5823721-5823909;
115138M	scaffold_50	-	703134-703403;703459-703661;703991-704084;704142-704202;704255-704315;704360-704443;704490-704684;704750-704829;704884-704980;705034-705152;705215-705284;705330-705421;705611-705788;	703464-703661;703991-704084;704142-704205;704255-704315;704360-704443;704490-704684;704750-704829;704884-704980;705034-705152;705215-705284;705330-705431;
406265M	scaffold_5	-	1127476-1128471;1128575-1128840;1128898-1128998;1129064-1129247;1129301-1129612;1129662-1129712;1129767-1129972;1130031-1130289;1130349-1130501;1130568-1130621;1130679-1130914;1130977-1131075;1131129-1131163;1131205-1131408;1131474-1131538;1131610-1131755;1131872-1131954;1132033-1132144;	1129322-1129612;1129662-1129712;1129767-1129972;1130031-1130289;1130349-1130501;1130568-1130621;1130679-1130796;1130841-1130914;1130977-1131004;1131058-1131082;1131129-1131163;1131205-1131408;1131474-1131538;1131610-1131755;1131872-1131954;1132033-1132100;
406265M	scaffold_5	-	1127476-1128476;1128575-1128840;1128898-1128998;1129064-1129247;1129301-1129712;1129767-1129972;1130031-1130289;1130349-1130501;1130568-1130621;1130679-1130786;1130841-1130914;1130977-1131082;1131129-1131163;1131205-1131408;1131474-1131538;1131610-1131755;1131872-1132139;	1129322-1129612;1129662-1129712;1129767-1129972;1130031-1130289;1130349-1130501;1130568-1130621;1130679-1130796;1130841-1130914;1130977-1131004;1131058-1131082;1131129-1131163;1131205-1131408;1131474-1131538;1131610-1131755;1131872-1131954;1132033-1132100;
406265M	scaffold_5	-	1127476-1128471;1128575-1128840;1128898-1128998;1129064-1129247;1129301-1129612;1129662-1129712;1129767-1129972;1130031-1130289;1130349-1130501;1130568-1130621;1130679-1130796;1130841-1130914;1130977-1131082;1131205-1131408;1131474-1131538;1131610-1131755;1131872-1131954;1132033-1132158;	1129322-1129612;1129662-1129712;1129767-1129972;1130031-1130289;1130349-1130501;1130568-1130621;1130679-1130796;1130841-1130914;1130977-1131004;1131058-1131082;1131129-1131163;1131205-1131408;1131474-1131538;1131610-1131755;1131872-1131954;1132033-1132100;
406265M	scaffold_5	-	1127476-1128476;1128575-1128840;1128898-1128998;1129064-1129247;1129301-1129712;1129767-1129972;1130031-1130289;1130349-1130509;1130568-1130621;1130679-1130786;1130841-1130914;1130977-1131075;1131129-1131163;1131205-1131408;1131474-1131538;1131610-1131755;1131872-1131954;1132033-1132158;	1129322-1129612;1129662-1129712;1129767-1129972;1130031-1130289;1130349-1130501;1130568-1130621;1130679-1130796;1130841-1130914;1130977-1131004;1131058-1131082;1131129-1131163;1131205-1131408;1131474-1131538;1131610-1131755;1131872-1131954;1132033-1132100;
406265M	scaffold_5	-	1127476-1128471;1128575-1128840;1128898-1128998;1129064-1129247;1129301-1129712;1129767-1129972;1130031-1130289;1130349-1130501;1130568-1130621;1130679-1130914;1130977-1131075;1131205-1131538;1131610-1131755;1131872-1131954;1132033-1132121;	1129322-1129612;1129662-1129712;1129767-1129972;1130031-1130289;1130349-1130501;1130568-1130621;1130679-1130796;1130841-1130914;1130977-1131004;1131058-1131082;1131129-1131163;1131205-1131408;1131474-1131538;1131610-1131755;1131872-1131954;1132033-1132100;
406265M	scaffold_5	-	1127476-1128476;1128575-1128840;1128898-1128998;1129064-1129247;1129301-1129612;1129662-1129712;1129767-1129972;1130031-1130289;1130349-1130501;1130568-1130621;1130679-1130786;1130841-1130914;1130977-1131075;1131129-1131163;1131205-1131408;1131474-1131538;1131610-1131755;1131872-1131954;1132033-1132121;	1129322-1129612;1129662-1129712;1129767-1129972;1130031-1130289;1130349-1130501;1130568-1130621;1130679-1130796;1130841-1130914;1130977-1131004;1131058-1131082;1131129-1131163;1131205-1131408;1131474-1131538;1131610-1131755;1131872-1131954;1132033-1132100;
406265M	scaffold_5	-	1127476-1128471;1128575-1128840;1128898-1128998;1129064-1129247;1129301-1129712;1129767-1129972;1130031-1130289;1130349-1130509;1130568-1130621;1130679-1130914;1130977-1131075;1131205-1131408;1131474-1131538;1131610-1131755;1131872-1131954;1132033-1132158;	1129322-1129612;1129662-1129712;1129767-1129972;1130031-1130289;1130349-1130501;1130568-1130621;1130679-1130796;1130841-1130914;1130977-1131004;1131058-1131082;1131129-1131163;1131205-1131408;1131474-1131538;1131610-1131755;1131872-1131954;1132033-1132100;
406265M	scaffold_5	-	1127476-1128471;1128575-1128840;1128898-1128998;1129064-1129247;1129301-1129612;1129662-1129712;1129767-1129972;1130031-1130289;1130349-1130501;1130568-1130621;1130679-1130796;1130841-1130914;1130977-1131004;1131058-1131082;1131129-1131163;1131205-1131408;1131474-1131538;1131610-1131755;1131872-1131954;1132033-1132110;	1129322-1129612;1129662-1129712;1129767-1129972;1130031-1130289;1130349-1130501;1130568-1130621;1130679-1130796;1130841-1130914;1130977-1131004;1131058-1131082;1131129-1131163;1131205-1131408;1131474-1131538;1131610-1131755;1131872-1131954;1132033-1132100;
236562M	scaffold_138	+	242218-242661;242719-242821;242878-243188;243239-243346;243400-243574;243629-243745;243801-243868;243921-244022;244077-244281;244330-244593;244647-244774;244834-244960;245026-245238;245302-245451;245496-245572;245626-245816;245867-246059;246112-246191;246249-246366;246420-246581;246634-246890;246945-246987;247038-247183;247244-247344;247395-248535;248596-248691;248740-248918;248968-249049;249100-…	242501-242661;242719-242821;242878-243188;243239-243346;243400-243574;243629-243745;243801-243868;243921-244022;244077-244281;244330-244593;244647-244774;244834-244960;245026-245238;245302-245451;245496-245572;245626-245698;245751-245752;245844-246059;246112-246191;246249-246366;246420-246581;246634-246781;246817-246821;247244-247344;247395-248251;248308-248535;248596-248691;248740-248918;248968-…
236562M	scaffold_138	+	242218-242661;242719-242821;242878-242990;243066-243188;243236-243346;243400-243574;243629-243745;243801-243868;243921-244022;244077-244281;244330-244593;244647-244774;244834-244960;245026-245238;245302-245451;245496-245572;245626-245816;245867-246059;246112-246191;246249-246366;246420-246581;246634-246890;246945-246987;247038-247183;247244-247344;247395-248535;248596-249049;249100-249224;249277-…	242501-242661;242719-242821;242878-243188;243239-243346;243400-243574;243629-243745;243801-243868;243921-244022;244077-244281;244330-244593;244647-244774;244834-244960;245026-245238;245302-245451;245496-245572;245626-245698;245751-245752;245844-246059;246112-246191;246249-246366;246420-246581;246634-246781;246817-246821;247244-247344;247395-248251;248308-248535;248596-248691;248740-248918;248968-…
236562M	scaffold_138	+	242218-242661;242719-242821;242913-242990;243066-243346;243400-243574;243629-243745;243801-243868;243921-244022;244077-244281;244330-244593;244647-244774;244834-244960;245026-245238;245302-245451;245496-245572;245626-245816;245867-246059;246112-246191;246249-246366;246420-246581;246634-246987;247038-247183;247244-247344;247395-248535;248596-249049;249100-249224;249277-249366;249424-249577;251327-…	242501-242661;242719-242821;242878-243188;243239-243346;243400-243574;243629-243745;243801-243868;243921-244022;244077-244281;244330-244593;244647-244774;244834-244960;245026-245238;245302-245451;245496-245572;245626-245698;245751-245752;245844-246059;246112-246191;246249-246366;246420-246581;246634-246781;246817-246821;247244-247344;247395-248251;248308-248535;248596-248691;248740-248918;248968-…
236562M	scaffold_138	+	242166-242315;242369-242661;242719-242821;242878-242990;243066-243188;243239-243346;243400-243745;243801-243868;243921-244022;244077-244281;244330-244593;244647-244774;244834-244960;245026-245238;245302-245451;245496-245572;245626-245816;245867-246059;246112-246191;246249-246366;246420-246581;246634-246890;246945-246987;247038-247183;247244-247344;247395-248251;248308-248535;248596-248918;248968-…	242501-242661;242719-242821;242878-243188;243239-243346;243400-243574;243629-243745;243801-243868;243921-244022;244077-244281;244330-244593;244647-244774;244834-244960;245026-245238;245302-245451;245496-245572;245626-245698;245751-245752;245844-246059;246112-246191;246249-246366;246420-246581;246634-246781;246817-246821;247244-247344;247395-248251;248308-248535;248596-248691;248740-248918;248968-…
236562M	scaffold_138	+	242384-242661;242719-242821;242878-243188;243239-243346;243400-243574;243648-243745;243801-243868;243921-244022;244077-244281;244330-244593;244647-244774;244834-244960;245026-245238;245302-245451;245496-245572;245626-245816;245867-246059;246112-246191;246249-246366;246420-246581;246634-246781;246817-246821;247244-247344;247395-248535;248596-249049;249100-249224;249277-249366;249424-249577;249635-…	242501-242661;242719-242821;242878-243188;243239-243346;243400-243574;243629-243745;243801-243868;243921-244022;244077-244281;244330-244593;244647-244774;244834-244960;245026-245238;245302-245451;245496-245572;245626-245698;245751-245752;245844-246059;246112-246191;246249-246366;246420-246581;246634-246781;246817-246821;247244-247344;247395-248251;248308-248535;248596-248691;248740-248918;248968-…
236562M	scaffold_138	+	242166-242315;242369-242661;242719-242821;242878-243188;243239-243346;243400-243574;243629-243745;243801-243868;243921-244022;244077-244281;244330-244593;244647-244774;244834-244960;245026-245238;245302-245572;245626-245816;245867-246059;246112-246191;246249-246366;246420-246581;246634-246781;246817-246821;247244-247344;247395-248251;248308-248535;248596-248691;248740-248918;248968-249049;249100-…	242501-242661;242719-242821;242878-243188;243239-243346;243400-243574;243629-243745;243801-243868;243921-244022;244077-244281;244330-244593;244647-244774;244834-244960;245026-245238;245302-245451;245496-245572;245626-245698;245751-245752;245844-246059;246112-246191;246249-246366;246420-246581;246634-246781;246817-246821;247244-247344;247395-248251;248308-248535;248596-248691;248740-248918;248968-…
236562M	scaffold_138	+	242166-242315;242369-242661;242719-242821;242878-242990;243066-243188;243239-243346;243400-243574;243629-243745;243801-243868;243921-244022;244077-244281;244330-244593;244647-244774;244834-244960;245026-245238;245302-245572;245626-245698;245751-245752;245844-246059;246112-246191;246249-246366;246420-246581;246634-246890;246945-246987;247038-247183;247244-247344;247395-248251;248308-248535;248596-…	242501-242661;242719-242821;242878-243188;243239-243346;243400-243574;243629-243745;243801-243868;243921-244022;244077-244281;244330-244593;244647-244774;244834-244960;245026-245238;245302-245451;245496-245572;245626-245698;245751-245752;245844-246059;246112-246191;246249-246366;246420-246581;246634-246781;246817-246821;247244-247344;247395-248251;248308-248535;248596-248691;248740-248918;248968-…
107529M	scaffold_35	+	662314-662458;662510-662589;662677-662773;662831-662959;663021-663129;663190-663344;663390-663432;663485-663661;663706-663842;	662510-662589;662677-662785;662831-662959;663021-663140;663190-663344;663390-663432;663485-663661;663706-663813;
107529M	scaffold_35	+	662313-662458;662510-662589;662677-662773;662831-662959;663021-663129;663200-663344;663390-663432;663485-663661;663706-663842;	662510-662589;662677-662785;662831-662959;663021-663140;663190-663344;663390-663432;663485-663661;663706-663813;
91051M	scaffold_11	-	689835-689855;689909-690036;690083-690203;690263-690500;690555-690632;690681-690723;690785-690838;690894-690953;691012-691055;691145-691206;691272-691374;691431-691541;	689944-690036;690083-690203;690263-690500;690555-690632;690681-690723;690785-690838;690894-690953;691012-691055;691126-691206;691272-691374;691431-691541;
235851M	scaffold_100	+	273165-273616;273675-273760;273815-273908;273986-274060;274111-274238;274295-274366;274425-274495;274561-274630;274682-274825;274873-275071;	273334-273477;273541-273616;273675-273760;273815-273908;273984-274051;274111-274238;274295-274366;274425-274495;274561-274630;274682-274825;274873-274912;
235851M	scaffold_100	+	273172-273477;273541-273616;273675-273760;273815-273908;273984-274060;274111-274238;274295-274366;274425-274495;274561-274630;274682-274825;274873-275071;	273334-273477;273541-273616;273675-273760;273815-273908;273984-274051;274111-274238;274295-274366;274425-274495;274561-274630;274682-274825;274873-274912;
235851M	scaffold_100	+	273185-273477;273541-273616;273675-273760;273815-273908;273962-274060;274111-274238;274295-274366;274425-274495;274561-274630;274682-275071;	273334-273477;273541-273616;273675-273760;273815-273908;273984-274051;274111-274238;274295-274366;274425-274495;274561-274630;274682-274825;274873-274912;
440581M	scaffold_11	-	1572366-1572571;1572636-1572690;1572741-1573446;1573495-1573571;1573737-1573882;1574393-1574473;1574574-1574971;1575031-1575096;	1571376-1571417;1571465-1571560;1571610-1571767;1571804-1571906;1571964-1572017;1572084-1572191;1572266-1572355;1572636-1572683;1573186-1573446;1573495-1573571;1573737-1573882;1574393-1574473;1574574-1574971;1575031-1575096;
440581M	scaffold_11	-	1571376-1571417;1571465-1571560;1571610-1571767;1571804-1571906;1571964-1572017;1572084-1572191;1572266-1572355;1572636-1572690;1572741-1573882;1574393-1574473;1574574-1574971;1575031-1575096;	1571376-1571417;1571465-1571560;1571610-1571767;1571804-1571906;1571964-1572017;1572084-1572191;1572266-1572355;1572636-1572683;1573186-1573446;1573495-1573571;1573737-1573882;1574393-1574473;1574574-1574971;1575031-1575096;
440581M	scaffold_11	-	1572366-1572571;1572636-1572690;1572741-1573674;1573737-1573882;1574393-1574473;1574574-1574971;1575031-1575096;	1571376-1571417;1571465-1571560;1571610-1571767;1571804-1571906;1571964-1572017;1572084-1572191;1572266-1572355;1572636-1572683;1573186-1573446;1573495-1573571;1573737-1573882;1574393-1574473;1574574-1574971;1575031-1575096;
440581M	scaffold_11	-	1571376-1571417;1571465-1571767;1571862-1571906;1571964-1572017;1572084-1572191;1572266-1572355;1572636-1572683;1573186-1573882;1574393-1574473;1574574-1574971;1575031-1575096;	1571376-1571417;1571465-1571560;1571610-1571767;1571804-1571906;1571964-1572017;1572084-1572191;1572266-1572355;1572636-1572683;1573186-1573446;1573495-1573571;1573737-1573882;1574393-1574473;1574574-1574971;1575031-1575096;
69403M	scaffold_1	-	3651898-3653059;3653186-3653495;3653557-3653768;	3652840-3653059;3653186-3653409;
421344M	scaffold_51	-	569138-569262;569320-569482;569554-570094;570160-570846;570916-572195;	569561-570094;570160-570846;570916-572106;
82941M	scaffold_5	+	2998622-2999818;2999873-2999909;2999962-3000095;3000149-3000612;3000707-3000809;3000878-3000979;3001058-3001956;3006293-3006411;3006469-3006486;3006611-3006793;	2998656-2999669;2999962-3000095;3000149-3000482;
82941M	scaffold_5	+	2999788-2999804;2999873-2999909;3000012-3000095;3000149-3000986;3001058-3001956;3006293-3006411;3006474-3006520;	2998656-2999669;2999962-3000095;3000149-3000482;
82941M	scaffold_5	+	2998649-2999818;2999873-2999909;3000012-3000095;3000149-3000986;3001058-3001956;3006293-3006411;3006469-3006520;	2998656-2999669;2999962-3000095;3000149-3000482;
82941M	scaffold_5	+	2999816-2999818;2999869-2999909;2999962-3000095;3000149-3000809;3000878-3000986;3001058-3001956;3006293-3006411;3006469-3006486;3006611-3006793;	2998656-2999669;2999962-3000095;3000149-3000482;
82941M	scaffold_5	+	2998622-2999818;2999873-2999909;2999962-3000095;3000149-3000612;3000707-3000809;3000878-3000986;3001057-3001956;3006293-3006411;3006469-3006520;	2998656-2999669;2999962-3000095;3000149-3000482;
82941M	scaffold_5	+	2998622-2999818;2999873-2999909;2999962-3000095;3000149-3000612;3000707-3000809;3000878-3000986;3001058-3001956;3006293-3006411;3006469-3006486;3006611-3006793;	2998656-2999669;2999962-3000095;3000149-3000482;
82941M	scaffold_5	+	2998622-2999669;2999962-3000095;3000149-3000986;3001058-3001956;3006293-3006411;3006474-3006520;	2998656-2999669;2999962-3000095;3000149-3000482;
82941M	scaffold_5	+	2999861-2999909;2999991-3000095;3000149-3000986;3001058-3001746;3001884-3001956;3006293-3006411;3006474-3006486;3006611-3006793;	2998656-2999669;2999962-3000095;3000149-3000482;
82941M	scaffold_5	+	2998622-2999818;2999873-2999909;2999962-3000095;3000149-3000612;3000707-3000809;3000878-3000986;3001058-3002540;	2998656-2999669;2999962-3000095;3000149-3000482;
123790M	scaffold_73	-	405568-405679;405731-405856;405920-406066;406126-406198;406259-406403;406475-406683;406757-407043;	405602-405679;405731-405856;405926-406066;406126-406198;406259-406403;406475-406683;406757-406878;
123790M	scaffold_73	-	405568-405679;405731-405856;405926-405951;414427-414431;	405602-405679;405731-405856;405926-406066;406126-406198;406259-406403;406475-406683;406757-406878;
79275M	scaffold_2	+	3940822-3940913;3941037-3941115;3941175-3941272;3941353-3941462;3941518-3941976;3942031-3942116;3942173-3942245;3942303-3942399;3942453-3942502;3942562-3942876;3942935-3943138;3943264-3943506;3943610-3943745;3943819-3943925;3943983-3944132;3944201-3944356;3944407-3944523;3944577-3944780;3944854-3945337;	3941084-3941115;3941175-3941272;3941353-3941462;3941518-3941976;3942031-3942116;3942173-3942245;3942303-3942399;3942453-3942502;3942562-3942876;3942935-3943138;3943264-3943506;3943610-3943701;3943829-3943925;3943983-3944132;3944201-3944356;3944407-3944523;3944577-3944780;3944854-3944997;
79275M	scaffold_2	+	3940828-3940913;3941037-3941115;3941175-3941272;3941353-3941462;3941518-3941976;3942031-3942116;3942173-3942245;3942303-3942399;3942453-3942502;3942562-3942876;3942935-3943192;3943264-3943506;3943581-3943745;3943819-3943925;3943983-3944132;3944201-3944356;3944407-3944523;3944577-3944780;3944854-3945337;	3941084-3941115;3941175-3941272;3941353-3941462;3941518-3941976;3942031-3942116;3942173-3942245;3942303-3942399;3942453-3942502;3942562-3942876;3942935-3943138;3943264-3943506;3943610-3943701;3943829-3943925;3943983-3944132;3944201-3944356;3944407-3944523;3944577-3944780;3944854-3944997;
79275M	scaffold_2	+	3940822-3940913;3941037-3941115;3941175-3941272;3941353-3941462;3941518-3941976;3942031-3942116;3942173-3942245;3942303-3942399;3942453-3942502;3942562-3942876;3942935-3943138;3943264-3943506;3943581-3943745;3943819-3943925;3943983-3944132;3944201-3944356;3944407-3944523;3944577-3944780;3944854-3945337;	3941084-3941115;3941175-3941272;3941353-3941462;3941518-3941976;3942031-3942116;3942173-3942245;3942303-3942399;3942453-3942502;3942562-3942876;3942935-3943138;3943264-3943506;3943610-3943701;3943829-3943925;3943983-3944132;3944201-3944356;3944407-3944523;3944577-3944780;3944854-3944997;
79275M	scaffold_2	+	3940828-3940913;3941037-3941115;3941175-3941272;3941353-3941462;3941518-3941976;3942031-3942116;3942173-3942245;3942303-3942399;3942465-3942502;3942562-3942876;3942935-3943138;3943264-3943506;3943610-3943701;3943829-3943925;3943983-3944132;3944201-3944356;3944407-3944523;3944577-3944780;3944854-3945337;	3941084-3941115;3941175-3941272;3941353-3941462;3941518-3941976;3942031-3942116;3942173-3942245;3942303-3942399;3942453-3942502;3942562-3942876;3942935-3943138;3943264-3943506;3943610-3943701;3943829-3943925;3943983-3944132;3944201-3944356;3944407-3944523;3944577-3944780;3944854-3944997;
79275M	scaffold_2	+	3940828-3940913;3941037-3941115;3941175-3941272;3941353-3941462;3941518-3941976;3942031-3942116;3942173-3942245;3942303-3942399;3942453-3942502;3942562-3942876;3942935-3943192;3943264-3943506;3943581-3943735;3943819-3943925;3943983-3944132;3944201-3944523;3944577-3944780;3944854-3945337;	3941084-3941115;3941175-3941272;3941353-3941462;3941518-3941976;3942031-3942116;3942173-3942245;3942303-3942399;3942453-3942502;3942562-3942876;3942935-3943138;3943264-3943506;3943610-3943701;3943829-3943925;3943983-3944132;3944201-3944356;3944407-3944523;3944577-3944780;3944854-3944997;
79275M	scaffold_2	+	3940822-3940913;3941037-3941115;3941175-3941272;3941353-3941462;3941518-3941976;3942031-3942110;3942173-3942245;3942303-3942399;3942453-3942502;3942562-3942876;3942935-3943138;3943264-3943506;3943581-3943925;3943983-3944132;3944201-3944356;3944407-3944523;3944577-3944780;3944854-3945337;	3941084-3941115;3941175-3941272;3941353-3941462;3941518-3941976;3942031-3942116;3942173-3942245;3942303-3942399;3942453-3942502;3942562-3942876;3942935-3943138;3943264-3943506;3943610-3943701;3943829-3943925;3943983-3944132;3944201-3944356;3944407-3944523;3944577-3944780;3944854-3944997;
79275M	scaffold_2	+	3940822-3940913;3941037-3941115;3941175-3941272;3941353-3941462;3941518-3941976;3942031-3942116;3942173-3942245;3942303-3942399;3942453-3942502;3942562-3942876;3942935-3943192;3943264-3943506;3943604-3943745;3943819-3943925;3943983-3944132;3944201-3944356;3944407-3944523;3944577-3944780;3944854-3945337;	3941084-3941115;3941175-3941272;3941353-3941462;3941518-3941976;3942031-3942116;3942173-3942245;3942303-3942399;3942453-3942502;3942562-3942876;3942935-3943138;3943264-3943506;3943610-3943701;3943829-3943925;3943983-3944132;3944201-3944356;3944407-3944523;3944577-3944780;3944854-3944997;
73896M	scaffold_0	+	3177745-3177915;3178059-3178310;3178377-3178473;3178526-3178624;3178704-3178809;3178865-3179021;3179071-3179166;3179230-3179278;3179344-3179618;3179670-3179842;3179904-3180024;3180075-3180127;3180186-3180312;3180365-3180510;3180569-3180751;3180833-3181059;3181127-3181272;3181328-3181410;	3177745-3177915;3178059-3178310;3178377-3178473;3178526-3178624;3178704-3178809;3178865-3179021;3179071-3179166;3179230-3179278;3179344-3179618;3179670-3179842;3179904-3180024;3180075-3180127;3180186-3180312;3180365-3180510;3180569-3180751;3180833-3181059;3181127-3181281;
73896M	scaffold_0	+	3177745-3177915;3178059-3178310;3178377-3178444;3178512-3178624;3178704-3178809;3178865-3179021;3179071-3179166;3179230-3179278;3179344-3179618;3179670-3179842;3179904-3180024;3180075-3180127;3180186-3180312;3180365-3180510;3180569-3180751;3180833-3181059;3181127-3181272;3181328-3181410;	3177745-3177915;3178059-3178310;3178377-3178473;3178526-3178624;3178704-3178809;3178865-3179021;3179071-3179166;3179230-3179278;3179344-3179618;3179670-3179842;3179904-3180024;3180075-3180127;3180186-3180312;3180365-3180510;3180569-3180751;3180833-3181059;3181127-3181281;
448386M	scaffold_118	+	302027-302966;303018-303104;303161-303393;303445-303874;	302048-302812;303128-303225;303445-303490;
423524M	scaffold_62	+	120064-120201;120233-120587;120643-120761;	120064-120201;120233-120512;120810-120959;121047-121097;121144-121247;121295-121351;
91864M	scaffold_12	+	910483-910822;910893-911263;911318-911371;911425-911514;911578-911784;911834-911986;912036-912243;912295-912377;912443-912514;912575-912637;912711-913029;	911455-911514;911578-911784;911834-911986;912036-912243;912295-912377;912443-912514;912575-912637;912711-912896;
440909M	scaffold_13	-	774023-774260;774331-774427;774490-774674;774726-774924;774984-775339;775409-775560;775625-776071;776139-776342;776432-776522;776604-776751;776822-777456;	774023-774260;774331-774427;774490-774674;774726-774924;774984-775339;775409-775560;775625-776071;776139-776342;776432-776522;776604-776751;776816-777119;
440909M	scaffold_13	-	774023-774260;774331-774427;774490-774674;774726-774924;774984-775339;775409-775555;775625-776071;776139-776342;776432-776522;776604-776751;776813-777433;	774023-774260;774331-774427;774490-774674;774726-774924;774984-775339;775409-775560;775625-776071;776139-776342;776432-776522;776604-776751;776816-777119;
440909M	scaffold_13	-	774023-774260;774331-774427;774490-774674;774726-774914;774984-775339;775409-775560;775625-776071;776139-776342;776432-776522;776604-776751;776816-776989;777049-777433;	774023-774260;774331-774427;774490-774674;774726-774924;774984-775339;775409-775560;775625-776071;776139-776342;776432-776522;776604-776751;776816-777119;
144487M	scaffold_8	+	1562167-1563168;1563260-1563333;1563388-1563442;1563675-1563749;1563813-1563886;1563942-1563990;1564044-1564128;1564179-1564235;1564285-1564613;1564677-1565393;	1562898-1563168;1563260-1563333;1563388-1563442;1563675-1563749;1563813-1563886;1563942-1563990;1564044-1564128;1564179-1564235;1564285-1564501;
144487M	scaffold_8	+	1562178-1563168;1563260-1563333;1563395-1563442;1563675-1563749;1563819-1563886;1563942-1563990;1564044-1564128;1564179-1564235;1564285-1564501;	1562898-1563168;1563260-1563333;1563388-1563442;1563675-1563749;1563813-1563886;1563942-1563990;1564044-1564128;1564179-1564235;1564285-1564501;
144487M	scaffold_8	+	1561859-1563168;1563232-1563333;1563388-1563442;1563675-1563749;1563813-1563886;1563942-1563990;1564044-1564128;1564179-1564235;1564285-1564501;	1562898-1563168;1563260-1563333;1563388-1563442;1563675-1563749;1563813-1563886;1563942-1563990;1564044-1564128;1564179-1564235;1564285-1564501;
144487M	scaffold_8	+	1561859-1563168;1563260-1563333;1563388-1563749;1563813-1563886;1563942-1563990;1564044-1564128;1564179-1564235;1564285-1564501;	1562898-1563168;1563260-1563333;1563388-1563442;1563675-1563749;1563813-1563886;1563942-1563990;1564044-1564128;1564179-1564235;1564285-1564501;
144487M	scaffold_8	+	1561859-1563168;1563260-1563333;1563388-1563442;1563675-1563749;1563813-1563886;1563942-1563990;1564044-1564128;1564179-1564235;1564285-1564613;1564677-1564827;1565096-1565393;	1562898-1563168;1563260-1563333;1563388-1563442;1563675-1563749;1563813-1563886;1563942-1563990;1564044-1564128;1564179-1564235;1564285-1564501;
406588M	scaffold_5	-	2982639-2984387;2985045-2985491;2985547-2985723;2985773-2985841;2985890-2986060;2986112-2986222;2986271-2986563;2986616-2987038;2987092-2987173;2987227-2987396;2987457-2987624;2987670-2987800;2987853-2988045;2988246-2988552;2988609-2988768;2988837-2988989;2989046-2989313;	2982639-2985491;2985547-2985723;2985773-2985841;2985890-2986060;2986112-2986222;2986271-2986563;2986616-2987038;2987092-2987173;2987227-2987396;2987457-2987624;2987670-2987800;2987853-2988045;2988246-2988552;2988609-2988768;2988837-2988989;2989046-2989563;2985314-2985491;2985547-2985723;2985773-2985841;2985890-2986060;2986112-2986222;2986271-2986563;2986616-2987038;2987092-2987173;2987227-2987396…
406588M	scaffold_5	-	2982639-2985491;2985547-2985723;2985773-2985841;2985890-2986060;2986112-2986222;2986271-2986563;2986616-2987038;2987092-2987173;2987227-2987396;2987457-2988189;2988246-2988552;2988609-2988768;2988837-2988989;2989046-2989572;	2982639-2985491;2985547-2985723;2985773-2985841;2985890-2986060;2986112-2986222;2986271-2986563;2986616-2987038;2987092-2987173;2987227-2987396;2987457-2987624;2987670-2987800;2987853-2988045;2988246-2988552;2988609-2988768;2988837-2988989;2989046-2989563;2985314-2985491;2985547-2985723;2985773-2985841;2985890-2986060;2986112-2986222;2986271-2986563;2986616-2987038;2987092-2987173;2987227-2987396…
405868M	scaffold_4	+	2238232-2238820;2238981-2239158;2239211-2239348;2239394-2239563;2239637-2240189;	2238293-2238820;2238981-2239158;2239211-2239348;2239394-2239539;
405881M	scaffold_4	-	2293905-2295296;2295692-2296342;2296572-2296809;	2293958-2294441;2294823-2295296;2295692-2295768;2295872-2296342;2296572-2296742;
439468M	scaffold_6	+	3724201-3724218;3724387-3724532;3724604-3724705;3724755-3724832;3724902-3725069;3725125-3725247;3725298-3725428;3725487-3725637;3725685-3725816;3725875-3726051;3726101-3726207;3726269-3726624;	3723699-3723823;3723941-3724020;3724074-3724205;3724471-3724532;3724604-3724705;3724755-3724832;3724902-3725069;3725125-3725247;3725298-3725428;3725487-3725637;3725685-3725816;3725875-3725919;3725974-3726051;3726101-3726207;3726269-3726624;
439468M	scaffold_6	+	3723699-3723823;3723941-3724020;3724074-3724181;3724387-3724532;3724604-3724705;3724767-3724832;3724902-3725069;3725125-3725247;3725298-3725428;3725487-3725637;3725685-3725816;3725875-3726207;3726269-3726624;	3723699-3723823;3723941-3724020;3724074-3724205;3724471-3724532;3724604-3724705;3724755-3724832;3724902-3725069;3725125-3725247;3725298-3725428;3725487-3725637;3725685-3725816;3725875-3725919;3725974-3726051;3726101-3726207;3726269-3726624;
406148M	scaffold_5	+	207893-207937;208024-208122;208188-208489;210449-210529;210584-210896;210972-211606;	207381-207396;208024-208122;208188-208489;210449-210529;210584-210896;210972-211015;211121-211275;211435-211606;
270550M	scaffold_7	-	36711-36848;77506-77820;77876-78267;	77378-77820;77876-78208;
408914M	scaffold_9	-	2090637-2090732;2090783-2091027;2091112-2091554;2091621-2091628;	2090637-2090732;2090783-2090925;2091129-2091519;
417590M	scaffold_35	+	415336-415351;415395-415451;415570-415712;415757-415873;415925-416446;416511-416932;	415336-415351;415395-415451;415570-415712;415757-415873;415925-416095;
88969M	scaffold_9	+	2859616-2859847;2859902-2859987;2860048-2860162;2860220-2860355;2860738-2860887;2860946-2860988;2861075-2861151;2861216-2861281;2861364-2861563;	2860955-2860988;2861075-2861151;2861216-2861281;2861364-2861507;
447019M	scaffold_82	+	462327-463679;463796-464460;464524-464984;465036-465478;465532-465629;465685-465772;465837-465989;466058-466213;466264-466488;466550-467320;467379-467771;467830-468399;468455-468559;468614-468868;468926-469734;	463568-463679;463796-464344;464423-464460;464524-464847;464889-464984;465036-465200;465265-465478;465532-465629;465685-465771;465837-465989;466058-466213;466264-466488;466550-467188;467830-468399;468455-468559;468614-468868;468926-469734;
447019M	scaffold_82	+	462310-463679;463796-464344;464423-464460;464524-464847;464889-464984;465036-465200;465265-465478;465532-465629;465685-465771;465837-465989;466058-466213;466264-466488;466550-467320;467379-467771;467830-468399;468455-468559;468614-468868;468926-469734;	463568-463679;463796-464344;464423-464460;464524-464847;464889-464984;465036-465200;465265-465478;465532-465629;465685-465771;465837-465989;466058-466213;466264-466488;466550-467188;467830-468399;468455-468559;468614-468868;468926-469734;
421580M	scaffold_52	+	858183-858213;858270-858596;858768-858822;858875-858938;858982-859034;859276-859404;859490-859611;859652-859726;859809-859923;860038-860089;860981-861194;861291-861690;	852773-852920;852976-853258;853363-853447;853506-853629;853745-853997;854036-854450;854497-854540;854581-854785;854957-855022;855565-855798;856077-856264;856320-856427;856506-856701;857061-857108;857181-857255;857329-857475;857709-857850;857928-858016;858270-858365;858418-858596;858768-858822;858875-858938;858982-859034;859276-859404;859490-859611;859652-859726;859809-859923;860038-860089;860981-…
421580M	scaffold_52	+	852773-852920;852976-853258;853363-853447;853506-853629;853745-853997;854036-854450;854497-854540;854581-854785;854957-855022;855565-855798;856077-856264;856320-856427;856506-856701;857061-857108;857181-857255;857329-857475;857709-857850;857928-858016;858270-858365;858418-858616;858691-858822;858875-859224;859276-859404;859490-859611;859652-859726;859809-859923;860038-860089;860981-861194;861291-…	852773-852920;852976-853258;853363-853447;853506-853629;853745-853997;854036-854450;854497-854540;854581-854785;854957-855022;855565-855798;856077-856264;856320-856427;856506-856701;857061-857108;857181-857255;857329-857475;857709-857850;857928-858016;858270-858365;858418-858596;858768-858822;858875-858938;858982-859034;859276-859404;859490-859611;859652-859726;859809-859923;860038-860089;860981-…
421580M	scaffold_52	+	852773-852920;852976-853258;853363-853447;853506-853629;853745-853997;854036-854450;854497-854540;854581-854785;854957-855022;855565-855798;856077-856264;856320-856427;856506-856701;857061-857108;857181-857255;857329-857475;857709-857850;857928-858016;858270-858365;858418-858596;858768-858822;858875-858938;858982-859224;859276-859404;859490-859611;859652-859726;859809-859923;860038-860089;860981-…	852773-852920;852976-853258;853363-853447;853506-853629;853745-853997;854036-854450;854497-854540;854581-854785;854957-855022;855565-855798;856077-856264;856320-856427;856506-856701;857061-857108;857181-857255;857329-857475;857709-857850;857928-858016;858270-858365;858418-858596;858768-858822;858875-858938;858982-859034;859276-859404;859490-859611;859652-859726;859809-859923;860038-860089;860981-…
77495M	scaffold_1	-	1333291-1333429;1333543-1333662;1333766-1333870;1333934-1334015;1334078-1334090;	1333301-1333429;1333543-1333683;
104808M	scaffold_30	-	166755-167128;167190-167315;167372-167440;167495-167939;167990-168417;168493-168678;168732-168917;168974-169402;	166946-167128;167190-167315;167372-167440;167495-167599;167647-167685;167739-167939;167990-168088;168138-168209;168267-168308;168356-168439;168493-168678;168732-168917;168974-169051;
104808M	scaffold_30	-	166755-166789;166840-167128;167190-167315;167371-167440;167495-167585;167647-167939;167990-168081;168138-168209;168267-168439;168493-168678;168732-168917;168974-169402;	166946-167128;167190-167315;167372-167440;167495-167599;167647-167685;167739-167939;167990-168088;168138-168209;168267-168308;168356-168439;168493-168678;168732-168917;168974-169051;
104808M	scaffold_30	-	163471-165589;165643-166789;166840-167128;167190-167315;167372-167440;167495-167599;167647-167685;167739-167939;167990-168081;168138-168209;168267-168308;168356-168439;168493-168678;168732-168917;168974-169421;	166946-167128;167190-167315;167372-167440;167495-167599;167647-167685;167739-167939;167990-168088;168138-168209;168267-168308;168356-168439;168493-168678;168732-168917;168974-169051;
79664M	scaffold_3	-	2551292-2551546;2551606-2551747;2551809-2551913;2551976-2552041;2552099-2552160;2552216-2552300;2552357-2552440;2552505-2552518;2552582-2552778;2552842-2552933;2552988-2553042;2553102-2553195;2553269-2553336;2553383-2553470;2553534-2553659;2553711-2553854;2553941-2554144;	2551598-2551747;2551809-2551913;2552099-2552160;2552216-2552300;2552357-2552440;2552505-2552561;2552608-2552778;2552842-2552933;2552988-2553042;2553102-2553195;2553243-2553336;2553383-2553470;2553534-2553659;2553711-2553854;2553941-2554144;
79664M	scaffold_3	-	2551292-2551546;2551606-2551747;2551809-2551913;2551976-2552041;2552099-2552160;2552216-2552300;2552357-2552440;2552505-2552778;2552842-2552933;2552988-2553042;2553102-2553195;2553250-2553470;2553534-2553646;2553711-2553854;2553941-2554230;2554282-2554326;2554390-2554725;	2551598-2551747;2551809-2551913;2552099-2552160;2552216-2552300;2552357-2552440;2552505-2552561;2552608-2552778;2552842-2552933;2552988-2553042;2553102-2553195;2553243-2553336;2553383-2553470;2553534-2553659;2553711-2553854;2553941-2554144;
442808M	scaffold_27	-	1562274-1562813;1562883-1562960;1563020-1563074;1563137-1563192;1563262-1563473;	1562463-1562813;1562883-1562960;1562993-1563074;1563137-1563192;1563262-1563473;
268187M	scaffold_38	-	446354-446428;446492-446527;455850-455885;547814-548928;548992-549061;549122-549648;549722-550006;550064-550345;550404-550711;550768-551041;551094-551365;551431-551581;551646-551810;551866-552003;552104-552419;	549404-549648;549722-550006;550064-550345;550404-550711;550768-551041;551094-551365;551431-551581;551646-551810;551866-551886;
268187M	scaffold_38	-	464993-465074;498735-498749;498813-498884;547814-548928;548992-549061;549122-549648;549722-550006;550064-550345;550404-550711;550768-551041;551094-551365;551431-551581;551646-551810;551866-552003;552104-552403;	549404-549648;549722-550006;550064-550345;550404-550711;550768-551041;551094-551365;551431-551581;551646-551810;551866-551886;
97230M	scaffold_19	-	201705-201820;201879-202006;202057-202122;202183-202234;202289-202374;202437-202600;202647-202763;202819-202889;202949-204748;204805-204873;204936-204980;205037-205396;205450-205869;205922-206224;	201730-201820;201879-202006;202057-202122;202183-202234;202289-202374;202437-202600;202647-202763;202819-202889;202949-203109;
97230M	scaffold_19	-	201705-201820;201879-202006;202057-202122;202183-202234;202288-202374;202437-202763;202819-202889;202949-204748;204805-204873;204936-204980;205037-205204;205265-205396;205450-205627;205678-205869;205922-206224;	201730-201820;201879-202006;202057-202122;202183-202234;202289-202374;202437-202600;202647-202763;202819-202889;202949-203109;
437528M	scaffold_0	+	4464160-4464652;4464709-4464826;4464874-4465001;4465066-4465199;4465264-4465371;4465630-4466607;4466666-4466928;4466993-4467486;	4464279-4464369;4464418-4464515;4464563-4464652;4464712-4464826;4464874-4465001;4465066-4465199;4465264-4465371;4465630-4466607;4466666-4466928;4466993-4467486;
437528M	scaffold_0	+	4464160-4464369;4464418-4464515;4464563-4464652;4464712-4464826;4464874-4465001;4465066-4465199;4465264-4466607;4466666-4466928;4466993-4467486;	4464279-4464369;4464418-4464515;4464563-4464652;4464712-4464826;4464874-4465001;4465066-4465199;4465264-4465371;4465630-4466607;4466666-4466928;4466993-4467486;
437528M	scaffold_0	+	4464225-4464652;4464709-4464826;4464874-4465001;4465066-4465199;4465264-4466607;4466666-4466928;4466993-4467486;	4464279-4464369;4464418-4464515;4464563-4464652;4464712-4464826;4464874-4465001;4465066-4465199;4465264-4465371;4465630-4466607;4466666-4466928;4466993-4467486;
110353M	scaffold_40	-	1692639-1693205;1693377-1695016;1695070-1695138;1695240-1695291;1695347-1695419;1695481-1695747;1695791-1695871;1695922-1696093;1696140-1696218;1696266-1696365;1696421-1696520;1696574-1696699;1696770-1697002;	1695528-1695747;1695791-1695871;1695922-1696093;1696140-1696218;1696266-1696365;1696421-1696520;1696574-1696646;
110353M	scaffold_40	-	1692639-1693205;1693377-1695016;1695070-1695138;1695240-1695291;1695347-1695419;1695481-1695747;1695791-1695871;1695922-1696093;1696140-1696218;1696266-1696350;1696421-1696520;1696574-1696699;1696770-1697002;	1695528-1695747;1695791-1695871;1695922-1696093;1696140-1696218;1696266-1696365;1696421-1696520;1696574-1696646;
110353M	scaffold_40	-	1692639-1693205;1693377-1695016;1695070-1695138;1695240-1695291;1695347-1695419;1695481-1695747;1695791-1695871;1695922-1696093;1696140-1696218;1696266-1696365;1696421-1696520;1696574-1696712;1696770-1697020;	1695528-1695747;1695791-1695871;1695922-1696093;1696140-1696218;1696266-1696365;1696421-1696520;1696574-1696646;
403761M	scaffold_1	+	4615447-4615660;4615757-4615816;4615874-4615977;4616033-4616097;4616150-4616183;4616241-4616311;4616382-4616616;4616710-4616828;4616881-4616969;4617213-4617337;4617392-4617462;4617675-4617789;4617846-4618017;4618075-4618398;4618442-4618554;4618617-4618750;4618801-4618892;4618955-4619041;4619093-4619308;4619370-4619505;4619559-4619591;4645332-4645544;4645605-4645868;4645998-4646129;4646201-4646314;	4615447-4615660;4615757-4615816;4615903-4615960;4616126-4616183;4616241-4616311;4616543-4616616;4616710-4616828;4616881-4616969;4617213-4617337;4617392-4617462;4617675-4617789;4617846-4618017;4618075-4618398;4618442-4618554;4618617-4618750;4618801-4618892;4618955-4619041;4619093-4619308;4619370-4619505;4619559-4619804;4619860-4620120;4620238-4620333;
403761M	scaffold_1	+	4615447-4615660;4615757-4615816;4615903-4616097;4616150-4616183;4616241-4616311;4616382-4616616;4616710-4616828;4616881-4616969;4617213-4617337;4617392-4617462;4617675-4617789;4617846-4618017;4618075-4618398;4618442-4618554;4618617-4618750;4618801-4618892;4618955-4619041;4619093-4619308;4619370-4619505;4652488-4652508;	4615447-4615660;4615757-4615816;4615903-4615960;4616126-4616183;4616241-4616311;4616543-4616616;4616710-4616828;4616881-4616969;4617213-4617337;4617392-4617462;4617675-4617789;4617846-4618017;4618075-4618398;4618442-4618554;4618617-4618750;4618801-4618892;4618955-4619041;4619093-4619308;4619370-4619505;4619559-4619804;4619860-4620120;4620238-4620333;
403761M	scaffold_1	+	4615447-4615660;4615757-4615816;4615903-4615960;4616126-4616183;4616241-4616311;4616543-4616616;4616710-4616828;4616881-4616969;4617213-4617337;4617392-4617462;4617675-4617789;4617846-4618017;4618075-4618398;4618442-4618554;4618617-4618750;4618801-4618892;4618955-4619041;4619093-4619308;4619370-4619505;4619559-4619747;4645488-4645544;4645605-4645868;4645998-4646129;4646201-4646314;	4615447-4615660;4615757-4615816;4615903-4615960;4616126-4616183;4616241-4616311;4616543-4616616;4616710-4616828;4616881-4616969;4617213-4617337;4617392-4617462;4617675-4617789;4617846-4618017;4618075-4618398;4618442-4618554;4618617-4618750;4618801-4618892;4618955-4619041;4619093-4619308;4619370-4619505;4619559-4619804;4619860-4620120;4620238-4620333;
403761M	scaffold_1	+	4615447-4615660;4615757-4615816;4615874-4615977;4616033-4616097;4616150-4616183;4616881-4616969;4617213-4617337;4617392-4617462;4617675-4617789;4617846-4618017;4618075-4618398;4618442-4618554;4618617-4618750;4618801-4618892;4618955-4619041;4619093-4619308;4619370-4619505;4619559-4619804;4619860-4620120;4620238-4620333;	4615447-4615660;4615757-4615816;4615903-4615960;4616126-4616183;4616241-4616311;4616543-4616616;4616710-4616828;4616881-4616969;4617213-4617337;4617392-4617462;4617675-4617789;4617846-4618017;4618075-4618398;4618442-4618554;4618617-4618750;4618801-4618892;4618955-4619041;4619093-4619308;4619370-4619505;4619559-4619804;4619860-4620120;4620238-4620333;
403761M	scaffold_1	+	4615447-4615660;4615757-4615816;4615903-4615960;4616126-4616183;4616241-4616311;4616543-4616616;4616710-4616828;4616881-4616969;4617213-4617337;4617392-4617462;4617675-4617789;4617846-4618017;4618075-4618398;4618442-4618554;4618617-4618750;4618801-4618892;4618955-4619041;4619093-4619308;4619370-4619505;4652488-4652508;	4615447-4615660;4615757-4615816;4615903-4615960;4616126-4616183;4616241-4616311;4616543-4616616;4616710-4616828;4616881-4616969;4617213-4617337;4617392-4617462;4617675-4617789;4617846-4618017;4618075-4618398;4618442-4618554;4618617-4618750;4618801-4618892;4618955-4619041;4619093-4619308;4619370-4619505;4619559-4619804;4619860-4620120;4620238-4620333;
403761M	scaffold_1	+	4615447-4615660;4615757-4615816;4615874-4615956;4616033-4616097;4616150-4616183;4616241-4616311;4616382-4616616;4616710-4616828;4616881-4616969;4617213-4617337;4617392-4617462;4617675-4617789;4617846-4618017;4618075-4618398;4618442-4618554;4618617-4618750;4618801-4618892;4618955-4619041;4619093-4619308;4619370-4619505;4619559-4619804;4619860-4620120;4620238-4620333;	4615447-4615660;4615757-4615816;4615903-4615960;4616126-4616183;4616241-4616311;4616543-4616616;4616710-4616828;4616881-4616969;4617213-4617337;4617392-4617462;4617675-4617789;4617846-4618017;4618075-4618398;4618442-4618554;4618617-4618750;4618801-4618892;4618955-4619041;4619093-4619308;4619370-4619505;4619559-4619804;4619860-4620120;4620238-4620333;
26015M	scaffold_40	+	43969-44245;44336-45500;45945-46561;	45197-45500;45945-46336;
97338M	scaffold_19	+	342712-342733;342801-342965;343020-343109;343160-343231;343284-343382;343437-343523;343588-343644;343696-343775;343857-344223;	343651-343775;343857-343995;
163731M	scaffold_0	+	2100193-2100588;2100684-2100753;2100819-2100967;2101012-2101113;2101172-2101366;2101424-2101486;2101545-2101700;2101752-2101826;2101886-2101984;2102060-2102336;	2100346-2100588;2100684-2100753;2100819-2100967;2101012-2101113;2101172-2101366;2101424-2101498;2101545-2101700;2101752-2101826;2101886-2102011;
410325M	scaffold_12	-	1901708-1901995;1902050-1902103;1902177-1902217;1902742-1902784;1902832-1902990;1903048-1903203;1903258-1903338;1903392-1903478;1903519-1903790;1903851-1903907;1903968-1904044;1904093-1904178;1904235-1904343;1904399-1904480;1904534-1904637;	1901747-1901995;1902050-1902103;1902177-1902217;1902742-1902784;1902832-1902990;1903048-1903203;1903258-1903338;1903392-1903478;1903519-1903619;1903678-1903754;1903851-1903907;1903968-1904044;1904093-1904178;1904235-1904343;1904399-1904480;1904534-1904598;
410325M	scaffold_12	-	1901708-1901995;1902050-1902103;1902177-1902260;1902320-1902593;1902653-1902990;1903048-1903203;1903258-1903338;1903392-1903478;1903519-1903619;1903678-1903790;1903851-1903907;1903968-1904044;1904096-1904178;1904235-1904343;1904399-1904480;1904534-1904598;	1901747-1901995;1902050-1902103;1902177-1902217;1902742-1902784;1902832-1902990;1903048-1903203;1903258-1903338;1903392-1903478;1903519-1903619;1903678-1903754;1903851-1903907;1903968-1904044;1904093-1904178;1904235-1904343;1904399-1904480;1904534-1904598;
410325M	scaffold_12	-	1901708-1901995;1902050-1902103;1902177-1902260;1902320-1902457;1902513-1902593;1902653-1902774;1902832-1902990;1903095-1903203;1903258-1903338;1903392-1903478;1903519-1903619;1903678-1903754;1903851-1903907;1903968-1904044;1904093-1904178;1904235-1904343;1904399-1904480;1904534-1904598;	1901747-1901995;1902050-1902103;1902177-1902217;1902742-1902784;1902832-1902990;1903048-1903203;1903258-1903338;1903392-1903478;1903519-1903619;1903678-1903754;1903851-1903907;1903968-1904044;1904093-1904178;1904235-1904343;1904399-1904480;1904534-1904598;
73489M	scaffold_0	-	2514039-2514182;2514262-2514472;2514532-2514630;2514703-2514801;2514886-2514984;2515044-2515118;2515216-2515812;2515873-2515951;	2514344-2514472;2514532-2514627;
73489M	scaffold_0	-	2514039-2514182;2514262-2514472;2514532-2514630;2514703-2514801;2514886-2514984;2515044-2515118;2515216-2515812;2515877-2515955;	2514344-2514472;2514532-2514627;
140315M	scaffold_1	-	632827-633567;633623-633688;633742-633867;633932-634060;634111-634258;634309-634378;634427-634535;634586-634765;634814-634910;634958-634995;635044-635220;635274-635326;635369-635468;635515-635602;635666-635792;635852-635934;635987-636123;636175-636273;636338-636431;636494-636627;636679-636789;636841-637014;637073-637195;637252-637423;637480-637571;637627-637731;	632827-633567;633623-633688;633742-633867;633932-634060;634111-634258;634309-634378;634427-634535;634586-634765;634814-634910;634958-634995;635044-635220;635274-635326;635369-635468;635515-635602;635666-635786;635852-635934;635987-636123;636175-636273;636338-636431;636494-636627;636679-636789;636841-637014;637073-637195;637252-637423;637480-637571;637627-637731;
140315M	scaffold_1	-	632827-633567;633623-633688;633742-633867;633932-634060;634111-634258;634309-634378;634427-634535;634586-634765;634814-634910;634958-634995;635044-635220;635274-635312;635369-635602;635666-635792;635852-635934;635987-636123;636175-636273;636338-636431;636494-636627;636679-637195;637252-637423;637480-637571;637627-637766;	632827-633567;633623-633688;633742-633867;633932-634060;634111-634258;634309-634378;634427-634535;634586-634765;634814-634910;634958-634995;635044-635220;635274-635326;635369-635468;635515-635602;635666-635786;635852-635934;635987-636123;636175-636273;636338-636431;636494-636627;636679-636789;636841-637014;637073-637195;637252-637423;637480-637571;637627-637731;
423223M	scaffold_60	-	844292-844650;844814-846019;865461-867564;	844292-844650;844814-845843;
437348M	scaffold_0	+	2429233-2429401;2429536-2429592;2429642-2429784;2430079-2430215;2430273-2430371;2430449-2430551;2430605-2430685;2430741-2430857;2430911-2430994;2431055-2431176;2431233-2431352;2431406-2431535;2431594-2431704;2431765-2431893;2431955-2432061;2432135-2432279;2432328-2432475;2432537-2432637;2432696-2432773;2432827-2432982;2433032-2433106;2433164-2433238;2433399-2433488;2433547-2433584;2433638-2433948…	2429233-2429401;2429536-2429592;2429642-2429784;2430079-2430215;2430273-2430371;2430449-2430551;2430605-2430685;2430741-2430857;2430911-2430994;2431055-2431176;2431233-2431352;2431406-2431535;2431594-2431704;2431765-2431893;2431955-2432061;2432135-2432279;2432328-2432475;2432537-2432637;2432696-2432773;2432827-2432982;2433032-2433106;2433164-2433238;2433399-2433488;2433547-2433584;2433638-2433948…
81196M	scaffold_4	+	3490502-3490966;3491564-3493310;3493368-3493577;3493634-3493688;3493765-3494127;	3490502-3490966;3491564-3493309;
415962M	scaffold_29	+	441490-441577;441652-441822;441886-442065;442137-442211;442265-442309;442374-442538;442586-442664;442718-442800;442872-442940;443041-443102;443502-443601;443663-443859;443918-443979;444060-444430;444490-444603;444671-444939;444997-445123;445209-445361;445426-445576;445643-446035;446089-446316;446391-446490;	441543-441577;441660-441813;441886-442065;442265-442303;442374-442538;442586-442664;442718-442800;442872-442940;443041-443102;443502-443601;443663-443752;443806-443859;443920-443979;444084-444176;
415962M	scaffold_29	+	441489-441577;441652-441822;441886-442065;442137-442211;442265-442309;442374-442664;442718-442800;442872-442940;442998-443102;443189-443601;443663-443752;443806-443859;443920-443979;444084-444939;444997-445087;	441543-441577;441660-441813;441886-442065;442265-442303;442374-442538;442586-442664;442718-442800;442872-442940;443041-443102;443502-443601;443663-443752;443806-443859;443920-443979;444084-444176;
415962M	scaffold_29	+	441490-441577;441652-441822;441886-442065;442137-442211;442265-442309;442374-442664;442718-442800;442872-442940;442998-443102;443189-443601;443663-443752;443806-443859;443920-443979;444060-444309;	441543-441577;441660-441813;441886-442065;442265-442303;442374-442538;442586-442664;442718-442800;442872-442940;443041-443102;443502-443601;443663-443752;443806-443859;443920-443979;444084-444176;
415962M	scaffold_29	+	441483-441577;441660-441822;441886-442065;442137-442211;442265-442309;442374-442664;442718-442800;442872-442940;442998-443102;443189-443601;443663-443752;443806-443859;443920-443979;444060-444603;444671-444939;444997-445123;445209-445361;445426-445576;445643-446035;446089-446316;446391-446490;	441543-441577;441660-441813;441886-442065;442265-442303;442374-442538;442586-442664;442718-442800;442872-442940;443041-443102;443502-443601;443663-443752;443806-443859;443920-443979;444084-444176;
415962M	scaffold_29	+	441543-441577;441660-441822;441886-442065;442137-442211;442265-442303;442374-442538;442586-442664;442718-442800;442872-442940;442998-443102;443502-443601;443663-443752;443806-443859;443920-443979;444084-444309;	441543-441577;441660-441813;441886-442065;442265-442303;442374-442538;442586-442664;442718-442800;442872-442940;443041-443102;443502-443601;443663-443752;443806-443859;443920-443979;444084-444176;
84195M	scaffold_6	-	2136215-2137382;2137472-2137601;2137685-2137902;	2137333-2137601;2137685-2137817;
418924M	scaffold_40	+	575362-576215;576267-576847;	575730-576215;576267-576403;576981-577125;
419541M	scaffold_43	-	167345-167937;167995-168408;168474-168824;168904-169001;169092-169261;169439-169723;169842-170558;	167345-167937;167995-168408;168474-168824;168904-169045;169088-169261;169439-169723;169869-170249;
32021M	scaffold_45	-	465801-466002;466063-466263;466325-466657;466709-467002;467066-467281;467333-469100;469302-470263;	468357-469100;469302-469781;
81154M	scaffold_4	+	3940536-3940786;3940964-3941356;3941512-3941667;3941721-3941813;3941871-3942024;3942075-3942143;3942210-3942278;3942329-3942451;3942506-3942558;3942610-3942688;3942738-3942802;3942850-3942917;3942977-3943095;3943155-3943229;3943285-3943400;3943466-3943607;3943663-3943744;3943798-3943844;3943932-3944009;3944067-3944172;3944233-3944337;3944396-3944491;	3941479-3941577;3941623-3941667;3941721-3941813;3941871-3941923;3941973-3942024;3942075-3942143;3942210-3942278;3942329-3942424;3942476-3942558;3942610-3942688;3942738-3942802;3942850-3942917;3942977-3943095;3943155-3943229;3943285-3943400;3943466-3943607;3943663-3943744;3943798-3943844;3943932-3944009;3944067-3944172;3944233-3944300;
81154M	scaffold_4	+	3940938-3940941;3940992-3941356;3941512-3941577;3941623-3941667;3941721-3941813;3941871-3941923;3941973-3942024;3942075-3942143;3942210-3942278;3942329-3942424;3942506-3942558;3942610-3942688;3942738-3942802;3942850-3942917;3942977-3943095;3943155-3943229;3943285-3943400;3943466-3943607;3943663-3943744;3943798-3943844;3943932-3944009;3944067-3944172;3944233-3944337;3944396-3944491;	3941479-3941577;3941623-3941667;3941721-3941813;3941871-3941923;3941973-3942024;3942075-3942143;3942210-3942278;3942329-3942424;3942476-3942558;3942610-3942688;3942738-3942802;3942850-3942917;3942977-3943095;3943155-3943229;3943285-3943400;3943466-3943607;3943663-3943744;3943798-3943844;3943932-3944009;3944067-3944172;3944233-3944300;
81154M	scaffold_4	+	3940536-3940786;3940964-3941577;3941623-3941667;3941721-3941813;3941871-3941923;3941973-3942024;3942075-3942143;3942210-3942278;3942329-3942424;3942476-3942558;3942610-3942688;3942738-3942802;3942850-3942917;3942977-3943095;3943155-3943229;3943285-3943400;3943466-3943607;3943663-3943744;3943798-3943844;3943932-3944009;3944067-3944172;3944233-3944337;3944396-3944491;	3941479-3941577;3941623-3941667;3941721-3941813;3941871-3941923;3941973-3942024;3942075-3942143;3942210-3942278;3942329-3942424;3942476-3942558;3942610-3942688;3942738-3942802;3942850-3942917;3942977-3943095;3943155-3943229;3943285-3943400;3943466-3943607;3943663-3943744;3943798-3943844;3943932-3944009;3944067-3944172;3944233-3944300;
154277M	scaffold_47	-	579105-579672;579734-579794;579852-579919;579978-580184;580255-580345;580405-580490;580560-580634;580709-580803;580877-580943;581026-581142;581204-581442;581498-581561;581628-582282;	579105-579672;579734-579794;579852-579919;579978-580184;580255-580345;580405-580490;580560-580634;580709-580803;580877-580943;581026-581142;581204-581442;581498-581555;581628-581823;
154277M	scaffold_47	-	579105-579672;579734-579794;579852-579919;579978-580184;580255-580345;580405-580490;580560-580634;580709-580803;580877-580943;581026-581142;581204-581442;581498-581558;581628-582282;	579105-579672;579734-579794;579852-579919;579978-580184;580255-580345;580405-580490;580560-580634;580709-580803;580877-580943;581026-581142;581204-581442;581498-581555;581628-581823;
154277M	scaffold_47	-	579105-579672;579734-579794;579852-579919;579978-580184;580255-580345;580405-580490;580560-580634;580709-580803;580877-580943;581023-581142;581204-581442;581498-581555;581628-582130;	579105-579672;579734-579794;579852-579919;579978-580184;580255-580345;580405-580490;580560-580634;580709-580803;580877-580943;581026-581142;581204-581442;581498-581555;581628-581823;
154277M	scaffold_47	-	579105-579672;579734-579794;579850-579919;579978-580184;580255-580345;580405-580490;580560-580634;580709-580803;580877-581142;581204-581442;581498-582278;	579105-579672;579734-579794;579852-579919;579978-580184;580255-580345;580405-580490;580560-580634;580709-580803;580877-580943;581026-581142;581204-581442;581498-581555;581628-581823;
75093M	scaffold_0	+	6179310-6179914;6184389-6184916;6184974-6185126;6185191-6185499;	6179453-6180283;6184974-6185126;6185191-6185499;
75093M	scaffold_0	+	6184024-6184916;6185029-6185129;6185191-6185499;	6179453-6180283;6184974-6185126;6185191-6185499;
402460M	scaffold_0	-	3096354-3096377;3096446-3096739;3096796-3097311;3097364-3097456;3097518-3097712;3097771-3097803;3097840-3097947;3098005-3098190;3098266-3098839;3098898-3098967;	3096354-3096377;3096446-3096739;3096796-3097311;3097358-3097456;3097518-3097712;3097771-3097803;3097840-3097947;3098005-3098190;3098266-3098727;
402460M	scaffold_0	-	3096354-3096377;3096446-3096739;3096796-3097456;3097518-3097712;3097771-3097947;3098005-3098829;3098898-3098945;	3096354-3096377;3096446-3096739;3096796-3097311;3097358-3097456;3097518-3097712;3097771-3097803;3097840-3097947;3098005-3098190;3098266-3098727;
124335M	scaffold_74	-	115546-115757;115962-116074;116131-116144;	115646-115757;115813-115886;
432434M	scaffold_324	+	94-162;212-276;336-397;453-548;603-669;	94-162;212-276;336-397;453-548;678-693;839-1158;
17087M	scaffold_47	+	262773-263181;263238-264421;264527-264609;264817-264905;264973-265046;265156-265206;265259-265335;265394-265930;	264525-264609;264817-264905;264973-265046;265156-265206;265259-265335;265394-265539;
17087M	scaffold_47	+	262881-263181;263238-264421;264523-264609;264817-264905;264973-265046;265126-265155;	264525-264609;264817-264905;264973-265046;265156-265206;265259-265335;265394-265539;
17087M	scaffold_47	+	262866-263181;263238-264421;264527-264609;264725-264733;264817-264905;264973-265046;265156-265206;265259-265335;265394-265930;	264525-264609;264817-264905;264973-265046;265156-265206;265259-265335;265394-265539;
110711M	scaffold_40	-	113875-114409;114493-114577;114654-114654;	114264-114409;114493-114576;114654-114851;114960-115071;115127-115300;115371-115598;
110711M	scaffold_40	-	113875-114409;114493-114579;114654-114656;	114264-114409;114493-114576;114654-114851;114960-115071;115127-115300;115371-115598;
110711M	scaffold_40	-	113875-114409;114493-114576;114654-114716;114780-114851;114960-115071;115127-115300;115371-115624;	114264-114409;114493-114576;114654-114851;114960-115071;115127-115300;115371-115598;
110711M	scaffold_40	-	113875-114409;114493-114576;114654-114716;114780-114851;114950-115071;115127-115300;115371-115626;	114264-114409;114493-114576;114654-114851;114960-115071;115127-115300;115371-115598;
439088M	scaffold_5	+	2050197-2050250;2050341-2050358;2050414-2050492;2054872-2055413;2055468-2055518;2071277-2071536;2071603-2071686;2071766-2071803;	2051968-2052009;2052074-2052099;2052154-2052210;2052282-2052361;2052670-2052754;2052812-2052917;2053106-2053144;2053190-2053270;2053321-2053392;2053533-2053638;2053697-2054013;2054074-2054193;2054246-2054296;2054574-2054624;2054662-2054679;2054735-2054813;2055468-2055518;2055559-2055684;2055741-2055829;2055928-2055973;2056046-2056181;2056234-2056308;2056376-2056469;2056523-2056570;2056652-2056875…
439088M	scaffold_5	+	2051968-2052009;2052074-2052099;2052154-2052210;2052282-2052361;2052428-2052754;2052834-2052917;2053106-2053144;2053190-2053270;2053321-2053392;2053533-2053638;2053697-2054013;2054074-2054193;2054246-2054296;2054574-2054624;2054662-2054679;2054735-2054813;2055468-2055518;2055559-2055684;2055741-2055829;2055928-2055973;2056046-2056181;2056234-2056308;2056376-2056469;2056523-2056570;2056652-2056875…	2051968-2052009;2052074-2052099;2052154-2052210;2052282-2052361;2052670-2052754;2052812-2052917;2053106-2053144;2053190-2053270;2053321-2053392;2053533-2053638;2053697-2054013;2054074-2054193;2054246-2054296;2054574-2054624;2054662-2054679;2054735-2054813;2055468-2055518;2055559-2055684;2055741-2055829;2055928-2055973;2056046-2056181;2056234-2056308;2056376-2056469;2056523-2056570;2056652-2056875…
79699M	scaffold_3	+	3633671-3636784;3636989-3637125;3637258-3637398;3637582-3637782;3637838-3637891;	3636621-3636784;3636989-3637085;
79699M	scaffold_3	+	3633671-3636784;3636989-3637125;3637258-3637398;3637579-3637782;3637838-3637891;	3636621-3636784;3636989-3637085;
78255M	scaffold_2	-	549787-550030;550091-550218;550270-550462;550517-550619;550679-550796;550850-550942;550997-551057;551105-551166;551218-551365;551413-551489;551535-551578;551629-551762;551815-551873;551922-552005;552057-552174;552224-552329;552385-552484;552544-552654;552707-552784;552844-552956;	550105-550218;550270-550462;550517-550619;550679-550796;550847-550942;550997-551057;551105-551166;551218-551365;551413-551489;551535-551578;551629-551762;551815-551873;551922-552005;552057-552174;552224-552329;552385-552484;552544-552624;
414514M	scaffold_24	-	277277-278333;278823-280078;	275924-276861;277727-277917;278098-278333;278823-280074;276621-276861;277727-277917;278098-278333;278823-280074;
96808M	scaffold_18	-	687760-687805;687888-688132;688192-688288;688385-688564;688615-688758;688809-688905;688983-689175;689229-689511;689567-689664;689712-689759;689807-689914;689964-690211;690268-690370;690449-690530;690588-690705;690768-691362;	687948-688132;688192-688288;688385-688564;688615-688746;688809-688905;688965-689014;689065-689175;689229-689391;689446-689511;689567-689664;689712-689759;689807-689914;689964-690066;690115-690211;690268-690370;690449-690530;690588-690700;
96808M	scaffold_18	-	687760-688132;688192-688288;688385-688564;688615-688746;688809-688905;688965-689014;689065-689175;689229-689391;689446-689511;689567-689664;689712-689759;689807-689914;689964-690066;690115-690211;690268-690370;690449-690530;690588-690705;690768-691315;	687948-688132;688192-688288;688385-688564;688615-688746;688809-688905;688965-689014;689065-689175;689229-689391;689446-689511;689567-689664;689712-689759;689807-689914;689964-690066;690115-690211;690268-690370;690449-690530;690588-690700;
96808M	scaffold_18	-	687760-688132;688192-688288;688385-688425;688476-688564;688615-688758;688809-688905;688965-689014;689065-689175;689229-689391;689446-689511;689567-689664;689712-689759;689807-689914;689964-690066;690115-690211;690268-690370;690449-690530;690588-690705;690768-691315;	687948-688132;688192-688288;688385-688564;688615-688746;688809-688905;688965-689014;689065-689175;689229-689391;689446-689511;689567-689664;689712-689759;689807-689914;689964-690066;690115-690211;690268-690370;690449-690530;690588-690700;
29451M	scaffold_4	+	2593868-2594466;2594556-2594766;2594820-2594931;2594987-2595048;2595117-2595281;2595347-2596525;2596580-2597231;	2594817-2594931;2594987-2595048;2595117-2595194;
29451M	scaffold_4	+	2593868-2594466;2594542-2594766;2594820-2594931;2594987-2595048;2595117-2595281;2595347-2596525;2596580-2597231;	2594817-2594931;2594987-2595048;2595117-2595194;
83343M	scaffold_5	-	3734111-3734776;3734825-3734940;3734963-3735143;3735196-3735306;3735459-3735545;3735615-3735754;3735858-3736000;3736228-3736524;3736590-3736712;3736788-3736894;3736953-3737207;3737296-3737449;	3734560-3734776;3734825-3734940;3734963-3735154;3735196-3735306;3735459-3735545;3735615-3735740;
83343M	scaffold_5	-	3734111-3734776;3734825-3734940;3734963-3735143;3735196-3735306;3735358-3735394;3735467-3736524;3736590-3736712;3736788-3736894;3736950-3737207;3737296-3737449;	3734560-3734776;3734825-3734940;3734963-3735154;3735196-3735306;3735459-3735545;3735615-3735740;
83343M	scaffold_5	-	3734111-3734776;3734825-3734940;3734963-3735143;3735196-3735306;3735358-3735394;3735467-3735545;3735615-3735754;3735858-3736524;3736590-3736712;3736788-3736894;3736953-3737207;3737296-3737449;	3734560-3734776;3734825-3734940;3734963-3735154;3735196-3735306;3735459-3735545;3735615-3735740;
431393M	scaffold_152	+	37706-37838;37901-38176;38249-38309;38360-38437;	37932-38176;38249-38309;38360-38437;
92669M	scaffold_13	-	918816-920969;921017-921080;921135-921218;921272-921334;921394-921496;921551-921669;921723-921779;921842-921946;922050-922172;922226-922321;922378-922434;922495-922525;922593-922747;922806-923094;	920680-920969;921017-921080;921135-921218;921272-921334;921394-921496;921551-921669;921723-921779;921842-921946;922050-922172;922226-922321;922378-922434;922495-922525;922593-922696;
92669M	scaffold_13	-	918816-920969;921017-921080;921135-921218;921272-921334;921394-921496;921551-921669;921723-921779;921842-921986;922050-922172;922226-922321;922378-922434;922495-922525;922593-922747;922806-923029;	920680-920969;921017-921080;921135-921218;921272-921334;921394-921496;921551-921669;921723-921779;921842-921946;922050-922172;922226-922321;922378-922434;922495-922525;922593-922696;
443457M	scaffold_33	+	1141176-1142015;1142066-1142090;1142152-1142165;1142225-1142395;1142450-1142628;1142681-1142770;1142823-1142916;1142969-1143120;1143179-1143282;1143341-1143503;1143553-1143651;1143710-1144478;1144536-1144831;1144903-1145004;	1141388-1142015;1142066-1142090;1142152-1142165;1142225-1142395;1142450-1142628;1142681-1142770;1142823-1142916;1142969-1143120;1143179-1143282;1143341-1143503;1143553-1143651;1143710-1143943;
410825M	scaffold_13	-	2057729-2057729;2085053-2085224;2085300-2085526;2085588-2085811;2085866-2086158;2086206-2086315;2086366-2086413;2086467-2086546;2086751-2086826;	2057165-2057314;2057420-2057506;2057565-2057729;2057777-2057820;2058012-2058086;2058202-2058283;2058338-2058412;2058455-2058530;2058621-2058655;2058840-2058874;2058978-2059026;2059083-2059151;2059252-2059290;2059399-2059479;2059843-2059959;
232285M	scaffold_24	+	758632-759226;759288-759437;759494-759764;759819-759929;759989-760148;760204-760461;760509-760631;760688-760765;760816-761062;761132-761333;	759050-759226;759288-759437;759494-759764;759819-759929;759989-760148;760204-760461;760509-760631;760688-760765;760816-760967;761264-761289;
84888M	scaffold_6	+	2123687-2123923;2123986-2124045;2124112-2124194;2124272-2124434;2124523-2124652;2124730-2124888;2124951-2125129;2125196-2125276;2125328-2125444;2125519-2126076;2126125-2126199;2126259-2126389;2126445-2126503;2126562-2126701;2126757-2126825;2126876-2127100;2127159-2127213;2127273-2127467;2127522-2128110;2128182-2128445;2128525-2128577;2128695-2128900;	2125831-2125911;2125966-2126076;2126125-2126199;2126259-2126389;2126445-2126503;2126562-2126665;2126757-2126825;2126876-2126983;2127032-2127100;2127159-2127213;2127273-2127457;
84888M	scaffold_6	+	2123686-2123923;2123986-2124045;2124112-2124194;2124272-2124434;2124523-2124652;2124730-2124888;2124951-2125129;2125196-2125276;2125328-2125444;2125519-2125911;2125966-2126076;2126125-2126199;2126259-2126389;2126445-2126503;2126562-2126665;2126757-2126825;2126876-2126983;2127032-2127100;2127159-2127213;2127273-2127467;2127522-2127909;2128052-2128110;2128182-2128445;2128516-2128577;2128695-2128900;	2125831-2125911;2125966-2126076;2126125-2126199;2126259-2126389;2126445-2126503;2126562-2126665;2126757-2126825;2126876-2126983;2127032-2127100;2127159-2127213;2127273-2127457;
134993M	scaffold_131	+	234842-235109;235171-235357;235434-235478;235548-236109;236165-236552;236607-237814;237868-239413;239714-241941;	238505-239413;239714-240568;
127270M	scaffold_86	-	790899-792941;792994-793062;793120-793211;793263-793353;793402-793783;793843-794235;794292-796389;796444-797552;797649-797693;797745-798043;798097-798134;798196-798218;798272-798293;798356-798455;798519-798698;798760-798874;799419-799875;799971-800371;	792777-792941;792994-793062;793120-793211;793263-793353;793402-793783;793843-794235;794292-794452;
127270M	scaffold_86	-	790899-792941;792994-793062;793120-793211;793263-793353;793402-793783;793843-794235;794292-796389;796444-797552;797649-797693;797745-797836;797891-798043;798097-798134;798196-798218;798272-798293;798356-798455;798519-798698;798760-798874;799056-799192;	792777-792941;792994-793062;793120-793211;793263-793353;793402-793783;793843-794235;794292-794452;
74977M	scaffold_0	-	3226877-3227000;3227072-3227150;3227212-3227317;3227378-3227481;3227529-3227628;3227677-3227772;3227828-3227905;3227952-3228020;3228075-3228155;3228225-3228314;3228377-3228463;3228515-3228619;3228675-3228770;3228818-3228993;3229052-3229214;3229286-3229408;3229471-3229489;3229556-3229580;	3226877-3227000;3227072-3227150;3227212-3227317;3227378-3227481;3227529-3227628;3227677-3227772;3227828-3227905;3227952-3228020;3228075-3228155;3228225-3228314;3228377-3228463;3228515-3228619;3228675-3228770;3228818-3228993;3229052-3229214;3229286-3229378;
7638M	scaffold_150	+	85789-85789;85838-85893;85959-86018;86091-86398;86518-86657;86729-86769;87278-87601;	86520-86657;86729-86769;87278-87350;
7638M	scaffold_150	+	84528-84628;84679-85495;85550-85789;85840-85893;85959-86018;86087-86398;86518-86652;86724-86769;87278-87601;	86520-86657;86729-86769;87278-87350;
7638M	scaffold_150	+	86372-86398;86463-86652;86724-86769;87278-87601;	86520-86657;86729-86769;87278-87350;
80859M	scaffold_3	+	1033841-1034130;1034537-1034723;1076143-1076534;1076801-1077008;1077044-1077315;	1033841-1034130;1034537-1034723;1076143-1076385;
79855M	scaffold_3	+	4083984-4084250;4084321-4084964;4085019-4085249;4085302-4087001;	4084105-4084250;4084321-4084964;4085019-4085249;4085302-4086648;4089679-4089926;
415131M	scaffold_26	-	408257-408287;408338-408423;408476-408594;408647-408727;408775-408841;408919-409077;409141-409274;	408266-408306;408338-408423;408476-408594;408647-408727;408775-408841;408919-409077;409141-409274;
29493M	scaffold_127	-	257017-257122;257360-257679;	257028-257122;257354-257444;
117127M	scaffold_55	-	181688-183316;183373-183641;183696-183795;183851-183851;	181688-183316;183373-183517;183577-183641;183696-183794;183851-184361;183245-183316;183373-183517;183577-183641;183696-183794;183851-184351;
73318M	scaffold_0	+	5643787-5643907;5643978-5644042;5644097-5644236;5644299-5644436;5644502-5644711;	5643712-5643907;5643968-5644042;5644097-5644236;5644299-5644436;5644502-5644711;
73318M	scaffold_0	+	5643826-5643907;5643980-5644042;5644097-5644236;5644299-5644436;5644502-5644711;	5643712-5643907;5643968-5644042;5644097-5644236;5644299-5644436;5644502-5644711;
417354M	scaffold_34	+	838724-839411;839518-839665;839724-840285;840336-840408;840545-840827;864349-864663;864722-865099;865137-865255;865310-865792;	864001-864199;864349-864663;864722-864843;864906-865099;865137-865255;865310-865788;
417354M	scaffold_34	+	838724-839411;839518-839665;839724-840285;840336-840408;840545-840827;840977-841293;841352-841901;865310-865792;	864001-864199;864349-864663;864722-864843;864906-865099;865137-865255;865310-865788;
417354M	scaffold_34	+	838724-839411;839518-839665;839724-840127;840190-840285;840336-840408;840545-840615;863997-864199;864349-864663;864722-864843;864906-865099;865137-865255;865310-865792;	864001-864199;864349-864663;864722-864843;864906-865099;865137-865255;865310-865788;
3537M	scaffold_22	-	471095-471255;471302-471401;471462-471542;471596-471701;471763-471890;471939-472141;472198-473618;473670-473813;473864-474267;474349-474442;474520-474748;	471095-471255;471302-471401;471462-471542;471596-471701;471763-471890;471939-472141;472198-472297;
235243M	scaffold_80	-	461712-461819;461876-462112;462177-462350;462415-462554;462620-464228;464287-465650;	461712-461819;461876-462112;462177-462350;462415-462554;462620-462776;
37179M	scaffold_2	-	1178016-1178863;1179375-1179819;1180055-1180881;1180973-1181068;1181133-1181446;1181508-1181604;1181673-1181775;1181833-1181993;1182065-1182402;	1181329-1181446;1181508-1181589;1181728-1181775;1181829-1181993;1182065-1182161;
37179M	scaffold_2	-	1178016-1178863;1179375-1179819;1180055-1180881;1180973-1181072;1181133-1181446;1181508-1181604;1181673-1181775;1181833-1181993;1182065-1182402;	1181329-1181446;1181508-1181589;1181728-1181775;1181829-1181993;1182065-1182161;
100200M	scaffold_23	+	796319-797392;797525-797761;797868-798011;798074-798208;798286-798722;798843-800398;	797483-797761;797868-798011;798074-798208;798286-798633;
445658M	scaffold_59	-	829347-829729;829785-829933;829988-830105;830171-830352;830399-830680;830732-830804;830858-830953;831002-831076;831128-831241;831289-831433;831476-831543;831696-831749;831896-831968;832018-832082;832135-832251;832304-832432;832484-832616;832666-832796;832850-832922;832971-833065;833120-833359;833409-833611;833664-833748;833801-833897;833952-834054;834117-834191;834241-834463;834522-834562;834633-…	829453-829729;829785-829933;829988-830105;830171-830352;830399-830680;830732-830804;830858-830953;831002-831076;831128-831241;831289-831433;831476-831543;831696-831749;831896-831968;832018-832082;832135-832251;832304-832432;832484-832616;832666-832796;832850-832922;832971-833081;833120-833359;833409-833611;833664-833748;833801-833897;833952-834054;834117-834191;834241-834442;834522-834604;
445658M	scaffold_59	-	829347-829729;829785-829933;829988-830105;830171-830680;830732-830804;830858-830953;831002-831241;831289-831433;831476-831543;831696-831749;831896-831968;832018-832082;832135-832432;832484-832616;832666-832796;832850-832922;832971-833081;833120-833355;833409-833611;833664-833748;833801-833897;833952-834054;834117-834191;834241-834442;834522-834604;	829453-829729;829785-829933;829988-830105;830171-830352;830399-830680;830732-830804;830858-830953;831002-831076;831128-831241;831289-831433;831476-831543;831696-831749;831896-831968;832018-832082;832135-832251;832304-832432;832484-832616;832666-832796;832850-832922;832971-833081;833120-833359;833409-833611;833664-833748;833801-833897;833952-834054;834117-834191;834241-834442;834522-834604;
445658M	scaffold_59	-	829347-829729;829785-829933;829988-830105;830171-830352;830399-830680;830732-830804;830858-830953;831002-831076;831128-831241;831289-831433;831476-831543;831696-831749;831896-831968;832018-832082;832135-832251;832304-832432;832484-832616;832666-832796;832850-832922;832971-833081;833120-833359;833409-833611;833664-833748;833801-833897;833952-834054;834117-834191;834241-834463;834522-834562;834633-…	829453-829729;829785-829933;829988-830105;830171-830352;830399-830680;830732-830804;830858-830953;831002-831076;831128-831241;831289-831433;831476-831543;831696-831749;831896-831968;832018-832082;832135-832251;832304-832432;832484-832616;832666-832796;832850-832922;832971-833081;833120-833359;833409-833611;833664-833748;833801-833897;833952-834054;834117-834191;834241-834442;834522-834604;
445658M	scaffold_59	-	831600-831638;831696-831841;831896-831968;832018-832082;832135-832251;832304-832432;832484-832616;832666-832792;832850-832922;832971-833081;833120-833355;833409-833611;833664-833748;833801-833897;833952-834054;834117-834191;834241-834442;834522-834604;	829453-829729;829785-829933;829988-830105;830171-830352;830399-830680;830732-830804;830858-830953;831002-831076;831128-831241;831289-831433;831476-831543;831696-831749;831896-831968;832018-832082;832135-832251;832304-832432;832484-832616;832666-832796;832850-832922;832971-833081;833120-833359;833409-833611;833664-833748;833801-833897;833952-834054;834117-834191;834241-834442;834522-834604;
445658M	scaffold_59	-	829347-829729;829785-829933;829988-830105;830171-830352;830399-830680;830732-830804;830858-830953;831002-831076;831128-831241;831289-831433;831476-831543;831696-831749;831896-831968;832018-832082;832135-832251;832304-832432;832484-832616;832666-832796;832850-832922;832971-833065;833120-833355;833409-833611;833664-833748;833801-833897;833952-834054;834117-834442;834522-834604;	829453-829729;829785-829933;829988-830105;830171-830352;830399-830680;830732-830804;830858-830953;831002-831076;831128-831241;831289-831433;831476-831543;831696-831749;831896-831968;832018-832082;832135-832251;832304-832432;832484-832616;832666-832796;832850-832922;832971-833081;833120-833359;833409-833611;833664-833748;833801-833897;833952-834054;834117-834191;834241-834442;834522-834604;
445658M	scaffold_59	-	829347-829729;829785-829933;829988-830105;830171-830352;830399-830680;830732-830804;830858-830953;831002-831076;831128-831241;831289-831433;831476-831543;831696-831749;831896-831968;832018-832082;832135-832251;832304-832432;832484-832616;832666-832796;832850-832922;832971-833081;833120-833359;833409-833611;833664-833748;833801-833897;833952-834054;834117-834463;834522-834562;834631-834725;834799-…	829453-829729;829785-829933;829988-830105;830171-830352;830399-830680;830732-830804;830858-830953;831002-831076;831128-831241;831289-831433;831476-831543;831696-831749;831896-831968;832018-832082;832135-832251;832304-832432;832484-832616;832666-832796;832850-832922;832971-833081;833120-833359;833409-833611;833664-833748;833801-833897;833952-834054;834117-834191;834241-834442;834522-834604;
80479M	scaffold_3	-	296552-296708;296757-296997;297045-297107;297151-297242;297318-297420;297468-297670;297729-297815;297869-297997;298044-298118;298174-298259;298316-298439;	296552-296708;296757-296997;297045-297107;297151-297242;297318-297420;297468-297670;297729-297815;297869-297997;298044-298118;298174-298283;
179376M	scaffold_52	+	936363-936400;936461-936526;936596-936907;936987-937206;937265-937791;	936596-936907;936987-937224;937265-937761;
426355M	scaffold_82	-	552951-553638;553708-553858;553925-554177;554229-554621;554672-555633;	553306-553629;554338-554439;554488-554621;554672-554788;554832-555633;
113847M	scaffold_47	+	281061-281072;281144-281643;281735-281950;282006-282296;282375-282725;282793-282996;283052-283287;	281353-281643;281735-281915;281965-282296;282375-282725;282793-282996;283052-283231;
113847M	scaffold_47	+	281061-281072;281144-281643;281735-281915;281965-282296;282375-282725;282793-282996;283052-283287;	281353-281643;281735-281915;281965-282296;282375-282725;282793-282996;283052-283231;
74466M	scaffold_0	+	6165717-6165740;6165798-6165966;6166025-6166123;6166183-6166251;6166310-6166414;6166479-6166535;6166588-6166788;6166856-6166948;6167006-6167105;6167165-6167264;6167325-6167410;6167472-6167679;	6166025-6166123;6166183-6166251;6166310-6166414;6166479-6166535;6166588-6166788;6166856-6166948;6167006-6167105;6167162-6167264;6167325-6167416;6167475-6167599;
74466M	scaffold_0	+	6165717-6165740;6165798-6165966;6166025-6166123;6166183-6166251;6166310-6166414;6166479-6166535;6166588-6166788;6166856-6166948;6167006-6167105;6167165-6167264;6167325-6167410;6167475-6167679;	6166025-6166123;6166183-6166251;6166310-6166414;6166479-6166535;6166588-6166788;6166856-6166948;6167006-6167105;6167162-6167264;6167325-6167416;6167475-6167599;
98546M	scaffold_20	-	1497736-1498856;1499034-1499464;	1493516-1494068;1494447-1494820;1498067-1498309;1498682-1498856;1499034-1499464;
98546M	scaffold_20	-	1493516-1494820;1498067-1498856;1499034-1499464;	1493516-1494068;1494447-1494820;1498067-1498309;1498682-1498856;1499034-1499464;
58479M	scaffold_20	-	778024-778297;778348-778883;778945-779627;	778841-778883;778945-779489;
58479M	scaffold_20	-	769233-769247;778796-778883;778945-779614;	778841-778883;778945-779489;
402052M	scaffold_0	+	452397-452499;452551-452634;452694-452928;453010-453139;453195-453573;453620-453678;453724-454119;454185-454250;454306-454515;454576-454686;454737-454859;454915-455032;455107-455237;455289-455428;455486-455597;455645-455928;455984-456510;456577-456751;456816-457038;457091-457227;457279-457565;457618-457830;457894-458331;458394-458984;459040-459615;459706-460123;	452454-452499;452551-452634;452694-452928;453010-453139;453195-453573;453620-453678;453724-454119;454185-454250;454306-454515;454576-454686;454737-454859;454915-455032;455107-455237;455289-455428;455486-455597;455645-455758;
417177M	scaffold_33	-	1077197-1077290;1077398-1077499;1077583-1077625;1077682-1077733;1077827-1077880;1077928-1078001;1078052-1078111;1078310-1078399;	1077197-1077290;1077398-1077515;1077583-1077625;1077682-1077733;1077827-1077880;1077928-1078001;1078052-1078111;1078310-1078399;
236021M	scaffold_108	-	87417-87529;87602-87633;87686-88081;88137-88373;88432-88569;88630-89010;89070-89198;89253-89357;89409-89726;89792-90140;90192-90511;90571-90862;90918-91033;91085-91462;91507-91578;91622-91784;91842-91933;91978-92051;92098-92263;92314-92425;92473-92623;92681-92954;93016-93163;93439-93443;93497-94044;94126-94556;94610-94724;94783-94913;94967-95102;95152-95334;95401-95651;95713-96371;	87776-88081;88137-88373;88432-88569;88630-89010;89070-89198;89253-89357;89409-89726;89792-90140;90192-90511;90571-90862;90918-91033;91085-91462;91507-91578;91622-91784;91842-91933;91978-92051;92098-92263;92314-92425;92473-92623;92681-92954;93016-93163;93439-93443;93497-94044;94126-94556;94610-94724;94783-94913;94967-95102;95152-95334;95401-95651;95713-95852;
81871M	scaffold_4	-	1022373-1023129;1023182-1023288;1023356-1023503;1023679-1023812;1023889-1024104;	1023170-1023288;1023356-1023503;1023679-1023812;1023889-1024099;
418205M	scaffold_37	+	594933-595468;595530-595614;595674-595894;633491-633686;633740-633859;	633310-633422;633491-633686;633740-633859;
411372M	scaffold_14	+	2630206-2630395;2630450-2630627;2630685-2630825;2631016-2631117;2631174-2631208;2631267-2631327;2631393-2631467;2631531-2632044;	2630233-2630395;2630450-2630627;2630685-2630825;2631016-2631117;2631165-2631208;2631267-2631327;2631393-2631467;2631531-2631573;
411372M	scaffold_14	+	2630206-2630395;2630450-2630627;2630685-2630825;2630881-2630916;	2630233-2630395;2630450-2630627;2630685-2630825;2631016-2631117;2631165-2631208;2631267-2631327;2631393-2631467;2631531-2631573;
411372M	scaffold_14	+	2630917-2630928;2631016-2631208;2631267-2631327;2631393-2631467;2631531-2632044;	2630233-2630395;2630450-2630627;2630685-2630825;2631016-2631117;2631165-2631208;2631267-2631327;2631393-2631467;2631531-2631573;
230271M	scaffold_4	+	356307-356683;356755-356890;356942-357009;357087-357173;357252-357371;357524-358307;358358-358569;	356482-356524;356571-356713;356755-356890;356942-357009;357087-357173;357252-357314;
230271M	scaffold_4	+	356307-356683;356755-356890;356942-357009;357087-357173;357252-357378;357524-358307;358358-358569;	356482-356524;356571-356713;356755-356890;356942-357009;357087-357173;357252-357314;
230271M	scaffold_4	+	356307-356683;356755-356890;356942-357009;357087-357173;357252-357378;357457-358307;358358-358569;	356482-356524;356571-356713;356755-356890;356942-357009;357087-357173;357252-357314;
130409M	scaffold_100	-	425722-425932;425990-426148;426212-426438;426505-426596;426669-426744;426809-426950;427015-427870;	425835-425932;425990-426148;426212-426438;426505-426596;426669-426722;426809-426920;427015-427451;
130409M	scaffold_100	-	421228-421706;421770-421937;421994-422194;422250-422379;422445-422467;425569-425932;425990-426148;426212-426438;426505-426596;426669-426722;426809-426950;427015-427870;	425835-425932;425990-426148;426212-426438;426505-426596;426669-426722;426809-426920;427015-427451;
130409M	scaffold_100	-	425722-425932;425990-426148;426212-426596;426669-426744;426809-426920;427015-427870;	425835-425932;425990-426148;426212-426438;426505-426596;426669-426722;426809-426920;427015-427451;
409925M	scaffold_11	-	1840095-1840300;1840728-1841096;1841545-1843887;	1840717-1841096;1841545-1842883;1843145-1843237;
409925M	scaffold_11	-	1840095-1840152;1840728-1841096;1841545-1843887;	1840717-1841096;1841545-1842883;1843145-1843237;
410197M	scaffold_12	+	703881-704027;704092-704135;704189-704330;704376-704775;704957-706160;706226-706325;706400-706446;706527-706625;706685-707783;707858-707994;708048-708049;708265-708442;	703978-704027;704075-704135;704189-704330;704376-704775;704957-705548;
410197M	scaffold_12	+	703978-704027;704075-704135;704189-704330;704376-704775;704957-706160;706226-706325;706400-706446;706527-706625;706685-707783;737327-737334;	703978-704027;704075-704135;704189-704330;704376-704775;704957-705548;
410197M	scaffold_12	+	703884-704027;704092-704135;704189-704330;704376-704775;704957-706160;706226-706325;706400-706446;706527-706625;706685-707783;707858-707994;708048-708442;	703978-704027;704075-704135;704189-704330;704376-704775;704957-705548;
410197M	scaffold_12	+	703898-704027;704092-704135;704189-704312;704376-704775;704957-706160;706226-706325;706400-706446;706527-706625;706685-707228;	703978-704027;704075-704135;704189-704330;704376-704775;704957-705548;
52147M	scaffold_27	+	1937300-1938201;1938406-1939865;1939928-1940039;	1936894-1937290;1937792-1938201;1938406-1938760;1939061-1939524;
52147M	scaffold_27	+	1936818-1937290;1937792-1938201;1938406-1938760;1939061-1939865;1939928-1940039;	1936894-1937290;1937792-1938201;1938406-1938760;1939061-1939524;
52147M	scaffold_27	+	1936769-1937290;1937792-1938201;1938406-1939865;1939928-1940039;	1936894-1937290;1937792-1938201;1938406-1938760;1939061-1939524;
1746M	scaffold_41	-	815292-815315;815366-815901;815951-816039;816136-816258;816314-816373;816443-817056;817128-817219;817274-817370;817434-817585;817643-817842;817899-818060;818117-818315;818390-818506;818566-818634;818696-818734;818794-818965;819028-819266;819332-819502;819562-819805;	815547-815901;815951-816039;816136-816271;816327-816373;816443-816673;
1746M	scaffold_41	-	815547-815901;815951-816039;816136-816271;816327-816373;816443-817056;817128-817219;817274-817370;817434-817585;817643-817842;817899-818060;818117-818325;818390-818506;818566-818634;818696-818734;818794-818965;819028-819266;819332-819502;819562-819813;	815547-815901;815951-816039;816136-816271;816327-816373;816443-816673;
1746M	scaffold_41	-	815292-815315;815366-815901;815951-816039;816136-816258;816310-816373;816443-817056;817128-817219;817274-817370;817434-817585;817643-817842;817899-818060;818117-818325;818390-818506;818566-818634;818696-818734;818794-818965;819028-819266;819332-819502;819562-819810;	815547-815901;815951-816039;816136-816271;816327-816373;816443-816673;
413123M	scaffold_19	+	2210915-2212001;2212071-2217538;2217606-2217886;2255630-2255739;2255799-2255881;2255934-2256223;2256348-2256807;2256880-2257394;2257447-2257761;2257838-2257984;2258084-2258134;2258185-2258724;	2216080-2216169;2216326-2216795;2216846-2216930;2217029-2217538;2217606-2217810;2217887-2217987;2218168-2218248;2218323-2218390;2218544-2218606;2218654-2218810;
443474M	scaffold_33	+	1417242-1417285;1417348-1418312;1418367-1418429;1418480-1418518;1418569-1418808;1418864-1418965;1419015-1419188;1419242-1419304;1419393-1419813;1419877-1420195;1420248-1420347;1420415-1421675;1421744-1422030;1422087-1422319;1422379-1422475;1422625-1423303;	1417962-1418312;1418367-1418429;1418483-1418518;1418569-1418808;1418864-1418965;1419015-1419188;1419242-1419304;1419393-1419813;1419877-1419992;1420040-1420195;1420248-1420347;1420415-1420528;
443474M	scaffold_33	+	1417954-1418312;1418367-1418429;1418483-1418518;1418569-1418808;1418864-1418965;1419015-1419188;1419250-1419304;1419366-1419813;1419877-1419992;1420040-1420195;1420248-1420347;1420415-1420537;	1417962-1418312;1418367-1418429;1418483-1418518;1418569-1418808;1418864-1418965;1419015-1419188;1419242-1419304;1419393-1419813;1419877-1419992;1420040-1420195;1420248-1420347;1420415-1420528;
443474M	scaffold_33	+	1417242-1417285;1417348-1418312;1418367-1418429;1418483-1418518;1418569-1418808;1418864-1418965;1419015-1419188;1419242-1419304;1419366-1419813;1419877-1419992;1420040-1420195;1420248-1420347;1420415-1422030;1422087-1422319;1422379-1422475;1422625-1423303;	1417962-1418312;1418367-1418429;1418483-1418518;1418569-1418808;1418864-1418965;1419015-1419188;1419242-1419304;1419393-1419813;1419877-1419992;1420040-1420195;1420248-1420347;1420415-1420528;
443474M	scaffold_33	+	1417928-1418312;1418367-1418429;1418480-1418518;1418569-1418808;1418864-1419188;1419242-1419304;1419366-1419813;1419877-1419992;1420040-1420195;1420248-1421682;1421712-1422030;1422087-1422319;1422379-1422475;1422625-1423303;	1417962-1418312;1418367-1418429;1418483-1418518;1418569-1418808;1418864-1418965;1419015-1419188;1419242-1419304;1419393-1419813;1419877-1419992;1420040-1420195;1420248-1420347;1420415-1420528;
423971M	scaffold_64	+	622659-622733;622927-623053;623116-623408;623465-623593;623661-623755;623814-623881;623934-624010;624069-624196;624276-625626;625679-625868;625931-626073;626146-626213;626274-626376;626433-626550;	622659-622733;622927-623053;623116-623234;623298-623408;623465-623593;623661-623755;623819-623881;623934-624010;624069-624196;624276-624416;
423971M	scaffold_64	+	622659-622733;622927-623053;623116-623234;623298-623408;623465-623593;623661-623755;623819-623881;623934-624010;624069-624196;624276-625626;625679-625868;625931-626073;626146-626213;626274-626376;626433-626550;	622659-622733;622927-623053;623116-623234;623298-623408;623465-623593;623661-623755;623819-623881;623934-624010;624069-624196;624276-624416;
403293M	scaffold_1	-	1307060-1308118;1308181-1308311;1308371-1308442;1308494-1308553;1308607-1308844;1308895-1309038;1309097-1309297;1309352-1310498;1310552-1310720;1310767-1310962;1311013-1311275;1311331-1311525;1311579-1311791;1311838-1312145;	1307060-1307922;1308181-1308442;1308494-1308553;1308607-1308844;1308895-1309038;1309097-1309297;1309352-1310498;1310552-1310720;1310767-1310962;1311013-1311275;1311331-1311525;1311579-1311791;1311838-1312107;
403293M	scaffold_1	-	1307060-1307922;1308181-1308442;1308494-1308553;1308607-1308844;1308895-1309038;1309097-1309297;1309352-1310498;1310552-1310720;1310767-1310962;1311013-1311275;1311331-1311525;1311579-1311791;1311850-1312145;	1307060-1307922;1308181-1308442;1308494-1308553;1308607-1308844;1308895-1309038;1309097-1309297;1309352-1310498;1310552-1310720;1310767-1310962;1311013-1311275;1311331-1311525;1311579-1311791;1311838-1312107;
86257M	scaffold_7	-	2366050-2366732;2366792-2366939;2366985-2367230;2367305-2367426;2367482-2367551;2367610-2367659;2367728-2367768;2367825-2367906;2367960-2368071;	2366400-2366732;2366792-2366939;2366985-2367230;2367305-2367426;2367482-2367551;2367610-2367659;2367725-2367760;
86257M	scaffold_7	-	2366050-2366732;2366792-2366939;2366985-2367230;2367305-2367426;2367482-2367551;2367610-2367659;2367725-2367906;2367960-2369610;	2366400-2366732;2366792-2366939;2366985-2367230;2367305-2367426;2367482-2367551;2367610-2367659;2367725-2367760;
430260M	scaffold_127	+	31808-31970;32027-32138;32242-32349;32412-32469;41718-41785;41828-41943;41995-42074;42139-42237;42301-42355;42410-42548;	40299-40471;40882-40963;41217-41311;41372-41432;41475-41646;41718-41785;41828-41943;41995-42074;42139-42237;42301-42355;42410-42548;
82767M	scaffold_5	+	3053563-3053915;3053973-3054107;3054166-3054304;3054358-3054492;3054550-3054698;3054749-3054838;3054896-3054962;3055023-3055130;3055233-3055291;3055347-3055507;3055573-3055683;3055743-3055804;3055853-3055905;3055960-3056035;3056088-3056215;3056272-3056526;3056596-3056694;3056750-3056808;3056862-3056923;3056984-3057039;3057088-3057159;3057219-3057284;3057337-3057401;3057462-3057497;3057555-3057631…	3056461-3056526;3056596-3056694;3056750-3056808;3056862-3056923;3056984-3057039;3057088-3057159;3057219-3057284;3057337-3057401;3057462-3057497;3057555-3057631;3057682-3057740;3057803-3057873;3057922-3058021;3058082-3058179;3058235-3058391;
410507M	scaffold_13	-	39166-39350;39419-39449;39510-41407;	39443-39449;39510-41407;
38684M	scaffold_42	-	1310066-1310809;1310871-1310938;1311008-1311077;1311162-1312700;1312757-1312897;1312952-1313236;1313674-1314760;1314825-1315212;1315267-1315342;1315407-1315541;1315619-1315752;1315809-1315970;1316037-1316410;	1315649-1315752;1315809-1315970;1316037-1316109;
404577M	scaffold_2	-	3284931-3285132;3285817-3285970;3286228-3286323;3286469-3286523;3286576-3286643;3286751-3286773;3290528-3290547;3290601-3290644;3290841-3291071;	3284957-3285132;3285817-3285970;3286228-3286323;3286469-3286523;3286576-3286643;3286751-3286793;3286939-3287003;3287088-3287155;3287259-3287310;3287375-3287398;
79293M	scaffold_2	-	2971577-2971645;2971834-2971983;2972058-2972358;2972410-2973061;2973136-2973165;	2971713-2971781;2971834-2971983;2972058-2972138;
105055M	scaffold_30	+	1469192-1469197;1469257-1469396;1469447-1469940;	1469075-1469200;1469257-1469400;
158084M	scaffold_74	-	799494-799841;799900-800157;800222-800489;800548-800853;800913-801181;801238-801444;801500-803077;803132-803293;803355-803509;803559-804428;804487-804956;805144-805214;805283-805623;805683-805862;805910-806013;806060-806169;806221-806418;806716-806868;806935-807041;808690-809315;	799503-799841;799900-800157;800222-800489;800548-800853;800913-801181;801238-801444;801509-803077;803132-803293;803355-803509;803559-804428;804487-804956;805144-805214;805283-805623;805683-805862;805910-806013;806060-806169;806221-806418;806716-806868;806935-807041;808690-808885;
158084M	scaffold_74	-	750149-750180;801096-801181;801238-801444;801500-803077;803132-803293;803355-803509;803559-804428;804487-804956;805144-805214;805283-805623;805683-805862;805910-806013;806060-806169;806221-806418;806716-806868;806935-807041;808690-808885;	799503-799841;799900-800157;800222-800489;800548-800853;800913-801181;801238-801444;801509-803077;803132-803293;803355-803509;803559-804428;804487-804956;805144-805214;805283-805623;805683-805862;805910-806013;806060-806169;806221-806418;806716-806868;806935-807041;808690-808885;
158084M	scaffold_74	-	749945-749945;800913-801181;801238-801444;801500-803077;803132-803293;803355-803509;803559-804428;804487-805214;805283-805623;805683-805862;805910-806013;806060-806169;806221-806418;806716-806868;806935-807041;808690-808865;808925-809311;	799503-799841;799900-800157;800222-800489;800548-800853;800913-801181;801238-801444;801509-803077;803132-803293;803355-803509;803559-804428;804487-804956;805144-805214;805283-805623;805683-805862;805910-806013;806060-806169;806221-806418;806716-806868;806935-807041;808690-808885;
99396M	scaffold_21	+	1420024-1420327;1420444-1420581;1420631-1420720;1421247-1421537;	1420435-1420581;1420631-1420720;1421247-1421465;
79158M	scaffold_2	+	2514588-2514602;2514656-2514705;2514770-2514869;2514934-2515002;2515059-2515130;2515192-2515299;2515368-2515473;2516078-2516450;2516529-2516628;2516675-2516734;2516787-2516879;2516937-2517056;2517118-2517423;	2515362-2515473;2516078-2516450;2516529-2516628;2516675-2516734;2516787-2516879;2516937-2517056;2517118-2517423;
79158M	scaffold_2	+	2514703-2514705;2514768-2514869;2514934-2515002;2515059-2515130;2515192-2515299;2515368-2515473;2516078-2516450;2516529-2516628;2516675-2516734;2516787-2516879;2516937-2517056;2517118-2517423;	2515362-2515473;2516078-2516450;2516529-2516628;2516675-2516734;2516787-2516879;2516937-2517056;2517118-2517423;
79158M	scaffold_2	+	2513892-2514602;2514656-2514705;2514773-2514869;2514934-2515002;2515059-2515130;2515192-2515299;2515368-2515473;2516078-2516450;2516529-2516628;2516675-2516734;2516787-2516879;2516937-2517056;2517118-2517423;	2515362-2515473;2516078-2516450;2516529-2516628;2516675-2516734;2516787-2516879;2516937-2517056;2517118-2517423;
95956M	scaffold_17	-	332606-333298;333392-335844;	332606-333298;333392-333631;333902-334219;
31516M	scaffold_16	+	442505-442559;442698-443045;443097-443215;443267-443601;443656-445796;446319-447198;	445339-445796;446319-447138;
92201M	scaffold_13	-	1708784-1708976;1709037-1709120;1709188-1709227;1709304-1709400;1709507-1709684;1709776-1710207;	1708812-1708976;1709037-1709120;1709188-1709227;1709304-1709400;1709507-1709599;1709751-1709877;
426601M	scaffold_84	+	521720-521916;521974-523397;	521342-521360;521568-521591;521974-523397;
426601M	scaffold_84	+	521091-521290;521568-521591;521974-523397;	521342-521360;521568-521591;521974-523397;
171056M	scaffold_13	-	1656574-1656595;1659533-1659769;1659830-1660412;1660466-1660495;1660552-1662092;	1657803-1659284;1659344-1659476;1659533-1659769;1659830-1659900;1659949-1660412;1660466-1660495;1660552-1662092;1658917-1659284;1659344-1659476;1659533-1659769;1659830-1659900;1659949-1660412;1660466-1660495;1660552-1660611;
405840M	scaffold_4	+	2115017-2115489;2115572-2115908;2115966-2116525;	2115064-2115489;2115558-2115908;2115966-2116361;
138433M	scaffold_213	+	31771-33226;34504-39058;	32782-33226;34504-34696;36213-36383;38142-38784;
138433M	scaffold_213	+	35630-36383;38142-39058;	32782-33226;34504-34696;36213-36383;38142-38784;
26861M	scaffold_7	-	1431467-1431520;1431871-1431932;1432001-1432139;1432208-1432500;1432581-1433811;	1431872-1431932;1432001-1432071;1432182-1432332;1432423-1432500;1433169-1433317;
26861M	scaffold_7	-	1431467-1431520;1431871-1431932;1432001-1432139;1432208-1432500;1433169-1433806;	1431872-1431932;1432001-1432071;1432182-1432332;1432423-1432500;1433169-1433317;
81012M	scaffold_4	+	2198594-2200113;2200204-2201798;2201881-2202185;2202309-2202482;2202575-2202736;2202817-2202983;	2199505-2200113;2200204-2200284;
93699M	scaffold_14	-	95467-96514;96575-96681;96741-96882;96956-97195;97250-97313;97374-97679;97742-97956;98051-98345;98406-98570;98636-99235;99289-99375;99433-99753;99820-102206;102262-102333;	96755-96882;96956-97195;97250-97313;97374-97679;97742-97956;98051-98345;98406-98570;98636-99235;99289-99375;99433-99753;99820-101613;
93699M	scaffold_14	-	95467-96514;96575-96681;96741-96882;96956-97195;97250-97313;97374-97679;97742-97956;98112-98345;98406-98570;98636-99235;99289-99375;99433-99753;99820-102206;102262-102333;	96755-96882;96956-97195;97250-97313;97374-97679;97742-97956;98051-98345;98406-98570;98636-99235;99289-99375;99433-99753;99820-101613;
109987M	scaffold_39	+	530178-530323;530555-531085;553702-553752;553814-554022;554093-554242;554301-554434;554483-554589;554650-554756;554804-554942;554999-555115;555181-555288;555347-555418;555468-555590;555641-555800;555848-555969;556024-556167;556230-556357;556414-556540;556596-556731;556795-556868;556928-557054;557124-557308;	553381-553752;553814-554022;554093-554242;554301-554434;554483-554589;554650-554756;554804-554942;554999-555115;555181-555288;555347-555418;555468-555590;555641-555800;555848-555969;556024-556167;556230-556357;556414-556540;556596-556731;556795-556868;556928-557054;557124-557308;
7799M	scaffold_138	-	271051-271983;272040-272359;272415-272540;272591-272666;272727-272831;272894-273004;273062-273152;273225-273807;273859-274051;274110-274555;274666-274731;	274352-274555;274666-274731;
419614M	scaffold_43	+	616405-616735;650455-650707;650748-654073;654142-654753;654817-655041;	654023-654073;654142-654753;654817-655041;
422856M	scaffold_58	+	973184-973511;1037092-1037338;1037483-1037685;	1037146-1037338;1037483-1037685;
422856M	scaffold_58	+	973301-973491;1037072-1037338;1037483-1037685;	1037146-1037338;1037483-1037685;
411764M	scaffold_16	+	580945-581098;581221-581424;581822-581895;581942-582146;595900-597524;	580945-581098;581221-581424;581822-581895;581942-582433;
412047M	scaffold_16	+	2460249-2460574;2460682-2460938;2460990-2461136;2461194-2462769;2462829-2463434;	2462052-2462769;2462829-2463304;
425086M	scaffold_71	+	791134-791622;791680-791790;791853-792031;792089-792206;792261-792320;792384-795277;795364-795576;795622-795819;795865-795999;796048-796164;796219-796336;796384-796528;	795101-795277;795364-795576;795622-795819;795865-795999;796048-796164;796219-796336;796384-796487;
56766M	scaffold_30	-	81092-81341;81395-81546;81604-82785;82972-83383;83447-84341;	82651-82785;82972-83383;83447-83907;
24195M	scaffold_6	-	3394206-3394744;3394813-3395050;3395109-3395630;	3394206-3394744;3394813-3395026;
440658M	scaffold_11	-	2612046-2612106;2612179-2612259;2612331-2612719;2612788-2612904;2612958-2613383;2613445-2613912;2613967-2614017;2614070-2614147;2614201-2614320;2614366-2614438;2614493-2614626;2614680-2614805;2614859-2615031;2615081-2615177;2615229-2615292;2615353-2615777;2615830-2616285;2616337-2616469;2616519-2616724;2616772-2616855;2616914-2617000;2617056-2617145;2617207-2617296;2617355-2617419;2617471-2617549…	2612046-2612106;2612179-2612259;2612331-2612489;2612546-2612719;2612788-2612904;2612958-2613383;2613445-2613912;2613967-2614017;2614070-2614147;2614201-2614320;2614366-2614438;2614493-2614626;2614680-2614805;2614859-2615031;2615081-2615177;2615229-2615292;2615353-2615777;2615830-2616285;2616337-2616469;2616519-2616724;2616772-2616855;2616914-2617000;2617056-2617145;2617207-2617296;2617355-2617419…
440658M	scaffold_11	-	2612046-2612106;2612179-2612259;2612331-2612489;2612546-2612719;2612788-2612904;2612958-2613383;2613445-2613912;2613967-2614017;2614070-2614147;2614201-2614320;2614366-2614438;2614493-2614626;2614680-2614805;2614859-2615031;2615081-2615177;2615229-2615292;2615353-2615777;2615830-2616285;2616337-2616469;2616519-2616724;2616772-2616855;2616914-2617000;2617056-2617145;2617207-2617296;2617360-2617419…	2612046-2612106;2612179-2612259;2612331-2612489;2612546-2612719;2612788-2612904;2612958-2613383;2613445-2613912;2613967-2614017;2614070-2614147;2614201-2614320;2614366-2614438;2614493-2614626;2614680-2614805;2614859-2615031;2615081-2615177;2615229-2615292;2615353-2615777;2615830-2616285;2616337-2616469;2616519-2616724;2616772-2616855;2616914-2617000;2617056-2617145;2617207-2617296;2617355-2617419…
440658M	scaffold_11	-	2612046-2612106;2612179-2612259;2612331-2612489;2612546-2612719;2612788-2612904;2612958-2613383;2613445-2613912;2613967-2614017;2614070-2614147;2614201-2614320;2614366-2614438;2614493-2614626;2614680-2614805;2614859-2615031;2615081-2615177;2615229-2615292;2615353-2615777;2615830-2616285;2616337-2616469;2616519-2616553;2616605-2616724;2616772-2616855;2616914-2617000;2617056-2617145;2617207-2617296…	2612046-2612106;2612179-2612259;2612331-2612489;2612546-2612719;2612788-2612904;2612958-2613383;2613445-2613912;2613967-2614017;2614070-2614147;2614201-2614320;2614366-2614438;2614493-2614626;2614680-2614805;2614859-2615031;2615081-2615177;2615229-2615292;2615353-2615777;2615830-2616285;2616337-2616469;2616519-2616724;2616772-2616855;2616914-2617000;2617056-2617145;2617207-2617296;2617355-2617419…
438505M	scaffold_3	+	2798643-2798688;2798730-2798974;2799157-2799381;2800154-2800171;2800231-2800658;2800719-2801298;2801371-2801820;2802050-2802112;2802164-2802268;2802326-2802394;2802466-2802509;2802563-2802644;2802707-2802774;2802830-2802913;2802961-2803083;	2798643-2798688;2798730-2798974;2799157-2799381;2800154-2800171;2800231-2800658;2800719-2801298;2801371-2801820;2802050-2802096;
416368M	scaffold_30	+	838936-838939;839400-839527;839579-839665;839730-839781;839849-840015;840069-840164;840216-840276;840327-840391;840454-840519;840574-840631;840684-840916;840978-841194;841323-841716;	838936-838939;839400-839450;839494-839527;839579-839665;839802-840015;840069-840164;840216-840276;840327-840391;840454-840519;840574-840631;840684-840916;841047-841194;841323-841582;
416368M	scaffold_30	+	839088-839340;839400-839527;839579-839665;839730-839781;839849-840015;840069-840164;840216-840631;840684-840916;840978-841194;841323-841716;	838936-838939;839400-839450;839494-839527;839579-839665;839802-840015;840069-840164;840216-840276;840327-840391;840454-840519;840574-840631;840684-840916;841047-841194;841323-841582;
416368M	scaffold_30	+	839087-839340;839400-839527;839579-839665;839730-840015;840069-840164;840216-840276;840327-840391;840454-840519;840574-840631;840684-840916;841047-841194;841323-841716;	838936-838939;839400-839450;839494-839527;839579-839665;839802-840015;840069-840164;840216-840276;840327-840391;840454-840519;840574-840631;840684-840916;841047-841194;841323-841582;
430354M	scaffold_129	+	102606-103474;103525-103712;122531-122578;	102606-103474;103525-103690;
165735M	scaffold_2	-	4105683-4106570;4106628-4106697;4106759-4106844;4106902-4106965;4107022-4107102;4107162-4107312;4107362-4107549;4107607-4107666;4107717-4107795;4107873-4107928;4107982-4108047;4108099-4108181;4108228-4108314;4108381-4108560;4108615-4108677;4108741-4108860;4108913-4108954;4109001-4109079;4109138-4109247;4109302-4109447;4109503-4109549;4109601-4109680;4109775-4109834;4109901-4110492;	4106266-4106376;4106471-4106570;4106628-4106697;4106759-4106844;4106902-4106965;4107022-4107102;4107162-4107312;4107362-4107549;4107607-4107666;4107717-4107795;4107873-4107928;4107982-4108047;4108099-4108181;4108228-4108314;4108381-4108546;4108615-4108677;4108741-4108860;4108913-4108954;4109001-4109079;4109138-4109247;4109302-4109447;4109503-4109511;
165735M	scaffold_2	-	4105683-4106376;4106471-4106570;4106628-4106685;4106759-4106844;4106902-4106965;4107022-4107102;4107162-4107312;4107362-4107549;4107607-4107666;4107717-4107795;4107873-4107928;4107982-4108047;4108099-4108181;4108228-4108314;4108381-4108546;4108615-4108677;4108741-4108860;4108913-4108954;4109001-4109079;4109138-4109247;4109302-4109447;4109503-4109549;4109601-4109665;	4106266-4106376;4106471-4106570;4106628-4106697;4106759-4106844;4106902-4106965;4107022-4107102;4107162-4107312;4107362-4107549;4107607-4107666;4107717-4107795;4107873-4107928;4107982-4108047;4108099-4108181;4108228-4108314;4108381-4108546;4108615-4108677;4108741-4108860;4108913-4108954;4109001-4109079;4109138-4109247;4109302-4109447;4109503-4109511;
165735M	scaffold_2	-	4105683-4106174;4106280-4106376;4106471-4106570;4106628-4106697;4106759-4106844;4106902-4106965;4107022-4107549;4107607-4107666;4107717-4107795;4107873-4108047;4108099-4108181;4108228-4108314;4108381-4108546;4108615-4108677;4108741-4108860;4108913-4109079;4109138-4109247;4109302-4109447;4109503-4109549;4109775-4109834;4109901-4110492;	4106266-4106376;4106471-4106570;4106628-4106697;4106759-4106844;4106902-4106965;4107022-4107102;4107162-4107312;4107362-4107549;4107607-4107666;4107717-4107795;4107873-4107928;4107982-4108047;4108099-4108181;4108228-4108314;4108381-4108546;4108615-4108677;4108741-4108860;4108913-4108954;4109001-4109079;4109138-4109247;4109302-4109447;4109503-4109511;
165735M	scaffold_2	-	4105683-4106376;4106471-4106570;4106628-4106697;4106759-4106844;4106902-4106965;4107022-4107102;4107162-4107312;4107362-4107549;4107607-4107666;4107717-4107795;4107873-4107928;4107999-4108047;4108099-4108181;4108228-4108314;4108381-4108546;4108615-4108677;4108741-4108860;4108913-4108954;4109001-4109079;4109138-4109247;4109302-4109447;4109503-4109549;4109601-4109680;4109775-4109834;4109901-4110506;	4106266-4106376;4106471-4106570;4106628-4106697;4106759-4106844;4106902-4106965;4107022-4107102;4107162-4107312;4107362-4107549;4107607-4107666;4107717-4107795;4107873-4107928;4107982-4108047;4108099-4108181;4108228-4108314;4108381-4108546;4108615-4108677;4108741-4108860;4108913-4108954;4109001-4109079;4109138-4109247;4109302-4109447;4109503-4109511;
165735M	scaffold_2	-	4105683-4106174;4106280-4106376;4106471-4106570;4106628-4106697;4106759-4106844;4106902-4106965;4107022-4107102;4107162-4107312;4107362-4107549;4107607-4107666;4107717-4107795;4107873-4107928;4107982-4108047;4108099-4108181;4108228-4108314;4108381-4108546;4108615-4108677;4108741-4108860;4108913-4108954;4109001-4109079;4109138-4109247;4109302-4109447;4109503-4109549;4109601-4109680;4109775-4109834…	4106266-4106376;4106471-4106570;4106628-4106697;4106759-4106844;4106902-4106965;4107022-4107102;4107162-4107312;4107362-4107549;4107607-4107666;4107717-4107795;4107873-4107928;4107982-4108047;4108099-4108181;4108228-4108314;4108381-4108546;4108615-4108677;4108741-4108860;4108913-4108954;4109001-4109079;4109138-4109247;4109302-4109447;4109503-4109511;
116126M	scaffold_53	-	773797-774136;774458-774519;774588-774726;774796-775088;775168-776394;	774450-774519;774588-774658;774770-775000;775040-775088;775756-775943;
116126M	scaffold_53	-	774208-774519;774588-774726;774796-775088;775168-776394;	774450-774519;774588-774658;774770-775000;775040-775088;775756-775943;
17482M	scaffold_35	+	685907-686070;686123-686654;686714-687402;687454-687880;687936-688123;688175-688619;688679-688862;688911-689043;689105-689404;689470-689581;	688421-688619;688679-688862;688911-688965;
100028M	scaffold_23	-	1717190-1717229;1717285-1717397;1717454-1717553;1717611-1717693;1717748-1717813;1717867-1717944;1717995-1718129;1718203-1718308;1718393-1718566;1718618-1718715;1718778-1719490;1719595-1720065;1720118-1720379;1720439-1720895;	1719002-1719490;1719595-1720767;
100028M	scaffold_23	-	1716830-1716969;1717040-1717229;1717287-1717397;1717454-1717553;1717611-1717693;1717748-1717813;1717867-1717944;1717995-1718133;1718203-1718308;1718393-1718566;1718618-1718715;1718778-1719490;1719595-1721383;	1719002-1719490;1719595-1720767;
100028M	scaffold_23	-	1717190-1717229;1717287-1717397;1717454-1717553;1717611-1717695;1717748-1717813;1717867-1717944;1717995-1718133;1718203-1718308;1718415-1718566;1718618-1718715;1718778-1719490;1719595-1720065;1720118-1720379;1720439-1720895;	1719002-1719490;1719595-1720767;
105300M	scaffold_31	-	1768694-1768829;1768890-1769041;1769096-1769498;1769554-1769714;1769783-1770569;1770633-1770666;1770733-1770765;1770824-1770985;1771042-1771074;1771143-1771503;1771575-1771654;1771719-1771881;1772032-1772285;1772345-1772393;1772447-1772523;1772592-1772728;1772779-1772844;1772905-1773130;1773185-1773228;1773285-1773320;1773372-1773527;1773578-1773637;1773693-1773900;1773955-1774016;1774072-1774261…	1768694-1768829;1768890-1769041;1769096-1769498;1769554-1769714;1769783-1769980;
407204M	scaffold_6	+	2764961-2765027;2765090-2765198;2765264-2765467;2765523-2765772;2765824-2765917;2765977-2766068;2766128-2766177;2766231-2766313;2766363-2766450;2766516-2766727;2767040-2767249;2767303-2767695;	2765306-2765467;2765523-2765558;2765677-2765772;2765824-2765917;2765977-2766068;2766128-2766129;2766199-2766313;2766363-2766450;2766516-2766727;2767040-2767249;2767303-2767503;
407204M	scaffold_6	+	2764972-2765027;2765090-2765198;2765264-2765467;2765523-2765772;2765824-2765917;2765977-2766068;2766128-2766177;2766247-2766313;2766363-2766450;2766516-2766727;2767040-2767249;2767303-2767695;	2765306-2765467;2765523-2765558;2765677-2765772;2765824-2765917;2765977-2766068;2766128-2766129;2766199-2766313;2766363-2766450;2766516-2766727;2767040-2767249;2767303-2767503;
407204M	scaffold_6	+	2764979-2765027;2765090-2765198;2765264-2765467;2765523-2765772;2765824-2765917;2765977-2766068;2766128-2766129;2766199-2766313;2766363-2766450;2766516-2766727;2766779-2767249;2767303-2767695;	2765306-2765467;2765523-2765558;2765677-2765772;2765824-2765917;2765977-2766068;2766128-2766129;2766199-2766313;2766363-2766450;2766516-2766727;2767040-2767249;2767303-2767503;
109200M	scaffold_38	+	1243172-1243443;1243912-1246539;1246627-1246807;1246858-1246920;1246986-1247210;1247272-1247349;1247400-1247525;1247581-1247647;1247707-1247768;1247827-1248141;1248239-1248301;1248362-1248450;1248518-1248601;1248659-1248811;1248866-1248997;1249055-1249114;1249171-1249465;1250925-1251021;	1243172-1243443;1243912-1245988;
33372M	scaffold_59	-	434802-434819;434886-435214;435278-435460;435516-435701;435753-435801;435862-436011;436075-436205;436411-436650;436705-436917;436976-437102;437152-437336;437400-437606;	436077-436205;436411-436650;436705-436917;436976-437102;437152-437336;437400-437606;
33372M	scaffold_59	-	433027-433207;433278-433358;433413-433544;433599-433733;433784-434316;434370-434509;434569-434832;434886-435214;435278-435460;435516-435701;435753-435801;435862-436011;436075-436205;436411-436650;436705-436917;436976-437336;437400-437603;437698-437832;	436077-436205;436411-436650;436705-436917;436976-437102;437152-437336;437400-437606;
33372M	scaffold_59	-	433027-433216;433278-433348;433413-433544;433599-434316;434370-434832;434886-435214;435278-435460;435516-435701;435753-435801;435862-436011;436075-436205;436411-436650;436705-436917;436976-437336;437400-437603;437698-437832;	436077-436205;436411-436650;436705-436917;436976-437102;437152-437336;437400-437606;
133674M	scaffold_120	+	229473-229529;229827-229901;230143-230287;230352-230416;230476-231160;231202-231674;231737-231901;	230626-231160;231202-231674;231737-231901;
133674M	scaffold_120	+	229473-229529;229827-229957;230143-230287;230352-230416;230476-231148;231202-231674;231737-231901;	230626-231160;231202-231674;231737-231901;
4832M	scaffold_10	-	535255-535305;535381-535969;536017-536157;536225-536299;536430-536792;	535772-535969;536017-536157;536225-536299;536430-536591;
74865M	scaffold_0	+	4524352-4524353;4524710-4524808;4524868-4524968;4525026-4525103;4525177-4525455;	4524141-4524186;4524251-4524353;4524711-4524808;4524865-4524968;4525026-4525103;4525177-4525254;
74865M	scaffold_0	+	4523887-4524186;4524251-4524353;4524711-4524808;4524868-4524968;4525026-4525103;4525177-4525455;	4524141-4524186;4524251-4524353;4524711-4524808;4524865-4524968;4525026-4525103;4525177-4525254;
185753M	scaffold_113	+	497396-497527;497594-497703;497760-497836;497863-497959;498068-498209;498267-498479;498542-498608;498664-499060;499116-499263;499322-499494;499551-499650;499703-499777;499826-499960;500011-500103;500156-500338;500386-500490;500547-500705;500763-500807;500866-501075;501130-501239;501290-501340;501398-501455;501513-501941;	497396-497527;497594-497703;497760-497836;497863-497959;498068-498209;498267-498497;498708-499060;499116-499263;499322-499494;499551-499650;499703-499777;499826-499960;500011-500103;500156-500338;500386-500490;500547-500705;500763-500807;500866-501075;501130-501239;501290-501455;501513-501756;501799-501941;
185753M	scaffold_113	+	497326-497527;497594-497703;497760-497832;497898-497959;498068-498209;498267-498479;498542-498608;498664-499060;499116-499263;499322-499494;499551-499650;499703-499777;499826-499960;500011-500103;500156-500338;500386-500490;500547-500705;500763-500807;500866-501075;501130-501239;501290-501340;501398-501455;501513-501941;	497396-497527;497594-497703;497760-497836;497863-497959;498068-498209;498267-498497;498708-499060;499116-499263;499322-499494;499551-499650;499703-499777;499826-499960;500011-500103;500156-500338;500386-500490;500547-500705;500763-500807;500866-501075;501130-501239;501290-501455;501513-501756;501799-501941;
185753M	scaffold_113	+	497527-497527;497597-497703;497760-497832;497898-497959;498068-498209;498267-498497;498708-499060;499116-499263;499322-499494;499551-499650;499703-499777;499826-499960;500011-500103;500156-500338;500386-500490;500547-500705;500763-500807;500866-501075;501130-501239;501290-501340;501398-501455;501513-501941;	497396-497527;497594-497703;497760-497836;497863-497959;498068-498209;498267-498497;498708-499060;499116-499263;499322-499494;499551-499650;499703-499777;499826-499960;500011-500103;500156-500338;500386-500490;500547-500705;500763-500807;500866-501075;501130-501239;501290-501455;501513-501756;501799-501941;
185753M	scaffold_113	+	497359-497527;497594-497703;497760-497832;497898-497959;498068-498209;498267-498479;498542-498608;498664-499060;499116-499263;499322-499494;499551-499650;499703-499777;499884-499960;500011-500103;500156-500338;500386-500490;500547-500705;500763-500807;500866-501075;501130-501239;501290-501455;501513-501756;501799-501941;	497396-497527;497594-497703;497760-497836;497863-497959;498068-498209;498267-498497;498708-499060;499116-499263;499322-499494;499551-499650;499703-499777;499826-499960;500011-500103;500156-500338;500386-500490;500547-500705;500763-500807;500866-501075;501130-501239;501290-501455;501513-501756;501799-501941;
420183M	scaffold_45	-	500989-501538;501599-501685;501743-501826;501885-501941;501993-502354;502539-502661;502709-503405;503456-503871;503940-504070;504127-504352;504436-504566;504619-504740;504796-505115;505177-506132;506440-506535;	501611-501685;501743-501826;501885-501941;501993-502111;502168-502354;502539-502661;502709-502882;502929-502991;503034-503083;503188-503263;503310-503405;503456-503524;503573-503758;503806-503837;503937-504070;504127-504163;504211-504241;504299-504352;504472-504566;504619-504740;504796-505115;505177-506130;
420183M	scaffold_45	-	500989-501538;501599-501685;501743-501826;501885-501941;501993-502131;502182-502259;502311-502354;502539-502661;502709-502878;502929-502974;503034-503136;503188-503263;503316-503405;503456-503524;503576-503885;503937-504070;504127-504163;504211-504241;504299-504352;504472-504566;504619-504740;504796-505115;505177-506132;506440-506534;	501611-501685;501743-501826;501885-501941;501993-502111;502168-502354;502539-502661;502709-502882;502929-502991;503034-503083;503188-503263;503310-503405;503456-503524;503573-503758;503806-503837;503937-504070;504127-504163;504211-504241;504299-504352;504472-504566;504619-504740;504796-505115;505177-506130;
420183M	scaffold_45	-	500989-501538;501599-501685;501743-501826;501885-501941;501993-502131;502182-502259;502311-502354;502539-502661;502709-502882;502929-502991;503034-503083;503188-503263;503310-503405;503456-503524;503576-503885;503937-504070;504127-504566;504619-504740;504796-505115;505177-506132;506440-506540;	501611-501685;501743-501826;501885-501941;501993-502111;502168-502354;502539-502661;502709-502882;502929-502991;503034-503083;503188-503263;503310-503405;503456-503524;503573-503758;503806-503837;503937-504070;504127-504163;504211-504241;504299-504352;504472-504566;504619-504740;504796-505115;505177-506130;
420183M	scaffold_45	-	500989-501538;501599-501685;501743-501826;501885-501941;501993-502131;502182-502259;502311-502488;502539-502661;502709-502882;502929-502991;503034-503083;503188-503263;503310-503405;503456-503524;503576-503750;503806-503885;503937-504070;504127-504241;504299-504352;504472-504566;504619-504740;504796-505115;505177-506132;506440-506540;	501611-501685;501743-501826;501885-501941;501993-502111;502168-502354;502539-502661;502709-502882;502929-502991;503034-503083;503188-503263;503310-503405;503456-503524;503573-503758;503806-503837;503937-504070;504127-504163;504211-504241;504299-504352;504472-504566;504619-504740;504796-505115;505177-506130;
420183M	scaffold_45	-	500989-501538;501599-501685;501743-501826;501885-501941;501993-502131;502182-502354;502539-502661;502709-502882;502929-502991;503034-503136;503188-503263;503316-503405;503456-503524;503576-503750;503806-503885;503937-504070;504127-504163;504211-504241;504299-504352;504472-504566;504619-504740;504796-505115;505177-506132;506440-506540;	501611-501685;501743-501826;501885-501941;501993-502111;502168-502354;502539-502661;502709-502882;502929-502991;503034-503083;503188-503263;503310-503405;503456-503524;503573-503758;503806-503837;503937-504070;504127-504163;504211-504241;504299-504352;504472-504566;504619-504740;504796-505115;505177-506130;
431977M	scaffold_180	-	75114-75507;75565-75619;75683-75791;76030-76177;76277-76369;76445-76477;76534-76719;76790-76999;77558-78526;78589-78669;78722-78806;78868-78933;78994-78998;79055-79117;79177-79536;	75427-75507;75565-75619;75683-75791;76030-76177;76277-76369;76445-76477;76534-76719;76790-76999;77558-77941;78453-78526;78589-78669;78722-78806;78868-78933;78994-78998;79177-79349;79396-79432;79482-79521;
431977M	scaffold_180	-	75114-75507;75565-75971;76030-76177;76277-76369;76445-76477;76534-76719;76790-76999;77558-78526;78589-78669;78726-78806;78868-78998;79055-79117;79177-79521;	75427-75507;75565-75619;75683-75791;76030-76177;76277-76369;76445-76477;76534-76719;76790-76999;77558-77941;78453-78526;78589-78669;78722-78806;78868-78933;78994-78998;79177-79349;79396-79432;79482-79521;
431977M	scaffold_180	-	75114-75507;75565-75971;76030-76177;76445-76477;76534-76719;76790-76999;77558-78526;78589-78669;78726-78806;78868-78933;78994-78998;79055-79117;79177-79432;79482-79521;	75427-75507;75565-75619;75683-75791;76030-76177;76277-76369;76445-76477;76534-76719;76790-76999;77558-77941;78453-78526;78589-78669;78722-78806;78868-78933;78994-78998;79177-79349;79396-79432;79482-79521;
431977M	scaffold_180	-	75114-75507;75565-75619;75683-75971;76030-76177;76277-76369;76445-76477;76534-76719;76790-76999;77558-78526;78589-78669;78722-78806;78868-78998;79055-79117;79177-79349;79396-79432;79482-79521;	75427-75507;75565-75619;75683-75791;76030-76177;76277-76369;76445-76477;76534-76719;76790-76999;77558-77941;78453-78526;78589-78669;78722-78806;78868-78933;78994-78998;79177-79349;79396-79432;79482-79521;
431977M	scaffold_180	-	75114-75619;75683-75971;76030-76369;76445-76477;76534-76719;76790-76999;77558-78526;78589-78669;78722-78806;78868-78933;78994-78998;79177-79349;79396-79432;79482-79521;	75427-75507;75565-75619;75683-75791;76030-76177;76277-76369;76445-76477;76534-76719;76790-76999;77558-77941;78453-78526;78589-78669;78722-78806;78868-78933;78994-78998;79177-79349;79396-79432;79482-79521;
431977M	scaffold_180	-	75114-75507;75565-75619;75683-75971;76030-76177;76445-76477;76534-76719;76790-76999;77558-78526;78589-78669;78722-78806;78868-78933;78994-78998;79177-79349;79396-79432;79482-79521;	75427-75507;75565-75619;75683-75791;76030-76177;76277-76369;76445-76477;76534-76719;76790-76999;77558-77941;78453-78526;78589-78669;78722-78806;78868-78933;78994-78998;79177-79349;79396-79432;79482-79521;
431977M	scaffold_180	-	75114-75619;75683-75791;76030-76177;76277-76369;76445-76477;76534-76719;76790-76999;77558-78526;78589-78669;78726-78806;78868-78998;79055-79117;79177-79349;79396-79432;79482-79521;	75427-75507;75565-75619;75683-75791;76030-76177;76277-76369;76445-76477;76534-76719;76790-76999;77558-77941;78453-78526;78589-78669;78722-78806;78868-78933;78994-78998;79177-79349;79396-79432;79482-79521;
431601M	scaffold_161	-	174673-174958;175013-175257;175313-175405;175461-175681;175738-175901;175955-176097;176150-176368;176420-176500;176558-176737;176788-177078;187844-187883;187948-188046;188466-190104;	186877-186962;187083-187119;187170-187215;187659-187883;187948-188046;188466-189262;189340-189930;
431601M	scaffold_161	-	174673-174758;174820-174958;175013-175157;175216-175257;175313-175405;175461-175681;175738-175901;175955-176097;176150-176368;176420-176500;176558-176723;176788-177078;187844-187878;187948-188046;188466-189262;189340-190084;	186877-186962;187083-187119;187170-187215;187659-187883;187948-188046;188466-189262;189340-189930;
76827M	scaffold_1	-	1190691-1190937;1191000-1191109;1191172-1191273;1191344-1191421;1191476-1191569;1191622-1191800;1191858-1191974;1192034-1192881;	1190996-1191109;1191172-1191273;1191344-1191421;1191476-1191569;1191622-1191800;1191858-1191974;1192034-1192402;
36922M	scaffold_31	-	1442437-1442472;1442535-1442848;1442913-1442972;1443031-1443107;1443276-1443353;	1442437-1442472;1442535-1442836;1442921-1442972;1443026-1443107;1443262-1443353;
66385M	scaffold_12	-	2731900-2732559;2732667-2732843;2732908-2733040;2733142-2733261;2733345-2734222;	2732407-2732559;2732667-2732843;2732908-2733040;2733142-2733315;2733345-2733670;
38126M	scaffold_11	-	692336-692998;693066-693147;693208-693269;693350-693844;	693064-693147;693208-693269;693350-693422;
87772M	scaffold_8	+	2825937-2826231;2826327-2826431;2826482-2826539;2826626-2826672;2826735-2826809;2826866-2827113;2827164-2827235;2827292-2827420;2827471-2827552;2827605-2827651;2827704-2827785;2827842-2828617;2828670-2828728;2828781-2828856;2828908-2828982;2829033-2829120;2829178-2829595;2829646-2829866;2829918-2830101;2830153-2830714;2830773-2830996;	2826047-2826288;2826327-2826431;2826482-2826543;2826593-2826672;2826735-2826828;2826861-2826925;2826992-2827113;2827292-2827420;2827704-2827785;2827842-2827916;
87772M	scaffold_8	+	2825676-2826431;2826482-2826539;2826593-2826672;2826735-2826809;2826861-2827113;2827164-2827235;2827292-2827420;2827471-2827552;2827605-2827651;2827704-2827785;2827842-2828492;2828551-2828617;2828670-2828693;2828781-2828856;2828908-2828982;2829033-2829120;2829178-2829424;2829480-2829866;2829918-2830101;2830153-2830714;2830773-2830996;	2826047-2826288;2826327-2826431;2826482-2826543;2826593-2826672;2826735-2826828;2826861-2826925;2826992-2827113;2827292-2827420;2827704-2827785;2827842-2827916;
87772M	scaffold_8	+	2825961-2826231;2826327-2826431;2826482-2826539;2826626-2826672;2826735-2826809;2826866-2827113;2827164-2827235;2827292-2827420;2827471-2827552;2827605-2827651;2827704-2827785;2827842-2827945;2828416-2828492;2828551-2828617;2828670-2828728;2828781-2828856;2828908-2828982;2829033-2829120;2829178-2829424;2829480-2829595;2829646-2829866;2829918-2830101;2830153-2830714;2830773-2830870;2830932-2831381…	2826047-2826288;2826327-2826431;2826482-2826543;2826593-2826672;2826735-2826828;2826861-2826925;2826992-2827113;2827292-2827420;2827704-2827785;2827842-2827916;
87772M	scaffold_8	+	2825937-2826231;2826327-2826431;2826482-2826539;2826593-2826672;2826735-2826809;2826866-2827235;2827292-2827552;2827605-2827651;2827704-2827794;2827912-2828492;2828551-2828617;2828670-2828728;2828781-2828856;2828908-2829120;2829178-2829424;2829480-2829595;2829646-2829866;2829918-2830714;2830773-2830996;	2826047-2826288;2826327-2826431;2826482-2826543;2826593-2826672;2826735-2826828;2826861-2826925;2826992-2827113;2827292-2827420;2827704-2827785;2827842-2827916;
87772M	scaffold_8	+	2825695-2825893;2825989-2826288;2826327-2826431;2826482-2826543;2826593-2826672;2826735-2826828;2826861-2826925;2826992-2827113;2827292-2827420;2827471-2827552;2827605-2827651;2827704-2827785;2827842-2828492;2828551-2828617;2828670-2828856;2828908-2828982;2829033-2829120;2829178-2829424;2829480-2829866;2829918-2830101;2830153-2830714;2830773-2830996;	2826047-2826288;2826327-2826431;2826482-2826543;2826593-2826672;2826735-2826828;2826861-2826925;2826992-2827113;2827292-2827420;2827704-2827785;2827842-2827916;
87772M	scaffold_8	+	2826047-2826288;2826327-2826431;2826482-2826543;2826593-2826672;2826735-2827235;2827292-2827420;2827704-2827785;2827842-2828492;2828551-2828617;2828670-2828728;2828781-2828856;2828908-2828982;2829033-2829120;2829178-2829424;2829480-2829595;2829646-2829866;2829918-2830101;2830153-2830714;2830773-2830870;2830932-2831381;2831468-2831625;	2826047-2826288;2826327-2826431;2826482-2826543;2826593-2826672;2826735-2826828;2826861-2826925;2826992-2827113;2827292-2827420;2827704-2827785;2827842-2827916;
87772M	scaffold_8	+	2825669-2826431;2826482-2826539;2826626-2826672;2826735-2826809;2826866-2827113;2827164-2827235;2827292-2827420;2827471-2827552;2827605-2827651;2827704-2827785;2827842-2828058;2828416-2828492;2828551-2828617;2828670-2828728;2828781-2828856;2828908-2828982;2829033-2829120;2829178-2829424;2829480-2829595;2829646-2829866;2829918-2829951;	2826047-2826288;2826327-2826431;2826482-2826543;2826593-2826672;2826735-2826828;2826861-2826925;2826992-2827113;2827292-2827420;2827704-2827785;2827842-2827916;
87772M	scaffold_8	+	2825961-2826231;2826327-2826431;2826482-2826539;2826626-2826672;2826735-2826809;2826861-2827113;2827164-2827235;2827292-2827420;2827471-2827552;2827605-2827651;2827704-2827785;2827842-2828494;2828551-2828617;2828670-2828728;2828781-2828856;2828908-2829120;2829178-2829424;2829480-2829595;2829646-2829866;2829918-2830101;2830153-2830714;2830773-2830870;2830932-2830996;	2826047-2826288;2826327-2826431;2826482-2826543;2826593-2826672;2826735-2826828;2826861-2826925;2826992-2827113;2827292-2827420;2827704-2827785;2827842-2827916;
70673M	scaffold_0	-	3214191-3214349;3214407-3214510;3214565-3214607;3214658-3214928;3214984-3215071;3215126-3215200;3215251-3215528;3215589-3215754;3215805-3217251;	3214191-3214349;3214407-3214510;3214565-3214607;3214658-3214928;3214984-3215069;3215118-3215200;3215251-3215332;3215378-3215536;
70673M	scaffold_0	-	3214191-3214349;3214407-3214493;3214565-3214607;3214658-3214928;3214984-3215071;3215126-3215200;3215251-3215320;3215378-3215754;3215805-3217251;	3214191-3214349;3214407-3214510;3214565-3214607;3214658-3214928;3214984-3215069;3215118-3215200;3215251-3215332;3215378-3215536;
70673M	scaffold_0	-	3214191-3214349;3214407-3214515;3214565-3214607;3214658-3214928;3214984-3215071;3215126-3215200;3215251-3215320;3215378-3215528;3215589-3215754;3215805-3217251;	3214191-3214349;3214407-3214510;3214565-3214607;3214658-3214928;3214984-3215069;3215118-3215200;3215251-3215332;3215378-3215536;
21497M	scaffold_3	+	1250054-1250126;1250471-1250562;1250622-1250739;1250787-1250990;1251099-1251359;1251417-1251632;1251694-1251840;1251920-1252079;1252135-1252286;1252350-1252437;1252504-1252574;1252713-1252787;1252852-1253204;	1250700-1250735;1250787-1251002;1251108-1251359;1251417-1251632;1251694-1251840;1251920-1252079;1252135-1252286;1252350-1252437;1252504-1252577;1252713-1252787;1252852-1253145;
21497M	scaffold_3	+	1249387-1249426;1249496-1249705;1250471-1250562;1250622-1250739;1250787-1250990;1251099-1251359;1251417-1251632;1251694-1251840;1251920-1252079;1252135-1252286;1252350-1252437;1252504-1252577;1252713-1252787;1252852-1253204;	1250700-1250735;1250787-1251002;1251108-1251359;1251417-1251632;1251694-1251840;1251920-1252079;1252135-1252286;1252350-1252437;1252504-1252577;1252713-1252787;1252852-1253145;
21497M	scaffold_3	+	1250297-1250562;1250622-1250739;1250787-1250990;1251099-1251359;1251417-1251632;1251694-1251840;1251920-1252079;1252135-1252286;1252350-1252437;1252504-1252578;1252713-1252787;1252852-1253204;	1250700-1250735;1250787-1251002;1251108-1251359;1251417-1251632;1251694-1251840;1251920-1252079;1252135-1252286;1252350-1252437;1252504-1252577;1252713-1252787;1252852-1253145;
437434M	scaffold_0	+	3366303-3366347;3366639-3367690;3367743-3368535;	3366303-3366347;3366639-3367620;3367743-3367840;3366303-3366347;3366639-3367620;3367743-3368535;
89397M	scaffold_10	+	2282167-2282587;2282639-2283194;2283261-2283518;2283579-2283676;2283741-2283995;2284053-2284190;2284244-2284571;2284626-2284828;2284885-2285012;2285071-2285139;2285198-2285878;	2282897-2283194;2283261-2283518;2283579-2283676;2283743-2283995;2284053-2284190;2284244-2284571;2284626-2284849;2284900-2285012;2285071-2285139;2285198-2285878;
89397M	scaffold_10	+	2282167-2282309;2282366-2282587;2282639-2283194;2283261-2283518;2283579-2283676;2283743-2283995;2284053-2284190;2284244-2284571;2284626-2284828;2284900-2285012;2285071-2285139;2285198-2285878;	2282897-2283194;2283261-2283518;2283579-2283676;2283743-2283995;2284053-2284190;2284244-2284571;2284626-2284849;2284900-2285012;2285071-2285139;2285198-2285878;
89397M	scaffold_10	+	2282167-2282587;2282639-2283194;2283261-2283518;2283579-2283676;2283743-2283995;2284053-2284190;2284244-2284571;2284626-2284849;2284900-2285012;2285071-2285139;2285198-2285878;	2282897-2283194;2283261-2283518;2283579-2283676;2283743-2283995;2284053-2284190;2284244-2284571;2284626-2284849;2284900-2285012;2285071-2285139;2285198-2285878;
142359M	scaffold_4	+	1543618-1545788;1545849-1545904;1545955-1546156;1546208-1546258;1546313-1546381;1546431-1546480;1546532-1546624;1546685-1546823;1546877-1546973;1547031-1547130;1547176-1547300;1547356-1547501;1547557-1547661;1547712-1547776;1547831-1548077;1548137-1548214;1548269-1548331;1548384-1548473;1548537-1548623;1548697-1548771;1548831-1548934;1549041-1549844;1549934-1550026;	1546346-1546381;1546431-1546480;1546532-1546624;1546685-1546823;1546877-1546973;1547031-1547130;1547176-1547300;1547356-1547511;1547567-1547661;1547712-1547776;1547831-1548077;1548137-1548214;1548269-1548331;1548384-1548473;1548537-1548623;1548697-1548771;1548831-1548934;1549041-1549231;
142359M	scaffold_4	+	1548330-1548331;1548381-1548473;1548537-1548623;1548697-1548934;1549041-1549844;1549934-1550026;	1546346-1546381;1546431-1546480;1546532-1546624;1546685-1546823;1546877-1546973;1547031-1547130;1547176-1547300;1547356-1547511;1547567-1547661;1547712-1547776;1547831-1548077;1548137-1548214;1548269-1548331;1548384-1548473;1548537-1548623;1548697-1548771;1548831-1548934;1549041-1549231;
142359M	scaffold_4	+	1543739-1543830;1543914-1545904;1545955-1546156;1546208-1546258;1546313-1546381;1546431-1546480;1546532-1546624;1546685-1546823;1546877-1546973;1547031-1547130;1547176-1547300;1547356-1547511;1547567-1547661;1547712-1547776;1547831-1548077;1548137-1548214;1548269-1548331;1548384-1548473;1548537-1548623;1548697-1548771;1548831-1548934;1549041-1549231;	1546346-1546381;1546431-1546480;1546532-1546624;1546685-1546823;1546877-1546973;1547031-1547130;1547176-1547300;1547356-1547511;1547567-1547661;1547712-1547776;1547831-1548077;1548137-1548214;1548269-1548331;1548384-1548473;1548537-1548623;1548697-1548771;1548831-1548934;1549041-1549231;
408953M	scaffold_9	-	2310291-2310299;2310340-2310546;2310604-2310926;2310979-2311110;2311265-2311274;2311478-2311569;2311625-2311699;2311755-2311795;2335860-2335902;2335961-2336055;2336111-2336313;2336379-2336523;2336581-2337348;2337406-2337678;2337732-2338013;2338068-2338319;2338380-2338551;2338627-2338916;2338987-2339066;2339135-2339751;2339815-2340197;2340251-2340401;	2310291-2310299;2310340-2310546;2310604-2310926;2310979-2311110;2311265-2311274;2311478-2311569;2311625-2311699;2311755-2311830;2312041-2312243;2312309-2312453;2312511-2312600;
408953M	scaffold_9	-	2310291-2310299;2310340-2310546;2310604-2310926;2310979-2311110;2311265-2311274;2311478-2311569;2311625-2311699;2311755-2311830;2311889-2311959;2336028-2336032;	2310291-2310299;2310340-2310546;2310604-2310926;2310979-2311110;2311265-2311274;2311478-2311569;2311625-2311699;2311755-2311830;2312041-2312243;2312309-2312453;2312511-2312600;
408953M	scaffold_9	-	2310291-2310299;2310340-2310546;2310604-2310926;2310979-2311110;2311265-2311274;2311478-2311569;2311625-2311699;2311755-2311830;2311889-2311972;2312041-2312243;2312309-2312453;2312511-2312600;	2310291-2310299;2310340-2310546;2310604-2310926;2310979-2311110;2311265-2311274;2311478-2311569;2311625-2311699;2311755-2311830;2312041-2312243;2312309-2312453;2312511-2312600;
403305M	scaffold_1	+	1360422-1360435;1360489-1360655;1360716-1360802;1360990-1361438;1361747-1362141;1362180-1362375;1362484-1362633;1362683-1363444;	1360511-1360655;1360716-1360802;1360990-1361438;1361747-1362141;1362180-1362375;1362484-1362633;1362683-1363444;
77448M	scaffold_1	+	5274706-5275079;5275143-5275206;5275266-5275378;5275434-5275600;5275667-5275828;5275893-5275981;5276058-5276176;5276231-5276327;5276382-5276512;5276563-5276733;5276799-5276924;	5275268-5275378;5275434-5275600;5275667-5275828;5275893-5275981;5276058-5276176;5276231-5276327;5276382-5276512;5276563-5276733;5276799-5276924;
89021M	scaffold_10	+	2784873-2785083;2785134-2785281;2785403-2786295;2786360-2786718;2786794-2787032;2787090-2787260;2787313-2787621;	2785183-2785281;2785403-2786295;2786360-2786718;2786794-2787032;2787090-2787260;2787313-2787621;
89021M	scaffold_10	+	2784833-2785083;2785139-2785281;2785403-2786295;2786360-2786718;2786794-2787032;2787090-2787260;2787313-2787621;	2785183-2785281;2785403-2786295;2786360-2786718;2786794-2787032;2787090-2787260;2787313-2787621;
89021M	scaffold_10	+	2784943-2785083;2785139-2785281;2785363-2786295;2786360-2786718;2786794-2787032;2787090-2787260;2787313-2787621;	2785183-2785281;2785403-2786295;2786360-2786718;2786794-2787032;2787090-2787260;2787313-2787621;
89021M	scaffold_10	+	2784980-2785083;2785134-2785281;2785363-2786295;2786360-2786775;2786836-2787032;2787090-2787260;2787313-2787621;	2785183-2785281;2785403-2786295;2786360-2786718;2786794-2787032;2787090-2787260;2787313-2787621;
89021M	scaffold_10	+	2784873-2785083;2785139-2785281;2785403-2786295;2786360-2786775;2786836-2787032;2787090-2787260;2787313-2787621;	2785183-2785281;2785403-2786295;2786360-2786718;2786794-2787032;2787090-2787260;2787313-2787621;
410925M	scaffold_13	-	2572071-2572165;2572240-2572302;2572374-2572582;2572678-2572744;2572798-2572964;2573024-2573091;	2572153-2572175;2572240-2572302;2572374-2572582;2572678-2572744;2572798-2572964;2573024-2573091;
126225M	scaffold_82	+	460013-460452;460507-460984;461041-461971;	460614-460984;461041-461929;
100511M	scaffold_23	+	1492298-1492994;1493055-1493114;1493173-1493382;1495093-1496144;1496203-1496733;	1492763-1493382;1495093-1495870;
441634M	scaffold_18	+	130396-130802;130935-131054;131105-131206;131254-131360;131426-131541;131594-131661;	130396-130802;130935-131054;131105-131206;131254-131360;131426-131579;
441634M	scaffold_18	+	130396-130802;130935-131054;131105-131206;131262-131541;131594-131661;	130396-130802;130935-131054;131105-131206;131254-131360;131426-131579;
440326M	scaffold_10	+	1133738-1133875;1133946-1134002;1134058-1134110;1134170-1134221;1134274-1134333;1134394-1134447;1134508-1134556;1134612-1134733;	1133738-1133875;1133946-1134002;1134170-1134221;1134274-1134333;1134394-1134447;1134508-1134556;1134612-1134733;
431192M	scaffold_147	+	234120-234236;234298-234609;234780-234860;234900-235070;235463-235629;236129-236177;236317-236387;236443-236520;236794-236982;237036-237118;237223-237244;	234339-234609;234780-234860;234900-235070;235463-235629;236129-236177;236317-236387;236443-236520;236794-236982;237036-237118;237223-237244;
415701M	scaffold_28	+	752420-752479;752546-752681;752746-752785;752859-752915;752994-753086;753160-753204;753260-753315;753357-753443;753485-753502;753667-753725;753822-753855;753934-753987;	752610-752681;752859-752915;752979-753086;753160-753204;753253-753315;753357-753443;753485-753502;753667-753725;753822-753855;753934-753987;
415701M	scaffold_28	+	752422-752479;752546-752681;752746-752786;752859-752915;752979-753086;753160-753204;753253-753315;753357-753443;753485-753502;753667-753725;753822-753855;753934-753987;	752610-752681;752859-752915;752979-753086;753160-753204;753253-753315;753357-753443;753485-753502;753667-753725;753822-753855;753934-753987;
415701M	scaffold_28	+	752420-752479;752546-752681;752746-752785;752859-752915;752994-753086;753160-753201;753253-753443;753667-753725;753822-753855;753934-754072;754179-754410;	752610-752681;752859-752915;752979-753086;753160-753204;753253-753315;753357-753443;753485-753502;753667-753725;753822-753855;753934-753987;
415701M	scaffold_28	+	752420-752479;752546-752681;752746-752785;752859-752915;752994-753086;753160-753204;753253-753315;753357-753443;753485-753502;753667-753725;753822-753855;753934-753987;	752610-752681;752859-752915;752979-753086;753160-753204;753253-753315;753357-753443;753485-753502;753667-753725;753822-753855;753934-753987;
415701M	scaffold_28	+	752420-752479;752546-752681;752746-752785;752859-752915;752979-753086;753160-753204;753253-753315;753357-753443;753485-753502;753667-753725;753822-753855;753934-753987;	752610-752681;752859-752915;752979-753086;753160-753204;753253-753315;753357-753443;753485-753502;753667-753725;753822-753855;753934-753987;
446854M	scaffold_79	-	305236-306028;306096-306170;306252-306466;306519-306895;307039-307060;307117-308373;308704-308796;308997-309063;309129-309226;309275-309337;309391-309508;309554-309694;309756-309809;309958-309998;310051-310107;310155-310329;310379-310489;310558-310656;310811-310939;	306419-306466;306519-306614;306887-306895;307039-307060;307161-307293;307336-308373;308704-308796;308997-309063;309129-309226;309275-309337;309391-309508;309554-309694;309756-309809;309958-309998;310051-310107;310155-310329;310379-310489;310558-310656;310811-310939;
446854M	scaffold_79	-	306419-306466;306519-306614;306887-306895;307039-307060;307117-308373;308434-308796;308997-309063;309129-309226;309275-309337;309391-309501;309554-309694;309756-309998;310051-310107;310155-310329;310379-310489;310558-310656;310811-310939;	306419-306466;306519-306614;306887-306895;307039-307060;307161-307293;307336-308373;308704-308796;308997-309063;309129-309226;309275-309337;309391-309508;309554-309694;309756-309809;309958-309998;310051-310107;310155-310329;310379-310489;310558-310656;310811-310939;
446854M	scaffold_79	-	305236-306028;306096-306170;306252-306466;306519-306895;307039-307060;307117-308618;308679-308796;308997-309063;309129-309226;309275-309337;309391-309508;309554-309694;309756-309809;309958-309998;310051-310107;310155-310329;310379-310489;310558-310656;310811-310939;	306419-306466;306519-306614;306887-306895;307039-307060;307161-307293;307336-308373;308704-308796;308997-309063;309129-309226;309275-309337;309391-309508;309554-309694;309756-309809;309958-309998;310051-310107;310155-310329;310379-310489;310558-310656;310811-310939;
446854M	scaffold_79	-	305236-306040;306096-306466;306519-306614;306887-306895;307039-307060;307117-308373;308434-308796;308997-309063;309129-309226;309275-309337;309391-309508;309554-309694;309756-309809;309958-309998;310051-310107;310155-310329;310379-310489;310558-310656;310811-310939;	306419-306466;306519-306614;306887-306895;307039-307060;307161-307293;307336-308373;308704-308796;308997-309063;309129-309226;309275-309337;309391-309508;309554-309694;309756-309809;309958-309998;310051-310107;310155-310329;310379-310489;310558-310656;310811-310939;
417335M	scaffold_34	+	628021-628061;753744-753845;753900-754067;754142-754232;754283-754374;754842-754904;	752449-752495;752832-752904;752969-753073;753150-753251;753300-753356;753393-753467;753523-753564;753622-753681;753744-753845;753900-754067;754142-754232;754283-754374;754842-754904;
417335M	scaffold_34	+	752449-752761;752832-752904;752979-753073;753150-753356;753393-753467;753523-753564;753622-753681;753744-753845;753900-754067;754142-754232;754283-754374;754842-754904;	752449-752495;752832-752904;752969-753073;753150-753251;753300-753356;753393-753467;753523-753564;753622-753681;753744-753845;753900-754067;754142-754232;754283-754374;754842-754904;
417335M	scaffold_34	+	752709-752761;752832-752904;752969-753073;753150-753356;753393-753467;753523-753564;753622-753681;753744-753845;753900-754067;754142-754232;754283-754809;	752449-752495;752832-752904;752969-753073;753150-753251;753300-753356;753393-753467;753523-753564;753622-753681;753744-753845;753900-754067;754142-754232;754283-754374;754842-754904;
417335M	scaffold_34	+	752449-752761;752832-752904;752979-753073;753150-753251;753300-753356;753393-753467;753523-753564;753622-753681;753744-753845;753900-754067;754142-754232;754283-754809;	752449-752495;752832-752904;752969-753073;753150-753251;753300-753356;753393-753467;753523-753564;753622-753681;753744-753845;753900-754067;754142-754232;754283-754374;754842-754904;
417335M	scaffold_34	+	752449-752761;752832-752904;752969-753073;753150-753251;753300-753356;753393-753467;753523-753564;753622-753681;753744-753845;753900-754067;754142-754232;754283-754374;754842-754904;	752449-752495;752832-752904;752969-753073;753150-753251;753300-753356;753393-753467;753523-753564;753622-753681;753744-753845;753900-754067;754142-754232;754283-754374;754842-754904;
76671M	scaffold_1	-	5396651-5397090;5397142-5397316;5397367-5397575;5397633-5397939;5397997-5398629;5398678-5398841;5398903-5399047;5399119-5399198;5399271-5399349;5399427-5399688;	5396651-5397316;5397367-5397535;5397590-5397939;5397997-5398629;5398678-5398841;5398903-5399047;5399119-5399198;5399210-5399270;5399299-5399349;5399427-5399552;
76671M	scaffold_1	-	5396651-5397090;5397142-5397316;5397367-5397535;5397590-5397939;5397997-5398629;5398678-5398841;5398903-5399047;5399119-5399198;5399210-5399270;5399299-5399349;5399427-5399552;	5396651-5397316;5397367-5397535;5397590-5397939;5397997-5398629;5398678-5398841;5398903-5399047;5399119-5399198;5399210-5399270;5399299-5399349;5399427-5399552;
76671M	scaffold_1	-	5396651-5397316;5397367-5397575;5397633-5397939;5397997-5398841;5398903-5399047;5399119-5399198;5399299-5399349;5399427-5399687;	5396651-5397316;5397367-5397535;5397590-5397939;5397997-5398629;5398678-5398841;5398903-5399047;5399119-5399198;5399210-5399270;5399299-5399349;5399427-5399552;
233638M	scaffold_47	-	211052-211294;211364-213548;	211052-211294;211364-212698;217875-217942;223042-223093;
233638M	scaffold_47	-	211052-211294;211364-212698;217875-217942;223042-223235;223285-223524;223582-223741;223787-223933;	211052-211294;211364-212698;217875-217942;223042-223093;
85972M	scaffold_7	-	2426438-2427375;2427473-2427616;2427727-2427847;2427916-2428004;2428062-2428159;2428210-2428514;	2426438-2426749;2426821-2427058;2427112-2427377;2427473-2427616;2427727-2427847;2427916-2428004;2428062-2428138;2428210-2428300;2428353-2428397;
85972M	scaffold_7	-	2426438-2426749;2426821-2427375;2427473-2427616;2427707-2427847;2427916-2428004;2428062-2428138;2428210-2428300;2428353-2428415;2428472-2428546;	2426438-2426749;2426821-2427058;2427112-2427377;2427473-2427616;2427727-2427847;2427916-2428004;2428062-2428138;2428210-2428300;2428353-2428397;
85972M	scaffold_7	-	2426438-2426749;2426821-2427058;2427112-2427377;2427473-2427616;2427707-2427847;2427916-2428004;2428062-2428138;2428210-2428300;2428353-2428415;2428472-2428547;	2426438-2426749;2426821-2427058;2427112-2427377;2427473-2427616;2427727-2427847;2427916-2428004;2428062-2428138;2428210-2428300;2428353-2428397;
85972M	scaffold_7	-	2426438-2426749;2426821-2427058;2427112-2427377;2427473-2427616;2427727-2427847;2427916-2428004;2428062-2428159;2428210-2428300;2428353-2428415;2428472-2428547;	2426438-2426749;2426821-2427058;2427112-2427377;2427473-2427616;2427727-2427847;2427916-2428004;2428062-2428138;2428210-2428300;2428353-2428397;
85972M	scaffold_7	-	2426438-2426749;2426821-2427058;2427112-2427377;2427473-2427616;2427727-2427847;2427916-2428004;2428062-2428138;2428210-2428300;2428353-2428415;2428472-2428547;	2426438-2426749;2426821-2427058;2427112-2427377;2427473-2427616;2427727-2427847;2427916-2428004;2428062-2428138;2428210-2428300;2428353-2428397;
173433M	scaffold_22	+	425318-425681;425739-425825;425882-426011;426066-426239;426292-426359;426425-426526;426572-426647;426712-426892;426953-427049;427100-427266;427324-427357;427407-427547;427596-427865;427923-428003;428065-428130;428185-428302;428356-428485;428540-428619;428674-428832;428883-429102;429165-429273;429329-429508;429557-429626;429679-429740;429799-429828;430342-430505;430563-430787;430845-431081;	425442-425681;425739-425825;425882-426011;426066-426239;426292-426359;426425-426526;426572-426647;426712-426868;426953-427049;427100-427266;427324-427357;427407-427547;427596-427865;427923-428003;428065-428130;428185-428302;428356-428485;428540-428619;428674-428832;428883-429102;429165-429273;429329-429508;429557-429626;429679-429740;429799-429938;
173433M	scaffold_22	+	425318-425681;425739-425825;425882-426011;426066-426239;426292-426359;426425-426647;426712-426892;426953-427049;427100-427266;427324-427357;427407-427547;427596-427865;427923-428003;428065-428130;428185-428302;428356-428485;428540-428619;428674-428832;428883-429102;429165-429273;429329-429508;429574-429626;429679-429740;429799-429833;429898-429942;	425442-425681;425739-425825;425882-426011;426066-426239;426292-426359;426425-426526;426572-426647;426712-426868;426953-427049;427100-427266;427324-427357;427407-427547;427596-427865;427923-428003;428065-428130;428185-428302;428356-428485;428540-428619;428674-428832;428883-429102;429165-429273;429329-429508;429557-429626;429679-429740;429799-429938;
173433M	scaffold_22	+	425318-425681;425739-425825;425882-426011;426066-426239;426292-426359;426425-426526;426572-426647;426712-426892;426953-427049;427100-427266;427324-427357;427407-427547;427596-427865;427923-428003;428065-428130;428185-428302;428356-428485;428540-428619;428674-428832;428883-429102;429165-429273;429336-429508;429574-429626;429679-429740;429799-429833;429892-429942;	425442-425681;425739-425825;425882-426011;426066-426239;426292-426359;426425-426526;426572-426647;426712-426868;426953-427049;427100-427266;427324-427357;427407-427547;427596-427865;427923-428003;428065-428130;428185-428302;428356-428485;428540-428619;428674-428832;428883-429102;429165-429273;429329-429508;429557-429626;429679-429740;429799-429938;
173433M	scaffold_22	+	425399-425681;425739-425825;425882-426011;426066-426239;426292-426359;426425-426526;426572-426647;426712-426892;426953-427049;427100-427266;427324-427357;427418-427865;427923-428003;428065-428130;428185-428302;428356-428485;428540-428619;428674-428832;428883-429102;429165-429273;429329-429508;429557-429626;429679-429740;429799-429942;	425442-425681;425739-425825;425882-426011;426066-426239;426292-426359;426425-426526;426572-426647;426712-426868;426953-427049;427100-427266;427324-427357;427407-427547;427596-427865;427923-428003;428065-428130;428185-428302;428356-428485;428540-428619;428674-428832;428883-429102;429165-429273;429329-429508;429557-429626;429679-429740;429799-429938;
173433M	scaffold_22	+	425397-425681;425739-425825;425882-426011;426066-426239;426292-426359;426425-426526;426572-426647;426712-426892;426953-427049;427100-427266;427324-427357;427407-427547;427596-427865;427923-428003;428065-428130;428185-428302;428356-428485;428540-428619;428674-428832;428883-429102;429165-429273;429329-429508;429557-429626;429679-429740;429799-429833;430342-430505;430563-430787;430845-431081;	425442-425681;425739-425825;425882-426011;426066-426239;426292-426359;426425-426526;426572-426647;426712-426868;426953-427049;427100-427266;427324-427357;427407-427547;427596-427865;427923-428003;428065-428130;428185-428302;428356-428485;428540-428619;428674-428832;428883-429102;429165-429273;429329-429508;429557-429626;429679-429740;429799-429938;
403622M	scaffold_1	-	3597359-3597478;3597834-3597880;3597910-3597981;3598064-3598142;3598182-3598287;3598327-3598406;3598463-3598634;3598694-3598909;3598963-3599180;3599244-3599373;3599438-3599621;3599842-3599914;	3597359-3597478;3597834-3597880;3597910-3597981;3598064-3598142;3598182-3598287;3598327-3598406;3598463-3598634;3598694-3598909;3598963-3599204;3599244-3599373;3599438-3599621;3599842-3599914;
402687M	scaffold_0	-	4227282-4227344;4227417-4227818;4227877-4228089;4228153-4228317;4228366-4228443;4228485-4228531;4228581-4228641;4228711-4228767;4228839-4228934;4247671-4247731;4247787-4247896;4247955-4248020;4248084-4248238;	4227282-4227344;4227417-4227818;4227877-4228089;4228153-4228317;4228366-4228443;4228485-4228531;4228581-4228641;4228711-4228767;4228839-4228934;4228979-4229039;4229095-4229204;4229263-4229328;4229392-4229499;
402687M	scaffold_0	-	4227282-4227344;4227417-4227818;4227877-4228089;4228153-4228317;4228366-4228443;4228485-4228531;4247273-4247333;4247403-4247459;4247531-4247626;4247671-4247731;4247787-4247896;4247955-4248020;4248084-4248238;	4227282-4227344;4227417-4227818;4227877-4228089;4228153-4228317;4228366-4228443;4228485-4228531;4228581-4228641;4228711-4228767;4228839-4228934;4228979-4229039;4229095-4229204;4229263-4229328;4229392-4229499;
402687M	scaffold_0	-	4227282-4227344;4227417-4227818;4227877-4228089;4228153-4228317;4247058-4247135;4247177-4247223;4247273-4247333;4247403-4247459;4247531-4247626;4247671-4247731;4247787-4247896;4247955-4248020;4248084-4248238;	4227282-4227344;4227417-4227818;4227877-4228089;4228153-4228317;4228366-4228443;4228485-4228531;4228581-4228641;4228711-4228767;4228839-4228934;4228979-4229039;4229095-4229204;4229263-4229328;4229392-4229499;
402687M	scaffold_0	-	4227282-4227344;4246109-4246559;4246576-4246781;4246845-4246888;	4227282-4227344;4227417-4227818;4227877-4228089;4228153-4228317;4228366-4228443;4228485-4228531;4228581-4228641;4228711-4228767;4228839-4228934;4228979-4229039;4229095-4229204;4229263-4229328;4229392-4229499;
412027M	scaffold_16	+	2326464-2326576;2326644-2326727;2326814-2327422;	2326668-2326727;2326814-2327422;
444666M	scaffold_46	-	664843-665139;665201-665622;667564-668016;	664849-665139;665201-665860;665926-665972;
112010M	scaffold_43	-	1455419-1455769;1455828-1455997;1456067-1456178;1456246-1456300;1456362-1456477;1456530-1456611;1456669-1456911;1456985-1457116;1457207-1457422;	1455419-1455769;1455828-1455997;1456067-1456178;1456246-1456300;1456362-1456477;1456530-1456611;1456669-1456911;1456985-1457103;
232016M	scaffold_20	-	1654856-1655362;1655416-1655488;1655549-1655656;1655713-1655799;1655853-1655957;1656014-1656136;1656196-1656301;1656364-1656481;1656554-1656728;1656781-1656970;1657024-1657161;	1655067-1655362;1655416-1655488;1655549-1655656;1655713-1655799;1655853-1655957;1656014-1656136;1656189-1656301;1656364-1656481;1656554-1656728;1656781-1656926;
232016M	scaffold_20	-	1654759-1654771;1654826-1655362;1655416-1655488;1655549-1655656;1655713-1655799;1655853-1655958;1656014-1656136;1656189-1656301;1656364-1656481;1656554-1656728;1656781-1656970;1657024-1657146;	1655067-1655362;1655416-1655488;1655549-1655656;1655713-1655799;1655853-1655957;1656014-1656136;1656189-1656301;1656364-1656481;1656554-1656728;1656781-1656926;
232016M	scaffold_20	-	1654759-1654771;1654826-1655362;1655416-1655488;1655549-1655656;1655713-1655799;1655853-1655957;1656014-1656136;1656189-1656301;1656364-1656481;1656554-1656728;1656781-1656942;1657024-1657128;	1655067-1655362;1655416-1655488;1655549-1655656;1655713-1655799;1655853-1655957;1656014-1656136;1656189-1656301;1656364-1656481;1656554-1656728;1656781-1656926;
232016M	scaffold_20	-	1654759-1654771;1654826-1654928;1655048-1655362;1655416-1655488;1655549-1655656;1655713-1655799;1655853-1655957;1656014-1656136;1656189-1656301;1656364-1656481;1656554-1656728;1656781-1656970;1657024-1657147;	1655067-1655362;1655416-1655488;1655549-1655656;1655713-1655799;1655853-1655957;1656014-1656136;1656189-1656301;1656364-1656481;1656554-1656728;1656781-1656926;
89107M	scaffold_10	+	1851187-1851334;1851393-1851595;	1851092-1851334;1851400-1852020;1852075-1852229;1852283-1852440;1852495-1852635;1852684-1853035;1853120-1853375;
89107M	scaffold_10	+	1851092-1851334;1851400-1852020;1852075-1852229;1852283-1852440;1852495-1852635;1852684-1853035;1853120-1853223;1853298-1853375;	1851092-1851334;1851400-1852020;1852075-1852229;1852283-1852440;1852495-1852635;1852684-1853035;1853120-1853375;
410499M	scaffold_12	-	2884917-2885290;2885371-2885568;2885621-2885693;2885784-2885869;2885987-2886141;2886210-2886301;2886375-2886510;2886566-2886681;	2886077-2886141;2886210-2886301;2886566-2886687;2887159-2887203;
410499M	scaffold_12	-	2884917-2885290;2885388-2885568;2885621-2885693;2885784-2885869;2885987-2886141;2886210-2886301;2886375-2886510;2886566-2886701;2886771-2887148;	2886077-2886141;2886210-2886301;2886566-2886687;2887159-2887203;
410499M	scaffold_12	-	2884917-2885290;2885388-2885672;2885784-2885869;2885987-2886141;2886210-2886510;2886566-2886701;2886771-2887110;	2886077-2886141;2886210-2886301;2886566-2886687;2887159-2887203;
424830M	scaffold_70	-	279664-279801;280053-280311;280376-280434;280479-280562;280607-280720;280777-280980;281046-281186;281243-281772;281825-282204;	279664-279801;280053-280311;280376-280434;280479-280562;280607-280720;280777-280980;281046-281186;281243-281500;
417731M	scaffold_35	-	1242403-1242773;1242842-1243068;1243135-1243326;1243577-1243698;1243769-1243855;	1242422-1242773;1242842-1243068;1243135-1243326;1243577-1243698;1243765-1243807;
405891M	scaffold_4	+	2426696-2426819;2426925-2426953;2427013-2427278;2427335-2427456;2427512-2428064;	2426705-2426819;2426925-2426953;2427013-2427282;
177798M	scaffold_42	+	400242-400352;400443-400573;400629-400854;400917-401017;401072-401190;401244-401337;401404-401514;401564-401668;401718-401810;401864-401956;402013-402139;402192-402598;402649-402771;402825-402942;402991-403322;403387-403439;403490-403550;403598-403679;403731-403780;403836-403922;403971-404093;404164-404255;404307-404397;404449-404627;404675-404798;404848-404948;405009-405153;405207-405358;405431-…	400704-400854;400917-401017;401072-401190;401244-401337;401404-401514;401564-401668;401718-401810;401865-401956;402013-402139;402192-402329;402377-402456;402505-402598;402688-402771;402825-402942;402991-403322;403387-403439;403490-403550;403598-403679;403731-403780;403836-403922;403971-404093;404170-404255;404307-404397;404449-404627;404675-404798;404848-404934;405013-405153;405207-405358;405408-…
177798M	scaffold_42	+	400175-400352;400443-400573;400629-400854;400917-401017;401072-401190;401244-401337;401404-401514;401564-401668;401718-401810;401865-401956;402013-402139;402192-402329;402377-402598;402649-402771;402825-402942;402991-403322;403387-403439;403490-403679;403731-403780;403836-403922;403976-404093;404164-404255;404307-404397;404449-404627;404675-404798;404848-404948;405009-405153;405207-405347;405398-…	400704-400854;400917-401017;401072-401190;401244-401337;401404-401514;401564-401668;401718-401810;401865-401956;402013-402139;402192-402329;402377-402456;402505-402598;402688-402771;402825-402942;402991-403322;403387-403439;403490-403550;403598-403679;403731-403780;403836-403922;403971-404093;404170-404255;404307-404397;404449-404627;404675-404798;404848-404934;405013-405153;405207-405358;405408-…
177798M	scaffold_42	+	401668-401668;401719-401810;401865-401956;402013-402139;402192-402329;402377-402456;402505-402598;402649-402771;402825-402942;402991-403322;403387-403439;403490-403550;403598-403679;403731-403780;403836-404093;404164-404255;404307-404397;404449-404627;404675-404948;405009-405153;405207-405347;405398-405517;405569-405679;405724-405792;405847-406045;406099-406207;406271-406390;406437-406552;406603-…	400704-400854;400917-401017;401072-401190;401244-401337;401404-401514;401564-401668;401718-401810;401865-401956;402013-402139;402192-402329;402377-402456;402505-402598;402688-402771;402825-402942;402991-403322;403387-403439;403490-403550;403598-403679;403731-403780;403836-403922;403971-404093;404170-404255;404307-404397;404449-404627;404675-404798;404848-404934;405013-405153;405207-405358;405408-…
423201M	scaffold_60	+	735265-738121;738182-738274;738333-738386;738695-738772;739049-739120;739178-739275;739337-739415;739471-739800;	738008-738121;738182-738274;738333-738386;738695-738772;739049-739120;739178-739275;739358-739433;
47266M	scaffold_114	+	244436-244819;245152-245188;245338-246158;	244730-245188;245338-245547;
47266M	scaffold_114	+	244463-244520;244578-245188;245338-246158;	244730-245188;245338-245547;
117026M	scaffold_55	-	234763-235694;235928-236143;236456-236645;236777-236823;	235464-235694;235928-236143;236456-236575;
117026M	scaffold_55	-	234625-234754;235150-235694;235928-236143;236456-236645;236777-236823;	235464-235694;235928-236143;236456-236575;
425282M	scaffold_73	-	461486-461629;461661-461813;462109-462306;549664-549732;549786-549884;549942-549987;550051-550114;550175-550211;550269-550643;	461486-461629;461661-461813;462109-462306;462336-462404;462457-462527;462692-462710;
76814M	scaffold_1	-	2686283-2686493;2686587-2686836;2686908-2687165;2687416-2687756;2687826-2687961;2688016-2688178;2688240-2688528;2688583-2688780;2689190-2689872;	2687992-2688178;2688240-2688528;2688583-2688780;2689190-2689847;
76814M	scaffold_1	-	2685157-2685800;2685945-2686133;2686273-2686493;2686587-2686836;2686908-2687756;2687826-2687961;2688016-2688178;2688240-2688528;2688583-2688780;2689190-2689883;	2687992-2688178;2688240-2688528;2688583-2688780;2689190-2689847;
75172M	scaffold_0	+	6701168-6701252;6701394-6701501;6701567-6701666;6701726-6701871;6701923-6702011;6702070-6702164;6702209-6702305;6702358-6702501;6702552-6702769;6702826-6703005;	6701374-6701501;6701567-6701666;6701726-6701871;6701923-6702011;6702070-6702164;6702209-6702305;6702358-6702501;6702552-6702769;6702826-6702936;
75172M	scaffold_0	+	6700986-6701073;6701129-6701252;6701303-6701336;6701394-6701501;6701567-6701666;6701726-6701871;6701923-6702011;6702070-6702305;6702358-6702501;6702552-6702769;6702826-6703005;	6701374-6701501;6701567-6701666;6701726-6701871;6701923-6702011;6702070-6702164;6702209-6702305;6702358-6702501;6702552-6702769;6702826-6702936;
75172M	scaffold_0	+	6701374-6701501;6701567-6701666;6701726-6701871;6701928-6702011;6702070-6702164;6702209-6702305;6702358-6702501;6702552-6702769;6702826-6703005;	6701374-6701501;6701567-6701666;6701726-6701871;6701923-6702011;6702070-6702164;6702209-6702305;6702358-6702501;6702552-6702769;6702826-6702936;
410847M	scaffold_13	+	2181737-2182009;2182062-2182275;2182328-2183194;2183241-2183338;2183401-2183543;2183591-2183687;2183775-2183842;2183914-2184283;2184338-2184925;2184980-2185133;2185186-2185303;2185378-2185551;2185599-2185650;2185703-2185830;2185884-2186034;2186102-2186365;	2181807-2182009;2182062-2182275;2182328-2182444;2182510-2182602;2182656-2182830;2182875-2183041;2183090-2183194;2183241-2183338;2183401-2183543;2183591-2183687;2183737-2183846;2183907-2184071;2184129-2184283;2184338-2184418;2184467-2184587;2184637-2184743;2184788-2184925;2184980-2185133;2185186-2185303;2185378-2185551;2185599-2185650;2185703-2185830;2185884-2186034;2186102-2186365;
410847M	scaffold_13	+	2181601-2182009;2182062-2183041;2183090-2183194;2183241-2183338;2183401-2183543;2183591-2183687;2183784-2183846;2183914-2184071;2184129-2184587;2184645-2184743;2184794-2184925;2184980-2185133;2185186-2185303;2185378-2185551;2185599-2185650;2185703-2185830;2185884-2186034;2186102-2186365;	2181807-2182009;2182062-2182275;2182328-2182444;2182510-2182602;2182656-2182830;2182875-2183041;2183090-2183194;2183241-2183338;2183401-2183543;2183591-2183687;2183737-2183846;2183907-2184071;2184129-2184283;2184338-2184418;2184467-2184587;2184637-2184743;2184788-2184925;2184980-2185133;2185186-2185303;2185378-2185551;2185599-2185650;2185703-2185830;2185884-2186034;2186102-2186365;
410847M	scaffold_13	+	2181733-2182009;2182062-2182275;2182328-2182444;2182510-2182602;2182656-2182830;2182875-2183041;2183090-2183194;2183241-2183338;2183401-2183543;2183591-2183687;2183737-2183846;2183907-2184071;2184129-2184283;2184338-2184587;2184645-2184743;2184794-2184925;2184980-2185133;2185186-2185303;2185378-2185551;2185599-2185650;2185703-2185830;2185884-2186034;2186102-2186365;	2181807-2182009;2182062-2182275;2182328-2182444;2182510-2182602;2182656-2182830;2182875-2183041;2183090-2183194;2183241-2183338;2183401-2183543;2183591-2183687;2183737-2183846;2183907-2184071;2184129-2184283;2184338-2184418;2184467-2184587;2184637-2184743;2184788-2184925;2184980-2185133;2185186-2185303;2185378-2185551;2185599-2185650;2185703-2185830;2185884-2186034;2186102-2186365;
39191M	scaffold_11	+	2578105-2578143;2578201-2578242;2578322-2578425;2578522-2578617;	2578060-2578143;2578322-2578432;
87193M	scaffold_8	+	3411527-3412933;3412991-3413050;3413109-3413158;3413216-3413271;3413333-3413806;3413866-3415302;3415358-3416998;3417055-3417287;3417354-3417507;3417559-3417619;3417690-3417822;3417877-3418201;3418252-3418582;3418652-3418764;3418875-3419755;3419824-3419871;3419930-3420018;3420081-3420247;3420304-3420350;3420413-3420510;3420581-3424076;	3420302-3420350;3420413-3420529;3420591-3420682;
87193M	scaffold_8	+	3411527-3412933;3412991-3413050;3413109-3413158;3413216-3413271;3413333-3413806;3413866-3415302;3415358-3416998;3417055-3417287;3417354-3417507;3417559-3417619;3417690-3417822;3417877-3418201;3418252-3418582;3418652-3418764;3418875-3419871;3419930-3420018;3420081-3420350;3420413-3420529;3420591-3424076;	3420302-3420350;3420413-3420529;3420591-3420682;
270984M	scaffold_20	-	246362-246974;247027-247574;247641-247801;247865-247893;247946-248074;248135-248327;248387-248706;248816-249171;249222-249352;249416-249644;249707-249885;249941-250055;250106-250252;250314-250547;250619-250850;250906-250995;251048-251160;251222-251483;251541-251706;251758-251886;251947-252035;252087-252135;	246362-246974;247027-247574;247641-247801;247865-247893;247946-248067;
270984M	scaffold_20	-	246362-246974;247027-247574;247641-247801;247865-247893;247946-248074;248135-248327;248387-248706;248816-249352;249416-249644;249707-249885;249941-250055;250106-250252;250314-250547;250619-250850;250906-250996;251048-251160;251222-251483;251541-251886;251989-252035;252087-252113;	246362-246974;247027-247574;247641-247801;247865-247893;247946-248067;
126219M	scaffold_82	-	318644-318796;318844-319042;319093-319241;319299-319406;319439-319570;319625-319786;319874-319903;319953-320034;320085-320159;320221-321743;321799-322196;322260-322314;322373-322609;322714-322777;	318644-318796;318844-319042;319093-319241;319299-319406;319439-319570;319625-319786;319874-319903;319953-320027;
126219M	scaffold_82	-	318644-318796;318844-319042;319093-319241;319299-319406;319439-319570;319625-319786;319874-319903;319953-320159;320221-322133;322260-322314;322373-322632;322725-322756;	318644-318796;318844-319042;319093-319241;319299-319406;319439-319570;319625-319786;319874-319903;319953-320027;
126219M	scaffold_82	-	317197-317415;317477-317593;317656-317819;317889-317946;318003-318062;318126-318217;318259-319042;319093-319241;319299-319406;319439-319570;319625-319786;319874-319903;319953-320034;320085-320159;320221-321740;321799-322196;322260-322314;322373-322632;322714-322815;	318644-318796;318844-319042;319093-319241;319299-319406;319439-319570;319625-319786;319874-319903;319953-320027;
126219M	scaffold_82	-	317197-317415;317477-317593;317656-317819;317889-317946;318003-318062;318126-318217;318259-319042;319093-319241;319299-319406;319439-319570;319625-319786;319874-319903;319953-320159;320221-321743;321799-322196;322260-322314;322373-322632;322714-322808;	318644-318796;318844-319042;319093-319241;319299-319406;319439-319570;319625-319786;319874-319903;319953-320027;
83012M	scaffold_5	-	2662328-2662382;2662462-2663034;2663106-2663213;2663277-2663568;2663633-2663750;2663814-2663868;2663946-2664021;2664166-2664210;2664344-2664722;2665101-2665263;2665317-2665406;2665474-2666407;2666458-2666505;2666556-2666606;2666655-2666780;2666839-2666979;2667030-2667239;2667297-2667479;2667534-2667716;2667765-2667908;2667965-2668072;2668123-2668227;2668280-2668384;2668438-2668500;2668553-2668620…	2664637-2664722;2665101-2665263;2665474-2666144;2666299-2666407;2666458-2666505;2666556-2666606;2666655-2666780;2666839-2666979;2667105-2667239;2667534-2667716;2667765-2667908;2667965-2668072;2668123-2668227;2668280-2668384;2668438-2668500;2668553-2668620;2668668-2668746;2668805-2668864;2668912-2668965;2669020-2669085;2669139-2669191;2669254-2669343;2669406-2669503;2669564-2669928;
117954M	scaffold_57	-	188970-189587;189643-191498;191558-193139;193245-193875;	192255-193139;193245-193847;
406534M	scaffold_5	-	2694728-2695019;2695072-2695130;2695185-2695223;2695288-2695353;2695426-2695570;2695643-2695768;2695827-2695904;2695964-2696039;2696089-2696389;2696446-2696513;2696568-2696886;	2694949-2695019;2695072-2695130;2695185-2695241;2695288-2695353;2695412-2695570;2695643-2695768;2695827-2695904;2695964-2696039;2696089-2696389;2696446-2696513;2696568-2696886;
406534M	scaffold_5	-	2694728-2695019;2695072-2695241;2695288-2695353;2695412-2695570;2695643-2695768;2695827-2695904;2695964-2696039;2696089-2696338;2879905-2879955;2879993-2880032;2880071-2880389;	2694949-2695019;2695072-2695130;2695185-2695241;2695288-2695353;2695412-2695570;2695643-2695768;2695827-2695904;2695964-2696039;2696089-2696389;2696446-2696513;2696568-2696886;
406534M	scaffold_5	-	2694728-2695019;2695072-2695130;2695185-2695241;2695288-2695353;2695426-2695570;2695643-2695768;2695827-2695904;2695964-2696389;2696446-2696513;2696568-2696886;	2694949-2695019;2695072-2695130;2695185-2695241;2695288-2695353;2695412-2695570;2695643-2695768;2695827-2695904;2695964-2696039;2696089-2696389;2696446-2696513;2696568-2696886;
406534M	scaffold_5	-	2694728-2695019;2695072-2695130;2695185-2695223;2695288-2695353;2695426-2695570;2695643-2695768;2695827-2695904;2695964-2696389;2696446-2696510;2696568-2696886;	2694949-2695019;2695072-2695130;2695185-2695241;2695288-2695353;2695412-2695570;2695643-2695768;2695827-2695904;2695964-2696039;2696089-2696389;2696446-2696513;2696568-2696886;
405044M	scaffold_3	-	2242955-2243210;2243283-2243374;2243432-2243600;2243664-2244338;2244399-2245543;2245610-2245862;	2243093-2243228;2243283-2243382;2243432-2243600;2243664-2243931;2243994-2244164;2244217-2244338;2244399-2245529;
405044M	scaffold_3	-	2242955-2243210;2243283-2243373;2243432-2243600;2243664-2244338;2244399-2245872;	2243093-2243228;2243283-2243382;2243432-2243600;2243664-2243931;2243994-2244164;2244217-2244338;2244399-2245529;
405044M	scaffold_3	-	2242955-2243228;2243283-2243382;2243432-2243600;2243664-2243931;2243994-2244164;2244217-2244338;2244399-2245543;2245610-2245872;	2243093-2243228;2243283-2243382;2243432-2243600;2243664-2243931;2243994-2244164;2244217-2244338;2244399-2245529;
88682M	scaffold_9	-	2599297-2599735;2599793-2599865;2599924-2600172;2600224-2600286;2600338-2600472;2600530-2600690;2600746-2600814;2600875-2601123;2601186-2601286;2601340-2601454;2601516-2601808;	2599413-2599550;2599635-2599713;2600018-2600172;2600559-2600690;2600875-2601123;2601186-2601286;2601340-2601454;2601516-2601635;
88682M	scaffold_9	-	2599297-2599550;2599635-2599735;2599793-2599868;2599924-2600172;2600224-2600286;2600338-2600472;2600559-2600690;2600746-2600814;2600875-2601123;2601186-2601286;2601340-2601456;2601516-2601808;	2599413-2599550;2599635-2599713;2600018-2600172;2600559-2600690;2600875-2601123;2601186-2601286;2601340-2601454;2601516-2601635;
88682M	scaffold_9	-	2599297-2599735;2599793-2599868;2599924-2600172;2600559-2600690;2600875-2601123;2601186-2601286;2601340-2601454;2601516-2601808;	2599413-2599550;2599635-2599713;2600018-2600172;2600559-2600690;2600875-2601123;2601186-2601286;2601340-2601454;2601516-2601635;
88682M	scaffold_9	-	2599297-2599735;2599793-2599865;2599924-2600172;2600224-2600286;2600338-2600472;2600559-2600690;2600746-2600814;2600875-2601123;2601186-2601286;2601340-2601454;2601516-2601808;	2599413-2599550;2599635-2599713;2600018-2600172;2600559-2600690;2600875-2601123;2601186-2601286;2601340-2601454;2601516-2601635;
88682M	scaffold_9	-	2599297-2599735;2599793-2599865;2599924-2600172;2600224-2600286;2600338-2600690;2600746-2600814;2600875-2601123;2601186-2601286;2601340-2601455;2601516-2601808;	2599413-2599550;2599635-2599713;2600018-2600172;2600559-2600690;2600875-2601123;2601186-2601286;2601340-2601454;2601516-2601635;
418983M	scaffold_40	+	897755-897926;897971-898106;898360-898480;898531-899174;899226-899280;899508-899608;	897828-897926;897971-898106;898360-898480;898531-898699;
418983M	scaffold_40	+	897755-897926;897999-898106;898360-898480;898531-898685;898781-899174;899226-899280;899508-899608;	897828-897926;897971-898106;898360-898480;898531-898699;
99440M	scaffold_22	-	765295-765743;765800-766657;766740-766814;766882-766930;766980-767029;767207-767290;767373-767559;767615-767660;767711-767807;	766535-766657;766740-766814;766882-766930;766980-767029;767207-767290;767373-767447;
64103M	scaffold_4	-	1709018-1709384;1709459-1709608;1709697-1709832;1709904-1709980;1710066-1710217;1710502-1710753;1710853-1711447;	1709465-1709608;1709697-1709832;1709904-1709980;1710066-1710217;1710502-1710753;1710853-1711057;
431495M	scaffold_155	+	60431-60487;60566-60772;60878-61096;61147-61565;	60431-60487;60566-60772;60878-61096;61147-61347;63079-63168;63220-63452;63498-63669;63721-63845;63912-63936;
124666M	scaffold_75	+	418087-418123;418194-418328;418431-418487;418549-418597;418663-418751;418813-418872;418936-418978;419031-419123;419190-419215;419282-419359;419418-419498;419545-419610;419665-419862;	418552-418597;418663-418751;418799-418872;418936-418978;419031-419091;419190-419215;419282-419359;419418-419498;419545-419610;419665-419823;
124666M	scaffold_75	+	418087-418123;418194-418328;418431-418487;418549-418597;418663-418751;418813-418870;418936-419123;419190-419215;419282-419610;419665-419862;	418552-418597;418663-418751;418799-418872;418936-418978;419031-419091;419190-419215;419282-419359;419418-419498;419545-419610;419665-419823;
124666M	scaffold_75	+	418087-418123;418194-418378;418431-418487;418549-418597;418663-419123;419190-419215;419282-419498;419545-419610;419665-419862;	418552-418597;418663-418751;418799-418872;418936-418978;419031-419091;419190-419215;419282-419359;419418-419498;419545-419610;419665-419823;
124666M	scaffold_75	+	418087-418123;418194-418328;418431-418487;418549-418597;418663-418751;418799-418872;418936-418978;419031-419123;419190-419215;419282-419359;419418-419498;419545-419610;419665-419862;	418552-418597;418663-418751;418799-418872;418936-418978;419031-419091;419190-419215;419282-419359;419418-419498;419545-419610;419665-419823;
233518M	scaffold_44	-	1286450-1287103;1287166-1287536;1287595-1287829;1288052-1288297;	1286450-1287103;1287160-1287536;1287595-1287829;1288052-1288144;
36531M	scaffold_28	+	234458-234723;234776-234841;234914-234954;235027-235163;235220-235310;235368-235439;235521-235609;235669-235868;235933-236458;	234776-234841;234914-234954;235027-235163;235220-235310;235368-235439;235521-235609;235681-235799;
36531M	scaffold_28	+	234717-234719;234776-234841;234914-234954;235027-235163;235220-235310;235368-235439;235517-235609;235669-235868;235933-236458;	234776-234841;234914-234954;235027-235163;235220-235310;235368-235439;235521-235609;235681-235799;
413557M	scaffold_21	-	326109-326124;342292-342375;342433-342540;342611-342677;342729-343097;	342017-342100;342133-342225;342292-342375;342433-342540;342611-342677;342729-343051;
413557M	scaffold_21	-	339875-340494;340551-340621;340682-340950;341004-341551;341604-341804;341858-341977;342044-342100;342154-342225;342292-342375;342433-342540;342611-342677;342729-343051;	342017-342100;342133-342225;342292-342375;342433-342540;342611-342677;342729-343051;
413557M	scaffold_21	-	317728-317743;325944-326000;342154-342225;342292-342375;342433-342540;342611-342677;342729-343116;	342017-342100;342133-342225;342292-342375;342433-342540;342611-342677;342729-343051;
413557M	scaffold_21	-	339875-340218;340271-340327;340380-340494;340551-340621;340682-340834;340894-340950;341004-341105;341156-341551;341604-341804;341858-341977;342044-342096;342154-342225;342292-342375;342433-342540;342611-342677;342729-343097;	342017-342100;342133-342225;342292-342375;342433-342540;342611-342677;342729-343051;
413557M	scaffold_21	-	299503-299519;325758-325877;325944-326000;342154-342225;342292-342375;342433-342540;342616-342677;342729-343116;	342017-342100;342133-342225;342292-342375;342433-342540;342611-342677;342729-343051;
413557M	scaffold_21	-	339875-340218;340271-340327;340380-340494;340551-340621;340682-340834;340894-340950;341004-341105;341156-341551;341604-341804;341858-342100;342133-342225;342292-342375;342433-342540;342611-342677;342729-343119;	342017-342100;342133-342225;342292-342375;342433-342540;342611-342677;342729-343051;
413557M	scaffold_21	-	298303-298316;340464-340494;340551-340621;340682-340834;340894-340950;341004-341105;341156-341551;341604-341804;341858-341977;342044-342100;342154-342225;342292-342375;342433-342540;342611-342677;342729-343116;	342017-342100;342133-342225;342292-342375;342433-342540;342611-342677;342729-343051;
418457M	scaffold_38	+	646044-647301;647374-647449;647537-648358;648420-648488;648566-648631;648693-648758;648814-648978;649040-649728;649791-649858;649924-650068;650124-650230;650294-650344;650410-650475;650553-650661;650723-650790;650864-651901;651953-652093;652148-653248;653296-653440;653496-653705;653752-654031;654091-654212;654262-654318;654433-654564;654619-654744;654791-654901;654949-655092;655140-655256;655313-…	651036-651901;651953-652093;652148-653248;653296-653440;653496-653705;653752-654031;654091-654212;654262-654318;654433-654576;654619-654744;654791-654901;654949-655092;655140-655193;655313-655429;655480-655497;
418457M	scaffold_38	+	646044-647301;647374-647449;647537-648358;648420-648507;648566-648631;648693-648758;648814-648978;649040-649728;649791-649858;649924-650068;650124-650230;650294-650344;650410-650475;650553-650661;650723-650790;650864-651901;651953-652093;652148-653248;653296-653440;653496-653637;653752-654031;654091-654212;654262-654318;654433-654576;654619-654744;654791-654901;654949-655092;655140-655193;655313-…	651036-651901;651953-652093;652148-653248;653296-653440;653496-653705;653752-654031;654091-654212;654262-654318;654433-654576;654619-654744;654791-654901;654949-655092;655140-655193;655313-655429;655480-655497;
418457M	scaffold_38	+	647025-647301;647374-647449;647537-648488;648566-648631;648693-648758;648814-648978;649040-649728;649791-649858;649924-650068;650124-650230;650294-650344;650410-650667;650723-650790;650864-651901;651953-652093;652148-653248;653296-653440;653496-654031;654091-654212;654262-654564;654619-654901;654949-655092;655140-655193;655313-655429;655480-655725;	651036-651901;651953-652093;652148-653248;653296-653440;653496-653705;653752-654031;654091-654212;654262-654318;654433-654576;654619-654744;654791-654901;654949-655092;655140-655193;655313-655429;655480-655497;
418457M	scaffold_38	+	647025-648631;648693-648758;648814-648978;649040-649728;649791-649858;649924-650068;650124-650230;650294-650344;650410-650667;650723-650790;650864-651901;651953-652093;652148-653248;653296-653440;653496-654031;654091-654212;654262-654318;654433-654576;654619-654744;654791-654901;654965-655256;655313-655429;655480-655725;	651036-651901;651953-652093;652148-653248;653296-653440;653496-653705;653752-654031;654091-654212;654262-654318;654433-654576;654619-654744;654791-654901;654949-655092;655140-655193;655313-655429;655480-655497;
418457M	scaffold_38	+	646044-648358;648420-648631;648693-648758;648814-648978;649040-649728;649791-649858;649924-650068;650124-650230;650294-650344;650410-650475;650553-650661;650723-650790;650864-651901;651953-652093;652148-653248;653296-653440;653496-653705;653752-654031;654091-654212;654262-654318;654433-654576;654619-654744;654791-654901;654949-655092;655140-655193;655313-655429;655480-655725;	651036-651901;651953-652093;652148-653248;653296-653440;653496-653705;653752-654031;654091-654212;654262-654318;654433-654576;654619-654744;654791-654901;654949-655092;655140-655193;655313-655429;655480-655497;
418457M	scaffold_38	+	647904-648358;648420-648488;648566-648758;648814-648978;649040-649728;649791-649858;649924-650068;650124-650230;650294-650344;650410-650475;650553-650667;650723-650790;650864-651901;651953-652093;652148-653248;653296-653440;653496-654031;654091-654212;654262-654318;654433-654576;654619-654744;654791-654901;654949-655092;655140-655256;655313-655429;655480-655725;	651036-651901;651953-652093;652148-653248;653296-653440;653496-653705;653752-654031;654091-654212;654262-654318;654433-654576;654619-654744;654791-654901;654949-655092;655140-655193;655313-655429;655480-655497;
103446M	scaffold_28	-	119065-119229;119290-119393;119456-119611;119733-119804;119855-119902;119953-120000;120054-120126;120179-120229;	119136-119229;119290-119393;119456-119611;119733-119804;119855-119902;119953-120000;120054-120125;
80565M	scaffold_3	+	2404808-2404808;2405071-2405251;2405336-2405468;	2404334-2404407;2404471-2404780;2405067-2405251;2405336-2405411;
125024M	scaffold_77	+	194451-194703;194756-194843;194901-195049;195099-195306;195356-195400;195448-195531;195582-195665;195713-195793;195854-195934;195984-196046;196100-196240;196291-196347;196413-196472;196525-196619;196674-196782;196830-196919;196971-197050;197104-197182;197233-197279;197331-197430;197488-197619;197666-197800;197852-197917;197968-198090;198148-198256;	194889-195049;195099-195306;195356-195400;195448-195531;195582-195665;195713-195793;195854-195934;195984-196046;196100-196240;196291-196347;196413-196472;196525-196619;196674-196782;196830-196919;196971-197050;197104-197182;197233-197279;197331-197430;197488-197619;197666-197800;197852-197917;197968-198090;198148-198225;
423950M	scaffold_64	-	495478-495664;495733-495856;495922-496084;496173-496335;496412-496507;496562-496647;496699-496735;496785-496843;	495781-495856;495922-496084;496173-496335;496412-496507;496562-496647;496699-496735;496785-496817;
88561M	scaffold_9	-	927075-927164;927228-927272;927332-927473;927619-927697;927778-927827;927889-928003;928071-928179;928231-928273;928327-928417;928476-928520;928580-928615;928675-928827;928908-929267;929323-929367;929441-929505;929589-929676;	927219-927272;927332-927520;927532-927571;927619-927697;927778-927827;927889-928003;928071-928179;928231-928272;928327-928417;928476-928519;928580-928615;928675-928817;928871-929078;929229-929267;929323-929367;929441-929653;
88561M	scaffold_9	-	927075-927272;927332-927520;927532-927571;927619-927697;927778-927827;927889-928007;928071-928179;928231-928272;928327-928417;928476-928615;928675-929267;929323-929367;929441-929505;929589-929799;	927219-927272;927332-927520;927532-927571;927619-927697;927778-927827;927889-928003;928071-928179;928231-928272;928327-928417;928476-928519;928580-928615;928675-928817;928871-929078;929229-929267;929323-929367;929441-929653;
88561M	scaffold_9	-	927075-927164;927228-927272;927332-927697;927778-927827;927889-928003;928071-928179;928231-928272;928327-928417;928476-928519;928580-928615;928675-928827;928908-929086;929229-929267;929323-929367;929441-929907;	927219-927272;927332-927520;927532-927571;927619-927697;927778-927827;927889-928003;928071-928179;928231-928272;928327-928417;928476-928519;928580-928615;928675-928817;928871-929078;929229-929267;929323-929367;929441-929653;
88561M	scaffold_9	-	927075-927164;927228-927272;927332-927473;927619-927697;927778-927827;927889-928003;928071-928179;928231-928272;928327-928417;928476-928519;928580-928615;928675-928827;928908-929078;929229-929267;929323-929367;929441-929907;	927219-927272;927332-927520;927532-927571;927619-927697;927778-927827;927889-928003;928071-928179;928231-928272;928327-928417;928476-928519;928580-928615;928675-928817;928871-929078;929229-929267;929323-929367;929441-929653;
88561M	scaffold_9	-	927075-927164;927228-927272;927332-927520;927532-927571;927619-927697;927778-927827;927889-928003;928071-928179;928231-928266;928327-928417;928476-928615;928675-928827;928908-929267;929323-929367;929441-929907;	927219-927272;927332-927520;927532-927571;927619-927697;927778-927827;927889-928003;928071-928179;928231-928272;928327-928417;928476-928519;928580-928615;928675-928817;928871-929078;929229-929267;929323-929367;929441-929653;
88561M	scaffold_9	-	927714-927714;927778-927827;927889-928007;928071-928179;928231-928272;928327-928417;928476-928615;928675-928827;928908-929267;929323-929367;929441-929894;	927219-927272;927332-927520;927532-927571;927619-927697;927778-927827;927889-928003;928071-928179;928231-928272;928327-928417;928476-928519;928580-928615;928675-928817;928871-929078;929229-929267;929323-929367;929441-929653;
74030M	scaffold_0	-	1661695-1661820;1661871-1662109;1662161-1662362;1662421-1662557;1662608-1662743;1662828-1663010;	1661695-1661820;1661871-1662109;1662161-1662358;1662417-1662557;1662608-1662743;1662828-1663010;
85398M	scaffold_7	-	3223857-3223967;3243743-3244458;3244524-3244557;3244608-3244819;3244874-3244924;3244990-3245271;	3243404-3243685;3243743-3244458;3244524-3244557;3244608-3244766;
85398M	scaffold_7	-	3243404-3243685;3243743-3244458;3244524-3244557;3244608-3244819;3244874-3244924;3244990-3245271;	3243404-3243685;3243743-3244458;3244524-3244557;3244608-3244766;
51301M	scaffold_20	+	421867-421959;422019-422285;422342-422443;422509-422589;422644-422740;422807-422870;422925-423090;423142-423255;423305-423406;423462-423596;423653-423834;423891-424032;424079-424147;424195-424290;424351-424512;424561-424650;424703-424864;424926-425040;	422187-422285;422342-422443;422509-422589;422644-422745;422793-422870;422925-422993;423040-423090;423142-423255;423305-423406;423462-423596;423653-423834;423891-424032;424079-424147;424195-424290;424351-424512;424561-424650;424703-424867;
51301M	scaffold_20	+	421867-421959;422019-422285;422342-422443;422509-422589;422644-422745;422793-422870;422925-422993;423040-423090;423142-423255;423305-423406;423462-423596;423653-423834;423891-424032;424088-424147;424195-424290;424351-424512;424561-424650;424703-424867;	422187-422285;422342-422443;422509-422589;422644-422745;422793-422870;422925-422993;423040-423090;423142-423255;423305-423406;423462-423596;423653-423834;423891-424032;424079-424147;424195-424290;424351-424512;424561-424650;424703-424867;
51301M	scaffold_20	+	421867-421959;422019-422285;422342-422443;422509-422589;422644-422745;422812-422870;422925-423090;423142-423255;423305-423406;423462-423596;423653-423834;423891-424032;424088-424147;424195-424290;424351-424512;424561-424650;424703-424864;424926-425040;	422187-422285;422342-422443;422509-422589;422644-422745;422793-422870;422925-422993;423040-423090;423142-423255;423305-423406;423462-423596;423653-423834;423891-424032;424079-424147;424195-424290;424351-424512;424561-424650;424703-424867;
51301M	scaffold_20	+	421867-421959;422019-422285;422342-422431;422644-422645;	422187-422285;422342-422443;422509-422589;422644-422745;422793-422870;422925-422993;423040-423090;423142-423255;423305-423406;423462-423596;423653-423834;423891-424032;424079-424147;424195-424290;424351-424512;424561-424650;424703-424867;
51301M	scaffold_20	+	421867-421959;422019-422285;422342-422443;422509-422589;422644-422745;422793-422870;422925-422993;423040-423090;423142-423255;423305-423406;423462-423596;423653-423834;423891-424032;424079-424147;424195-424290;424351-424512;424561-424650;424703-424864;424926-425040;	422187-422285;422342-422443;422509-422589;422644-422745;422793-422870;422925-422993;423040-423090;423142-423255;423305-423406;423462-423596;423653-423834;423891-424032;424079-424147;424195-424290;424351-424512;424561-424650;424703-424867;
509M	scaffold_57	+	164064-165315;165373-165486;165547-165602;165681-165747;165809-165885;165938-166023;166075-166228;166284-166478;166531-166721;166781-166856;166912-167085;167140-167226;167288-167486;	164386-165315;165373-165486;165547-165602;165681-165747;165793-165885;165938-166023;166075-166228;166284-166478;166531-166721;166781-166856;166912-167091;
509M	scaffold_57	+	164051-165315;165373-165486;165547-165602;165681-165747;165793-165885;165938-166023;166075-166228;166284-166478;166531-166721;166781-166856;166912-167085;167140-167226;167288-167486;	164386-165315;165373-165486;165547-165602;165681-165747;165793-165885;165938-166023;166075-166228;166284-166478;166531-166721;166781-166856;166912-167091;
509M	scaffold_57	+	164051-165315;165373-165486;165547-165614;165681-165747;165793-165885;165938-166023;166075-166228;166284-166478;166531-166721;166781-166856;166912-167085;167140-167226;167288-167486;	164386-165315;165373-165486;165547-165602;165681-165747;165793-165885;165938-166023;166075-166228;166284-166478;166531-166721;166781-166856;166912-167091;
509M	scaffold_57	+	164064-165315;165373-165486;165547-165614;165681-165747;165809-165885;165938-166023;166075-166228;166284-166478;166531-166721;166781-166856;166912-167085;167140-167226;167288-167486;	164386-165315;165373-165486;165547-165602;165681-165747;165793-165885;165938-166023;166075-166228;166284-166478;166531-166721;166781-166856;166912-167091;
91900M	scaffold_12	+	2651312-2652559;2652623-2652694;2652762-2652792;2652851-2653358;	2651765-2652559;2652623-2652715;
91900M	scaffold_12	+	2651304-2651404;2651649-2652559;2652623-2652694;2652763-2652792;2652851-2653358;	2651765-2652559;2652623-2652715;
91900M	scaffold_12	+	2651343-2652559;2652623-2652694;2652763-2652792;2652851-2653358;	2651765-2652559;2652623-2652715;
105201M	scaffold_30	+	775468-775907;775992-776046;776112-776147;776206-776250;776301-776384;776458-776523;776581-776619;776666-776765;776814-777601;777653-777745;777802-777903;777959-778081;778141-778239;778287-778379;778441-779699;	775972-776046;776112-776147;776206-776250;776301-776384;776458-776523;776581-776619;776666-776765;776814-776965;
118991M	scaffold_59	+	1075503-1075911;1076035-1076109;1076170-1076249;1076301-1076388;1076472-1076546;1076607-1076695;1076772-1076855;1076917-1077047;	1075846-1075911;1076035-1076109;1076170-1076249;1076301-1076388;1076472-1076546;1076607-1076695;1076772-1076859;
118991M	scaffold_59	+	1075504-1075911;1076035-1076109;1076170-1076249;1076318-1076388;1076472-1076501;	1075846-1075911;1076035-1076109;1076170-1076249;1076301-1076388;1076472-1076546;1076607-1076695;1076772-1076859;
79313M	scaffold_2	+	2202235-2202514;2202716-2202848;2202893-2202897;2203271-2203366;2203578-2203670;2203745-2203830;2203905-2204176;2204256-2204392;2204460-2204555;2204689-2204794;2204905-2205093;	2202235-2202514;2202716-2202848;2202893-2202897;2203271-2203366;2203578-2203670;2203745-2203830;2203892-2204176;2204271-2204392;2204460-2204555;2204689-2204794;2204905-2205048;
79313M	scaffold_2	+	2202881-2203085;2203271-2203366;2203578-2203670;2203745-2203830;2203892-2204176;2204256-2204392;2204460-2204555;2204689-2204794;2204905-2205093;	2202235-2202514;2202716-2202848;2202893-2202897;2203271-2203366;2203578-2203670;2203745-2203830;2203892-2204176;2204271-2204392;2204460-2204555;2204689-2204794;2204905-2205048;
79313M	scaffold_2	+	2201256-2202514;2202716-2202848;2202893-2202897;2203271-2203366;2203607-2203670;2203745-2203830;2203892-2204176;2204256-2204392;2204460-2204555;2204689-2204794;2204905-2205093;	2202235-2202514;2202716-2202848;2202893-2202897;2203271-2203366;2203578-2203670;2203745-2203830;2203892-2204176;2204271-2204392;2204460-2204555;2204689-2204794;2204905-2205048;
79313M	scaffold_2	+	2201256-2202514;2202716-2202848;2202893-2202897;2203271-2203366;2203578-2203670;2203745-2203830;2203892-2204176;2204256-2204392;2204460-2204555;2204689-2204794;2204905-2205093;	2202235-2202514;2202716-2202848;2202893-2202897;2203271-2203366;2203578-2203670;2203745-2203830;2203892-2204176;2204271-2204392;2204460-2204555;2204689-2204794;2204905-2205048;
438508M	scaffold_3	-	2823435-2823893;2823968-2824160;2824207-2824515;2824575-2825002;2825064-2825081;2825304-2825405;2825854-2826153;2826227-2827139;2827202-2827586;2827637-2827887;2827940-2828166;2828242-2830640;	2823435-2823893;2823968-2824160;2824207-2824515;2824575-2825002;2825064-2825081;2825304-2825405;2825854-2826153;2826227-2826439;
36370M	scaffold_13	+	133795-133898;133960-133996;134060-134276;134339-134500;134554-134673;134748-134973;	134061-134276;134339-134500;134554-134673;134748-134807;
412273M	scaffold_17	-	1560817-1560940;1561053-1561338;1561418-1561811;	1560817-1560940;1561053-1561200;1561418-1561757;
426892M	scaffold_87	+	26129-26236;26294-26339;26394-26482;26568-26611;26693-27116;27174-27349;	26129-26236;26294-26339;26394-26482;26568-26611;26738-27116;27174-27257;
126135M	scaffold_81	+	401081-401260;401329-401405;401469-402760;402812-402865;402997-403029;	401081-401405;401862-402454;
126135M	scaffold_81	+	401081-401405;401862-402610;402668-402760;402812-402864;402997-403029;	401081-401405;401862-402454;
84118M	scaffold_6	-	3738370-3738781;3738839-3739001;3739075-3739218;3739283-3739401;3739446-3739550;3739601-3739969;3740025-3740219;3740268-3740495;	3738596-3738781;3738839-3739001;3739075-3739218;3739283-3739401;3739446-3739550;3739601-3739796;3739855-3739958;3740025-3740219;3740268-3740495;
84118M	scaffold_6	-	3738370-3738781;3738839-3739001;3739075-3739218;3739283-3739358;3739446-3739550;3739601-3739965;3740025-3740219;3740268-3740495;	3738596-3738781;3738839-3739001;3739075-3739218;3739283-3739401;3739446-3739550;3739601-3739796;3739855-3739958;3740025-3740219;3740268-3740495;
84118M	scaffold_6	-	3738370-3738781;3738839-3739001;3739075-3739218;3739283-3739390;3739446-3739550;3739601-3739796;3739855-3739958;3740025-3740219;3740268-3740495;	3738596-3738781;3738839-3739001;3739075-3739218;3739283-3739401;3739446-3739550;3739601-3739796;3739855-3739958;3740025-3740219;3740268-3740495;
84118M	scaffold_6	-	3738370-3738781;3738839-3739001;3739075-3739218;3739283-3739390;3739446-3739551;3739601-3739602;	3738596-3738781;3738839-3739001;3739075-3739218;3739283-3739401;3739446-3739550;3739601-3739796;3739855-3739958;3740025-3740219;3740268-3740495;
25885M	scaffold_3	-	3185178-3185338;3185403-3185603;3185685-3185741;3185825-3186403;	3185198-3185338;3185403-3185744;3185960-3186190;
118688M	scaffold_59	-	327853-328136;328197-328451;328511-328682;328761-328988;329047-329180;329235-329318;329386-329676;329731-330063;330116-330246;330305-330409;330463-330619;330673-330782;330833-330993;331047-331363;331425-331706;331764-332215;332282-332335;332409-332485;332559-332718;332772-332856;332921-332973;333070-336719;	327867-328136;328197-328451;328511-328682;328761-328988;329047-329180;329235-329318;329386-329676;329731-330063;330116-330258;330350-330409;330463-330619;330673-330782;330833-330993;331047-331363;331431-331706;331764-332065;332125-332215;332282-332335;332409-332485;332559-332718;332772-332856;332921-333009;333070-333190;333262-333548;
118688M	scaffold_59	-	327853-328136;328197-328451;328511-328682;328761-328988;329047-329180;329235-329318;329386-329676;329731-330063;330116-330258;330350-330409;330463-330993;331047-331706;331764-331809;331868-332065;332124-332215;332282-332485;332559-332660;332772-332856;332921-333190;333262-334912;336125-336376;	327867-328136;328197-328451;328511-328682;328761-328988;329047-329180;329235-329318;329386-329676;329731-330063;330116-330258;330350-330409;330463-330619;330673-330782;330833-330993;331047-331363;331431-331706;331764-332065;332125-332215;332282-332335;332409-332485;332559-332718;332772-332856;332921-333009;333070-333190;333262-333548;
118688M	scaffold_59	-	327853-328136;328197-328451;328511-328682;328761-328988;329047-329180;329235-329318;329386-329676;329731-330063;330116-330246;330305-330409;330463-330619;330673-330782;330833-330993;331047-331363;331431-331706;331764-332215;332282-332335;332409-332485;332559-332718;332772-332856;332921-333009;333070-333190;333262-333762;	327867-328136;328197-328451;328511-328682;328761-328988;329047-329180;329235-329318;329386-329676;329731-330063;330116-330258;330350-330409;330463-330619;330673-330782;330833-330993;331047-331363;331431-331706;331764-332065;332125-332215;332282-332335;332409-332485;332559-332718;332772-332856;332921-333009;333070-333190;333262-333548;
118688M	scaffold_59	-	327853-328136;328197-328451;328511-328682;328761-328988;329047-329180;329235-329318;329386-329676;329731-330063;330116-330619;330673-330782;330833-330993;331047-331363;331431-331706;331764-332065;332125-332215;332282-332485;332559-332655;332772-332856;332921-333190;333262-334912;336125-336376;	327867-328136;328197-328451;328511-328682;328761-328988;329047-329180;329235-329318;329386-329676;329731-330063;330116-330258;330350-330409;330463-330619;330673-330782;330833-330993;331047-331363;331431-331706;331764-332065;332125-332215;332282-332335;332409-332485;332559-332718;332772-332856;332921-333009;333070-333190;333262-333548;
118688M	scaffold_59	-	327853-328136;328197-328451;328511-328988;329047-329180;329235-329318;329386-329676;329731-330063;330116-330246;330305-330409;330463-330619;330673-330782;330833-330993;331047-331363;331425-331706;331764-332065;332125-332215;332282-332335;332409-332485;332559-332718;332772-332856;332921-333009;333070-333190;333262-333762;	327867-328136;328197-328451;328511-328682;328761-328988;329047-329180;329235-329318;329386-329676;329731-330063;330116-330258;330350-330409;330463-330619;330673-330782;330833-330993;331047-331363;331431-331706;331764-332065;332125-332215;332282-332335;332409-332485;332559-332718;332772-332856;332921-333009;333070-333190;333262-333548;
118688M	scaffold_59	-	327853-328136;328197-328451;328511-328682;328761-328988;329047-329180;329235-329318;329386-329676;329731-330063;330116-330258;330350-330409;330463-330619;330673-330782;330833-330993;331047-331363;331431-331706;331764-332065;332125-332215;332282-332335;332409-332485;332559-332718;332772-332856;332921-333009;333070-333190;333262-334912;336125-336376;	327867-328136;328197-328451;328511-328682;328761-328988;329047-329180;329235-329318;329386-329676;329731-330063;330116-330258;330350-330409;330463-330619;330673-330782;330833-330993;331047-331363;331431-331706;331764-332065;332125-332215;332282-332335;332409-332485;332559-332718;332772-332856;332921-333009;333070-333190;333262-333548;
118688M	scaffold_59	-	327853-328136;328197-328451;328511-328682;328761-328988;329047-329180;329235-329318;329386-329676;329731-330063;330116-330246;330308-330409;330463-330619;330673-330782;330833-330993;331047-331363;331425-331706;331764-332065;332125-332215;332282-332335;332409-332485;332559-332718;332772-332856;332921-333009;333070-333190;333262-333762;	327867-328136;328197-328451;328511-328682;328761-328988;329047-329180;329235-329318;329386-329676;329731-330063;330116-330258;330350-330409;330463-330619;330673-330782;330833-330993;331047-331363;331431-331706;331764-332065;332125-332215;332282-332335;332409-332485;332559-332718;332772-332856;332921-333009;333070-333190;333262-333548;
442419M	scaffold_24	-	835237-835558;835751-836029;836094-836295;836365-836569;836625-836692;836736-836852;836902-837066;837120-837271;837324-837471;837524-837778;837826-838029;838090-838188;838242-838433;838496-838730;838768-838873;838927-839122;839171-839359;839412-839552;839605-839746;839805-839953;840005-840220;840273-840372;840422-840534;840582-840781;840842-840976;841026-841209;841268-841400;841468-841562;	835237-835558;835751-836029;836274-836295;836365-836569;836625-836692;836736-836852;836902-837066;837120-837271;837324-837471;837524-837778;837826-838029;838090-838188;838242-838433;838496-838730;838768-838873;838927-839122;839171-839359;839412-839552;839605-839746;839805-839953;840005-840220;840273-840372;840422-840534;840582-840781;840842-840976;841026-841209;841268-841400;841468-841562;
442419M	scaffold_24	-	835237-835558;835751-836029;836094-836295;836365-836569;836625-836692;836736-836852;836902-837066;837120-837271;837324-837471;837524-837778;837826-838029;838090-838188;838242-838433;838496-838730;838768-838873;838927-839122;839171-839359;839412-839552;839605-839746;839805-839953;840005-840220;840273-840372;840422-840505;840582-840781;840842-841001;841060-841209;841268-841400;841468-841562;	835237-835558;835751-836029;836274-836295;836365-836569;836625-836692;836736-836852;836902-837066;837120-837271;837324-837471;837524-837778;837826-838029;838090-838188;838242-838433;838496-838730;838768-838873;838927-839122;839171-839359;839412-839552;839605-839746;839805-839953;840005-840220;840273-840372;840422-840534;840582-840781;840842-840976;841026-841209;841268-841400;841468-841562;
442419M	scaffold_24	-	835237-835558;835751-836029;836274-836295;836365-836569;836625-836692;836736-836852;836902-837066;837120-837271;837324-837471;837524-837778;837826-838029;838090-838188;838242-838433;838496-838730;838768-838873;838927-839122;839171-839359;839412-839552;839605-839746;839805-839953;840005-840220;840273-840372;840422-840534;840582-840781;840842-841001;841060-841209;841268-841400;841468-841591;	835237-835558;835751-836029;836274-836295;836365-836569;836625-836692;836736-836852;836902-837066;837120-837271;837324-837471;837524-837778;837826-838029;838090-838188;838242-838433;838496-838730;838768-838873;838927-839122;839171-839359;839412-839552;839605-839746;839805-839953;840005-840220;840273-840372;840422-840534;840582-840781;840842-840976;841026-841209;841268-841400;841468-841562;
267064M	scaffold_7	-	3394665-3394919;3395082-3395155;3395209-3395289;3395350-3395441;3395498-3395655;3395708-3395798;3395850-3395935;3395989-3396044;3396102-3396157;3396229-3396328;3396386-3396445;3396505-3396591;3396653-3396854;3396909-3397038;3397103-3397417;3397489-3397734;	3394665-3394919;3395082-3395155;3395209-3395289;3395350-3395441;3395498-3395655;3395708-3395798;3395850-3395935;3395989-3396044;3396102-3396157;3396229-3396328;3396386-3396445;3396505-3396591;3396653-3396854;3396918-3397038;3397103-3397417;3397489-3397519;3397598-3397663;
267064M	scaffold_7	-	3394665-3394919;3395082-3395155;3395209-3395289;3395350-3395441;3395498-3395655;3395708-3395798;3395850-3395935;3395989-3396044;3396102-3396170;3396242-3396328;3396386-3396445;3396505-3396591;3396653-3396854;3396909-3397038;3397103-3397417;3397489-3397740;	3394665-3394919;3395082-3395155;3395209-3395289;3395350-3395441;3395498-3395655;3395708-3395798;3395850-3395935;3395989-3396044;3396102-3396157;3396229-3396328;3396386-3396445;3396505-3396591;3396653-3396854;3396918-3397038;3397103-3397417;3397489-3397519;3397598-3397663;
267064M	scaffold_7	-	3394665-3394919;3395082-3395155;3395208-3395289;3395350-3395441;3395498-3395655;3395708-3395798;3395850-3395935;3395989-3396044;3396102-3396170;3396242-3396328;3396386-3396445;3396505-3396591;3396653-3396854;3396909-3397038;3397103-3397417;3397489-3397740;	3394665-3394919;3395082-3395155;3395209-3395289;3395350-3395441;3395498-3395655;3395708-3395798;3395850-3395935;3395989-3396044;3396102-3396157;3396229-3396328;3396386-3396445;3396505-3396591;3396653-3396854;3396918-3397038;3397103-3397417;3397489-3397519;3397598-3397663;
267064M	scaffold_7	-	3394665-3394919;3395082-3395155;3395209-3395289;3395350-3395441;3395498-3395655;3395708-3395798;3395850-3395935;3395989-3396044;3396102-3396170;3396242-3396328;3396386-3396452;3396505-3396591;3396653-3396854;3396909-3397038;3397103-3397417;3397489-3397740;	3394665-3394919;3395082-3395155;3395209-3395289;3395350-3395441;3395498-3395655;3395708-3395798;3395850-3395935;3395989-3396044;3396102-3396157;3396229-3396328;3396386-3396445;3396505-3396591;3396653-3396854;3396918-3397038;3397103-3397417;3397489-3397519;3397598-3397663;
115371M	scaffold_51	-	567226-568620;568720-568758;568887-569081;569137-569261;569320-569482;569554-570094;570160-570846;570916-572445;572511-572591;572641-572700;572757-572815;572886-572959;573021-573067;573121-573204;573257-573412;573475-573602;573756-573878;573956-574160;	572392-572445;572511-572591;572641-572700;572757-572815;572886-572959;573021-573067;573121-573204;573257-573412;573475-573602;573756-573885;
115371M	scaffold_51	-	567226-568620;568720-568758;568887-569081;569137-569261;569320-569482;569554-570094;570160-570846;570916-572445;572511-572591;572641-572700;572757-572815;572886-572959;573021-573067;573121-573204;573257-573412;573475-573609;573769-573878;573956-574160;	572392-572445;572511-572591;572641-572700;572757-572815;572886-572959;573021-573067;573121-573204;573257-573412;573475-573602;573756-573885;
96269M	scaffold_18	+	936090-936227;936444-936726;936782-937390;937763-937928;957130-957260;957325-957407;957460-957749;957871-958336;958407-958714;958767-958921;958974-959288;959365-959511;959611-959661;959709-959777;	957897-958336;958407-958714;958767-958921;958974-959288;959365-959511;959611-959661;959709-959777;
96269M	scaffold_18	+	938013-938014;957227-957260;957325-957407;957460-958336;958407-958714;958767-958921;958974-959288;959365-959511;959611-959661;959709-959777;	957897-958336;958407-958714;958767-958921;958974-959288;959365-959511;959611-959661;959709-959777;
96269M	scaffold_18	+	949449-949802;949875-949999;950605-950680;957223-957260;957325-957407;957460-958336;958407-958714;958767-958921;958974-959288;959365-959511;959611-959661;959712-959777;	957897-958336;958407-958714;958767-958921;958974-959288;959365-959511;959611-959661;959709-959777;
96269M	scaffold_18	+	934242-935312;935376-936227;936444-936726;936782-937390;937763-937997;938089-938098;950818-950856;957460-957749;957877-958336;958407-958714;958767-958921;958974-959288;959365-959511;959611-959777;	957897-958336;958407-958714;958767-958921;958974-959288;959365-959511;959611-959661;959709-959777;
20442M	scaffold_100	-	361239-362140;362354-363178;363757-365348;	361286-362140;362354-363178;363757-363939;364891-365274;
135283M	scaffold_134	-	46370-46641;46704-46902;46971-47602;47725-48328;48382-48902;48962-49207;49256-49719;49794-50470;	47940-48322;48382-48538;48615-48692;48755-48902;48962-49207;49256-49456;49547-49719;
135283M	scaffold_134	-	46370-46641;46704-46902;46971-47602;47725-48322;48382-48550;48615-48692;48755-48902;48962-49207;49256-49492;49547-49719;49794-50490;	47940-48322;48382-48538;48615-48692;48755-48902;48962-49207;49256-49456;49547-49719;
135283M	scaffold_134	-	46370-46641;46704-46902;46971-47602;47725-48322;48382-48538;48615-48692;48755-48902;48962-49207;49256-49456;49547-49719;	47940-48322;48382-48538;48615-48692;48755-48902;48962-49207;49256-49456;49547-49719;
135283M	scaffold_134	-	46370-46641;46704-46902;46971-47602;47725-48328;48382-48553;48615-48692;48755-48902;48962-49207;49256-49492;49547-49709;49794-50490;	47940-48322;48382-48538;48615-48692;48755-48902;48962-49207;49256-49456;49547-49719;
135283M	scaffold_134	-	46370-46641;46704-46902;46971-47602;47725-48322;48382-48550;48615-48692;48755-48902;48962-49207;49256-49492;49547-49709;49794-50490;	47940-48322;48382-48538;48615-48692;48755-48902;48962-49207;49256-49456;49547-49719;
135283M	scaffold_134	-	46370-46641;46704-46902;46971-47602;47725-48328;48382-48550;48615-48692;48755-48896;48962-48973;	47940-48322;48382-48538;48615-48692;48755-48902;48962-49207;49256-49456;49547-49719;
135283M	scaffold_134	-	46370-46641;46704-46902;46971-47602;47725-48328;48382-48550;48615-48692;48755-48902;48962-49207;49256-49709;49794-50470;	47940-48322;48382-48538;48615-48692;48755-48902;48962-49207;49256-49456;49547-49719;
76414M	scaffold_1	-	2059920-2060079;2060142-2060247;2060301-2060362;2060441-2060549;2060622-2060762;2060851-2061056;	2059977-2060079;2060142-2060235;2060297-2060362;2060441-2060549;2060622-2060762;2060851-2060943;
76414M	scaffold_1	-	2059920-2060079;2060142-2060245;2060301-2060362;2060441-2060545;2060618-2060618;	2059977-2060079;2060142-2060235;2060297-2060362;2060441-2060549;2060622-2060762;2060851-2060943;
76414M	scaffold_1	-	2059920-2060079;2060142-2060245;2060301-2060362;2060441-2060549;2060622-2060762;2060851-2061061;	2059977-2060079;2060142-2060235;2060297-2060362;2060441-2060549;2060622-2060762;2060851-2060943;
444401M	scaffold_43	+	857228-859818;859882-860113;860198-860242;860325-860436;860509-860586;860669-860842;860924-861079;861132-861147;	860000-860113;860198-860311;860669-860842;860924-860976;861017-861079;861690-861821;862340-863162;
444401M	scaffold_43	+	858038-859818;859882-860113;860198-860311;860669-860842;860924-860976;861017-861079;861690-861821;862340-863215;	860000-860113;860198-860311;860669-860842;860924-860976;861017-861079;861690-861821;862340-863162;
444401M	scaffold_43	+	857228-859818;859882-860113;860198-860242;860325-860436;860509-860586;860669-860842;860924-860976;861017-861079;861690-861821;862340-863215;	860000-860113;860198-860311;860669-860842;860924-860976;861017-861079;861690-861821;862340-863162;
107777M	scaffold_35	+	1573786-1574122;1574189-1574380;1574453-1574622;1574753-1575041;1575100-1575413;	1573843-1574122;1574189-1574380;1574480-1574622;1574753-1575041;1575100-1575413;
78481M	scaffold_2	+	104282-104396;104451-104749;104819-105430;105502-108741;108803-109612;109675-109767;109852-110278;110330-110486;110554-110768;110839-110961;111047-111404;111476-112134;	104282-104396;104451-104542;
78481M	scaffold_2	+	103909-104221;104285-104396;104451-104512;104573-104749;104819-105430;105490-108360;108416-108510;108571-109612;109675-109767;109852-110278;110330-110486;110554-110768;110839-110961;111047-111404;111476-112134;	104282-104396;104451-104542;
97421M	scaffold_19	-	456906-456961;457012-457072;457137-457202;457250-457306;457392-457499;457557-457704;	456977-457072;457137-457202;457250-457306;457392-457499;457557-457595;
73603M	scaffold_0	+	5070706-5070960;5071012-5071162;5071231-5071297;5071347-5071449;5071498-5071568;5071621-5071684;5071740-5071805;5071861-5071908;5071963-5072025;5072077-5072133;5072181-5072339;5072394-5072462;5072528-5072619;5072672-5072750;5072805-5072976;5073027-5073151;5073201-5073463;5073513-5073609;5073670-5073861;5073914-5074018;5074071-5074165;5074214-5074310;5074368-5074580;	5071036-5071162;5071231-5071297;5071347-5071449;5071498-5071568;5071621-5071684;5071740-5071805;5071861-5071908;5071963-5072025;5072077-5072133;5072181-5072339;5072394-5072462;5072528-5072619;5072672-5072750;5072805-5072976;5073027-5073151;5073201-5073463;5073513-5073609;5073670-5073861;5073914-5074018;5074071-5074165;5074214-5074310;5074368-5074580;
73603M	scaffold_0	+	5070710-5070960;5071012-5071162;5071231-5071297;5071354-5071568;5071621-5071684;5071740-5071805;5071861-5071908;5071963-5072025;5072077-5072339;5072394-5072462;5072528-5072619;5072672-5072750;5072805-5072976;5073027-5073151;5073201-5073609;5073670-5073861;5073914-5074018;5074071-5074165;5074214-5074310;5074368-5074580;	5071036-5071162;5071231-5071297;5071347-5071449;5071498-5071568;5071621-5071684;5071740-5071805;5071861-5071908;5071963-5072025;5072077-5072133;5072181-5072339;5072394-5072462;5072528-5072619;5072672-5072750;5072805-5072976;5073027-5073151;5073201-5073463;5073513-5073609;5073670-5073861;5073914-5074018;5074071-5074165;5074214-5074310;5074368-5074580;
412181M	scaffold_17	-	737496-738078;738139-738375;738453-739797;	737780-738078;738139-738228;738548-738737;
182361M	scaffold_73	+	650042-650052;650229-650298;650350-650505;650600-650717;650769-650924;650975-651067;651127-651282;651330-651428;651477-651643;651697-651775;651802-651890;651936-652067;652120-652242;652294-652389;652448-652630;652681-652855;652916-653051;653098-653294;653349-653490;653549-653706;653767-653883;653942-654264;	650042-650298;650350-650505;650600-650717;650769-650924;650975-651067;651127-651282;651330-651428;651477-651643;651697-651775;651802-651890;651936-652067;652120-652242;652294-652389;652448-652630;652681-652855;652916-653051;653098-653294;653349-653490;653549-653706;653767-653883;653942-654264;
182361M	scaffold_73	+	648381-649837;649890-650298;650350-650505;650600-650717;650769-650924;650975-651067;651127-651282;747459-747503;747557-747667;747769-747885;747934-748041;	650042-650298;650350-650505;650600-650717;650769-650924;650975-651067;651127-651282;651330-651428;651477-651643;651697-651775;651802-651890;651936-652067;652120-652242;652294-652389;652448-652630;652681-652855;652916-653051;653098-653294;653349-653490;653549-653706;653767-653883;653942-654264;
182361M	scaffold_73	+	648381-650298;650350-650505;650600-650717;650769-650924;650975-651067;651127-651282;651337-651428;651477-651643;651697-651775;651802-652067;652120-652242;652294-652389;652448-652855;652916-653051;653102-653294;653349-653490;653549-653706;653767-653883;653942-654264;	650042-650298;650350-650505;650600-650717;650769-650924;650975-651067;651127-651282;651330-651428;651477-651643;651697-651775;651802-651890;651936-652067;652120-652242;652294-652389;652448-652630;652681-652855;652916-653051;653098-653294;653349-653490;653549-653706;653767-653883;653942-654264;
182361M	scaffold_73	+	652240-652242;652290-652389;652448-652630;652681-652855;652916-653051;653098-653294;653349-653490;653549-653706;653767-653883;653942-654264;	650042-650298;650350-650505;650600-650717;650769-650924;650975-651067;651127-651282;651330-651428;651477-651643;651697-651775;651802-651890;651936-652067;652120-652242;652294-652389;652448-652630;652681-652855;652916-653051;653098-653294;653349-653490;653549-653706;653767-653883;653942-654264;
182361M	scaffold_73	+	650516-650537;650592-650717;650769-650924;650975-651067;651127-651282;651330-651428;651477-651643;651697-651775;651802-651890;651936-652067;652120-652242;652294-652389;652448-652630;652681-652855;652916-653051;653102-653294;653349-653490;653549-653706;653767-653883;653942-654264;	650042-650298;650350-650505;650600-650717;650769-650924;650975-651067;651127-651282;651330-651428;651477-651643;651697-651775;651802-651890;651936-652067;652120-652242;652294-652389;652448-652630;652681-652855;652916-653051;653098-653294;653349-653490;653549-653706;653767-653883;653942-654264;
182361M	scaffold_73	+	649766-650052;650104-650298;650350-650505;650600-650717;650769-650924;650975-651067;651127-651282;651337-651428;651477-651643;651697-651775;651802-651890;651936-652067;652120-652242;652294-652389;652448-652630;652681-652855;652916-653051;653098-653294;653349-653490;653549-653706;653767-653883;653942-654264;	650042-650298;650350-650505;650600-650717;650769-650924;650975-651067;651127-651282;651330-651428;651477-651643;651697-651775;651802-651890;651936-652067;652120-652242;652294-652389;652448-652630;652681-652855;652916-653051;653098-653294;653349-653490;653549-653706;653767-653883;653942-654264;
182361M	scaffold_73	+	650042-650298;650350-650537;650592-650717;650769-650924;650975-651067;651127-651282;651337-651428;651477-651643;651697-651775;651802-651890;651936-652067;652120-652242;652294-652389;652448-652630;652681-652855;652916-653051;653098-653294;653349-653490;653549-653706;653767-653883;653942-654264;	650042-650298;650350-650505;650600-650717;650769-650924;650975-651067;651127-651282;651330-651428;651477-651643;651697-651775;651802-651890;651936-652067;652120-652242;652294-652389;652448-652630;652681-652855;652916-653051;653098-653294;653349-653490;653549-653706;653767-653883;653942-654264;
80855M	scaffold_3	+	2858093-2858465;2858511-2858684;2858711-2858755;2858783-2859070;2859124-2859471;2859525-2859734;2859791-2860159;	2858184-2858465;2858511-2858684;2858711-2858755;2858783-2859070;2859133-2859471;2859525-2859734;2859791-2859967;
80855M	scaffold_3	+	2858159-2858465;2858511-2858684;2858711-2858726;2858783-2859070;2859124-2859471;2859525-2859734;2859791-2860159;	2858184-2858465;2858511-2858684;2858711-2858755;2858783-2859070;2859133-2859471;2859525-2859734;2859791-2859967;
406377M	scaffold_5	+	1704051-1706425;1706532-1706683;1706816-1706861;1706910-1707036;1707087-1707144;1707218-1707285;1707338-1708401;	1706112-1706425;1706532-1706683;1706816-1706861;1706910-1707036;1707087-1707173;1707218-1707285;1707338-1707419;1707637-1707933;
406377M	scaffold_5	+	1704051-1706425;1706532-1706683;1706816-1706861;1706910-1707036;1707087-1707173;1707218-1707285;1707338-1708401;	1706112-1706425;1706532-1706683;1706816-1706861;1706910-1707036;1707087-1707173;1707218-1707285;1707338-1707419;1707637-1707933;
406377M	scaffold_5	+	1704056-1706425;1706532-1706683;1706816-1706861;1706910-1707036;1707087-1707144;1707218-1707285;1707343-1708401;	1706112-1706425;1706532-1706683;1706816-1706861;1706910-1707036;1707087-1707173;1707218-1707285;1707338-1707419;1707637-1707933;
89941M	scaffold_10	+	1679527-1679683;1679741-1680137;1680199-1680237;1680311-1680423;1680510-1680607;1680659-1680770;1680835-1681344;1681451-1681544;1681604-1681683;1681747-1681856;1681915-1682114;1682166-1682409;1682475-1682592;	1681209-1681344;1681451-1681544;1681604-1681683;1681747-1681856;1681915-1682000;1682052-1682114;1682166-1682310;1682396-1682409;1682475-1682577;
89941M	scaffold_10	+	1679489-1679683;1679741-1680004;1680066-1680137;1680199-1680237;1680313-1680423;1680510-1680607;1680659-1680770;1680835-1681344;1681451-1681544;1681604-1681683;1681747-1681856;1681915-1682000;1682052-1682114;1682166-1682310;1682396-1682409;1682475-1682592;	1681209-1681344;1681451-1681544;1681604-1681683;1681747-1681856;1681915-1682000;1682052-1682114;1682166-1682310;1682396-1682409;1682475-1682577;
57477M	scaffold_23	-	458580-460692;460763-460832;460891-460939;461000-461042;461119-461195;461331-461625;461851-462093;	460603-460692;460763-460859;460984-461042;461119-461195;461331-461406;
99539M	scaffold_22	+	1006363-1006535;1006595-1006736;1006818-1006909;1006985-1007203;1007258-1008856;1008929-1009221;1009297-1009377;	1006482-1006535;1006595-1006736;1006818-1006909;1006985-1007203;1007258-1007746;
99539M	scaffold_22	+	1006391-1006535;1006595-1006736;1006818-1006909;1006985-1007203;1007258-1007800;1008221-1008308;	1006482-1006535;1006595-1006736;1006818-1006909;1006985-1007203;1007258-1007746;
99539M	scaffold_22	+	1006363-1006535;1006595-1006736;1006818-1006913;1006985-1007800;1007921-1007939;	1006482-1006535;1006595-1006736;1006818-1006909;1006985-1007203;1007258-1007746;
140773M	scaffold_1	+	4968884-4969092;4969154-4969437;4969515-4969752;4969816-4970166;4970230-4970423;4970483-4970784;4970848-4971114;4971181-4971956;	4968921-4969092;4969154-4969437;4969515-4969759;4969820-4970166;4970230-4970423;4970483-4970784;4970848-4971114;4971181-4971956;
445453M	scaffold_57	+	353651-354206;354271-354540;354595-356323;	353914-354206;354271-354540;354590-354648;354747-356323;
443140M	scaffold_30	+	578284-578519;578619-578711;578775-578842;578903-578974;579026-579070;579145-579625;579679-579775;579829-579888;579940-580922;580986-582497;582587-582662;582710-583185;583358-583513;583586-584863;	578826-578842;578903-578974;579026-579070;579145-579625;579679-579775;579829-579888;579940-580922;580986-582497;582587-582662;582710-582753;
443140M	scaffold_30	+	578285-578711;578775-578842;578899-578974;579026-579070;579145-579775;579829-579888;579940-580922;580986-582497;582587-583185;583358-583513;583586-583662;584197-584672;584760-584863;	578826-578842;578903-578974;579026-579070;579145-579625;579679-579775;579829-579888;579940-580922;580986-582497;582587-582662;582710-582753;
77084M	scaffold_1	-	1657145-1657412;1657484-1657581;1657643-1657756;1657811-1657868;1657934-1658023;1658075-1658166;1658230-1658340;1658403-1658597;1658672-1658737;1658793-1659036;	1657247-1657412;1657484-1657581;1657643-1657756;1657811-1657868;1657934-1658023;1658075-1658166;1658230-1658338;1658401-1658597;1658672-1658737;1658793-1658876;
77084M	scaffold_1	-	1651716-1651735;1657346-1657412;1657484-1657581;1657643-1657756;1657811-1657868;1657934-1658023;1658075-1658166;1658230-1658340;1658403-1658597;1658672-1658737;1658793-1659036;	1657247-1657412;1657484-1657581;1657643-1657756;1657811-1657868;1657934-1658023;1658075-1658166;1658230-1658338;1658401-1658597;1658672-1658737;1658793-1658876;
405981M	scaffold_4	+	3128948-3129599;3129654-3129729;3129787-3129906;3129966-3130041;3130094-3130162;3130213-3130293;3130346-3130417;3130484-3130576;3130628-3130901;3130956-3131099;3131154-3131373;3131436-3131771;3131824-3132034;3132085-3132747;	3128957-3129599;3129654-3129729;3129966-3130041;3130094-3130162;3130213-3130293;3130346-3130417;3130484-3130576;3130628-3130768;3130818-3130901;3131010-3131099;3131154-3131243;3131291-3131373;3131436-3131771;3131824-3132034;3132085-3132747;
405981M	scaffold_4	+	3128928-3129599;3129654-3129729;3129798-3129906;3129966-3130041;3130094-3130162;3130213-3130293;3130346-3130417;3130484-3130576;3130628-3130768;3130818-3130901;3130956-3131099;3131154-3131243;3131295-3131373;3131436-3131771;3131824-3132034;3132085-3132747;	3128957-3129599;3129654-3129729;3129966-3130041;3130094-3130162;3130213-3130293;3130346-3130417;3130484-3130576;3130628-3130768;3130818-3130901;3131010-3131099;3131154-3131243;3131291-3131373;3131436-3131771;3131824-3132034;3132085-3132747;
271275M	scaffold_35	+	1163287-1163713;1163763-1163868;1163927-1163944;1164001-1164151;1164206-1164301;1164355-1164470;1164525-1164605;1164659-1164778;1164838-1164887;1164944-1165034;1165098-1165133;1165186-1165283;1165336-1165518;	1163418-1163713;1163763-1163868;1163927-1163944;1164001-1164151;1164206-1164301;1164355-1164470;1164525-1164605;1164655-1164778;1164838-1164887;1164944-1165034;1165098-1165133;1165186-1165283;1165336-1165518;
415636M	scaffold_28	+	323271-323549;323597-323688;323747-323860;323927-324257;324308-324487;324545-324625;324677-324895;324948-325081;325143-325306;325363-325583;325639-325731;325787-325828;325887-325932;326089-326252;326289-326407;326453-327470;	323286-323549;323597-323688;323747-323860;323927-324257;324308-324487;324545-324625;324677-324895;324948-325081;325143-325306;325363-325583;325639-325731;325787-325828;325887-325932;326089-326252;326289-326407;326453-326986;327018-327111;327578-328141;
415636M	scaffold_28	+	323248-323366;323419-323549;323649-323688;323747-323860;323927-324257;324322-324487;324545-324625;324677-324895;324948-325081;325143-325306;325363-325583;325639-325731;325787-325828;325887-325932;326089-326227;326289-326986;327018-327111;327578-328228;328297-328810;328843-329223;329403-329520;329572-329939;	323286-323549;323597-323688;323747-323860;323927-324257;324308-324487;324545-324625;324677-324895;324948-325081;325143-325306;325363-325583;325639-325731;325787-325828;325887-325932;326089-326252;326289-326407;326453-326986;327018-327111;327578-328141;
164431M	scaffold_0	+	5838224-5838479;5838539-5838927;5839003-5839179;5839239-5839561;5839617-5839689;5839738-5839815;5839870-5840030;5840081-5840249;5840309-5840783;5840846-5841157;5841214-5841453;5841514-5841647;5841708-5841902;5841974-5842055;5842112-5842466;5842519-5842596;5842650-5842684;5842744-5842849;5842901-5843032;5843092-5843368;5843422-5843489;5843541-5843733;5843791-5843840;5843892-5844649;5844720-5844843…	5838739-5838927;5839008-5839179;5839239-5839456;5839501-5839573;5839617-5839689;5839738-5839815;5839870-5840030;5840081-5840249;5840309-5840783;5840846-5841157;5841214-5841453;5841514-5841647;5841708-5841862;
164431M	scaffold_0	+	5838739-5838927;5839008-5839179;5839239-5839456;5839501-5839573;5839617-5839689;5839738-5839815;5839870-5840030;5840081-5840249;5840309-5840783;5840846-5841157;5841214-5841453;5841514-5841647;5841708-5841902;5841974-5842055;5842112-5842466;5842519-5842596;5842650-5842684;5842744-5842849;5842901-5843032;5843092-5843368;5843422-5843489;5843541-5843733;5843791-5843840;5843892-5844843;5844910-5844971…	5838739-5838927;5839008-5839179;5839239-5839456;5839501-5839573;5839617-5839689;5839738-5839815;5839870-5840030;5840081-5840249;5840309-5840783;5840846-5841157;5841214-5841453;5841514-5841647;5841708-5841862;
164431M	scaffold_0	+	5838224-5838479;5838545-5838927;5839003-5839179;5839239-5839456;5839520-5839561;5839617-5839689;5839738-5839815;5839870-5840030;5840081-5840249;5840309-5840783;5840846-5841157;5841214-5841453;5841514-5841647;5841708-5841902;5841974-5842055;5842112-5842466;5842519-5842596;5842650-5842684;5842744-5842849;5842901-5843032;5843092-5843220;5843275-5843368;5843422-5843489;5843541-5843733;5843791-5843840…	5838739-5838927;5839008-5839179;5839239-5839456;5839501-5839573;5839617-5839689;5839738-5839815;5839870-5840030;5840081-5840249;5840309-5840783;5840846-5841157;5841214-5841453;5841514-5841647;5841708-5841862;
164431M	scaffold_0	+	5838224-5838479;5838545-5838927;5839008-5839179;5839239-5839456;5839520-5839561;5839617-5839689;5839738-5839815;5839870-5840030;5840081-5840249;5840309-5840783;5840846-5841157;5841214-5841453;5841514-5841647;5841708-5841902;5841974-5842055;5842112-5842466;5842519-5842596;5842650-5842684;5842744-5842849;5842901-5843032;5843092-5843368;5843422-5843489;5843541-5843733;5843791-5843840;5843892-5844649…	5838739-5838927;5839008-5839179;5839239-5839456;5839501-5839573;5839617-5839689;5839738-5839815;5839870-5840030;5840081-5840249;5840309-5840783;5840846-5841157;5841214-5841453;5841514-5841647;5841708-5841862;
164431M	scaffold_0	+	5838726-5838927;5839008-5839179;5839239-5839456;5839501-5839561;5839617-5839815;5839870-5840030;5840081-5840249;5840309-5840783;5840846-5841157;5841214-5841453;5841514-5841647;5841708-5842055;5842112-5842466;5842519-5842596;5842650-5842684;5842744-5842849;5842901-5843032;5843092-5843368;5843422-5843489;5843541-5843733;5843791-5843840;5843892-5844843;5844910-5844971;5845041-5845285;5845345-5845352;	5838739-5838927;5839008-5839179;5839239-5839456;5839501-5839573;5839617-5839689;5839738-5839815;5839870-5840030;5840081-5840249;5840309-5840783;5840846-5841157;5841214-5841453;5841514-5841647;5841708-5841862;
410278M	scaffold_12	+	1086638-1088023;1088074-1088135;1088195-1088328;1088386-1088470;1088522-1090256;1090322-1091965;1092028-1092942;1092998-1093339;1093397-1093902;	1089570-1090256;1090322-1091965;1092028-1092873;1092998-1093183;1093229-1093339;1093397-1093807;1093882-1093902;
44307M	scaffold_150	+	104729-105516;105607-106598;106651-106770;106825-106872;106931-106983;107042-107182;107256-107330;107396-107466;107532-107583;107649-107738;107805-107897;107956-108158;	105208-105516;105607-106320;
76253M	scaffold_1	-	1322840-1323147;1323211-1323290;1323361-1323475;1323532-1323598;1323653-1323717;1323776-1323859;1323919-1324056;1324113-1324427;1324476-1324565;1324619-1324657;1324727-1324925;1324979-1325093;1325155-1325279;1325333-1325442;1325499-1325624;1325682-1325689;	1323091-1323147;1323211-1323290;1323361-1323475;1323532-1323598;1323653-1323717;1323776-1323859;1323919-1324056;1324113-1324427;1324476-1324565;1324619-1324657;1324727-1324921;
114109M	scaffold_47	+	424027-424268;424329-424503;424558-424665;424716-424877;424925-425177;425236-425655;425716-425812;425880-426325;426398-426536;426590-426816;426870-427421;427486-427597;427657-427714;427770-427841;427901-428111;	424027-424268;424329-424503;424558-424665;424716-424877;424925-425177;425236-425645;
114109M	scaffold_47	+	423861-424268;424329-424503;424558-424665;424716-424877;424925-425177;425236-425655;425716-425812;425880-426320;426398-426536;426587-426816;426870-427097;427153-427291;427348-427421;427486-427597;427657-427714;427770-427841;427901-428111;	424027-424268;424329-424503;424558-424665;424716-424877;424925-425177;425236-425645;
114109M	scaffold_47	+	423046-423977;424028-424503;424558-424665;424716-425177;425236-425655;425716-426325;426398-426536;426587-426816;426870-427097;427153-427291;427348-427421;427486-427597;427657-427714;427770-427841;427901-428111;	424027-424268;424329-424503;424558-424665;424716-424877;424925-425177;425236-425645;
114109M	scaffold_47	+	424027-424268;424333-424503;424558-424665;424716-425177;425236-425655;425716-426320;426398-426816;426870-427291;427348-427421;427486-427597;427657-427714;427770-428111;	424027-424268;424329-424503;424558-424665;424716-424877;424925-425177;425236-425645;
234668M	scaffold_65	+	544153-544309;544368-544462;544523-544573;544637-544701;544760-544797;544850-544938;544993-545106;545157-545234;545293-545361;545413-545490;545543-546066;546173-546319;546373-546525;546585-546841;546897-547087;547134-547258;547310-547346;547398-547489;547546-547656;547704-547817;547864-547868;548036-548261;548315-548413;548464-548577;548628-548759;548795-548947;548997-549110;	546397-546525;546585-546841;546897-547087;547134-547258;547310-547346;547398-547489;547546-547656;547704-547817;547864-547868;548036-548261;548315-548413;548464-548577;548628-548759;548795-548947;548997-549110;
234668M	scaffold_65	+	544028-544309;544368-544462;544523-544573;544637-544701;544760-544797;544850-544938;544993-545106;545157-545234;545293-545361;545413-545490;545543-546066;546173-546319;546377-546525;546585-546841;546897-547087;547134-547258;547310-547346;547398-547489;547546-547656;547704-547817;547864-547868;548036-548261;548315-548413;548464-548577;548628-548744;548795-548939;	546397-546525;546585-546841;546897-547087;547134-547258;547310-547346;547398-547489;547546-547656;547704-547817;547864-547868;548036-548261;548315-548413;548464-548577;548628-548759;548795-548947;548997-549110;
234668M	scaffold_65	+	544153-544309;544368-544573;544637-544797;544850-544938;544993-545106;545157-545234;545293-545361;545413-545490;545543-546066;546173-546319;546373-546525;546585-546841;546897-547087;547134-547258;547310-547346;547398-547489;547546-547656;547704-547817;547864-547868;548036-548261;548315-548413;548464-548577;548628-548744;548795-548947;548997-549110;	546397-546525;546585-546841;546897-547087;547134-547258;547310-547346;547398-547489;547546-547656;547704-547817;547864-547868;548036-548261;548315-548413;548464-548577;548628-548759;548795-548947;548997-549110;
406243M	scaffold_5	+	987967-988098;988158-988270;988386-988453;988507-988570;988634-988819;988875-988987;989043-989466;	988180-988270;988386-988453;988507-988570;989043-989239;
406243M	scaffold_5	+	987977-988098;988155-988270;988386-988453;988507-988570;988634-988987;989043-989466;	988180-988270;988386-988453;988507-988570;989043-989239;
406243M	scaffold_5	+	987967-988098;988158-988313;988386-988453;988507-988570;988634-988819;988875-988987;989043-989466;	988180-988270;988386-988453;988507-988570;989043-989239;
89469M	scaffold_10	+	2903255-2903375;2903625-2903725;2903793-2903902;2903966-2904061;2904118-2904249;	2903626-2903725;2903793-2903902;2903966-2904061;2904118-2904249;
445533M	scaffold_58	-	311128-311699;311753-311807;311863-311948;312016-312130;312179-312267;312315-312411;312462-313020;313085-313290;313345-313710;314121-314320;314594-314698;314750-315917;315987-316757;	311190-311699;311753-311807;311863-311948;312016-312130;312179-312267;312315-312411;312462-313025;313085-313290;313345-313710;314121-314320;314594-316715;
445533M	scaffold_58	-	311128-311700;311753-311807;311863-311948;312016-312130;312179-312267;312315-312411;312462-313025;313085-313290;313345-313710;314121-314320;314594-316757;	311190-311699;311753-311807;311863-311948;312016-312130;312179-312267;312315-312411;312462-313025;313085-313290;313345-313710;314121-314320;314594-316715;
445533M	scaffold_58	-	311128-311699;311753-311807;311863-311948;312016-312130;312181-312222;312315-312411;312462-313025;313085-313290;313345-313710;314121-314320;314594-316757;	311190-311699;311753-311807;311863-311948;312016-312130;312179-312267;312315-312411;312462-313025;313085-313290;313345-313710;314121-314320;314594-316715;
445533M	scaffold_58	-	311128-311699;311753-311807;311863-311948;312016-312130;312179-312222;312315-312411;312462-313025;313085-313290;313345-313710;314121-314320;314594-314665;314750-316784;	311190-311699;311753-311807;311863-311948;312016-312130;312179-312267;312315-312411;312462-313025;313085-313290;313345-313710;314121-314320;314594-316715;
430429M	scaffold_130	+	142226-143110;143440-143544;143614-143677;143732-143796;143859-143924;143997-144448;144659-144743;144794-144856;144909-144959;145011-146691;146793-147108;147173-147348;147403-147856;147918-148133;148190-148285;148342-148694;148745-149194;149310-149362;149424-149465;149517-150045;150196-150266;150355-150609;150845-151280;151340-151545;151605-151767;	146880-146918;146997-147108;147173-147348;147403-147856;147918-147919;147986-148133;148190-148285;148342-148430;148745-149194;149310-149362;149424-149465;149517-149661;149733-149807;
430429M	scaffold_130	+	143296-143360;143435-143544;143614-143677;143732-143796;143859-143924;143997-144448;144698-144743;144794-144959;145011-146691;146793-146918;146997-147108;147173-147348;147403-147856;147918-147919;147986-148133;148190-148285;148342-148430;148745-149194;149310-149362;149424-149465;149517-149661;149733-150045;150196-150609;150845-151280;151340-151888;152205-152301;	146880-146918;146997-147108;147173-147348;147403-147856;147918-147919;147986-148133;148190-148285;148342-148430;148745-149194;149310-149362;149424-149465;149517-149661;149733-149807;
430429M	scaffold_130	+	142226-143110;143440-143544;143614-143677;143732-143796;143854-143924;143997-144448;144698-144743;144794-144959;145011-146530;146582-146691;146793-147108;147173-147348;147403-147856;147918-148285;148342-148430;148500-148694;148745-149194;149310-149362;149424-149465;149517-150045;150157-150609;150845-151280;151340-151545;151605-151767;	146880-146918;146997-147108;147173-147348;147403-147856;147918-147919;147986-148133;148190-148285;148342-148430;148745-149194;149310-149362;149424-149465;149517-149661;149733-149807;
430429M	scaffold_130	+	142226-143110;143440-143544;143614-143677;143732-143796;143859-143924;143997-144448;144794-144865;144909-144959;145011-146691;146793-147108;147173-147348;147403-147856;147918-148133;148190-148285;148342-148430;148745-149194;149310-149362;149424-149465;149517-150045;150196-150609;150845-151280;151340-151545;151605-151767;	146880-146918;146997-147108;147173-147348;147403-147856;147918-147919;147986-148133;148190-148285;148342-148430;148745-149194;149310-149362;149424-149465;149517-149661;149733-149807;
430429M	scaffold_130	+	142226-143110;143440-143544;143614-143677;143732-143796;143859-143924;143997-144081;144287-144448;144794-144865;144909-144959;145011-146691;146793-146918;146997-147108;147173-147348;147403-147856;147918-147919;147986-148133;148190-148285;148342-148430;148745-149194;149310-149362;149424-149465;149517-150045;150845-151280;151340-151545;151605-151767;	146880-146918;146997-147108;147173-147348;147403-147856;147918-147919;147986-148133;148190-148285;148342-148430;148745-149194;149310-149362;149424-149465;149517-149661;149733-149807;
430429M	scaffold_130	+	146357-146530;146582-146918;146997-147108;147173-147348;147403-147856;147986-148133;148190-148285;148342-148430;148500-148694;148745-149194;149310-149362;149424-149465;149517-150045;150196-150609;150845-151280;151340-151545;151605-151767;	146880-146918;146997-147108;147173-147348;147403-147856;147918-147919;147986-148133;148190-148285;148342-148430;148745-149194;149310-149362;149424-149465;149517-149661;149733-149807;
75620M	scaffold_0	-	6441707-6441805;6441863-6442033;6442085-6442198;6442262-6442432;6442487-6442606;6442662-6442736;6442788-6442844;6442900-6443080;6443137-6443281;6443327-6443444;	6441707-6441802;6441863-6442033;6442085-6442198;6442262-6442432;6442487-6442606;6442662-6442736;6442788-6442844;6442900-6443080;6443137-6443281;6443327-6443396;
75620M	scaffold_0	-	6440775-6441632;6441685-6442033;6442085-6442198;6442262-6442432;6442487-6442606;6442662-6442736;6442788-6442844;6442900-6443080;6443137-6443264;6443327-6443446;	6441707-6441802;6441863-6442033;6442085-6442198;6442262-6442432;6442487-6442606;6442662-6442736;6442788-6442844;6442900-6443080;6443137-6443281;6443327-6443396;
56840M	scaffold_21	+	1313264-1313990;1314087-1314536;1315038-1315796;1315849-1316476;	1313637-1313990;1314087-1314536;1315038-1315124;
174737M	scaffold_26	+	1557436-1557649;1557717-1557763;1557881-1557924;1557995-1558133;1558291-1558393;1558543-1558803;	1557452-1557649;1557717-1557763;1557832-1557924;1557995-1558133;1558291-1558393;1558543-1558803;
174737M	scaffold_26	+	1557429-1557649;1557717-1557763;1557832-1557924;1557995-1558142;1558291-1558393;1558543-1558803;	1557452-1557649;1557717-1557763;1557832-1557924;1557995-1558133;1558291-1558393;1558543-1558803;
174737M	scaffold_26	+	1557429-1557649;1557717-1557763;1557832-1557924;1557995-1558133;1558291-1558393;1558543-1558668;1558738-1558803;	1557452-1557649;1557717-1557763;1557832-1557924;1557995-1558133;1558291-1558393;1558543-1558803;
72682M	scaffold_0	+	2512427-2512442;2512502-2512617;2512678-2512752;2512826-2512941;2513003-2513062;2513119-2513179;	2512234-2512331;2512385-2512442;2512494-2512619;
72682M	scaffold_0	+	2512160-2512331;2512385-2512442;2512494-2512617;2512678-2512752;2512826-2512941;2513003-2513062;2513119-2513179;	2512234-2512331;2512385-2512442;2512494-2512619;
164166M	scaffold_0	+	4548199-4548584;4548650-4548819;4548876-4549114;4549185-4549292;4549341-4549497;4549565-4549801;4549872-4550586;	4548411-4548584;4548650-4548819;4548876-4549111;4549182-4549292;4549341-4549497;4549565-4549801;4549872-4550426;
103602M	scaffold_28	+	78029-78129;78189-78370;78437-78549;78614-78954;79009-79531;79592-79759;	79013-79531;79592-79759;
103602M	scaffold_28	+	78031-78129;78182-78370;78437-78549;78614-78797;78857-78954;79009-79216;79316-79531;79592-79759;	79013-79531;79592-79759;
99579M	scaffold_22	+	1171556-1171605;1171667-1171871;1171926-1172053;1172106-1172180;1172240-1172311;1172371-1172587;1172642-1172756;1172810-1172878;1172929-1173214;1173268-1173309;1173367-1173493;1173554-1173815;1173948-1173999;1174082-1174396;1174453-1174524;1174584-1174690;1174749-1174953;1175010-1175560;	1174565-1174690;1174749-1174953;1175010-1175131;
51593M	scaffold_29	+	1273209-1273425;1273511-1273678;1273976-1274346;1290867-1290900;1290977-1291757;	1289660-1290123;1290414-1290693;1290796-1290900;1290977-1291636;
51593M	scaffold_29	+	1273073-1273425;1289956-1290123;1290414-1290693;1290796-1290900;1290977-1291757;	1289660-1290123;1290414-1290693;1290796-1290900;1290977-1291636;
123026M	scaffold_70	-	891706-891867;891931-891979;915824-915957;916011-916112;916168-916253;916322-916527;916598-916710;	891706-891867;891931-891979;892034-892068;902092-902182;911503-911594;
89723M	scaffold_10	+	2500410-2500491;2500608-2500805;2500864-2500923;2500974-2501036;2501097-2501221;2501291-2501451;2501498-2501550;2501701-2501782;2501842-2501905;2501954-2502021;2502082-2502189;	2500728-2500805;2500864-2500923;2500974-2501036;2501097-2501221;2501291-2501451;2501498-2501550;2501601-2501659;2501701-2501782;2501842-2501905;2501954-2502021;2502082-2502189;
105905M	scaffold_32	-	286372-286486;286585-286700;286751-286842;286911-287032;287090-287152;287200-287285;287333-287453;287521-287615;287682-287756;287819-287893;287951-288193;288265-288339;288435-288559;	286372-286486;286585-286700;286751-286839;286911-287032;287090-287152;287200-287285;287333-287453;287521-287615;287682-287779;287815-287893;287951-288154;
105905M	scaffold_32	-	286372-286486;286585-286700;286751-286842;286911-287032;287090-287152;287200-287285;287333-287453;287521-287615;287682-287779;287815-287893;287951-288193;288265-288339;288435-288578;	286372-286486;286585-286700;286751-286839;286911-287032;287090-287152;287200-287285;287333-287453;287521-287615;287682-287779;287815-287893;287951-288154;
166434M	scaffold_4	+	270453-270909;270989-271012;271066-271092;271149-274061;274129-274275;274344-274529;274587-278237;278303-278503;278566-278656;278710-279317;	275038-278237;278303-278503;278566-278656;278710-279317;
166434M	scaffold_4	+	270464-270909;270989-271012;271066-271092;271149-274061;274129-274275;274344-274529;274587-278237;278303-278503;278566-278657;278710-279317;	275038-278237;278303-278503;278566-278656;278710-279317;
166434M	scaffold_4	+	270464-270909;270989-271012;271063-271092;271149-274061;274129-274275;274344-274529;274587-278237;278303-278503;278566-278656;278710-279317;	275038-278237;278303-278503;278566-278656;278710-279317;
437383M	scaffold_0	+	2721161-2721401;2721467-2721596;2721652-2721852;2721930-2722029;2722132-2722244;2722309-2722402;2722453-2722623;2722686-2722832;2722886-2722959;2723019-2723107;2723206-2723320;2723406-2723640;2723710-2724041;	2721161-2721401;2721467-2721596;2721652-2721852;2721930-2722029;2722132-2722244;2722309-2722375;2722431-2722623;2722686-2722832;2722886-2722959;2723019-2723107;2723206-2723320;2723406-2723640;2723710-2723936;
437383M	scaffold_0	+	2721161-2721401;2721467-2721596;2721652-2721852;2721930-2722029;2722132-2722244;2722309-2722402;2722467-2722623;2722686-2722832;2722886-2722959;2723019-2723107;2723206-2723320;2723406-2723640;2723710-2724041;	2721161-2721401;2721467-2721596;2721652-2721852;2721930-2722029;2722132-2722244;2722309-2722375;2722431-2722623;2722686-2722832;2722886-2722959;2723019-2723107;2723206-2723320;2723406-2723640;2723710-2723936;
437383M	scaffold_0	+	2721161-2721401;2721467-2721596;2721652-2721852;2721930-2722029;2722132-2722623;2722686-2722832;2722886-2722954;2723019-2723021;	2721161-2721401;2721467-2721596;2721652-2721852;2721930-2722029;2722132-2722244;2722309-2722375;2722431-2722623;2722686-2722832;2722886-2722959;2723019-2723107;2723206-2723320;2723406-2723640;2723710-2723936;
437383M	scaffold_0	+	2721161-2721401;2721467-2721596;2721652-2721852;2721930-2722029;2722132-2722244;2722309-2722402;2722453-2722623;2722686-2722832;2722886-2722959;2723019-2723107;2723206-2723320;2723406-2723640;2723739-2724041;	2721161-2721401;2721467-2721596;2721652-2721852;2721930-2722029;2722132-2722244;2722309-2722375;2722431-2722623;2722686-2722832;2722886-2722959;2723019-2723107;2723206-2723320;2723406-2723640;2723710-2723936;
443776M	scaffold_36	-	1209318-1209719;1209822-1209927;1209985-1210059;1210386-1210472;1210529-1210726;1210941-1211436;1211508-1211764;1211963-1212052;1212109-1212225;1212543-1212647;1212724-1212780;1212832-1212972;1213018-1213323;1213375-1213462;1213516-1213672;1213726-1213789;1213911-1214003;1214242-1214382;1214444-1214600;1214653-1214846;1214894-1215069;	1209793-1209927;1209985-1210059;1210386-1210472;1210529-1210726;1210941-1211436;1211508-1211764;1211963-1212052;1212109-1212225;1212543-1212647;1212724-1212780;1212832-1212972;1213018-1213323;1213375-1213462;1213516-1213672;1213726-1213789;1213911-1214003;1214041-1214186;1214242-1214382;1214444-1214600;1214653-1214846;1214894-1215059;
443776M	scaffold_36	-	1209191-1209192;1209458-1209719;1209822-1209927;1209985-1210273;1210330-1210472;1210529-1210726;1210941-1211764;1211963-1212052;1212109-1212225;1212543-1212647;1212724-1212972;1213018-1213323;1213375-1213462;1213516-1213672;1213726-1213789;1213911-1214003;1214062-1214186;1214242-1214382;1214444-1215847;	1209793-1209927;1209985-1210059;1210386-1210472;1210529-1210726;1210941-1211436;1211508-1211764;1211963-1212052;1212109-1212225;1212543-1212647;1212724-1212780;1212832-1212972;1213018-1213323;1213375-1213462;1213516-1213672;1213726-1213789;1213911-1214003;1214041-1214186;1214242-1214382;1214444-1214600;1214653-1214846;1214894-1215059;
443776M	scaffold_36	-	1209191-1209192;1209458-1209719;1209822-1209927;1209985-1210111;1210183-1210273;1210330-1210472;1210529-1210726;1210941-1211436;1211508-1211764;1211963-1212052;1212109-1212225;1212543-1212647;1212724-1212780;1212832-1212972;1213018-1213323;1213375-1213462;1213516-1213672;1213726-1213789;1213911-1214003;1214041-1214186;1214242-1214382;1214444-1214600;1214653-1214846;1214894-1215069;	1209793-1209927;1209985-1210059;1210386-1210472;1210529-1210726;1210941-1211436;1211508-1211764;1211963-1212052;1212109-1212225;1212543-1212647;1212724-1212780;1212832-1212972;1213018-1213323;1213375-1213462;1213516-1213672;1213726-1213789;1213911-1214003;1214041-1214186;1214242-1214382;1214444-1214600;1214653-1214846;1214894-1215059;
443776M	scaffold_36	-	1210081-1210273;1210330-1210472;1210529-1210726;1210941-1211436;1211508-1211764;1211963-1212052;1212109-1212225;1212543-1212647;1212724-1212780;1212832-1212972;1213018-1213323;1213375-1213672;1213726-1214003;1214242-1214600;1214653-1214846;1214894-1215064;	1209793-1209927;1209985-1210059;1210386-1210472;1210529-1210726;1210941-1211436;1211508-1211764;1211963-1212052;1212109-1212225;1212543-1212647;1212724-1212780;1212832-1212972;1213018-1213323;1213375-1213462;1213516-1213672;1213726-1213789;1213911-1214003;1214041-1214186;1214242-1214382;1214444-1214600;1214653-1214846;1214894-1215059;
407989M	scaffold_8	-	120175-120623;120681-121036;121087-121152;121206-121318;121373-122177;	120175-120623;120681-120777;
407989M	scaffold_8	-	120175-120623;120681-121036;121091-121152;121206-121318;146649-146763;	120175-120623;120681-120777;
439216M	scaffold_5	-	4100931-4102181;4102410-4103436;4103950-4104071;4104138-4104188;4104253-4104395;4104546-4104592;4104658-4104860;4104920-4105072;	4099449-4099571;4099633-4099682;4099733-4099817;4099867-4100004;4100060-4100165;4100328-4100394;4100445-4100545;4100610-4100710;4101183-4101314;4101891-4102181;4102410-4103504;
439216M	scaffold_5	-	4099449-4099571;4099633-4099682;4099733-4099817;4099867-4100004;4100060-4100165;4100328-4100394;4100445-4100545;4100610-4100710;4101183-4102181;4102410-4103436;4103950-4104071;4104138-4104188;4104253-4104395;4104546-4104592;4104658-4104860;4104920-4105072;	4099449-4099571;4099633-4099682;4099733-4099817;4099867-4100004;4100060-4100165;4100328-4100394;4100445-4100545;4100610-4100710;4101183-4101314;4101891-4102181;4102410-4103504;
416268M	scaffold_30	-	184252-184290;184448-184517;184583-184697;187002-187368;187421-187518;187571-187601;187659-187752;187805-187863;187919-188065;188133-188175;188242-188279;188409-188579;	186623-186643;186715-186790;186838-186952;187002-187112;187150-187254;187304-187368;187421-187518;187571-187601;187659-187729;187919-188065;188133-188175;188242-188279;188409-188411;
416268M	scaffold_30	-	186482-186643;186715-186790;186838-186952;187002-187112;187150-187254;187304-187368;187421-187518;187571-187601;187659-187752;187805-187863;187919-188065;188133-188175;188242-188279;188409-188567;	186623-186643;186715-186790;186838-186952;187002-187112;187150-187254;187304-187368;187421-187518;187571-187601;187659-187729;187919-188065;188133-188175;188242-188279;188409-188411;
411480M	scaffold_15	-	859821-859884;859937-860086;860142-860261;860324-860436;860495-860567;860621-860768;860827-860951;861011-861053;1025486-1025486;	1025103-1025185;1025244-1025321;1025399-1025439;1025486-1025715;1025807-1026007;
153443M	scaffold_42	-	464621-464925;465027-465752;465821-465943;466008-466139;466199-466284;466376-466568;466636-467495;	465447-465752;465821-465943;466008-466139;466199-466284;466376-466568;466636-466803;
167534M	scaffold_6	+	311497-312032;312106-312433;312714-313174;313296-313385;313448-313539;313738-313819;313915-313968;	311497-312032;312106-312433;312714-313054;
6783M	scaffold_27	+	1288319-1289066;1289248-1289853;1289917-1289991;1290055-1290247;1290299-1290802;	1289767-1289853;1289917-1289991;1290055-1290133;1290183-1290247;1290299-1290346;
6783M	scaffold_27	+	1288319-1289066;1289251-1289853;1289917-1289991;1290055-1290133;1290183-1290247;1290299-1290802;	1289767-1289853;1289917-1289991;1290055-1290133;1290183-1290247;1290299-1290346;
439271M	scaffold_6	+	844958-845016;845096-845701;	843817-844044;844321-844561;845096-845522;
405582M	scaffold_4	-	757896-758149;758206-758279;758328-758426;758485-758690;758836-759114;759215-759295;759358-759477;759532-759675;759741-759789;759837-759888;759941-760100;760211-760256;760334-760419;760479-760550;	757933-758149;758206-758279;758328-758426;758485-758690;758836-759114;759215-759266;759358-759477;759532-759675;759741-759789;759837-759888;759941-760100;760211-760256;760334-760419;760479-760535;
93038M	scaffold_13	+	462285-462343;462408-462687;462738-462837;462911-463177;463240-463317;463377-463478;463532-463567;463641-463740;463792-463869;463923-463952;	462338-462687;462738-462837;462911-463177;463240-463317;463377-463478;463532-463567;463603-463761;
413615M	scaffold_21	+	656256-657014;657081-657251;657299-657560;657616-657693;657785-657905;657958-658091;658147-658241;658319-658419;658477-658629;658677-658810;658887-659018;659076-659210;659266-659556;659624-659776;	656296-657014;657081-657251;657299-657560;657616-657693;657785-657905;657958-658091;658147-658241;658319-658419;658477-658629;658677-658810;658851-659018;659076-659210;659266-659544;
413615M	scaffold_21	+	656258-657014;657081-657560;657616-657693;657759-657905;657958-658091;658147-658247;658319-658327;	656296-657014;657081-657251;657299-657560;657616-657693;657785-657905;657958-658091;658147-658241;658319-658419;658477-658629;658677-658810;658851-659018;659076-659210;659266-659544;
413615M	scaffold_21	+	656256-657014;657081-657560;657616-657693;657759-657905;657958-658091;658147-658241;658319-658419;658477-658629;658677-658810;658851-659018;659076-659210;659266-659556;659624-659776;	656296-657014;657081-657251;657299-657560;657616-657693;657785-657905;657958-658091;658147-658241;658319-658419;658477-658629;658677-658810;658851-659018;659076-659210;659266-659544;
413615M	scaffold_21	+	656258-657014;657081-657251;657299-657560;657616-657693;657785-657905;657958-658091;658147-658241;658319-658419;658477-658629;658677-658810;658851-659018;659076-659210;659266-659556;659624-659776;	656296-657014;657081-657251;657299-657560;657616-657693;657785-657905;657958-658091;658147-658241;658319-658419;658477-658629;658677-658810;658851-659018;659076-659210;659266-659544;
163014M	scaffold_154	+	73472-73572;73750-74248;74350-74583;74640-74730;74789-74864;74922-75019;75100-75296;75367-75478;75544-75622;75748-75781;75841-76046;76110-76450;76523-76640;76717-76990;77048-77324;	74802-74864;74922-75019;75100-75296;75367-75478;75544-75622;75681-75781;75833-76046;76110-76450;76523-76640;76717-76990;77048-77324;
163014M	scaffold_154	+	73470-73572;73750-74248;74363-74730;74789-74864;74922-75019;75100-75296;75367-75478;75544-75622;75748-75781;75833-76046;76110-76450;76523-76640;76717-76990;77048-77324;	74802-74864;74922-75019;75100-75296;75367-75478;75544-75622;75681-75781;75833-76046;76110-76450;76523-76640;76717-76990;77048-77324;
163014M	scaffold_154	+	73472-73572;73750-74248;74350-74730;74789-74864;74922-75019;75100-75296;75367-75478;75544-75622;75681-75781;75833-76046;76110-76450;76523-76640;76717-76990;77048-77324;	74802-74864;74922-75019;75100-75296;75367-75478;75544-75622;75681-75781;75833-76046;76110-76450;76523-76640;76717-76990;77048-77324;
403086M	scaffold_0	-	6579153-6579499;6579787-6580055;	6579171-6579499;6579793-6579967;
420346M	scaffold_45	-	1435463-1435677;1435955-1436021;1436084-1436231;1436294-1436424;1436563-1436603;1436690-1436724;	1435463-1435677;1435955-1436021;1436084-1436218;
20996M	scaffold_6	-	608463-609291;609347-609814;609870-610004;610066-610119;610177-610257;610314-610409;610457-610632;610690-610754;610811-610915;610963-611156;611213-611263;611340-611450;611501-611573;611631-611693;611761-611814;611867-611998;612070-612540;	609867-610004;610066-610119;610177-610257;610314-610409;610457-610632;610690-610763;610811-610915;610963-611156;611213-611263;611340-611450;611501-611693;611761-611814;611867-611998;612070-612200;
20996M	scaffold_6	-	608463-609291;609347-609814;609870-610004;610066-610119;610177-610257;610314-610409;610457-610632;610690-610763;610811-610915;610963-611156;611213-611263;611340-611450;611501-611693;611761-611814;611867-611998;612070-612540;	609867-610004;610066-610119;610177-610257;610314-610409;610457-610632;610690-610763;610811-610915;610963-611156;611213-611263;611340-611450;611501-611693;611761-611814;611867-611998;612070-612200;
20996M	scaffold_6	-	608463-609291;609347-609401;609478-609814;609870-610004;610066-610119;610177-610257;610314-610409;610457-610632;610690-610759;610811-610811;	609867-610004;610066-610119;610177-610257;610314-610409;610457-610632;610690-610763;610811-610915;610963-611156;611213-611263;611340-611450;611501-611693;611761-611814;611867-611998;612070-612200;
20996M	scaffold_6	-	608463-609291;609347-609814;609870-610004;610066-610119;610177-610257;610314-610409;610457-610632;610690-610758;610811-611156;611213-611263;611340-611450;611501-611693;611761-611822;611884-611998;612070-612538;	609867-610004;610066-610119;610177-610257;610314-610409;610457-610632;610690-610763;610811-610915;610963-611156;611213-611263;611340-611450;611501-611693;611761-611814;611867-611998;612070-612200;
115588M	scaffold_51	-	744645-745312;745372-745491;745544-745678;745737-745892;745952-746179;746227-746415;746468-746573;746621-746751;746809-746871;746923-747001;747053-747183;747243-747350;747403-747462;747509-747565;747618-747917;747975-748110;748168-748262;748294-748380;748440-748535;748586-748725;748792-748998;749087-749261;749314-749382;	745175-745312;745366-745491;745544-745678;745707-745892;745952-746179;746227-746415;746468-746573;746621-746751;746809-746871;746923-747001;747047-747183;747243-747350;747403-747462;747509-747565;747618-747737;747783-747917;747975-748110;748168-748262;748294-748380;748440-748535;748586-748725;748792-748998;749087-749234;
115588M	scaffold_51	-	744645-745312;745372-745491;745544-745678;745737-745892;745952-746415;746468-746751;746809-746871;746923-747001;747053-747183;747243-747350;747403-747565;747618-747917;747975-748110;748168-748262;748294-748380;748440-748535;748586-748725;748792-748998;749087-749191;760997-760999;	745175-745312;745366-745491;745544-745678;745707-745892;745952-746179;746227-746415;746468-746573;746621-746751;746809-746871;746923-747001;747047-747183;747243-747350;747403-747462;747509-747565;747618-747737;747783-747917;747975-748110;748168-748262;748294-748380;748440-748535;748586-748725;748792-748998;749087-749234;
115588M	scaffold_51	-	744645-745312;745372-745491;745544-745892;745952-746179;746227-746415;746468-746573;746621-746751;746809-746871;746923-747001;747053-747183;747243-747350;747403-747565;747618-747737;747783-747917;747975-748110;748168-748262;748294-748380;748440-748535;748586-748725;748792-748998;749087-749270;761115-761145;	745175-745312;745366-745491;745544-745678;745707-745892;745952-746179;746227-746415;746468-746573;746621-746751;746809-746871;746923-747001;747047-747183;747243-747350;747403-747462;747509-747565;747618-747737;747783-747917;747975-748110;748168-748262;748294-748380;748440-748535;748586-748725;748792-748998;749087-749234;
111409M	scaffold_42	+	798291-798418;798471-798560;798618-798768;798845-798882;798935-799127;799188-799342;799399-799652;799709-799832;799886-799921;799973-800310;800375-800942;800990-801314;	798468-798560;798618-798635;798714-798803;798935-799144;799196-799342;799399-799652;799709-799925;799973-800310;800375-800942;800990-801256;
111409M	scaffold_42	+	798297-798418;798471-798560;798618-798662;798714-798768;798832-798882;798935-799127;799188-799342;799399-799652;799703-799832;799886-799921;799973-800310;800375-800942;800990-801314;	798468-798560;798618-798635;798714-798803;798935-799144;799196-799342;799399-799652;799709-799925;799973-800310;800375-800942;800990-801256;
111409M	scaffold_42	+	798291-798418;798471-798560;798618-798662;798714-798768;798845-798882;798935-799127;799188-799342;799399-799652;799709-799925;799973-800310;800375-800942;800990-801314;	798468-798560;798618-798635;798714-798803;798935-799144;799196-799342;799399-799652;799709-799925;799973-800310;800375-800942;800990-801256;
111409M	scaffold_42	+	798293-798418;798471-798560;798618-798662;798714-798768;798845-798882;798935-799127;799188-799342;799399-799545;799622-799652;799703-799832;799886-799921;799973-800310;800375-800942;800990-801314;	798468-798560;798618-798635;798714-798803;798935-799144;799196-799342;799399-799652;799709-799925;799973-800310;800375-800942;800990-801256;
425289M	scaffold_73	+	501390-501487;501658-501687;501734-501914;502019-502133;527446-527539;527592-527664;527722-527823;527899-528145;528205-528332;	501390-501487;501658-501687;501734-501914;502019-502133;502192-502283;502329-502406;502448-502531;502606-502784;502867-502984;
141124M	scaffold_2	+	1191149-1191392;1191445-1191633;1191684-1191796;1191876-1192059;1192161-1192255;1192317-1192524;1192593-1192850;1192918-1193157;	1191358-1191392;1191445-1191633;1191684-1191796;1191876-1192059;1192161-1192255;1192317-1192524;1192593-1192850;1192903-1193157;
141124M	scaffold_2	+	1191149-1191392;1191517-1191633;1191684-1191796;1191876-1192059;1192161-1192255;1192317-1192524;1192593-1192850;1192903-1193157;	1191358-1191392;1191445-1191633;1191684-1191796;1191876-1192059;1192161-1192255;1192317-1192524;1192593-1192850;1192903-1193157;
84252M	scaffold_6	-	1216823-1217590;1217643-1217759;1217814-1218038;1218091-1218198;1218259-1218624;1218690-1218742;1218796-1218890;1218946-1219049;1219108-1219259;	1217312-1217590;1217643-1217759;1217814-1218038;1218091-1218198;1218265-1218624;1218690-1218742;1218796-1218890;1218946-1219049;1219108-1219251;
27859M	scaffold_139	-	184312-184617;184672-184781;184839-184883;184952-185022;185077-185350;185403-185448;185506-185711;185772-186294;	185402-185448;185506-185557;185610-185725;185772-185818;185856-185908;
27859M	scaffold_139	-	184312-184617;184672-184781;184843-184883;184952-185022;185077-185156;185295-185350;185403-185448;185506-185557;185610-185711;185772-186732;186793-186849;186883-187192;187293-187346;	185402-185448;185506-185557;185610-185725;185772-185818;185856-185908;
267628M	scaffold_21	+	1587517-1588787;1588849-1589091;1589151-1589318;1589371-1589491;1589548-1590265;	1587922-1588647;1588704-1588787;1588849-1589091;1589151-1589318;1589378-1589491;1589548-1590243;
267628M	scaffold_21	+	1587626-1588647;1588704-1588787;1588849-1589091;1589151-1589318;1589377-1589491;1589548-1590265;	1587922-1588647;1588704-1588787;1588849-1589091;1589151-1589318;1589378-1589491;1589548-1590243;
267628M	scaffold_21	+	1587626-1588647;1588704-1588787;1588849-1589091;1589151-1589318;1589378-1589492;1589548-1590265;	1587922-1588647;1588704-1588787;1588849-1589091;1589151-1589318;1589378-1589491;1589548-1590243;
441756M	scaffold_19	-	270161-270320;270386-270464;270543-270588;270653-270810;270865-270937;271002-271091;271140-271239;271300-271389;271449-271504;271571-271668;271723-271889;271945-272068;272129-272225;272289-272479;272546-272652;272728-272887;272947-273135;	270186-270320;270386-270464;270543-270588;270653-270810;270865-270937;271002-271091;271140-271239;271449-271504;271571-271668;271723-271889;271945-272068;272129-272225;272289-272479;272546-272652;272728-272887;272947-273115;
441756M	scaffold_19	-	270161-270320;270386-270464;270543-270588;270653-270810;270865-270937;271002-271091;271140-271239;271300-271389;271449-271504;271571-271668;271723-271889;271945-272068;272129-272225;272289-272479;272546-272673;272728-272887;272947-273142;	270186-270320;270386-270464;270543-270588;270653-270810;270865-270937;271002-271091;271140-271239;271449-271504;271571-271668;271723-271889;271945-272068;272129-272225;272289-272479;272546-272652;272728-272887;272947-273115;
267431M	scaffold_14	+	2566850-2567375;2567446-2567513;	2566850-2567375;2567510-2567514;2567701-2567966;2568033-2568131;2568187-2568468;
266532M	scaffold_0	+	2228998-2229892;2229978-2230196;	2228998-2229877;2229978-2230196;
64891M	scaffold_11	+	780223-780390;780504-780587;780634-781048;781106-781309;781377-781429;781483-781597;781648-781901;	780274-780390;780504-780587;780634-780767;780820-780914;780960-781048;781106-781309;781371-781429;781483-781597;781648-781791;
64891M	scaffold_11	+	780071-780390;780504-780587;780634-780764;780820-781048;781106-781309;785107-785125;	780274-780390;780504-780587;780634-780767;780820-780914;780960-781048;781106-781309;781371-781429;781483-781597;781648-781791;
64891M	scaffold_11	+	780071-780390;780504-780587;780634-780764;780820-781048;781106-781309;781371-781429;781483-781597;781648-781901;	780274-780390;780504-780587;780634-780767;780820-780914;780960-781048;781106-781309;781371-781429;781483-781597;781648-781791;
79010M	scaffold_2	-	776499-776570;776638-776766;776825-776906;776963-777027;777081-777169;777238-777346;777405-777489;777540-777594;777649-777823;	776668-776766;776825-776902;776959-777027;777081-777169;777238-777346;777405-777491;
73346M	scaffold_0	-	1081516-1081627;1081686-1081920;1081982-1082069;1082125-1082607;1082663-1082783;1082844-1083005;1083064-1083080;	1082121-1082607;1082663-1082786;1082844-1083033;
73346M	scaffold_0	-	1081516-1081627;1081686-1081920;1081982-1082069;1082125-1082607;1082663-1082786;1082844-1083033;	1082121-1082607;1082663-1082786;1082844-1083033;
61795M	scaffold_0	-	6637669-6639463;6639545-6639939;	6637726-6638607;6639100-6639463;6639545-6639636;
270406M	scaffold_4	+	322406-322625;322705-322800;322859-322987;323041-323175;323227-323373;323428-323493;323558-323626;323687-323716;323790-323918;323969-324004;324067-324147;324230-324368;324433-324512;324578-324643;324714-324743;324802-324911;324970-325107;325164-325492;	322428-322625;322705-322800;322859-322987;323041-323175;323227-323373;323419-323493;323558-323626;323687-323716;323790-323918;323969-324004;324067-324147;324230-324368;324433-324512;324578-324643;324714-324743;324802-324911;324970-325107;325164-325492;
114725M	scaffold_49	-	866931-867266;867328-867409;867474-867575;867631-867708;867770-867876;867934-868011;868085-869418;869767-870382;	868885-869418;869767-869922;
6427M	scaffold_1	+	5760705-5760724;5760829-5760921;5760984-5761048;5761109-5761250;5761319-5761591;5761643-5761827;5761891-5762349;5762406-5762618;5762683-5762847;5762919-5763251;5763344-5763393;	5762194-5762349;5762406-5762618;5762683-5762817;
6427M	scaffold_1	+	5760705-5760724;5760829-5760921;5760987-5761048;5761124-5761250;5761319-5761591;5761643-5761827;5761891-5762349;5762406-5762618;5762683-5762847;5762919-5763142;	5762194-5762349;5762406-5762618;5762683-5762817;
6427M	scaffold_1	+	5760830-5760921;5760984-5761048;5761124-5761250;5761319-5761591;5761660-5761827;5761891-5762349;5762406-5762618;5762683-5762847;5762919-5763142;	5762194-5762349;5762406-5762618;5762683-5762817;
6427M	scaffold_1	+	5760705-5760724;5760829-5760921;5760987-5761048;5761109-5761250;5761319-5761827;5761891-5762349;5762406-5762618;5762683-5762847;5762919-5763142;	5762194-5762349;5762406-5762618;5762683-5762817;
80522M	scaffold_3	-	2736018-2736294;2736350-2736565;2736616-2737005;	2736346-2736565;2736616-2736941;
133041M	scaffold_116	-	341231-341306;341388-341763;341842-341966;342047-342235;342294-342437;342494-342636;342707-342917;	341523-341763;341842-341966;342047-342235;342294-342440;342494-342636;342707-342890;
73869M	scaffold_0	-	6862919-6863347;6863447-6864891;	6863090-6863347;6863426-6864077;6864129-6864649;
232099M	scaffold_21	+	1873566-1873687;1873752-1873898;1873962-1874029;1874089-1874146;1874231-1874341;1874398-1874448;1874518-1874661;1874722-1874817;1874880-1874951;1875016-1875229;	1873607-1873687;1873752-1873898;1873962-1874029;1874089-1874146;1874231-1874341;1874398-1874448;1874518-1874649;1874722-1874817;1874880-1874951;1875016-1875099;
232099M	scaffold_21	+	1873566-1873687;1873752-1873898;1873962-1874029;1874089-1874146;1874231-1874341;1874398-1874448;1874518-1874661;1874722-1874819;1874880-1874951;1875016-1875229;	1873607-1873687;1873752-1873898;1873962-1874029;1874089-1874146;1874231-1874341;1874398-1874448;1874518-1874649;1874722-1874817;1874880-1874951;1875016-1875099;
232099M	scaffold_21	+	1873568-1873687;1873752-1873898;1873962-1874029;1874231-1874234;	1873607-1873687;1873752-1873898;1873962-1874029;1874089-1874146;1874231-1874341;1874398-1874448;1874518-1874649;1874722-1874817;1874880-1874951;1875016-1875099;
121216M	scaffold_64	+	928888-929070;929121-929380;941415-941626;941697-941955;942013-942312;	941415-941626;941697-941955;942013-942312;
121216M	scaffold_64	+	928913-929070;929121-929380;929471-929566;941511-941626;941697-941955;942013-942312;	941415-941626;941697-941955;942013-942312;
121216M	scaffold_64	+	928888-929070;929121-929380;929471-929682;929753-929958;941903-941955;942013-942312;	941415-941626;941697-941955;942013-942312;
121216M	scaffold_64	+	928888-929070;929121-929380;929471-929497;941442-941626;941697-941955;942013-942312;	941415-941626;941697-941955;942013-942312;
121216M	scaffold_64	+	928888-929070;929121-929380;929471-929682;941697-941955;942013-942312;	941415-941626;941697-941955;942013-942312;
94941M	scaffold_16	-	341284-341320;349920-349948;370534-370574;370628-370775;370830-370957;371016-371131;371194-371312;371370-371461;371526-371613;371670-373618;	349716-349775;349828-349948;349998-350038;350092-350239;350294-350421;350485-350600;350663-350781;350836-350915;
94941M	scaffold_16	-	349704-349775;370361-370481;370534-370574;370628-370775;370830-370957;371016-371131;371194-371312;371370-371461;371526-371613;371670-371769;371913-373618;	349716-349775;349828-349948;349998-350038;350092-350239;350294-350421;350485-350600;350663-350781;350836-350915;
94941M	scaffold_16	-	349704-349775;349828-349948;349998-350038;350092-350239;350294-350421;350485-350600;350663-350781;350836-350898;371433-371461;371526-371613;371670-373602;	349716-349775;349828-349948;349998-350038;350092-350239;350294-350421;350485-350600;350663-350781;350836-350915;
422511M	scaffold_57	-	166956-167569;167627-167818;167883-168138;168195-168469;168516-171294;171368-171499;171570-171671;	167600-167818;167883-168138;168195-168469;168516-168611;
18312M	scaffold_42	-	812578-812611;812680-812873;812943-812987;813055-813112;813178-813294;813371-813479;813598-813755;	812796-812873;812943-812987;813055-813112;813178-813248;
18312M	scaffold_42	-	812949-812987;813054-813112;813178-813294;813371-813479;813598-813739;	812796-812873;812943-812987;813055-813112;813178-813248;
91078M	scaffold_11	+	1047555-1047851;1047931-1048005;1048091-1048125;1048204-1048282;1048335-1048421;1048474-1048549;1048624-1048702;1048762-1048899;1048972-1049073;1049122-1049217;1049268-1049420;1049479-1049565;1049620-1049671;1049725-1050142;	1047930-1048005;1048091-1048125;1048204-1048282;1048335-1048421;1048474-1048549;1048624-1048702;1048762-1048899;1048972-1049073;1049122-1049217;1049268-1049420;1049479-1049565;1049620-1049671;1049725-1049840;
232153M	scaffold_22	+	1746887-1750121;1750404-1751170;1751239-1751396;1751473-1751543;1751598-1751703;1751763-1751858;1751924-1752073;1752135-1752171;1752222-1752313;1752365-1752418;1752482-1752578;1752635-1752759;1752844-1752912;1752969-1753034;1753095-1753174;1753235-1753597;1753653-1753943;1754006-1754086;1754148-1754242;1754301-1755297;	1753529-1753597;1753653-1753943;1754006-1754086;1754148-1754242;1754301-1754526;
74713M	scaffold_0	+	6854965-6855082;6855137-6855216;6855280-6855362;6855406-6855553;6855602-6855789;6855841-6856030;6856085-6856237;6856310-6856346;6856398-6856594;6856644-6856862;6856921-6857014;6857068-6857132;	6855103-6855216;6855280-6855362;6855406-6855553;6855602-6855789;6855841-6856030;6856085-6856237;6856310-6856346;6856398-6856594;6856644-6856862;6856921-6857014;6857068-6857132;
74713M	scaffold_0	+	6854914-6855082;6855137-6855216;6855279-6855372;6855437-6855553;6855602-6855789;6855841-6856030;6856085-6856237;6856310-6856594;6856644-6857014;6857068-6857132;	6855103-6855216;6855280-6855362;6855406-6855553;6855602-6855789;6855841-6856030;6856085-6856237;6856310-6856346;6856398-6856594;6856644-6856862;6856921-6857014;6857068-6857132;
74713M	scaffold_0	+	6854914-6855082;6855137-6855216;6855280-6855372;6855437-6855553;6855602-6855789;6855841-6856030;6856085-6856237;6856310-6856346;6856398-6856594;6856644-6856862;6856921-6857014;6857068-6857132;	6855103-6855216;6855280-6855362;6855406-6855553;6855602-6855789;6855841-6856030;6856085-6856237;6856310-6856346;6856398-6856594;6856644-6856862;6856921-6857014;6857068-6857132;
178902M	scaffold_48	-	1413969-1414306;1414364-1414434;1414497-1414563;1414635-1414703;1414754-1414904;1414959-1415034;1415110-1415213;1415295-1415526;1415586-1415672;1415729-1415818;1415876-1415953;1416017-1416181;1416236-1416386;1416442-1416716;1416773-1416934;1417017-1417119;1417284-1417387;1417498-1417569;1417654-1418295;1418328-1418525;1418590-1418817;1418871-1418921;1418973-1419044;1419094-1419201;1419253-1419507…	1417950-1418295;1418328-1418525;1418590-1418817;1418871-1418921;1418973-1419044;1419094-1419201;1419253-1419507;1419560-1419681;1419733-1419799;1419854-1419927;1419983-1420059;1420108-1420208;1420253-1420351;1420420-1420497;1420552-1420728;1420787-1420894;1420950-1421004;1421073-1421212;1421292-1421371;1421405-1421486;
178902M	scaffold_48	-	1413969-1414306;1414364-1414434;1414497-1414563;1414635-1414703;1414754-1414904;1414959-1415034;1415110-1415213;1415295-1415526;1415586-1415672;1415729-1415953;1416017-1416386;1416442-1416716;1416773-1416934;1417017-1417233;1417284-1417387;1417498-1417569;1417654-1418295;1418328-1418525;1418590-1418817;1418871-1418921;1418973-1419044;1419094-1419201;1419253-1419507;1419560-1419681;1419733-1419799…	1417950-1418295;1418328-1418525;1418590-1418817;1418871-1418921;1418973-1419044;1419094-1419201;1419253-1419507;1419560-1419681;1419733-1419799;1419854-1419927;1419983-1420059;1420108-1420208;1420253-1420351;1420420-1420497;1420552-1420728;1420787-1420894;1420950-1421004;1421073-1421212;1421292-1421371;1421405-1421486;
178902M	scaffold_48	-	1413969-1414306;1414364-1414434;1414497-1414563;1414635-1414703;1414754-1414904;1414959-1415034;1415110-1415213;1415295-1415526;1415586-1415672;1415729-1415818;1415876-1415953;1416017-1416181;1416236-1416386;1416442-1416716;1416773-1416934;1417017-1417119;1417284-1417387;1417498-1417569;1417654-1418295;1418349-1418525;1418590-1418817;1418871-1418921;1418973-1419044;1419094-1419197;1419253-1419507…	1417950-1418295;1418328-1418525;1418590-1418817;1418871-1418921;1418973-1419044;1419094-1419201;1419253-1419507;1419560-1419681;1419733-1419799;1419854-1419927;1419983-1420059;1420108-1420208;1420253-1420351;1420420-1420497;1420552-1420728;1420787-1420894;1420950-1421004;1421073-1421212;1421292-1421371;1421405-1421486;
178902M	scaffold_48	-	1413969-1414306;1414364-1414434;1414497-1414563;1414635-1414703;1414754-1414904;1414959-1415034;1415110-1415213;1415295-1415526;1415586-1415672;1415729-1415818;1415876-1415953;1416017-1416181;1416236-1416386;1416442-1416716;1416773-1416934;1417017-1417119;1417284-1417387;1417498-1417569;1417654-1418295;1418349-1418525;1418590-1418817;1418871-1418921;1418973-1419044;1419094-1419201;1419253-1419507…	1417950-1418295;1418328-1418525;1418590-1418817;1418871-1418921;1418973-1419044;1419094-1419201;1419253-1419507;1419560-1419681;1419733-1419799;1419854-1419927;1419983-1420059;1420108-1420208;1420253-1420351;1420420-1420497;1420552-1420728;1420787-1420894;1420950-1421004;1421073-1421212;1421292-1421371;1421405-1421486;
415247M	scaffold_26	-	1166417-1166476;1166521-1166601;1166764-1166805;1167116-1167199;1167463-1168117;1168191-1168320;1168400-1168730;	1166417-1166476;1166521-1166601;1166764-1166805;1167116-1167199;1167463-1168026;
441457M	scaffold_16	+	2055411-2055619;2055702-2055958;2056027-2056530;2056881-2057789;2057859-2057939;2057990-2058078;2058151-2058225;2058288-2058355;2058414-2058473;2058533-2058706;2058770-2058858;2059104-2059359;	2055513-2055619;2055702-2055958;2056027-2056530;2056881-2057173;
230025M	scaffold_1	+	2881096-2881480;2881553-2881740;2881847-2881850;2881895-2881980;2882162-2882672;2882738-2882840;	2881316-2881480;2881553-2881740;2881847-2881850;2881895-2881980;2882162-2882603;
167342M	scaffold_5	-	2584215-2584366;2584423-2584513;2584580-2584683;2584744-2584872;2584920-2585024;2585083-2585217;2585273-2585359;2585412-2585508;2585584-2585801;2585849-2585914;2585962-2586057;2586117-2586167;2586222-2586281;2586337-2586423;2586481-2586571;2586627-2586627;	2584215-2584366;2584423-2584513;2584580-2584683;2584744-2584872;2584920-2585024;2585083-2585217;2585273-2585359;2585412-2585508;2585584-2585801;2585849-2585914;2585962-2586057;2586117-2586167;2586222-2586281;2586337-2586423;2586481-2586570;2586627-2586691;2586759-2586835;
167342M	scaffold_5	-	2584215-2584366;2584423-2584513;2584580-2584683;2584744-2584872;2584920-2585024;2585083-2585217;2585273-2585359;2585412-2585508;2585584-2585801;2585849-2585914;2585962-2586057;2586117-2586167;2586222-2586281;2586337-2586423;2586481-2586570;2586627-2586691;2586759-2587166;2587226-2587396;2587455-2587596;2587657-2587870;2587926-2588019;2588071-2588140;2588216-2588351;2588402-2588702;	2584215-2584366;2584423-2584513;2584580-2584683;2584744-2584872;2584920-2585024;2585083-2585217;2585273-2585359;2585412-2585508;2585584-2585801;2585849-2585914;2585962-2586057;2586117-2586167;2586222-2586281;2586337-2586423;2586481-2586570;2586627-2586691;2586759-2586835;
104195M	scaffold_29	+	1270114-1270430;1270488-1270714;1280428-1280669;1280711-1281059;1281114-1281542;	1279808-1280090;1280148-1280374;1280428-1280669;1280711-1281059;1281114-1281542;
104195M	scaffold_29	+	1270781-1271005;1280711-1281059;1281114-1281542;	1279808-1280090;1280148-1280374;1280428-1280669;1280711-1281059;1281114-1281542;
410538M	scaffold_13	-	184291-184724;184851-184932;185041-185143;185182-185649;185729-185788;185913-186008;	184597-184724;184851-184932;185041-185143;185182-185393;185611-185649;185729-185788;185913-186008;
404232M	scaffold_2	-	1350507-1350738;1350804-1351544;1351607-1351756;1352033-1352120;1352174-1352258;1352319-1352539;1352599-1352951;1353008-1353482;1353539-1353598;1353650-1353716;1353763-1353859;1353906-1354019;1354082-1354133;1354184-1354611;	1352043-1352120;1352174-1352258;1352319-1352539;1352599-1352951;1353008-1353482;1353539-1353598;1353650-1353716;1353763-1353859;1353906-1354019;1354082-1354133;1354184-1354609;
404232M	scaffold_2	-	1352016-1352120;1352174-1352258;1352319-1352951;1353008-1353482;1353539-1353600;1353650-1353651;	1352043-1352120;1352174-1352258;1352319-1352539;1352599-1352951;1353008-1353482;1353539-1353598;1353650-1353716;1353763-1353859;1353906-1354019;1354082-1354133;1354184-1354609;
404232M	scaffold_2	-	1350507-1350851;1351490-1351544;1351607-1351756;1351989-1352120;1352174-1352258;1352319-1352539;1352599-1352951;1353008-1353482;1353539-1353598;1353650-1353716;1353763-1354019;1354082-1354134;1354184-1354184;	1352043-1352120;1352174-1352258;1352319-1352539;1352599-1352951;1353008-1353482;1353539-1353598;1353650-1353716;1353763-1353859;1353906-1354019;1354082-1354133;1354184-1354609;
404232M	scaffold_2	-	1350507-1350738;1350804-1351544;1351607-1351756;1351989-1352120;1352174-1352258;1352319-1352539;1352599-1352951;1353008-1353482;1353539-1353598;1353650-1353716;1353763-1353821;1353906-1354019;1354082-1354133;1354184-1354609;	1352043-1352120;1352174-1352258;1352319-1352539;1352599-1352951;1353008-1353482;1353539-1353598;1353650-1353716;1353763-1353859;1353906-1354019;1354082-1354133;1354184-1354609;
407053M	scaffold_6	-	1927387-1927708;1927761-1928053;1928122-1928209;1928265-1928322;1928362-1928425;1928594-1928644;1928701-1928745;1928855-1928920;1929185-1929242;1929475-1929602;1929770-1929793;1930269-1930306;1930349-1930413;1930505-1930653;	1927598-1927708;1928122-1928209;1928265-1928322;1928362-1928425;1928594-1928644;1928701-1928745;1928855-1928920;1929185-1929242;1929475-1929602;1929770-1929793;1930269-1930306;1930349-1930413;1930505-1930653;
407053M	scaffold_6	-	1927387-1927708;1928122-1928206;1928265-1928322;1928362-1928425;1928594-1928644;1928701-1928745;1928855-1928920;1929185-1929242;1929475-1929602;1929770-1929793;1930269-1930306;1930349-1930413;1930505-1930653;	1927598-1927708;1928122-1928209;1928265-1928322;1928362-1928425;1928594-1928644;1928701-1928745;1928855-1928920;1929185-1929242;1929475-1929602;1929770-1929793;1930269-1930306;1930349-1930413;1930505-1930653;
118877M	scaffold_59	-	1118341-1118381;1150519-1150609;1150660-1150787;1150850-1151017;1151066-1151181;1151244-1151396;1151452-1151595;1152064-1152984;	1150368-1150472;1150519-1150609;1150660-1150787;1150850-1151017;1151066-1151181;1151244-1151396;1151452-1151595;1152064-1152640;
91749M	scaffold_12	+	760567-761269;761335-761652;761715-761845;761917-762707;762763-762849;762913-763055;763416-764566;764629-764778;764833-765180;	764048-764566;764629-764778;764833-765141;
91749M	scaffold_12	+	760560-761269;761321-761532;761595-761652;761715-761845;761917-762707;762763-762849;762913-763055;763416-764566;764629-764778;764833-765180;	764048-764566;764629-764778;764833-765141;
419963M	scaffold_44	-	1034693-1035204;1035305-1035493;1035551-1035821;1035907-1035979;	1034750-1035259;1035305-1035493;1035551-1035821;1035907-1035920;
419963M	scaffold_44	-	1034693-1035259;1035305-1035493;1055427-1055697;1055773-1055834;	1034750-1035259;1035305-1035493;1035551-1035821;1035907-1035920;
419963M	scaffold_44	-	1034693-1035493;1035551-1035821;1055773-1055864;	1034750-1035259;1035305-1035493;1035551-1035821;1035907-1035920;
63565M	scaffold_0	-	6740093-6741201;6741260-6741342;6741397-6741478;6741541-6742112;6742180-6742281;6742349-6742447;6742503-6742556;6742785-6742877;6742931-6743052;6743115-6743331;6743389-6743494;6743591-6743782;	6741738-6742039;6742149-6742281;6742349-6742447;6742503-6742553;6742785-6742877;6742931-6743052;6743115-6743331;6743389-6743494;6743591-6743766;
109986M	scaffold_39	-	1008154-1008274;1008332-1008504;1008574-1008683;1008745-1008850;1008905-1009259;1009324-1010760;1010832-1010908;1011062-1011547;1011612-1011651;1011703-1011816;1011876-1011960;1012020-1012146;1012197-1012322;1012416-1012540;1012601-1012697;1012801-1015851;	1011395-1011547;1011612-1011651;1011703-1011816;1011876-1011960;1012020-1012146;1012197-1012322;1012416-1012508;1012596-1012697;1012801-1012965;
109986M	scaffold_39	-	1008154-1008274;1008332-1008850;1008905-1009259;1009324-1010760;1010832-1010908;1011062-1011547;1011612-1011651;1011703-1011816;1012020-1012146;1012197-1012322;1012416-1012508;1012596-1012697;1012801-1015410;1015497-1015851;	1011395-1011547;1011612-1011651;1011703-1011816;1011876-1011960;1012020-1012146;1012197-1012322;1012416-1012508;1012596-1012697;1012801-1012965;
268319M	scaffold_43	+	150092-150170;150225-150362;150536-150602;150662-150720;150812-150843;150903-150977;151027-151114;151181-151430;151476-151591;151643-151857;151919-151950;152012-152114;152166-152274;152325-152838;	150092-150170;150225-150362;150536-150602;150662-150720;150768-150843;150903-150977;151027-151114;151181-151430;151476-151591;151643-151857;151919-151950;152012-152114;152166-152274;152325-152508;
268319M	scaffold_43	+	150092-150170;150225-150362;150536-150602;150662-150720;150768-150843;150903-150977;151027-151112;151181-151591;151643-151857;151919-151950;152012-152114;152166-152274;152325-152838;	150092-150170;150225-150362;150536-150602;150662-150720;150768-150843;150903-150977;151027-151114;151181-151430;151476-151591;151643-151857;151919-151950;152012-152114;152166-152274;152325-152508;
268319M	scaffold_43	+	150084-150170;150225-150362;150536-150602;150662-150720;150772-150843;150903-150977;151027-151114;151181-151430;151476-151591;151643-151857;151919-151950;152012-152114;152166-152274;152325-152838;	150092-150170;150225-150362;150536-150602;150662-150720;150768-150843;150903-150977;151027-151114;151181-151430;151476-151591;151643-151857;151919-151950;152012-152114;152166-152274;152325-152508;
168576M	scaffold_8	+	174989-175010;175070-175404;175456-175724;175777-176011;176069-176410;176464-176549;176601-176708;176763-177067;177117-177380;177526-178357;	175032-175404;175456-175724;175777-176011;176069-176410;176464-176552;176601-176708;176763-177067;177117-177391;177528-178357;
168576M	scaffold_8	+	174920-175404;175456-175724;175777-176011;176069-176410;176464-176549;176601-176702;176763-176764;	175032-175404;175456-175724;175777-176011;176069-176410;176464-176552;176601-176708;176763-177067;177117-177391;177528-178357;
168576M	scaffold_8	+	174929-175404;175456-175724;175814-176011;176069-176410;176464-176549;176601-176708;176763-177380;177526-178662;179277-179387;	175032-175404;175456-175724;175777-176011;176069-176410;176464-176552;176601-176708;176763-177067;177117-177391;177528-178357;
426628M	scaffold_84	-	747069-747118;747183-747279;747346-747423;747474-747574;747636-747700;747754-747785;747851-747933;	747072-747118;747183-747279;747346-747423;747474-747574;747636-747700;747754-747776;
95941M	scaffold_17	-	2322696-2322704;2322759-2323204;2323256-2323274;2323326-2323586;2323643-2323807;	2316239-2316595;2316651-2316780;2316840-2317129;2321442-2321533;2322755-2322937;2322985-2323204;2323256-2323274;2323326-2323586;2323643-2323722;
95941M	scaffold_17	-	2316048-2316168;2316223-2316595;2316651-2316780;2316840-2317129;2317188-2317315;2317532-2317550;2320525-2320609;2320668-2320686;2320743-2321003;2321057-2321200;	2316239-2316595;2316651-2316780;2316840-2317129;2321442-2321533;2322755-2322937;2322985-2323204;2323256-2323274;2323326-2323586;2323643-2323722;
95941M	scaffold_17	-	2316048-2316168;2316223-2316595;2316651-2316780;2316840-2317129;2321442-2321533;2322755-2322937;2322985-2323204;2323256-2323274;2323326-2323586;2323643-2324864;	2316239-2316595;2316651-2316780;2316840-2317129;2321442-2321533;2322755-2322937;2322985-2323204;2323256-2323274;2323326-2323586;2323643-2323722;
111635M	scaffold_42	+	468730-468976;469042-469153;469207-469385;469437-469535;469602-469702;469757-469901;469962-470145;470206-470230;470289-470529;470585-470704;470771-470918;	468869-468976;469042-469153;469207-469385;469437-469535;469602-469702;469757-469901;469962-470145;470318-470529;470585-470704;470771-470911;
442814M	scaffold_27	+	1600112-1600715;1600774-1601051;1601099-1602967;1603024-1603475;	1600120-1600715;1600774-1601051;1601099-1602896;
418494M	scaffold_38	+	835168-835220;835289-835383;835448-835560;835617-835646;835698-835822;835890-836051;836108-836171;836234-836341;836396-836549;836605-836694;836747-836802;836858-836912;836968-837335;	835299-835383;835448-835560;835617-835646;835698-835822;835890-836051;836108-836171;836234-836341;836396-836549;836605-836694;836738-836802;836858-836912;836968-837335;
73320M	scaffold_0	-	5405415-5405535;5405612-5405673;5405730-5405920;5405974-5406090;5406151-5406216;5406281-5406331;5406390-5406702;5406828-5407051;5407110-5407244;5407299-5407356;5407439-5407480;	5405706-5405920;5405974-5406090;5406151-5406216;5406281-5406331;5406390-5406702;5406828-5407051;5407110-5407239;
126285M	scaffold_82	+	323267-323644;323716-323841;323910-324185;324237-324296;324350-324412;324478-324559;324615-324912;324967-325073;325125-325313;325386-325525;325580-325833;325887-326050;326102-326607;326671-326828;326886-326952;327066-327165;327245-327340;	324843-325073;325125-325313;325386-325525;325580-325833;325887-326050;326102-326155;
126285M	scaffold_82	+	323277-323644;323716-323841;323910-324185;324237-324296;324350-324412;324478-324559;324615-324912;324967-325073;325125-325303;325361-325525;325580-325833;325887-326050;326102-326607;326671-326828;326886-326952;327066-327165;327245-327340;	324843-325073;325125-325313;325386-325525;325580-325833;325887-326050;326102-326155;
34848M	scaffold_20	-	681740-682220;682277-682648;682721-683416;683474-683586;683730-683905;	682274-682648;682721-682807;
34848M	scaffold_20	-	681740-682220;682277-682648;682721-683416;683474-683555;683730-683905;	682274-682648;682721-682807;
168495M	scaffold_7	+	3495775-3495776;3495847-3496016;3496084-3496226;3496280-3496457;3496514-3497081;3497136-3497248;3497302-3497545;3497599-3497986;	3494865-3495071;3495141-3495359;3495593-3495676;3495847-3496016;3496084-3496226;3496280-3496457;3496514-3497081;3497136-3497248;3497302-3497545;3497599-3497986;
168495M	scaffold_7	+	3494453-3494532;3494595-3495067;3495125-3495359;3495593-3495676;3495847-3496016;3496084-3496226;3496280-3496457;3496514-3497081;3497136-3497248;3497302-3497381;3502282-3502292;	3494865-3495071;3495141-3495359;3495593-3495676;3495847-3496016;3496084-3496226;3496280-3496457;3496514-3497081;3497136-3497248;3497302-3497545;3497599-3497986;
168495M	scaffold_7	+	3494453-3494532;3494595-3495071;3495141-3495359;3495593-3495676;3495847-3496016;3496084-3496226;3496280-3496457;3496514-3497081;3497136-3497248;3497302-3497545;3497599-3497986;	3494865-3495071;3495141-3495359;3495593-3495676;3495847-3496016;3496084-3496226;3496280-3496457;3496514-3497081;3497136-3497248;3497302-3497545;3497599-3497986;
168495M	scaffold_7	+	3494781-3495071;3495141-3495676;3495847-3496016;3496084-3496226;3496280-3496457;3496514-3497081;3497136-3497248;3497302-3497545;3497599-3497986;	3494865-3495071;3495141-3495359;3495593-3495676;3495847-3496016;3496084-3496226;3496280-3496457;3496514-3497081;3497136-3497248;3497302-3497545;3497599-3497986;
168495M	scaffold_7	+	3494465-3494532;3494595-3495067;3495125-3495676;3495847-3496016;3496084-3496226;3496280-3496457;3496514-3497081;3497136-3497248;3497302-3497545;3497599-3497986;	3494865-3495071;3495141-3495359;3495593-3495676;3495847-3496016;3496084-3496226;3496280-3496457;3496514-3497081;3497136-3497248;3497302-3497545;3497599-3497986;
168495M	scaffold_7	+	3494453-3494532;3494595-3495067;3495125-3495359;3495593-3495676;3495847-3496016;3496084-3496226;3496280-3496457;3496514-3497081;3497136-3497248;3497302-3497545;3497599-3497986;	3494865-3495071;3495141-3495359;3495593-3495676;3495847-3496016;3496084-3496226;3496280-3496457;3496514-3497081;3497136-3497248;3497302-3497545;3497599-3497986;
168495M	scaffold_7	+	3494453-3494532;3494595-3495071;3495141-3495676;3495847-3496016;3496084-3496226;3496280-3496457;3496514-3497081;3497136-3497248;3497302-3497381;3502282-3502292;	3494865-3495071;3495141-3495359;3495593-3495676;3495847-3496016;3496084-3496226;3496280-3496457;3496514-3497081;3497136-3497248;3497302-3497545;3497599-3497986;
101052M	scaffold_24	-	913417-913472;913742-913977;914054-914221;914273-914498;914552-914637;914694-914774;914842-914940;914999-915120;915168-915288;915347-915397;915468-915567;915623-915811;	913738-913977;914054-914221;914273-914498;914552-914637;914694-914774;914842-914940;914999-915120;915168-915288;915347-915397;915466-915567;915623-915727;
101052M	scaffold_24	-	913417-913472;913742-913977;914054-914221;914273-914498;914552-914637;914694-914774;914842-914940;914999-915120;915168-915288;915347-915397;915466-915567;915623-915974;	913738-913977;914054-914221;914273-914498;914552-914637;914694-914774;914842-914940;914999-915120;915168-915288;915347-915397;915466-915567;915623-915727;
65369M	scaffold_9	+	2990872-2991474;2991543-2991685;2991740-2991904;2991965-2992245;	2990872-2991474;2991543-2991685;2991755-2991902;
65369M	scaffold_9	+	2990872-2991474;2991543-2991685;2991755-2991904;2991965-2992245;	2990872-2991474;2991543-2991685;2991755-2991902;
86052M	scaffold_7	-	2946313-2947294;2947415-2947543;2947607-2947674;2947735-2947927;2947987-2948055;2948116-2948688;2948755-2949399;2949459-2949679;2949732-2949856;2949908-2950021;2950077-2950166;2950228-2950389;2950441-2950489;2950553-2950604;2950662-2950758;	2947441-2947543;2947607-2947674;2947735-2947821;2947868-2947927;2947987-2948055;2948116-2948160;
86052M	scaffold_7	-	2946313-2947294;2947415-2947543;2947607-2947674;2947735-2947821;2947868-2947927;2947987-2948055;2948116-2948688;2948755-2949399;2949459-2949679;2949732-2949856;2949908-2950021;2950077-2950166;2950228-2950389;2950441-2950489;2950549-2950604;2950662-2950741;2950797-2950882;2950936-2951153;	2947441-2947543;2947607-2947674;2947735-2947821;2947868-2947927;2947987-2948055;2948116-2948160;
183216M	scaffold_82	-	263982-264110;264167-264306;264367-264595;264648-264698;264765-264990;265045-265115;265173-265292;265355-265549;265603-265667;265723-265813;265876-265937;265995-266045;266102-266203;266267-266448;266505-266782;	263982-264110;264167-264306;264367-264595;264648-264698;264765-264990;265045-265115;265173-265292;265355-265549;265603-265667;265723-265813;265876-265937;265995-266045;266102-266203;266280-266448;266505-266642;
183216M	scaffold_82	-	263982-264110;264167-264306;264367-264595;264648-264699;264765-265115;265171-265292;265355-265549;265603-265667;265723-265813;265876-265937;265995-266045;266102-266203;266280-266448;266505-266782;	263982-264110;264167-264306;264367-264595;264648-264698;264765-264990;265045-265115;265173-265292;265355-265549;265603-265667;265723-265813;265876-265937;265995-266045;266102-266203;266280-266448;266505-266642;
402263M	scaffold_0	+	1820132-1820544;1820606-1820674;1820732-1820783;1820849-1820946;1821011-1821079;1821143-1821223;1821280-1821462;1821501-1821641;1821767-1821853;1821907-1822040;	1820666-1820674;1820732-1820783;1820849-1820946;1821011-1821079;1821143-1821223;1821280-1821462;1821501-1821641;1821767-1821853;1821907-1822020;
402263M	scaffold_0	+	1820008-1820544;1820606-1820674;1820732-1820783;1820838-1820848;	1820666-1820674;1820732-1820783;1820849-1820946;1821011-1821079;1821143-1821223;1821280-1821462;1821501-1821641;1821767-1821853;1821907-1822020;
418612M	scaffold_39	+	91580-91708;91798-92085;92162-92271;92325-92370;92435-92545;92604-92666;92721-92778;92825-92954;93245-93302;93341-93370;	91951-92085;92162-92271;92325-92370;92435-92545;92604-92666;92721-92778;92825-92954;93245-93302;93341-93370;
418612M	scaffold_39	+	91581-91708;91940-92085;92162-92271;92325-92370;92435-92545;92604-92666;92721-92778;92825-92954;93245-93302;93341-93370;	91951-92085;92162-92271;92325-92370;92435-92545;92604-92666;92721-92778;92825-92954;93245-93302;93341-93370;
74610M	scaffold_0	+	1599941-1600267;1600342-1602115;1602172-1602344;1602401-1602589;1602641-1603060;1603121-1603277;	1601983-1602115;1602172-1602344;1602401-1602589;1602641-1602812;1602868-1603060;1603121-1603277;
74610M	scaffold_0	+	1599941-1600267;1600366-1602115;1602172-1602344;1602401-1602589;1602641-1602812;1602868-1603060;1603121-1603277;	1601983-1602115;1602172-1602344;1602401-1602589;1602641-1602812;1602868-1603060;1603121-1603277;
120939M	scaffold_64	-	173535-173690;173773-173910;173974-174069;174157-174289;174353-174478;174538-174614;174677-174816;174871-175279;	173535-173690;173773-173910;173974-174069;174157-174269;174353-174478;174538-174614;174677-174816;174871-174951;
19745M	scaffold_60	+	794246-794991;795050-795151;795218-795313;803734-803815;803870-803958;	803743-803815;803870-803958;
415743M	scaffold_28	-	991655-991868;991923-992052;992109-992126;996616-996697;996748-997091;997148-997304;997361-997573;997677-998376;	996467-996540;996616-996697;996748-997091;997148-997304;997361-997573;997677-998168;
415743M	scaffold_28	-	991655-991868;991923-992052;992109-992126;992202-992283;992334-992677;992734-992785;997200-997304;997361-997573;997677-998376;	996467-996540;996616-996697;996748-997091;997148-997304;997361-997573;997677-998168;
415743M	scaffold_28	-	991655-991868;991923-992052;992109-992126;992202-992283;992334-992677;997148-997304;997361-997573;997677-998376;	996467-996540;996616-996697;996748-997091;997148-997304;997361-997573;997677-998168;
415743M	scaffold_28	-	991655-991868;991923-992052;992109-992126;992202-992283;996748-997091;997148-997304;997361-997573;997677-998376;	996467-996540;996616-996697;996748-997091;997148-997304;997361-997573;997677-998168;
133452M	scaffold_119	-	301597-301819;301871-301930;302000-302120;302175-302251;302310-302398;302458-302564;302618-302867;303024-303558;303611-303793;303859-303909;303964-304083;304143-304245;304306-304458;304510-304598;304661-304981;305039-305312;305364-305416;305467-305579;305628-305711;305766-305881;305931-306050;306096-306210;306270-306435;306490-306558;306603-306737;306787-306896;306958-307118;307171-307261;307310-…	303322-303558;303611-303793;303859-303909;303964-304083;304143-304245;304306-304458;304510-304598;304661-304774;304823-304981;305039-305086;305136-305312;305364-305416;305467-305579;305628-305711;305766-305881;305931-306050;306096-306210;306270-306435;306490-306558;306603-306737;306787-306896;306958-307118;307171-307261;307310-307407;307456-307576;307623-307783;307832-307909;307955-308050;308227-…
133452M	scaffold_119	-	301597-301819;301871-301930;302000-302120;302175-302251;302310-302398;302458-302564;302618-302867;303024-303558;303611-303793;303859-303909;303964-304083;304143-304245;304306-304458;304510-304598;304661-304774;304823-304981;305039-305086;305136-305312;305364-305416;305467-305579;305628-305711;305766-305881;305931-306050;306096-306210;306270-306435;306490-306558;306603-306737;306787-306896;306958-…	303322-303558;303611-303793;303859-303909;303964-304083;304143-304245;304306-304458;304510-304598;304661-304774;304823-304981;305039-305086;305136-305312;305364-305416;305467-305579;305628-305711;305766-305881;305931-306050;306096-306210;306270-306435;306490-306558;306603-306737;306787-306896;306958-307118;307171-307261;307310-307407;307456-307576;307623-307783;307832-307909;307955-308050;308227-…
402918M	scaffold_0	-	5400843-5401270;5401349-5401448;5401517-5401899;5402038-5402089;5402161-5402208;5402578-5402582;5402638-5402695;5402765-5402808;5402860-5402926;5403051-5403097;5403159-5403206;5403278-5405250;	5401636-5401899;5402038-5402089;5402161-5402208;5402578-5402582;5402638-5402695;5402765-5402808;5402860-5402926;5403051-5403097;5403159-5403206;5403278-5403328;
402918M	scaffold_0	-	5400843-5401270;5401349-5401449;5401517-5402100;5402161-5402208;5402352-5402409;5402462-5402582;5402638-5402691;5402761-5402762;	5401636-5401899;5402038-5402089;5402161-5402208;5402578-5402582;5402638-5402695;5402765-5402808;5402860-5402926;5403051-5403097;5403159-5403206;5403278-5403328;
402918M	scaffold_0	-	5400843-5401270;5401349-5402104;5402161-5402208;5402352-5402582;5402638-5402691;5402761-5402761;	5401636-5401899;5402038-5402089;5402161-5402208;5402578-5402582;5402638-5402695;5402765-5402808;5402860-5402926;5403051-5403097;5403159-5403206;5403278-5403328;
402918M	scaffold_0	-	5402264-5402582;5402638-5402695;5402765-5402808;5402860-5402926;5403051-5403097;5403159-5403206;5403278-5405254;	5401636-5401899;5402038-5402089;5402161-5402208;5402578-5402582;5402638-5402695;5402765-5402808;5402860-5402926;5403051-5403097;5403159-5403206;5403278-5403328;
442211M	scaffold_22	-	1616312-1617294;1617357-1617557;1617613-1617921;1617972-1618349;1618404-1618657;1618711-1618858;1674366-1674566;1674635-1674800;1674851-1674961;	1616439-1617002;1617082-1617294;1617357-1617557;1617613-1617893;1618040-1618349;1618404-1618657;1618711-1618858;1618904-1619053;1619123-1619303;1619354-1619451;
442211M	scaffold_22	-	1616312-1616344;1616418-1617294;1617357-1617557;1617613-1617921;1617972-1618349;1618404-1618858;1618904-1619053;1619123-1619303;1619354-1619489;	1616439-1617002;1617082-1617294;1617357-1617557;1617613-1617893;1618040-1618349;1618404-1618657;1618711-1618858;1618904-1619053;1619123-1619303;1619354-1619451;
442211M	scaffold_22	-	1616312-1616344;1616418-1617294;1617357-1617557;1617613-1617893;1618040-1618349;1618404-1618502;1618553-1618614;1618711-1618858;1674366-1674566;1674635-1674800;1674851-1674933;	1616439-1617002;1617082-1617294;1617357-1617557;1617613-1617893;1618040-1618349;1618404-1618657;1618711-1618858;1618904-1619053;1619123-1619303;1619354-1619451;
442211M	scaffold_22	-	1616312-1616344;1616418-1617294;1617357-1617557;1617613-1617921;1617972-1618349;1618404-1618657;1618711-1618858;1674366-1674436;1674499-1674566;1674635-1674800;1674855-1674933;	1616439-1617002;1617082-1617294;1617357-1617557;1617613-1617893;1618040-1618349;1618404-1618657;1618711-1618858;1618904-1619053;1619123-1619303;1619354-1619451;
405169M	scaffold_3	+	2871011-2871130;2871252-2872492;2872549-2872748;2872801-2872875;2872934-2873005;2873057-2873155;2873206-2873389;2873440-2873506;2873556-2873924;2873979-2874551;2874620-2875002;	2874501-2874551;2874620-2874877;
405169M	scaffold_3	+	2870978-2871130;2871252-2872492;2872549-2872748;2872801-2872875;2872934-2873005;2873057-2873155;2873206-2873389;2873440-2873505;2873556-2873808;2873861-2873924;2873979-2874551;2874620-2875002;	2874501-2874551;2874620-2874877;
405169M	scaffold_3	+	2870981-2871130;2871252-2872492;2872549-2872875;2872934-2873007;2873057-2873505;2873556-2873924;2873979-2874551;2874620-2875002;	2874501-2874551;2874620-2874877;
80049M	scaffold_3	+	4220113-4220333;4220402-4221157;4221216-4221545;4221607-4221747;4221804-4221983;4222039-4222194;4222246-4222347;4222411-4222539;4222593-4222697;4222797-4226398;4226535-4226617;4226678-4226996;4227064-4227153;4227268-4229489;4229548-4229608;4229657-4229762;4229808-4230054;4230103-4230145;4230202-4230284;4230338-4230412;4230479-4230564;4230613-4230662;4230713-4230753;4230811-4230969;4231031-4231066…	4229364-4229496;4229558-4229608;4229657-4229762;4229808-4230054;4230103-4230145;4230202-4230284;4230338-4230412;4230479-4230564;4230613-4230662;4230713-4230753;4230811-4230969;4231031-4231066;4231129-4231196;4231253-4231322;
80049M	scaffold_3	+	4220555-4221157;4221216-4221545;4221607-4221747;4221804-4221983;4222039-4222194;4222246-4222347;4222411-4222539;4222593-4222697;4222797-4226398;4226535-4226617;4226678-4226996;4227064-4229295;4229353-4229496;4229558-4229608;4229657-4229762;4229808-4229871;4229938-4230054;4230103-4230145;4230202-4230284;4230338-4230412;4230479-4230564;4230613-4230662;4230713-4230753;4230811-4230969;4231031-4231066…	4229364-4229496;4229558-4229608;4229657-4229762;4229808-4230054;4230103-4230145;4230202-4230284;4230338-4230412;4230479-4230564;4230613-4230662;4230713-4230753;4230811-4230969;4231031-4231066;4231129-4231196;4231253-4231322;
438140M	scaffold_2	-	792424-792455;792543-792730;792799-793037;793097-793165;793230-793310;793363-793437;793490-793676;793736-793791;793841-793888;793950-794159;794308-794472;794519-794749;794798-795097;795151-795914;795968-796084;	792424-792455;792543-792730;792799-793037;793097-793165;793230-793310;793363-793437;793490-793676;793736-793791;793841-793888;793950-794159;794308-794472;794519-794749;794798-795097;795151-795888;
438140M	scaffold_2	-	792424-792455;792543-793037;793097-793310;793387-793437;793490-793676;793736-793791;793841-793888;793950-795097;795151-796020;	792424-792455;792543-792730;792799-793037;793097-793165;793230-793310;793363-793437;793490-793676;793736-793791;793841-793888;793950-794159;794308-794472;794519-794749;794798-795097;795151-795888;
421721M	scaffold_53	-	712504-712714;712779-712967;713219-713325;713380-713476;713634-713994;	711888-712191;712779-712967;713380-713476;713634-713994;
421721M	scaffold_53	-	712504-712714;712779-712967;713219-713327;713380-713476;713634-713994;	711888-712191;712779-712967;713380-713476;713634-713994;
421721M	scaffold_53	-	712504-712967;713196-713325;713380-713476;713634-713994;	711888-712191;712779-712967;713380-713476;713634-713994;
421721M	scaffold_53	-	712504-712693;712779-712967;713219-713325;713380-713476;713634-713994;	711888-712191;712779-712967;713380-713476;713634-713994;
421721M	scaffold_53	-	712504-712703;712779-712967;713219-713325;713380-713476;713634-713994;	711888-712191;712779-712967;713380-713476;713634-713994;
421721M	scaffold_53	-	712504-712684;712779-712967;713219-713325;713380-713476;713634-713994;	711888-712191;712779-712967;713380-713476;713634-713994;
421721M	scaffold_53	-	712504-712673;712779-712967;713219-713325;713380-713476;713634-713994;	711888-712191;712779-712967;713380-713476;713634-713994;
441093M	scaffold_14	+	689898-690068;690134-690261;690391-690452;690509-690582;690633-690775;690840-691219;691281-691505;691548-691604;692092-692145;692176-692205;692252-692347;	688304-689201;689455-689520;690134-690261;690391-690452;690509-690582;690633-690775;690840-690991;691295-691505;691548-691604;692092-692145;692176-692205;692252-692347;
441093M	scaffold_14	+	688304-689201;689455-689520;690134-690261;690391-690452;690509-690582;690633-690775;690840-691219;691281-691505;691548-691604;692092-692145;692176-692205;692252-692347;	688304-689201;689455-689520;690134-690261;690391-690452;690509-690582;690633-690775;690840-690991;691295-691505;691548-691604;692092-692145;692176-692205;692252-692347;
101090M	scaffold_24	+	23160-23335;23397-23583;23635-23854;23901-24136;24194-25112;	23160-23335;23397-23583;23648-23854;23901-24136;24194-24344;23160-23335;23397-23583;23648-23854;23901-24136;24194-25112;
99404M	scaffold_21	+	1301299-1301402;1301494-1301648;1301736-1301883;1301975-1302131;1302193-1302354;	1301834-1301883;1301975-1302167;
99404M	scaffold_21	+	1301257-1301402;1301494-1301648;1301724-1301883;1301975-1302131;1302193-1302354;	1301834-1301883;1301975-1302167;
405017M	scaffold_3	+	2021851-2021928;2022001-2022093;2022372-2022372;	2021887-2021928;2022007-2022102;2022177-2022260;2022322-2022336;2022372-2022469;2022556-2022917;2022996-2023245;2023303-2023513;2023568-2023654;
405017M	scaffold_3	+	2021850-2021928;2022001-2022102;2022177-2022260;2022372-2022469;2022556-2022917;2022996-2023245;2023303-2023513;2023568-2024377;	2021887-2021928;2022007-2022102;2022177-2022260;2022322-2022336;2022372-2022469;2022556-2022917;2022996-2023245;2023303-2023513;2023568-2023654;
405017M	scaffold_3	+	2021851-2021928;2022001-2022102;2022177-2022271;2022372-2022469;2022556-2022917;2022996-2023245;2023303-2023513;2023568-2024377;	2021887-2021928;2022007-2022102;2022177-2022260;2022322-2022336;2022372-2022469;2022556-2022917;2022996-2023245;2023303-2023513;2023568-2023654;
405017M	scaffold_3	+	2021850-2021928;2022001-2022102;2022177-2022260;2022372-2022469;2022556-2022917;2022980-2023245;2023303-2023513;2023568-2024377;	2021887-2021928;2022007-2022102;2022177-2022260;2022322-2022336;2022372-2022469;2022556-2022917;2022996-2023245;2023303-2023513;2023568-2023654;
422095M	scaffold_55	+	18908-18913;18960-19210;19301-19385;19448-19502;19579-19646;19698-19748;19798-19905;19948-20130;20189-20260;20304-20468;20519-20647;20700-20828;20878-20943;20995-21069;21117-21211;21267-21374;21434-21551;21600-21776;21834-21991;22055-22213;22263-22419;22470-22562;22618-23104;	18908-18913;18960-19210;19301-19385;19434-19646;19698-19748;19798-19905;19948-20130;20189-20260;20304-20468;20519-20647;20700-20828;20878-20943;20995-21069;21117-21211;21267-21374;21434-21551;21600-21776;21834-21991;22055-22213;22263-22419;22470-22562;22618-22707;
422095M	scaffold_55	+	18908-18913;18960-19210;19301-19385;19448-19646;19698-19748;19798-19905;19948-20130;20189-20260;20304-20468;20519-20647;20700-20943;20995-21069;21117-21211;21267-21374;21434-21776;21834-21991;22055-22213;22267-22419;22470-22562;22618-23104;	18908-18913;18960-19210;19301-19385;19434-19646;19698-19748;19798-19905;19948-20130;20189-20260;20304-20468;20519-20647;20700-20828;20878-20943;20995-21069;21117-21211;21267-21374;21434-21551;21600-21776;21834-21991;22055-22213;22263-22419;22470-22562;22618-22707;
422095M	scaffold_55	+	18908-18913;18960-19210;19301-19385;19434-19646;19698-19748;19798-19905;19948-20130;20189-20260;20304-20468;20519-20647;20700-20828;20878-20943;20995-21069;21117-21211;21270-21374;21434-21776;21834-21991;22055-22213;22267-22562;22618-23104;	18908-18913;18960-19210;19301-19385;19434-19646;19698-19748;19798-19905;19948-20130;20189-20260;20304-20468;20519-20647;20700-20828;20878-20943;20995-21069;21117-21211;21267-21374;21434-21551;21600-21776;21834-21991;22055-22213;22263-22419;22470-22562;22618-22707;
422095M	scaffold_55	+	18908-18913;18960-19210;19301-19385;19448-19646;19698-19748;19798-19905;19948-20130;20189-20260;20304-20468;20519-20647;20710-20943;20995-21069;21117-21211;21267-21374;21434-21551;21600-21776;21834-21991;22055-22213;22263-22419;22470-22562;22618-23104;	18908-18913;18960-19210;19301-19385;19434-19646;19698-19748;19798-19905;19948-20130;20189-20260;20304-20468;20519-20647;20700-20828;20878-20943;20995-21069;21117-21211;21267-21374;21434-21551;21600-21776;21834-21991;22055-22213;22263-22419;22470-22562;22618-22707;
422095M	scaffold_55	+	18908-18913;18960-19210;19301-19385;19434-19646;19698-19748;19798-19905;19948-20130;20189-20260;20304-20468;20519-20647;20710-20943;20995-21069;21117-21211;21267-21374;21434-21776;21834-21991;22055-22213;22267-22419;22470-22562;22618-23104;	18908-18913;18960-19210;19301-19385;19434-19646;19698-19748;19798-19905;19948-20130;20189-20260;20304-20468;20519-20647;20700-20828;20878-20943;20995-21069;21117-21211;21267-21374;21434-21551;21600-21776;21834-21991;22055-22213;22263-22419;22470-22562;22618-22707;
422095M	scaffold_55	+	18908-18913;18960-19210;19301-19385;19434-19502;19579-19646;19698-19748;19798-19905;19948-20130;20189-20260;20304-20468;20519-20647;20710-20943;20995-21069;21117-21211;21267-21374;21434-21551;21600-21776;21834-21991;22055-22213;22263-22419;22470-22562;22618-23104;	18908-18913;18960-19210;19301-19385;19434-19646;19698-19748;19798-19905;19948-20130;20189-20260;20304-20468;20519-20647;20700-20828;20878-20943;20995-21069;21117-21211;21267-21374;21434-21551;21600-21776;21834-21991;22055-22213;22263-22419;22470-22562;22618-22707;
98011M	scaffold_20	-	196488-196724;196773-196967;197020-197123;197173-197818;197876-198235;198300-198461;198520-198738;198799-199191;199273-199356;199417-199452;199527-199784;	196488-196724;196773-196967;197020-197123;197173-197818;197876-198235;198300-198461;198520-198738;198796-199191;199273-199356;
98011M	scaffold_20	-	196488-196724;196773-196967;197020-197123;197173-197818;197876-198235;198300-198461;198520-198738;198799-199191;199273-199356;199417-199453;199527-199801;	196488-196724;196773-196967;197020-197123;197173-197818;197876-198235;198300-198461;198520-198738;198796-199191;199273-199356;
98011M	scaffold_20	-	196488-196724;196773-196967;197020-197123;197173-197818;197876-198235;198300-198461;198520-198738;198796-199191;199273-199356;199417-199452;199527-199801;	196488-196724;196773-196967;197020-197123;197173-197818;197876-198235;198300-198461;198520-198738;198796-199191;199273-199356;
136241M	scaffold_144	+	234622-235350;235561-236295;236575-236937;	234622-235350;235561-236364;
404542M	scaffold_2	+	3020671-3020725;3021120-3021450;	3020495-3020594;3020679-3020725;3021259-3021450;
77169M	scaffold_1	+	4089198-4089409;4090471-4090896;4090964-4091063;4091136-4091262;4091353-4091557;	4090989-4091063;4091136-4091262;4091353-4091477;
77169M	scaffold_1	+	4089198-4089409;4090471-4090896;4090964-4091063;4091136-4091258;4091340-4091557;	4090989-4091063;4091136-4091262;4091353-4091477;
166865M	scaffold_4	-	2777125-2777225;2777280-2777467;2777531-2777691;2777752-2777804;2777860-2777911;2777980-2778093;2778146-2778181;2778232-2778309;2778646-2778819;2778871-2778903;2778957-2779021;2779091-2779228;2779275-2779343;2779401-2779466;2779522-2779692;2779744-2779942;2780014-2780058;2780116-2780240;2780301-2780555;2780622-2782059;2782111-2782621;2782679-2782757;2782815-2782994;2783041-2783302;2783349-2783503…	2782341-2782621;2782679-2782757;2782815-2782994;2783041-2783302;2783349-2783503;2783552-2783752;2783802-2783894;2783949-2784035;2784085-2784190;2784243-2784337;2784385-2784468;2784522-2784652;2784706-2784811;2784878-2785063;2785174-2785258;
166865M	scaffold_4	-	2777125-2777225;2777280-2777467;2777531-2777691;2777752-2777804;2777860-2777911;2777980-2778093;2778146-2778181;2778232-2778320;2778424-2778819;2778871-2778903;2778957-2779021;2779091-2779228;2779275-2779343;2779401-2779466;2779522-2779692;2779744-2779812;2779861-2779942;2780014-2780058;2780116-2780240;2780301-2780555;2780622-2782059;2782111-2782400;2782473-2782621;2782679-2782757;2782815-2782994…	2782341-2782621;2782679-2782757;2782815-2782994;2783041-2783302;2783349-2783503;2783552-2783752;2783802-2783894;2783949-2784035;2784085-2784190;2784243-2784337;2784385-2784468;2784522-2784652;2784706-2784811;2784878-2785063;2785174-2785258;
166865M	scaffold_4	-	2777125-2777225;2777280-2777467;2777531-2777691;2777752-2777804;2777860-2777911;2777980-2778093;2778146-2778181;2778232-2778320;2778424-2778819;2778871-2778903;2778957-2779021;2779091-2779228;2779275-2779343;2779401-2779466;2779522-2779692;2779744-2779812;2779861-2779942;2780014-2780058;2780116-2780240;2780301-2780555;2780622-2782059;2782111-2782621;2782679-2782757;2782815-2782994;2783041-2783302…	2782341-2782621;2782679-2782757;2782815-2782994;2783041-2783302;2783349-2783503;2783552-2783752;2783802-2783894;2783949-2784035;2784085-2784190;2784243-2784337;2784385-2784468;2784522-2784652;2784706-2784811;2784878-2785063;2785174-2785258;
166865M	scaffold_4	-	2777125-2777225;2777280-2777467;2777531-2777691;2777752-2777911;2777980-2778093;2778146-2778181;2778232-2778320;2778424-2778819;2778871-2778903;2778957-2779021;2779091-2779343;2779401-2779466;2779522-2779692;2779861-2779942;2780014-2780058;2780116-2780555;2780622-2782621;2782679-2782757;2782815-2782979;2783041-2783894;2783949-2784190;2784243-2784337;2784385-2784468;2784522-2784652;2784706-2784811…	2782341-2782621;2782679-2782757;2782815-2782994;2783041-2783302;2783349-2783503;2783552-2783752;2783802-2783894;2783949-2784035;2784085-2784190;2784243-2784337;2784385-2784468;2784522-2784652;2784706-2784811;2784878-2785063;2785174-2785258;
404582M	scaffold_2	-	3290167-3290221;3290274-3290341;3290396-3290459;3290505-3290547;3290601-3290644;3290693-3290757;3290841-3290875;3290932-3291006;3295841-3295911;3308079-3308122;	3305661-3305836;3306521-3306674;3306932-3307027;3307173-3307227;3307280-3307347;3307455-3307497;3307643-3307707;3307792-3307859;3307963-3308014;3308079-3308102;
71865M	scaffold_130	-	326344-327282;327753-328465;329492-330265;	328118-328465;329492-329668;
[truncated: 4,242 more rows]
