# Supplementary material for: Global transcriptome analysis reveals extensive gene remodeling, alternative splicing and differential transcription profiles in non-seed vascular plant Selaginella moellendorffii
Source: BMC Genomics. 2017 Jan 25;18(Suppl 1):1042. doi: 10.1186/s12864-016-3266-1 (PMC5310277; doi:10.1186/s12864-016-3266-1)
Supplement: Additional file 5: — Natural antisense transcripts. (XLSX 160 kb) [file 12864_2016_3266_MOESM5_ESM.xlsx]

## Sheet: AddFile4
Gene ID	Genome location		Related genes	Length	CPC score	FPKM(Root)	FPKM(Stem)	FPKM(Leaf)
Smoe_00000035	scaffold_0:303493-306785	x	437216|437216.v1.91	1017	-0.728	2.71643	3.35171	7.34577
Smoe_00000048	scaffold_0:413481-415467	x	73381|73381.v1.91	637	2.11902	0.890055	0.484975	0.552614
Smoe_00000060	scaffold_0:463499-526127	x	402057|402057.v1.91	680	-1.20462	4.67213	3.99287	4.434
Smoe_00000061	scaffold_0:463499-526127	x	74017|74017.v1.91	832	-1.1213	5.97979	6.27355	6.15646
Smoe_00000072	scaffold_0:554943-557524	x	402070|402070.v1.91	1295	1.83298	0.678444	2.15957	1.48581
Smoe_00000111	scaffold_0:752727-824462	x	437244|437244.v1.91	3239	4.27946	0.689934	1.56386	1.21202
Smoe_00000134	scaffold_0:942845-946252	x	73897|73897.v1.91	1834	-0.557985	0.51738	0.43194	1.23948
Smoe_00000150	scaffold_0:1106050-1106671	x	73772|73772.v1.91	590	-1.20667	12.7931	7.45112	6.56935
Smoe_00000151	scaffold_0:1115367-1118733	x	139314|139314.v1.91	842	2.7608	1.07065	613.175	153.963
Smoe_00000185	scaffold_0:1378354-1382399	x	437285|437285.v1.91	965	2.99567	9.14424	16.6713	14.3766
Smoe_00000191	scaffold_0:1399346-1479147	x	402199|402199.v1.91	244	-1.10569	147.748	10.3352	45.183
Smoe_00000236	scaffold_0:1835995-1838253	x	437314|437314.v1.91	1058	-1.03839	8.45632	59.1517	61.0759
Smoe_00000342	scaffold_0:2642826-2645307	x	74506|74506.v1.91	2340	-0.166063	1.21076	1.96512	0.611121
Smoe_00000381	scaffold_0:2849600-2851832	x	229879|229879.v1.91	1767	1.55155	0.697929	0.0843971	1.91114
Smoe_00000414	scaffold_0:3037573-3039099	x	73963|73963.v1.91	1311	-0.704234	0.579617	0.473143	1.14205
Smoe_00000453	scaffold_0:3239786-3241137	x	20611|20611.v1.91	460	-1.44903	4.5766	3.30152	1.40145
Smoe_00000467	scaffold_0:3284583-3286263	x	75269|75269.v1.91	1306	-1.03583	1.74662	1.86134	1.6708
Smoe_00000483	scaffold_0:3379913-3380756	x	437438|437438.v1.91	719	-1.36002	1.31785	5.93026	10.4659
Smoe_00000520	scaffold_0:3463704-3465532	x	75536|75536.v1.91	564	-0.782684	3.31874	0.230416	0.365283
Smoe_00000562	scaffold_0:3704576-3708189	x	164029|164029.v1.91	2547	3.82359	8.45441	5.26752	2.37314
Smoe_00000584	scaffold_0:3858340-3862704	x	70574|70574.v1.91	1927	1.07153	8.49983	6.78495	5.14106
Smoe_00000585	scaffold_0:3858340-3862704	x	70574|70574.v1.91	1772	1.59232	8.49983	6.78495	5.14106
Smoe_00000586	scaffold_0:3858340-3862704	x	70574|70574.v1.91	1650	1.77062	8.49983	6.78495	5.14106
Smoe_00000619	scaffold_0:4154753-4160439	x	75621|75621.v1.91	701	-1.03098	0.48712	0.511112	3.12426
Smoe_00000727	scaffold_0:4725991-4727463	x	402777|402777.v1.91	459	-1.10517	0.551196	1.89321	1.80829
Smoe_00000747	scaffold_0:4778448-4781150	x	437567|437567.v1.91	1144	-0.656412	9.47724	3.5132	4.33974
Smoe_00000766	scaffold_0:4855592-4860812	x	139940|139940.v1.91	2698	-0.842343	8.18136	1.18014	3.05298
Smoe_00000767	scaffold_0:4855592-4860812	x	139940|139940.v1.91	2756	-0.847108	8.18136	1.18014	3.05298
Smoe_00000786	scaffold_0:4986437-4989147	x	402836|402836.v1.91	1774	0.882332	1.04228	1.54051	0.757576
Smoe_00000799	scaffold_0:5055563-5056717	x	65922|65922.v1.91	383	-0.943837	15.757	18.702	12.0069
Smoe_00000800	scaffold_0:5055563-5056717	x	65922|65922.v1.91	379	-1.09862	15.757	18.702	12.0069
Smoe_00000920	scaffold_0:5770944-5773369	x	402977|402977.v1.91	773	-0.640593	0.854688	3.07183	2.27193
Smoe_00000934	scaffold_0:5829458-5831145	x	75166|75166.v1.91	1269	-0.636024	2.87156	0.0409428	0.283626
Smoe_00001019	scaffold_0:6548098-6549243	x	403078|403078.v1.91	1001	-0.864998	0.553956	0.705025	0.786499
Smoe_00001022	scaffold_0:6563392-6566206	x	403082|403082.v1.91	2448	0.979428	0.399098	0.965421	0.544878
Smoe_00001038	scaffold_0:6637668-6639939	x	61795|61795.v1.91	878	-0.980238	0.942438	0.127454	0.68369
Smoe_00001137	scaffold_0:268138-270179	x	437212|437212.v1.91	636	-0.956355	3.01061	1.94411	2.70759
Smoe_00001248	scaffold_0:923111-927651	x	139283|139283.v1.91	565	-1.20635	8.73835	18.2711	27.398
Smoe_00001251	scaffold_0:936862-938340	x	75504|75504.v1.91	1478	0.291701	1.04819	0.515606	1.03844
Smoe_00001355	scaffold_0:1506585-1510867	x	75877|75877.v1.91	1653	0.760099	0.581226	0.727272	0.953239
Smoe_00001385	scaffold_0:1653938-1655849	x	437311|437311.v1.91	700	-1.14454	3.70932	3.32856	1.6191
Smoe_00001386	scaffold_0:1656346-1658042	x	1054|1054.v1.91	1276	-0.940228	1.61063	0.813647	0.691728
Smoe_00001394	scaffold_0:1671046-1673216	x	402256|402256.v1.91	420	-0.868924	0.214173	1.09664	0.233362
Smoe_00001396	scaffold_0:1678328-1680732	x	402258|402258.v1.91	2182	-0.227452	17.9829	4.62621	3.24856
Smoe_00001397	scaffold_0:1678328-1680732	x	402258|402258.v1.91	2106	-0.305551	17.9829	4.62621	3.24856
Smoe_00001414	scaffold_0:1871546-1873571	x	75487|75487.v1.91	690	-0.529265	0	1.3921	0.330163
Smoe_00001478	scaffold_0:2258906-2410032	x	75412|75412.v1.91	704	-0.0808111	1.25918	0.931721	1.9281
Smoe_00001541	scaffold_0:2636622-2638950	x	73552|73552.v1.91	1045	-1.1119	5.02213	0.102978	0.162286
Smoe_00001575	scaffold_0:2883632-2886536	x	437397|437397.v1.91	1694	-0.118407	4.02446	8.60953	3.76538
Smoe_00001581	scaffold_0:2954647-2956297	x	34928|34928.v1.91	666	-1.01811	0.731723	0.638835	1.27032
Smoe_00001592	scaffold_0:3010165-3012045	x	74313|74313.v1.91	1662	-0.243222	2.20878	6.20458	39.7172
Smoe_00001623	scaffold_0:3117458-3186804	x	33144|33144.v1.91	659	-0.692316	2.12159	0.092583	0.234338
Smoe_00001667	scaffold_0:3383422-3386449	x	270198|270198.v1.91	1187	-0.465705	2.05453	2.78847	1.95179
Smoe_00001712	scaffold_0:3551789-3554371	x	402556|402556.v1.91	231	-1.52906	0.88275	4.15315	5.08579
Smoe_00001713	scaffold_0:3551789-3554371	x	402556|402556.v1.91	600	-1.42901	0.242409	1.58167	0.668037
Smoe_00001732	scaffold_0:3645227-3647130	x	74871|74871.v1.91	861	-1.11949	0	0.783678	0.0824405
Smoe_00001823	scaffold_0:4091014-4092391	x	73476|73476.v1.91	853	-0.869883	0.0752135	1.12332	1.00104
Smoe_00001899	scaffold_0:4491670-4492239	x	38104|38104.v1.91	500	-1.15687	0.159792	0.275784	3.24241
Smoe_00001904	scaffold_0:4529157-4531367	x	75338|75338.v1.91	814	-1.34914	8.94728	0	0.0442737
Smoe_00001926	scaffold_0:4589380-4591855	x	139875|139875.v1.91	1672	2.32671	0.573793	5.20575	2.76685
Smoe_00001930	scaffold_0:4626456-4659988	x	270208|270208.v1.91	791	0.606745	4.14624	4.00026	5.23702
Smoe_00001931	scaffold_0:4626456-4659988	x	70138|70138.v1.91	519	-0.992668	0.150686	1.04224	0.413678
Smoe_00001976	scaffold_0:4800351-4802027	x	75845|75845.v1.91	1162	-0.922516	1.69602	0.181532	0.257329
Smoe_00001997	scaffold_0:4890574-4891994	x	402819|402819.v1.91	1420	-1.24052	0.406468	0.0719511	0.0905825
Smoe_00002012	scaffold_0:4980772-4983343	x	402834|402834.v1.91	1433	-1.20632	0.201115	1.10371	0.493037
Smoe_00002019	scaffold_0:5004736-5006523	x	164271|164271.v1.91	1160	-0.920548	20.703	11.4597	4.72733
Smoe_00002051	scaffold_0:5126467-5130235	x	402871|402871.v1.91	1375	-1.06283	0.168742	0.0746501	0.446462
Smoe_00002101	scaffold_0:5465398-5467277	x	437629|437629.v1.91	1510	-0.912823	33.8676	0.536793	2.95593
Smoe_00002113	scaffold_0:5550986-5553075	x	402946|402946.v1.91	811	-0.661688	1.84621	0.633992	2.09074
Smoe_00002145	scaffold_0:5803793-5804330	x	27860|27860.v1.91	397	-1.1665	4.03366	0.40311	1.41821
Smoe_00002170	scaffold_0:6076335-6079814	x	73567|73567.v1.91	813	-0.393834	0.240042	1.89601	0.798182
Smoe_00002195	scaffold_0:6290526-6291590	x	68983|68983.v1.91	1064	-1.07726	0.228531	1.41086	1.17512
Smoe_00002211	scaffold_0:6422707-6423707	x	403061|403061.v1.91	616	-0.747525	0.350079	0.914557	0.579198
Smoe_00002236	scaffold_0:6566494-6568994	x	70595|70595.v1.91	2500	-0.779991	2.18905	1.36758	2.0096
Smoe_00002308	scaffold_1:27319-30346	x	403164|403164.v1.91	1931	0.757617	0.0574842	0.561097	0.224544
Smoe_00002343	scaffold_1:507732-512624	x	403207|403207.v1.91	2525	0.144602	2.8089	6.75603	4.73436
Smoe_00002344	scaffold_1:507732-512624	x	403207|403207.v1.91	2677	0.118481	2.8089	6.75603	4.73436
Smoe_00002345	scaffold_1:507732-512624	x	77365|77365.v1.91	2260	0.157614	2.8089	6.75603	4.73436
Smoe_00002346	scaffold_1:512853-513771	x	76410|76410.v1.91	712	-0.905336	0	1.08471	0.42203
Smoe_00002404	scaffold_1:1192976-1202568	x	164675|164675.v1.91	1132	5.26901	13.6664	42.4599	22.4407
Smoe_00002405	scaffold_1:1192976-1202568	x	164675|164675.v1.91	442	2.43629	13.6664	42.4599	22.4407
Smoe_00002419	scaffold_1:1316497-1318475	x	164684|164684.v1.91	695	-0.71709	40.415	7.7552	12.7515
Smoe_00002492	scaffold_1:2080521-2081866	x	403374|403374.v1.91	740	-1.08184	0.271687	1.03092	0.751778
Smoe_00002510	scaffold_1:2241481-2244455	x	403390|403390.v1.91	643	-0.94469	0.768568	0.191501	2.36367
Smoe_00002533	scaffold_1:2310000-2312159	x	77299|77299.v1.91	1014	-1.02328	0.727009	0	0.0336644
Smoe_00002552	scaffold_1:2424244-2426130	x	403419|403419.v1.91	788	-0.939029	1.75012	0.877059	2.40059
Smoe_00002578	scaffold_1:2602433-2607093	x	77219|77219.v1.91	1994	2.71757	0.610289	3.2992	1.90428
Smoe_00002610	scaffold_1:2738743-2836978	x	403491|403491.v1.91	308	0.344172	2.41485	6.96515	4.09194
Smoe_00002611	scaffold_1:2738743-2836978	x	403491|403491.v1.91	477	0.700989	6.20635	5.19336	7.07971
Smoe_00002634	scaffold_1:2887999-3006886	x	403508|403508.v1.91	1223	-0.162208	0.870669	1.45318	1.5614
Smoe_00002635	scaffold_1:2887999-3006886	x	403508|403508.v1.91	959	-1.0129	0.648961	1.31421	0.576609
Smoe_00002646	scaffold_1:3081140-3083054	x	77429|77429.v1.91	721	-0.617162	17.1618	4.84171	4.61705
Smoe_00002655	scaffold_1:3117557-3119723	x	437889|437889.v1.91	2009	0.809669	1.45814	2.1245	2.18041
Smoe_00002676	scaffold_1:3273755-3274847	x	403566|403566.v1.91	592	-1.00122	0.370779	1.50457	0.476693
Smoe_00002677	scaffold_1:3276362-3283537	x	403567|403567.v1.91	276	-1.01547	0.527785	15.3792	8.6852
Smoe_00002692	scaffold_1:3407053-3407533	x	403588|403588.v1.91	423	-0.867528	0.422966	1.80575	0.806757
Smoe_00002734	scaffold_1:3780815-3784861	x	403648|403648.v1.91	2502	1.65111	0.281515	1.63584	1.05232
Smoe_00002761	scaffold_1:4099011-4100552	x	64042|64042.v1.91	1240	-0.814772	3.3789	0.967335	1.69531
Smoe_00002813	scaffold_1:4427532-4428742	x	403736|403736.v1.91	601	-1.036	3.99009	1.99875	6.79781
Smoe_00002818	scaffold_1:4434058-4435164	x	403740|403740.v1.91	464	-1.16015	0.541315	0.155044	0.493498
Smoe_00002856	scaffold_1:4667790-4669164	x	37715|37715.v1.91	1374	-0.602684	1.35107	1.12069	1.48161
Smoe_00003043	scaffold_1:5875612-5878204	x	76115|76115.v1.91	1999	2.25749	1.10656	0.466516	0.818289
Smoe_00003074	scaffold_1:6125857-6128299	x	165272|165272.v1.91	1708	-0.870352	0.296586	1.25626	0.532985
Smoe_00003101	scaffold_1:442613-443823	x	164596|164596.v1.91	530	-1.39628	0	3.15611	0
Smoe_00003252	scaffold_1:1746785-1748850	x	77699|77699.v1.91	1746	-0.692858	0.0964593	1.02631	0.537989
Smoe_00003289	scaffold_1:2073284-2075055	x	77006|77006.v1.91	1630	-0.971615	0.31261	0.277037	0.484177
Smoe_00003304	scaffold_1:2235445-2236371	x	76299|76299.v1.91	889	-0.894707	3.35394	3.01172	4.23651
Smoe_00003334	scaffold_1:2422389-2424060	x	7969|7969.v1.91	1323	-1.22096	0.397037	1.09246	1.67053
Smoe_00003388	scaffold_1:2670468-2676073	x	76604|76604.v1.91	2310	-0.783927	10.2243	4.11133	5.24789
Smoe_00003489	scaffold_1:3297871-3299783	x	77396|77396.v1.91	553	-1.26329	0.683641	1.65986	1.50414
Smoe_00003581	scaffold_1:3746344-3749158	x	164924|164924.v1.91	674	-0.360859	2.3648	0.808181	1.93146
Smoe_00003633	scaffold_1:4155208-4158547	x	140650|140650.v1.91	1464	3.53657	2.23708	2.77978	3.71789
Smoe_00003649	scaffold_1:4390123-4392831	x	227279|227279.v1.91	2191	2.28412	1.32576	1.57723	0.921737
Smoe_00003677	scaffold_1:4678861-4683409	x	230050|230050.v1.91	1794	-1.04581	0.405487	0.470273	0.748192
Smoe_00003754	scaffold_1:5112596-5115063	x	76966|76966.v1.91	1115	-1.23566	0.593949	0	0
Smoe_00003763	scaffold_1:5203314-5203990	x	77521|77521.v1.91	564	-1.09863	4.11524	4.14749	1.89947
Smoe_00003793	scaffold_1:5274705-5277448	x	77448|77448.v1.91	1603	-1.07985	0.353964	1.03501	0.710439
Smoe_00003794	scaffold_1:5274705-5277448	x	77448|77448.v1.91	818	1.10419	0.317522	3.69284	1.97983
Smoe_00003842	scaffold_1:5510564-5511276	x	71305|71305.v1.91	521	-1.06855	0.149788	0.38859	0.986998
Smoe_00003896	scaffold_1:5871307-5872053	x	77713|77713.v1.91	746	-0.700428	0	4.47266	1.04134
Smoe_00003907	scaffold_1:5887518-5892176	x	230075|230075.v1.91	2397	-0.987463	3.4479	0.382953	1.53287
Smoe_00003923	scaffold_1:6019553-6020894	x	403987|403987.v1.91	348	-1.38934	0.307364	14.4244	3.97949
Smoe_00003929	scaffold_1:6049547-6050969	x	76289|76289.v1.91	188	-1.16642	2801.03	156.492	1963.18
Smoe_00003965	scaffold_10:103103-109267	x	89832|89832.v1.91	2012	10.0403	74.0935	25.8823	41.1974
Smoe_00004013	scaffold_10:505290-506669	x	89857|89857.v1.91	890	-0.909792	19.4537	11.2781	10.3194
Smoe_00004017	scaffold_10:546101-548384	x	270691|270691.v1.91	1145	-1.22489	64.8069	6.55737	17.952
Smoe_00004059	scaffold_10:854996-859826	x	231119|231119.v1.91	1789	-0.88061	0.43804	0.277488	0.191992
Smoe_00004065	scaffold_10:876901-881845	x	409261|409261.v1.91	1782	-0.904083	1.74654	1.27615	2.02913
Smoe_00004066	scaffold_10:876901-881845	x	409261|409261.v1.91	2065	-0.92315	1.74654	1.27615	2.02913
Smoe_00004067	scaffold_10:876901-881845	x	409261|409261.v1.91	2069	-1.04222	1.74654	1.27615	2.02913
Smoe_00004068	scaffold_10:876901-881845	x	409261|409261.v1.91	1478	-0.965216	1.74654	1.27615	2.02913
Smoe_00004069	scaffold_10:876901-881845	x	409261|409261.v1.91	1780	-1.00984	1.74654	1.27615	2.02913
Smoe_00004094	scaffold_10:1112726-1114271	x	409288|409288.v1.91	1460	-0.756429	0.196852	2.82329	1.79894
Smoe_00004132	scaffold_10:1457708-1461269	x	89324|89324.v1.91	1193	3.51234	2.14191	0.836009	1.33045
Smoe_00004151	scaffold_10:1530404-1532355	x	89246|89246.v1.91	1595	1.84967	0.284779	0.37849	0.238151
Smoe_00004157	scaffold_10:1566064-1566966	x	440349|440349.v1.91	495	-1.00575	1.78611	2.66085	0.534117
Smoe_00004161	scaffold_10:1591096-1593304	x	90062|90062.v1.91	1566	-0.0418826	0.0363456	0.354184	0.0405224
Smoe_00004204	scaffold_10:1809001-1809967	x	440368|440368.v1.91	659	-0.937536	1.37904	0.092583	1.23028
Smoe_00004348	scaffold_10:2656485-2657997	x	231183|231183.v1.91	907	-0.740583	1.46114	0.122401	0.154456
Smoe_00004369	scaffold_10:2741377-2745749	x	89230|89230.v1.91	1706	0.373152	2.44181	1.22865	2.76043
Smoe_00004440	scaffold_10:281609-284433	x	409146|409146.v1.91	2315	2.62671	1.13075	4.29007	1.81536
Smoe_00004475	scaffold_10:412624-414604	x	409173|409173.v1.91	488	-1.05968	0.166132	1.00222	0.72829
Smoe_00004487	scaffold_10:449626-452073	x	89861|89861.v1.91	927	-0.924546	4.19738	2.38288	4.43453
Smoe_00004510	scaffold_10:488932-491782	x	89588|89588.v1.91	1387	-0.99807	3.29935	0.184777	0.139587
Smoe_00004607	scaffold_10:1119942-1120294	x	89724|89724.v1.91	261	-1.12827	21.4684	11.3084	14.5928
Smoe_00004655	scaffold_10:1596697-1601752	x	90013|90013.v1.91	1791	-0.22689	0.406245	0.49886	0.418373
Smoe_00004678	scaffold_10:1765666-1767102	x	89823|89823.v1.91	541	-0.907613	0	0.979596	0.699321
Smoe_00004783	scaffold_10:2404238-2408644	x	89725|89725.v1.91	2165	-1.13909	2.36627	1.64005	2.97908
Smoe_00004784	scaffold_10:2404238-2408644	x	89725|89725.v1.91	1892	-1.15414	2.36627	1.64005	2.97908
Smoe_00004790	scaffold_10:2516539-2518534	x	409508|409508.v1.91	1029	-0.50624	1.13061	0.0524538	0.429891
Smoe_00004833	scaffold_10:2683471-2686967	x	170018|170018.v1.91	1738	0.991236	3.36096	1.28945	2.00078
Smoe_00004846	scaffold_10:2737521-2741254	x	599|599.v1.91	1239	-1.07133	0.952707	0.715659	1.08708
Smoe_00004898	scaffold_10:2991212-2993489	x	409609|409609.v1.91	606	-0.686011	1.55314	1.35169	2.37111
Smoe_00005007	scaffold_100:147847-151993	x	41472|41472.v1.91	4146	3.59218	1.78567	1.09386	1.45896
Smoe_00005056	scaffold_100:421227-430027	x	428297|428297.v1.91	407	-1.31762	1.58662	0.385944	2.46615
Smoe_00005066	scaffold_100:549032-556009	x	184811|184811.v1.91	2830	0.344714	2.40898	3.00238	1.83359
Smoe_00005067	scaffold_100:561853-563900	x	23521|23521.v1.91	1168	-0.366426	0.561885	0.496195	0.568386
Smoe_00005076	scaffold_100:581644-587178	x	447811|447811.v1.91	2709	3.68443	2.86245	17.5668	11.339
Smoe_00005116	scaffold_101:77292-164637	x	18145|18145.v1.91	1093	-0.898333	1.60386	1.80543	1.56834
Smoe_00005135	scaffold_101:302941-305340	x	130502|130502.v1.91	1842	-0.678261	0.212009	0.994056	0.168974
Smoe_00005145	scaffold_101:442908-445791	x	447840|447840.v1.91	961	1.47851	0	0.683927	0.251621
Smoe_00005224	scaffold_101:305591-307488	x	428377|428377.v1.91	927	-0.82726	0	0.834008	0.0751616
Smoe_00005246	scaffold_101:519506-521365	x	130542|130542.v1.91	1850	-0.179691	1.74822	0	0.487682
Smoe_00005318	scaffold_102:424522-449732	x	428497|428497.v1.91	2880	3.38698	37.9926	51.4918	40.9989
Smoe_00005352	scaffold_102:581021-582200	x	428537|428537.v1.91	639	-1.17451	2.65837	1.73838	2.62878
Smoe_00005505	scaffold_104:248846-251300	x	160631|160631.v1.91	2045	2.55332	4.89911	6.73984	2.88354
Smoe_00005506	scaffold_104:248846-251300	x	160631|160631.v1.91	2050	2.41704	4.89911	6.73984	2.88354
Smoe_00005525	scaffold_104:27974-28954	x	428572|428572.v1.91	430	-1.28601	0	2.63465	0.336139
Smoe_00005627	scaffold_105:274692-278223	x	447944|447944.v1.91	3496	2.62434	0.772723	4.08575	2.93076
Smoe_00005675	scaffold_105:179959-185004	x	272117|272117.v1.91	437	1.62903	49.9403	54.8818	47.5299
Smoe_00005695	scaffold_105:270078-274456	x	447942|447942.v1.91	1142	2.06974	49.6366	7.59681	49.1789
Smoe_00005716	scaffold_105:440314-443282	x	269635|269635.v1.91	1043	-0.378319	0.0585332	4.07699	0.292792
Smoe_00005741	scaffold_106:398257-406738	x	131328|131328.v1.91	4147	10.0287	11.1797	5.97526	6.71946
Smoe_00005783	scaffold_106:209233-308115	x	428735|428735.v1.91	762	-0.21434	4.18089	0.152655	0.33758
Smoe_00005852	scaffold_107:454314-456149	x	448006|448006.v1.91	750	-1.39942	1.60121	0	0
Smoe_00005854	scaffold_107:469546-473769	x	448008|448008.v1.91	3056	3.48295	5.24236	6.31085	6.93391
Smoe_00005928	scaffold_108:32658-61082	x	428836|428836.v1.91	2483	3.92782	22.7193	17.2099	17.6372
Smoe_00005961	scaffold_108:403897-411283	x	160867|160867.v1.91	5054	11.3518	6.3048	9.88479	12.4137
Smoe_00006125	scaffold_109:420953-434843	x	428997|428997.v1.91	4219	4.17851	3.76782	4.09713	5.1045
Smoe_00006167	scaffold_109:181406-192755	x	428944|428944.v1.91	4816	5.51033	9.29153	4.75362	6.5712
Smoe_00006173	scaffold_109:234392-237141	x	428953|428953.v1.91	1288	1.40078	4.17961	6.86815	4.45135
Smoe_00006174	scaffold_109:234392-237141	x	428953|428953.v1.91	1291	1.40008	4.17961	6.86815	4.45135
Smoe_00006241	scaffold_109:541645-542480	x	131809|131809.v1.91	373	-1.06023	5.87887	3.61064	4.19736
Smoe_00006320	scaffold_11:546453-550166	x	409695|409695.v1.91	1210	-0.221394	0.685786	0.476053	0.926853
Smoe_00006323	scaffold_11:559115-560217	x	90391|90391.v1.91	410	-0.997853	0.447299	0.190498	1.46053
Smoe_00006363	scaffold_11:763210-764593	x	409734|409734.v1.91	484	-1.05244	1.51522	0.435075	1.01453
Smoe_00006382	scaffold_11:864241-866837	x	91083|91083.v1.91	419	-0.918881	4.73188	2.56948	2.92913
Smoe_00006414	scaffold_11:1066497-1069638	x	409777|409777.v1.91	315	-0.863733	2.29247	0	0.204775
Smoe_00006426	scaffold_11:1097939-1100174	x	440550|440550.v1.91	550	-0.872136	10.3391	17.9265	11.1449
Smoe_00006485	scaffold_11:1474877-1480885	x	90370|90370.v1.91	5194	0.267259	3.29459	1.25801	1.84312
Smoe_00006521	scaffold_11:1689224-1691168	x	409897|409897.v1.91	1035	-1.18494	0.709019	0.520877	0.29553
Smoe_00006537	scaffold_11:1824827-1828602	x	409920|409920.v1.91	2474	2.67143	6.4167	5.26499	4.2025
Smoe_00006538	scaffold_11:1824827-1828602	x	409920|409920.v1.91	2358	2.67593	6.4167	5.26499	4.2025
Smoe_00006565	scaffold_11:1951241-1952354	x	409945|409945.v1.91	734	0.425518	0.549327	1.76337	0.60793
Smoe_00006662	scaffold_11:2568992-2569874	x	90480|90480.v1.91	296	-0.863805	1.32746	0.36238	3.3054
Smoe_00006675	scaffold_11:2632017-2635369	x	90259|90259.v1.91	2903	1.46836	0.867557	3.34884	2.09389
Smoe_00006678	scaffold_11:2641732-2644527	x	410058|410058.v1.91	178	-1.45657	28.962	0	0
Smoe_00006751	scaffold_11:251851-254565	x	440488|440488.v1.91	2714	1.73729	0.277743	1.46396	0.753704
Smoe_00006841	scaffold_11:972688-975923	x	27867|27867.v1.91	2315	1.77959	1.67257	2.63682	2.0653
Smoe_00006847	scaffold_11:993219-995153	x	90224|90224.v1.91	1931	-0.759781	2.75924	0.102018	0.449087
Smoe_00006856	scaffold_11:1070378-1073627	x	145906|145906.v1.91	1880	2.46809	1.12509	5.96272	3.25441
Smoe_00006874	scaffold_11:1154162-1155332	x	90825|90825.v1.91	243	-1.07322	4.52467	2.38724	3.96585
Smoe_00006907	scaffold_11:1281163-1283297	x	90700|90700.v1.91	1660	-0.137975	0.714575	1.74927	0.588214
Smoe_00006914	scaffold_11:1300392-1304724	x	440571|440571.v1.91	2842	3.18925	0.283239	1.66235	0.907388
Smoe_00006950	scaffold_11:1497234-1501371	x	170290|170290.v1.91	437	1.22766	2.39714	1.88075	2.07129
Smoe_00006979	scaffold_11:1659811-1662436	x	66964|66964.v1.91	1375	-1.13856	1.39212	0.559876	0.939921
Smoe_00006997	scaffold_11:1788487-1790086	x	409906|409906.v1.91	767	-0.990791	0.94987	1.51365	20.8475
Smoe_00007037	scaffold_11:1927366-1930249	x	231246|231246.v1.91	1047	-0.907955	0.757395	3.75006	1.52197
Smoe_00007072	scaffold_11:2200300-2201749	x	409973|409973.v1.91	1166	-1.2254	1.12606	0	0.313238
Smoe_00007078	scaffold_11:2217648-2224083	x	146054|146054.v1.91	1373	2.89001	1.98606	6.43063	3.46
Smoe_00007084	scaffold_11:2265459-2267792	x	440629|440629.v1.91	560	-1.13682	0.134169	2.79373	2.2148
Smoe_00007104	scaffold_11:2343671-2346049	x	410007|410007.v1.91	873	-0.955526	0.219069	1.02693	0.688619
Smoe_00007105	scaffold_11:2343671-2346049	x	410007|410007.v1.91	1285	3.68528	0.502051	3.06678	2.00747
Smoe_00007214	scaffold_110:30889-37859	x	131954|131954.v1.91	4993	4.93626	33.8333	8.20686	10.9252
Smoe_00007233	scaffold_110:255457-256659	x	429044|429044.v1.91	1020	-0.820132	13.9688	0.195165	2.26388
Smoe_00007234	scaffold_110:255457-256659	x	429044|429044.v1.91	636	-0.878821	13.9688	0.195165	2.26388
Smoe_00007340	scaffold_110:479455-482774	x	429095|429095.v1.91	1185	-1.17114	0.502109	0.0886983	0.0558763
Smoe_00007341	scaffold_110:479455-482774	x	429095|429095.v1.91	1224	0.878185	0.595176	2.39427	1.58302
Smoe_00007342	scaffold_110:479455-482774	x	429095|429095.v1.91	1366	1.24583	0.595176	2.39427	1.58302
Smoe_00007343	scaffold_110:479455-482774	x	429095|429095.v1.91	1262	0.902666	0.595176	2.39427	1.58302
Smoe_00007402	scaffold_111:79278-83212	x	448146|448146.v1.91	1241	2.20536	0.332815	13.53	15.2434
Smoe_00007453	scaffold_112:13816-23131	x	429184|429184.v1.91	6053	7.44075	37.8056	25.835	37.7731
Smoe_00007513	scaffold_112:341629-361233	x	429240|429240.v1.91	2528	3.71977	0.878003	5.00554	3.11004
Smoe_00007581	scaffold_112:152731-157512	x	448181|448181.v1.91	797	-0.134317	5.50138	2.66511	3.09348
Smoe_00007619	scaffold_112:368727-417819	x	429245|429245.v1.91	1091	1.6792	21.6103	12.789	15.7364
Smoe_00007625	scaffold_112:435329-441066	x	132312|132312.v1.91	3700	3.88822	1.02757	3.35382	2.2662
Smoe_00007635	scaffold_113:15526-19543	x	448213|448213.v1.91	4017	2.46652	0.431995	1.13059	0.775966
Smoe_00007683	scaffold_113:364977-367804	x	132724|132724.v1.91	2532	-0.925153	0.427561	1.69102	1.91062
Smoe_00007692	scaffold_113:451122-453891	x	448250|448250.v1.91	956	-0.551956	1.04238	0.172077	1.15767
Smoe_00007932	scaffold_114:238149-240995	x	185796|185796.v1.91	804	0.853034	3.00365	13.3196	4.36329
Smoe_00007935	scaffold_114:249432-253617	x	269745|269745.v1.91	773	-0.273865	0.51286	37.0118	9.08775
Smoe_00007970	scaffold_115:302156-304475	x	448302|448302.v1.91	1512	2.97201	22.8091	20.6021	20.1334
Smoe_00007982	scaffold_115:418290-424282	x	132959|132959.v1.91	4041	2.11477	0.806574	4.91128	2.97545
Smoe_00007995	scaffold_115:510017-511908	x	429507|429507.v1.91	1711	-1.11165	0.0657784	2.50761	0.641997
Smoe_00008016	scaffold_115:352734-357744	x	236210|236210.v1.91	1477	3.2982	8.327	13.8307	22.0906
Smoe_00008017	scaffold_115:352734-357744	x	236210|236210.v1.91	1487	3.36048	8.327	13.8307	22.0906
Smoe_00008065	scaffold_116:171719-177284	x	429528|429528.v1.91	3346	1.30324	0.607012	2.12814	1.20441
Smoe_00008067	scaffold_116:171719-177284	x	429528|429528.v1.91	2163	-0.559071	0.607012	2.12814	1.20441
Smoe_00008104	scaffold_116:155407-159387	x	429523|429523.v1.91	1068	-1.26032	0.0568739	0.802596	0.22132
Smoe_00008252	scaffold_118:198005-209356	x	429652|429652.v1.91	3872	3.47049	1.19731	12.3308	7.64593
Smoe_00008277	scaffold_118:13981-86762	x	429625|429625.v1.91	1743	0.115043	8.23898	8.12403	7.88485
Smoe_00008278	scaffold_118:13981-86762	x	429625|429625.v1.91	1858	0.777113	8.23898	8.12403	7.88485
Smoe_00008280	scaffold_118:13981-86762	x	429625|429625.v1.91	1302	2.48027	8.2478	8.60417	7.42227
Smoe_00008306	scaffold_118:300159-304824	x	448386|448386.v1.91	4510	3.96696	73.7178	7.13798	17.5734
Smoe_00008312	scaffold_118:380586-390063	x	4314|4314.v1.91	580	0.580365	1.65566	0.110655	0.0701389
Smoe_00008318	scaffold_118:391969-405293	x	429676|429676.v1.91	627	-1.08906	0	0.297429	0.188321
Smoe_00008351	scaffold_119:153366-158816	x	429713|429713.v1.91	667	-0.753804	1.04314	0.0910806	0
Smoe_00008362	scaffold_119:185427-196791	x	133460|133460.v1.91	537	0.358223	34.9686	11.1645	8.27095
Smoe_00008442	scaffold_119:81852-103504	x	429697|429697.v1.91	2469	7.81081	101.028	317.762	219.477
Smoe_00008506	scaffold_119:376308-382361	x	133435|133435.v1.91	3904	4.05322	0.822808	4.13103	1.72724
Smoe_00008595	scaffold_12:612176-616459	x	440718|440718.v1.91	1389	1.57092	0.166778	47.8891	0.905815
Smoe_00008655	scaffold_12:831525-833798	x	6527|6527.v1.91	2210	0.877858	3.44436	19.1682	0.456556
Smoe_00008704	scaffold_12:1065694-1066628	x	91736|91736.v1.91	809	-0.896973	1.53003	0.494661	1.16025
Smoe_00008809	scaffold_12:2042704-2253839	x	440812|440812.v1.91	2044	4.42996	1.99758	23.0756	5.78569
Smoe_00008821	scaffold_12:2255298-2256677	x	91632|91632.v1.91	1052	-1.06325	0.463397	0.20431	0.450756
Smoe_00008823	scaffold_12:2274332-2275383	x	410393|410393.v1.91	587	-0.896757	6.63213	0	1.51656
Smoe_00008887	scaffold_12:2742363-2745452	x	91845|91845.v1.91	770	-0.469351	0.0859081	1.58132	0.0951447
Smoe_00008936	scaffold_12:73164-76224	x	91760|91760.v1.91	2800	-0.592221	0.863373	3.30966	1.67234
Smoe_00008956	scaffold_12:193477-196558	x	410130|410130.v1.91	901	-0.884763	0	2.8385	1.63527
Smoe_00009042	scaffold_12:953951-957321	x	440757|440757.v1.91	2027	-1.10876	11.5783	7.85919	8.08929
Smoe_00009049	scaffold_12:1063434-1065619	x	231311|231311.v1.91	1724	2.25567	2.348	1.76372	2.30993
Smoe_00009107	scaffold_12:2038683-2041435	x	146421|146421.v1.91	301	-0.506648	33.5725	86.8915	48.5834
Smoe_00009194	scaffold_12:2389434-2398715	x	170810|170810.v1.91	580	-0.690966	42.1428	38.1744	23.879
Smoe_00009272	scaffold_12:2768466-2848875	x	410480|410480.v1.91	595	-1.06129	24.2919	3.94794	11.1552
Smoe_00009276	scaffold_12:2768466-2848875	x	410483|410483.v1.91	1231	-1.01265	50.6881	5.38691	21.7201
Smoe_00009281	scaffold_12:2768466-2848875	x	410486|410486.v1.91	439	0.360059	2.97288	33.9362	10.0604
Smoe_00009285	scaffold_12:2768466-2848875	x	91529|91529.v1.91	928	-1.18722	0.135222	1.07087	1.08839
Smoe_00009408	scaffold_121:75106-80852	x	133737|133737.v1.91	2060	9.10699	0.401449	1.29928	1.62953
Smoe_00009409	scaffold_121:75106-80852	x	133737|133737.v1.91	2015	9.46577	0.401449	1.29928	1.62953
Smoe_00009419	scaffold_121:165587-167871	x	133790|133790.v1.91	1586	-0.758786	0.465742	0.222194	0.0798918
Smoe_00009511	scaffold_121:216008-220412	x	429884|429884.v1.91	3444	2.58543	0.415619	1.31509	0.903561
Smoe_00009518	scaffold_121:275913-291459	x	448486|448486.v1.91	10797	3.11346	188.329	24.0606	32.2266
Smoe_00009519	scaffold_121:275913-291459	x	448486|448486.v1.91	10979	3.24302	188.329	24.0606	32.2266
Smoe_00009591	scaffold_122:89249-97949	x	26026|26026.v1.91	3884	3.01874	3.32287	3.92873	2.7529
Smoe_00009592	scaffold_122:89249-97949	x	26026|26026.v1.91	2340	2.07362	3.32287	3.92873	2.7529
Smoe_00009593	scaffold_122:89249-97949	x	26026|26026.v1.91	2333	2.34811	3.32287	3.92873	2.7529
Smoe_00009624	scaffold_122:200575-204953	x	429956|429956.v1.91	2660	7.28023	4.80282	2.89957	4.10161
Smoe_00009625	scaffold_122:200575-204953	x	429956|429956.v1.91	2698	8.40353	4.80282	2.89957	4.10161
Smoe_00009675	scaffold_123:90413-95104	x	430009|430009.v1.91	357	1.643	38.0534	29.692	33.5513
Smoe_00009676	scaffold_123:90413-95104	x	430009|430009.v1.91	696	1.97006	4.13195	3.35413	3.31766
Smoe_00009804	scaffold_123:365813-367406	x	236391|236391.v1.91	1548	4.29749	0.662869	2.90325	2.50436
Smoe_00009829	scaffold_124:204770-206107	x	134332|134332.v1.91	790	0.409757	0	1.31131	0.966292
Smoe_00009935	scaffold_125:261308-262837	x	430165|430165.v1.91	1293	-1.13256	2.53742	7.77233	4.66726
Smoe_00009950	scaffold_125:293964-331237	x	448611|448611.v1.91	1227	-0.667956	4.33661	51.5194	26.2548
Smoe_00009975	scaffold_125:117675-127091	x	134406|134406.v1.91	8587	4.23026	15.1355	12.1602	16.9788
Smoe_00009976	scaffold_125:117675-127091	x	134406|134406.v1.91	8650	3.94517	15.1355	12.1602	16.9788
Smoe_00010007	scaffold_125:286796-291061	x	430167|430167.v1.91	860	1.80427	114.498	63.1915	85.3583
Smoe_00010008	scaffold_125:286796-291061	x	430167|430167.v1.91	1305	3.12532	114.498	63.1915	85.3583
Smoe_00010009	scaffold_125:286796-291061	x	430167|430167.v1.91	1847	5.73458	114.498	63.1915	85.3583
Smoe_00010037	scaffold_126:459-1231	x	430201|430201.v1.91	377	-1.0138	1.8321	1.7701	0.709213
Smoe_00010044	scaffold_126:17978-19297	x	134559|134559.v1.91	1319	-0.723121	0.442711	0.469833	0.764237
Smoe_00010218	scaffold_127:328456-353517	x	430314|430314.v1.91	294	-0.816664	61.0713	4.08231	2.32326
Smoe_00010219	scaffold_127:328456-353517	x	430314|430314.v1.91	245	-0.785795	61.0713	4.08231	2.32326
Smoe_00010220	scaffold_127:328456-353517	x	430314|430314.v1.91	379	0.93795	74.2185	3.88088	3.05
Smoe_00010221	scaffold_127:328456-353517	x	430314|430314.v1.91	422	1.34737	74.2185	3.88088	3.05
Smoe_00010223	scaffold_127:328456-353517	x	430314|430314.v1.91	201	-1.15552	223.395	18.1474	17.7549
Smoe_00010297	scaffold_129:51-50214	x	430339|430339.v1.91	252	-1.16114	205.517	10.1277	3.89687
Smoe_00010306	scaffold_129:53297-59287	x	448668|448668.v1.91	1162	0.0587445	18.3992	0.998426	0.543251
Smoe_00010374	scaffold_13:59897-61143	x	410512|410512.v1.91	1082	-0.885135	0.83977	3.25957	1.92985
Smoe_00010559	scaffold_13:1638731-1642728	x	171048|171048.v1.91	1299	-0.148034	0.721068	0.757143	1.15429
Smoe_00010570	scaffold_13:1671466-1672747	x	64109|64109.v1.91	1041	-0.966585	1.7601	1.03453	1.53257
Smoe_00010597	scaffold_13:1849585-1852102	x	440984|440984.v1.91	674	-0.00529091	2.46762	2.42454	2.32911
Smoe_00010621	scaffold_13:2008990-2013721	x	171135|171135.v1.91	3889	6.439	12.839	7.54788	12.2304
Smoe_00010711	scaffold_13:2470502-2472359	x	92328|92328.v1.91	770	-0.179426	1.88998	0.602405	1.66503
Smoe_00010734	scaffold_13:5496-9283	x	146571|146571.v1.91	2365	2.88228	1.77229	1.71774	2.76357
Smoe_00010823	scaffold_13:629635-632640	x	410587|410587.v1.91	324	-0.860748	8.24601	12.5016	7.50826
Smoe_00010860	scaffold_13:947506-949028	x	92825|92825.v1.91	1496	-0.97533	0.497746	0.813726	1.32298
Smoe_00010865	scaffold_13:1031647-1039229	x	92819|92819.v1.91	397	-1.05662	680.027	3.82955	1294.7
Smoe_00010942	scaffold_13:1547602-1550217	x	440947|440947.v1.91	328	-0.877377	6.28035	0.290187	0.187511
Smoe_00010949	scaffold_13:1592567-1593776	x	410723|410723.v1.91	668	-0.860186	2.81064	1.72694	1.61015
Smoe_00010950	scaffold_13:1592567-1593776	x	410723|410723.v1.91	195	-1.40491	17.881	7.4318	10.9113
Smoe_00010955	scaffold_13:1629842-1632179	x	29495|29495.v1.91	1715	1.5445	0.721669	0.174495	0.18295
Smoe_00011028	scaffold_13:2013999-2018544	x	171139|171139.v1.91	340	1.58453	3.22788	5.12478	1.56491
Smoe_00011052	scaffold_13:2128536-2129995	x	92334|92334.v1.91	1459	-0.51031	0.236408	0.13953	0.131732
Smoe_00011182	scaffold_130:224351-339436	x	71865|71865.v1.91	1252	-1.36216	0.141163	2.57853	0.811988
Smoe_00011184	scaffold_130:224351-339436	x	430468|430468.v1.91	1592	-0.926341	0.392407	0.0316076	3.59975
Smoe_00011185	scaffold_130:339552-340220	x	430471|430471.v1.91	668	-1.41701	1.35327	1.54516	1.89767
Smoe_00011215	scaffold_130:215499-224279	x	448695|448695.v1.91	4353	1.77622	13.3816	9.19469	5.58268
Smoe_00011216	scaffold_130:215499-224279	x	448695|448695.v1.91	4459	1.92352	13.3816	9.19469	5.58268
Smoe_00011233	scaffold_131:276074-277028	x	430485|430485.v1.91	745	-1.19962	9.24445	3.06561	3.07988
Smoe_00011243	scaffold_131:382513-385551	x	430505|430505.v1.91	761	3.59857	94.9318	58.4903	66.8108
Smoe_00011334	scaffold_133:187310-218382	x	430535|430535.v1.91	633	2.18941	36.8679	23.7613	26.5391
Smoe_00011358	scaffold_134:41160-44853	x	135190|135190.v1.91	834	-1.3183	2.40001	0.135967	1.58806
Smoe_00011426	scaffold_134:51376-59936	x	430576|430576.v1.91	2149	7.48617	5.18659	795.553	105.864
Smoe_00011456	scaffold_134:261507-262781	x	135302|135302.v1.91	652	1.57928	33.0925	25.7604	27.0921
Smoe_00011457	scaffold_134:261507-262781	x	135302|135302.v1.91	665	1.79945	33.0925	25.7604	27.0921
Smoe_00011458	scaffold_134:261507-262781	x	135302|135302.v1.91	782	1.27274	33.0925	25.7604	27.0921
Smoe_00011515	scaffold_136:177508-180517	x	430694|430694.v1.91	942	0.546773	3.18508	4.43889	4.75256
Smoe_00011523	scaffold_136:215056-276179	x	430716|430716.v1.91	5885	8.95557	11.8698	31.52	19.8311
Smoe_00011524	scaffold_136:215056-276179	x	430716|430716.v1.91	3253	7.01551	11.8698	31.52	19.8311
Smoe_00011539	scaffold_136:310921-317572	x	430732|430732.v1.91	2359	4.03208	12.7408	14.8861	8.1507
Smoe_00011540	scaffold_136:310921-317572	x	430732|430732.v1.91	2550	4.39528	12.7408	14.8861	8.1507
Smoe_00011551	scaffold_136:113251-122136	x	430681|430681.v1.91	6502	9.29613	11.7362	5.92159	8.53302
Smoe_00011552	scaffold_136:113251-122136	x	430681|430681.v1.91	6589	10.143	11.7362	5.92159	8.53302
Smoe_00011570	scaffold_136:200636-204770	x	135385|135385.v1.91	3722	3.41224	11.1717	5.74694	7.45462
Smoe_00011571	scaffold_136:200636-204770	x	135385|135385.v1.91	3660	4.42381	11.1717	5.74694	7.45462
Smoe_00011623	scaffold_137:158265-169207	x	135536|135536.v1.91	4483	5.41015	12.3795	11.9105	12.4109
Smoe_00011624	scaffold_137:158265-169207	x	135536|135536.v1.91	4280	5.39371	12.3795	11.9105	12.4109
Smoe_00011629	scaffold_137:176283-334036	x	71673|71673.v1.91	2392	-0.546916	1.86427	1.63622	2.67906
Smoe_00011630	scaffold_137:176283-334036	x	135524|135524.v1.91	2797	0.511282	0.686164	4.53473	2.66581
Smoe_00011631	scaffold_137:176283-334036	x	135524|135524.v1.91	2007	-0.564856	0.686164	4.53473	2.66581
Smoe_00011687	scaffold_137:176283-334036	x	135528|135528.v1.91	3336	4.38806	23.9971	134.002	37.2948
Smoe_00011830	scaffold_139:301909-314418	x	135788|135788.v1.91	4465	5.93325	6.8797	6.03334	6.7846
Smoe_00011868	scaffold_139:207225-276734	x	430858|430858.v1.91	166	-0.92341	13.6017	25.8715	33.2706
Smoe_00011892	scaffold_139:292018-298122	x	448859|448859.v1.91	4472	6.02167	6.82166	3.7204	4.27354
Smoe_00012179	scaffold_14:1646267-1647342	x	441151|441151.v1.91	596	-0.929614	9.30141	3.83211	7.08174
Smoe_00012180	scaffold_14:1647422-1650350	x	7911|7911.v1.91	2928	-0.888953	1.86561	0.488003	2.74942
Smoe_00012264	scaffold_14:2257810-2283234	x	93775|93775.v1.91	3784	-0.274455	6.37526	4.00351	4.68099
Smoe_00012272	scaffold_14:2318443-2320629	x	411335|411335.v1.91	1424	-0.7439	0.162062	0	0.632043
Smoe_00012285	scaffold_14:2576123-2580050	x	72476|72476.v1.91	2981	2.98311	0.986891	5.23471	6.29728
Smoe_00012294	scaffold_14:2618828-2622723	x	411368|411368.v1.91	2364	5.63214	0.0294664	25.8893	2.90406
Smoe_00012295	scaffold_14:2618828-2622723	x	411368|411368.v1.91	1888	5.77267	0.0294664	25.8893	2.90406
Smoe_00012313	scaffold_14:2702552-2703414	x	411385|411385.v1.91	601	-1.06426	0	1.89355	0.399871
Smoe_00012314	scaffold_14:2713060-2718055	x	93948|93948.v1.91	1625	3.64978	2.61414	5.15831	4.41153
Smoe_00012341	scaffold_14:118215-121121	x	231523|231523.v1.91	1350	-0.275772	0.344734	1.90597	0.551997
Smoe_00012373	scaffold_14:356299-369733	x	93690|93690.v1.91	2261	-1.00498	2.87628	0.880229	0.863748
Smoe_00012524	scaffold_14:1459940-1469018	x	93439|93439.v1.91	1247	-1.21042	6.53058	5.86615	5.5261
Smoe_00012525	scaffold_14:1459940-1469018	x	93439|93439.v1.91	1776	-1.33545	6.53058	5.86615	5.5261
Smoe_00012526	scaffold_14:1459940-1469018	x	93439|93439.v1.91	2520	-0.925514	6.53058	5.86615	5.5261
Smoe_00012540	scaffold_14:1546924-1547769	x	411193|411193.v1.91	395	-0.87169	0.239516	0	1.17103
Smoe_00012557	scaffold_14:1635106-1637768	x	16302|16302.v1.91	937	-1.19819	2.33792	3.70376	2.188
Smoe_00012733	scaffold_140:76899-78715	x	24191|24191.v1.91	1554	-0.165765	0.256652	0.844451	0.79708
Smoe_00012735	scaffold_140:79238-81596	x	2086|2086.v1.91	1261	2.6792	0.139981	2.2272	1.61044
Smoe_00012738	scaffold_140:95827-100449	x	272288|272288.v1.91	4238	2.67846	0.334172	1.5871	1.11441
Smoe_00012757	scaffold_140:253455-259652	x	186974|186974.v1.91	1761	1.3333	0.796147	15.1643	0.444084
Smoe_00012768	scaffold_140:51331-53709	x	135822|135822.v1.91	1336	-0.0348161	0.348932	0.50153	0.340066
Smoe_00012789	scaffold_140:126884-129325	x	430897|430897.v1.91	1249	-0.732686	1.0853	3.0445	2.1801
Smoe_00012802	scaffold_140:251761-252643	x	135850|135850.v1.91	881	-0.996509	0.721822	1.52293	0.0400451
Smoe_00012875	scaffold_141:69016-246909	x	430927|430927.v1.91	497	-1.28602	0.967987	8.6289	7.87291
Smoe_00012878	scaffold_141:69016-246909	x	430927|430927.v1.91	345	-0.683285	12.2062	26.4628	18.5626
Smoe_00012879	scaffold_141:69016-246909	x	430927|430927.v1.91	345	-0.683285	12.2062	26.4628	18.5626
Smoe_00012882	scaffold_141:69016-246909	x	430927|430927.v1.91	1651	3.55539	6.48802	15.6277	25.5707
Smoe_00012887	scaffold_141:69016-246909	x	448890|448890.v1.91	3711	4.62202	6.48802	15.6277	25.5707
Smoe_00012888	scaffold_141:69016-246909	x	448890|448890.v1.91	277	-0.896517	0.517943	4.6385	3.85137
Smoe_00012889	scaffold_141:69016-246909	x	448890|448890.v1.91	278	-0.896619	0.517943	4.6385	3.85137
Smoe_00012902	scaffold_141:69016-246909	x	448890|448890.v1.91	704	-0.714665	9.37243	30.8728	24.0302
Smoe_00012904	scaffold_141:69016-246909	x	448890|448890.v1.91	542	-0.624701	11.5581	27.2318	16.7374
Smoe_00012907	scaffold_141:69016-246909	x	448891|448891.v1.91	745	-0.791027	7.18016	8.80381	7.99775
Smoe_00012908	scaffold_141:69016-246909	x	430939|430939.v1.91	288	-1.18974	9.37243	30.8728	24.0302
Smoe_00013059	scaffold_143:203052-212989	x	431034|431034.v1.91	560	1.7324	3.02917	106.841	52.7843
Smoe_00013091	scaffold_144:24159-37988	x	448939|448939.v1.91	3268	2.02129	11.1629	34.531	16.3359
Smoe_00013131	scaffold_144:232580-240716	x	136241|136241.v1.91	2063	2.49358	1.14898	3.53442	2.68466
Smoe_00013225	scaffold_147:160277-162651	x	136371|136371.v1.91	980	1.76946	0.315895	0.89037	0.772039
Smoe_00013226	scaffold_147:160277-162651	x	136371|136371.v1.91	1231	0.671058	0.336001	0.890749	0.374023
Smoe_00013238	scaffold_147:227942-231166	x	431189|431189.v1.91	1460	4.64937	19.0495	9.3829	7.03485
Smoe_00013239	scaffold_147:227942-231166	x	431189|431189.v1.91	1449	5.04633	19.0495	9.3829	7.03485
Smoe_00013262	scaffold_147:31642-33543	x	431160|431160.v1.91	1103	-0.880944	468.141	3.9581	1417.76
Smoe_00013293	scaffold_147:234119-239794	x	431192|431192.v1.91	2713	3.16487	0.456474	1.74685	1.03121
Smoe_00013309	scaffold_148:150746-157759	x	49228|49228.v1.91	2600	4.51319	7.8717	8.84097	8.70094
Smoe_00013310	scaffold_148:150746-157759	x	49228|49228.v1.91	2603	4.54475	7.8717	8.84097	8.70094
Smoe_00013318	scaffold_148:204909-208786	x	431230|431230.v1.91	3313	4.35697	1.57175	12.4156	6.38315
Smoe_00013369	scaffold_149:107607-110865	x	136558|136558.v1.91	3258	4.02927	9.89318	2.04808	3.08434
Smoe_00013370	scaffold_149:110977-112038	x	449028|449028.v1.91	981	-1.11119	1.19889	0.055579	0.420587
Smoe_00013424	scaffold_149:71971-77948	x	136561|136561.v1.91	3979	5.20278	33.152	3.00257	3.91902
Smoe_00013425	scaffold_149:71971-77948	x	136561|136561.v1.91	4374	4.65376	33.152	3.00257	3.91902
Smoe_00013426	scaffold_149:71971-77948	x	136561|136561.v1.91	4405	4.97201	33.152	3.00257	3.91902
Smoe_00013427	scaffold_149:71971-77948	x	136561|136561.v1.91	4503	3.29168	33.152	3.00257	3.91902
Smoe_00013448	scaffold_149:119656-236721	x	431285|431285.v1.91	1937	6.98204	134.278	38.452	39.2042
Smoe_00013449	scaffold_149:119656-236721	x	431285|431285.v1.91	2155	7.03404	134.278	38.452	39.2042
Smoe_00013450	scaffold_149:119656-236721	x	431285|431285.v1.91	2101	8.22106	134.278	38.452	39.2042
Smoe_00013632	scaffold_15:2623874-2637686	x	94034|94034.v1.91	433	1.01405	6.09139	5.68162	5.40174
Smoe_00013633	scaffold_15:2623874-2637686	x	94034|94034.v1.91	482	0.712049	6.09139	5.68162	5.40174
Smoe_00013634	scaffold_15:2623874-2637686	x	94034|94034.v1.91	373	0.0425811	0	2.03099	0
Smoe_00013695	scaffold_15:859820-1055271	x	411471|411471.v1.91	345	-1.28653	5.32063	7.59835	5.73751
Smoe_00013712	scaffold_15:1062032-1063596	x	11632|11632.v1.91	832	-0.432558	1.47553	2.65944	2.41092
Smoe_00013742	scaffold_15:1278228-1642871	x	411520|411520.v1.91	1391	3.68792	2.84706	2.09512	3.77874
Smoe_00013743	scaffold_15:1278228-1642871	x	441276|441276.v1.91	1350	3.71783	2.84706	2.09512	3.77874
Smoe_00013770	scaffold_15:1800065-1849104	x	94524|94524.v1.91	724	0.570709	0	1.06098	0.515912
Smoe_00013817	scaffold_15:2271509-2281648	x	94128|94128.v1.91	1286	-1.15186	15.0478	8.10353	2.84346
Smoe_00013824	scaffold_15:2413005-2417000	x	231714|231714.v1.91	2072	-0.109994	1.01053	0.661035	0.65313
Smoe_00013912	scaffold_150:102247-108158	x	44307|44307.v1.91	4046	3.44312	0.883484	5.70315	2.84809
Smoe_00014008	scaffold_152:120197-128229	x	136907|136907.v1.91	3911	-0.269624	1.77716	1.59418	1.22713
Smoe_00014028	scaffold_152:37247-38437	x	431393|431393.v1.91	1040	-1.08464	0.05874	1.1393	0.489688
Smoe_00014201	scaffold_155:68801-75430	x	137067|137067.v1.91	1472	-0.800706	0.780057	0.172664	1.1302
Smoe_00014210	scaffold_155:119078-134388	x	49660|49660.v1.91	886	-1.15474	2.50832	0.441063	0.318101
Smoe_00014391	scaffold_16:877362-885233	x	411805|411805.v1.91	3935	6.24558	22.7768	11.5744	12.7574
Smoe_00014414	scaffold_16:955453-1032348	x	441388|441388.v1.91	653	-1.1363	3.33074	1.87492	0.415288
Smoe_00014419	scaffold_16:1033392-1040036	x	94581|94581.v1.91	1196	0.930455	0.446975	0.570325	0.939618
Smoe_00014446	scaffold_16:1213128-1216883	x	94780|94780.v1.91	824	-1.0358	0.943605	0.483222	0.435866
Smoe_00014460	scaffold_16:1442023-1446263	x	68039|68039.v1.91	3184	3.09121	3.39586	3.03606	4.56281
Smoe_00014491	scaffold_16:1562162-1563952	x	411908|411908.v1.91	1790	-1.1318	0	0.610096	0.226759
Smoe_00014497	scaffold_16:1583242-1584933	x	411913|411913.v1.91	980	-0.910876	1.38994	2.22592	1.895
Smoe_00014541	scaffold_16:1925885-1935192	x	95239|95239.v1.91	7878	10.6023	24.931	19.2938	23.8538
Smoe_00014542	scaffold_16:1925885-1935192	x	95239|95239.v1.91	4743	4.62542	24.931	19.2938	23.8538
Smoe_00014579	scaffold_16:2237383-2243034	x	412012|412012.v1.91	616	0.291425	15.3675	12.8384	10.559
Smoe_00014688	scaffold_16:783087-793632	x	411787|411787.v1.91	8072	4.59776	28.3738	17.5135	21.648
Smoe_00014695	scaffold_16:815197-835426	x	94673|94673.v1.91	469	-0.844331	0.354519	1.06689	0.484996
Smoe_00014719	scaffold_16:955453-1032348	x	94977|94977.v1.91	1167	-0.545339	0.357446	2.06829	1.45503
Smoe_00014721	scaffold_16:1033392-1040036	x	411830|411830.v1.91	2174	2.36404	27.0539	18.2911	31.0694
Smoe_00014753	scaffold_16:1220454-1224442	x	441405|441405.v1.91	3216	2.78842	15.0686	13.4044	13.013
Smoe_00014754	scaffold_16:1220454-1224442	x	441405|441405.v1.91	3093	3.2964	15.0686	13.4044	13.013
Smoe_00014755	scaffold_16:1220454-1224442	x	441405|441405.v1.91	2416	2.28864	15.0686	13.4044	13.013
Smoe_00014806	scaffold_16:1718004-1720419	x	411926|411926.v1.91	584	-0.944919	0.252156	0.547861	0.763901
Smoe_00014808	scaffold_16:1735277-1737980	x	67677|67677.v1.91	2488	0.273991	1.26363	2.09106	2.06873
Smoe_00014887	scaffold_16:2289649-2293073	x	412021|412021.v1.91	2078	-0.736412	0.0795259	0.564814	0.325533
Smoe_00014912	scaffold_16:2460248-2463434	x	412047|412047.v1.91	582	-1.0777	18.3737	5.61565	3.55932
Smoe_00014914	scaffold_160:98343-99775	x	431567|431567.v1.91	260	-1.11111	0.61996	0.496605	2.94904
Smoe_00015009	scaffold_163:96167-100628	x	449162|449162.v1.91	1921	1.13485	6.96677	18.3914	16.7116
Smoe_00015032	scaffold_164:147373-148749	x	49683|49683.v1.91	1190	1.48227	5.44573	43.3804	20.3773
Smoe_00015185	scaffold_169:41520-45605	x	236794|236794.v1.91	3482	1.83635	1.41507	1.46247	1.24192
Smoe_00015203	scaffold_169:123435-195831	x	29419|29419.v1.91	7002	4.41108	6.79773	48.728	15.007
Smoe_00015204	scaffold_169:123435-195831	x	29419|29419.v1.91	6922	4.45785	6.79773	48.728	15.007
Smoe_00015220	scaffold_169:49239-51492	x	431757|431757.v1.91	2100	0.973015	0.393058	1.39589	3.65686
Smoe_00015238	scaffold_169:122776-123379	x	137492|137492.v1.91	603	-0.534249	0.481327	1.67529	1.79092
Smoe_00015250	scaffold_17:93292-113815	x	95989|95989.v1.91	5290	13.6024	7.62606	34.3461	30.4483
Smoe_00015272	scaffold_17:202014-207824	x	412080|412080.v1.91	3585	5.42016	4.33008	7.81809	5.43218
Smoe_00015273	scaffold_17:202014-207824	x	412080|412080.v1.91	3619	5.16372	4.33008	7.81809	5.43218
Smoe_00015274	scaffold_17:202014-207824	x	412080|412080.v1.91	3612	4.74307	4.33008	7.81809	5.43218
Smoe_00015381	scaffold_17:818710-831383	x	441531|441531.v1.91	5549	7.23032	14.3913	14.4404	13.5295
Smoe_00015424	scaffold_17:1529312-1533016	x	441552|441552.v1.91	1419	1.0977	10.9429	49.2182	32.636
Smoe_00015434	scaffold_17:1593360-1595584	x	441558|441558.v1.91	890	0.388087	0.926368	1.87969	1.38382
Smoe_00015494	scaffold_17:1989474-1990161	x	36327|36327.v1.91	687	-1.1259	0.100148	0.350065	0.996343
Smoe_00015513	scaffold_17:2198522-2200373	x	96029|96029.v1.91	1704	-0.638121	3.7997	0.0292918	3.39057
Smoe_00015545	scaffold_17:2291633-2293986	x	231846|231846.v1.91	1071	4.77193	1.92714	0	0.157553
Smoe_00015612	scaffold_17:213285-218869	x	441488|441488.v1.91	4667	6.01306	2.96828	3.73258	3.31415
Smoe_00015656	scaffold_17:414638-470756	x	441510|441510.v1.91	804	-0.885081	6.33392	7.25981	3.75258
Smoe_00015657	scaffold_17:414638-470756	x	441510|441510.v1.91	768	-0.895419	6.33392	7.25981	3.75258
Smoe_00015719	scaffold_17:1143069-1394790	x	412224|412224.v1.91	2097	3.32737	3.74494	9.27204	3.85262
Smoe_00015744	scaffold_17:1459084-1460079	x	441545|441545.v1.91	944	-0.592775	0.132361	0.640799	0.404197
Smoe_00015756	scaffold_17:1533157-1534435	x	95729|95729.v1.91	1237	-1.23421	0.190904	0.463946	0.929753
Smoe_00015758	scaffold_17:1545241-1548259	x	172238|172238.v1.91	367	-0.686557	12.4153	4.41939	1.34371
Smoe_00015760	scaffold_17:1548325-1550565	x	69921|69921.v1.91	1371	2.37025	0.253968	1.81422	0.793587
Smoe_00015768	scaffold_17:1563947-1564666	x	412274|412274.v1.91	675	-0.987323	0.410428	3.22625	2.21102
Smoe_00015787	scaffold_17:1629511-1643611	x	412290|412290.v1.91	378	-1.02169	42.9698	45.3145	10.2646
Smoe_00015788	scaffold_17:1629511-1643611	x	412290|412290.v1.91	388	-0.773758	42.9698	45.3145	10.2646
Smoe_00015789	scaffold_17:1629511-1643611	x	412290|412290.v1.91	389	-0.775936	42.9698	45.3145	10.2646
Smoe_00015790	scaffold_17:1629511-1643611	x	412290|412290.v1.91	390	-0.776657	42.9698	45.3145	10.2646
Smoe_00015913	scaffold_17:2424070-2427908	x	412417|412417.v1.91	2421	-0.720103	0.942477	2.61205	1.4162
Smoe_00015965	scaffold_170:112574-115455	x	137553|137553.v1.91	1355	3.22981	70.6685	41.1463	66.9378
Smoe_00016005	scaffold_171:114959-119643	x	31503|31503.v1.91	3194	2.38593	0.30011	2.37334	1.35125
Smoe_00016025	scaffold_172:152380-155718	x	431838|431838.v1.91	2045	0.342587	0.944274	3.18526	1.65646
Smoe_00016042	scaffold_173:46932-50537	x	137632|137632.v1.91	851	-1.33302	0.452639	0.530185	0.29284
Smoe_00016053	scaffold_173:80124-163736	x	449238|449238.v1.91	3623	5.86743	13.468	19.4035	16.6668
Smoe_00016098	scaffold_174:60993-68017	x	71861|71861.v1.91	2997	2.07458	5.04419	5.09021	5.82778
Smoe_00016099	scaffold_174:60993-68017	x	71861|71861.v1.91	3245	2.95566	5.04419	5.09021	5.82778
Smoe_00016100	scaffold_174:60993-68017	x	71861|71861.v1.91	6196	2.76666	5.04419	5.09021	5.82778
Smoe_00016101	scaffold_174:60993-68017	x	71861|71861.v1.91	6061	2.7085	5.04419	5.09021	5.82778
Smoe_00016102	scaffold_174:60993-68017	x	71861|71861.v1.91	6071	2.70954	5.04419	5.09021	5.82778
Smoe_00016271	scaffold_179:48242-61649	x	23326|23326.v1.91	688	1.6349	2.29891	5.9395	7.51314
Smoe_00016327	scaffold_18:60702-64407	x	441625|441625.v1.91	2466	3.2371	1.64977	8.95281	4.33698
Smoe_00016340	scaffold_18:112154-117361	x	33752|33752.v1.91	4258	3.61171	0.344846	1.83158	0.888535
Smoe_00016351	scaffold_18:164397-183535	x	172410|172410.v1.91	1037	-0.812242	5.30514	15.0184	6.97792
Smoe_00016402	scaffold_18:607165-608909	x	96541|96541.v1.91	1636	-0.863333	0.760995	0	0.135011
Smoe_00016409	scaffold_18:645299-647232	x	96804|96804.v1.91	1933	0.16621	0.315801	0.764262	0.400513
Smoe_00016414	scaffold_18:699125-700397	x	96287|96287.v1.91	982	-0.599746	0.252081	1.05469	0.245037
Smoe_00016427	scaffold_18:887492-889418	x	96227|96227.v1.91	1670	-1.06002	1.11534	3.35531	3.09096
Smoe_00016453	scaffold_18:1022418-1024355	x	96286|96286.v1.91	1026	-1.03553	0.119436	3.36888	2.05752
Smoe_00016489	scaffold_18:1207918-1209975	x	96442|96442.v1.91	779	-0.824727	2.3689	7.34362	3.2801
Smoe_00016490	scaffold_18:1207918-1209975	x	96442|96442.v1.91	960	-1.09534	2.75201	8.95073	4.12138
Smoe_00016491	scaffold_18:1207918-1209975	x	96442|96442.v1.91	902	-1.08852	2.75201	8.95073	4.12138
Smoe_00016493	scaffold_18:1249372-1255621	x	412631|412631.v1.91	1393	3.06183	0.166225	0.367736	0.486139
Smoe_00016505	scaffold_18:1292800-1293774	x	96792|96792.v1.91	488	-1.11362	0.332263	1.28856	2.09383
Smoe_00016546	scaffold_18:1518964-1523675	x	96266|96266.v1.91	1920	4.26956	0.636338	0.71863	1.53333
Smoe_00016616	scaffold_18:2160948-2163697	x	96271|96271.v1.91	2057	2.2667	0.991829	2.33206	1.48128
Smoe_00016622	scaffold_18:2187431-2189979	x	172602|172602.v1.91	1313	0.0804564	2.22535	1.2595	1.23916
Smoe_00016640	scaffold_18:64527-65620	x	412435|412435.v1.91	575	-1.02049	99.4554	37.4209	44.5329
Smoe_00016675	scaffold_18:185746-189731	x	96378|96378.v1.91	2815	-1.1368	0.0763063	2.17128	1.30041
Smoe_00016688	scaffold_18:221980-246136	x	441644|441644.v1.91	991	2.72681	96.3902	3.13495	30.7522
Smoe_00016689	scaffold_18:221980-246136	x	441644|441644.v1.91	687	3.52641	96.3902	3.13495	30.7522
Smoe_00016693	scaffold_18:249885-286538	x	267539|267539.v1.91	2714	5.87893	7.31359	28.4308	24.6009
Smoe_00016744	scaffold_18:456771-560824	x	412516|412516.v1.91	1119	-1.01477	5.87652	4.3226	3.2823
Smoe_00016745	scaffold_18:456771-560824	x	412516|412516.v1.91	1252	-1.19738	5.87652	4.3226	3.2823
Smoe_00016746	scaffold_18:456771-560824	x	412516|412516.v1.91	740	-1.16865	9.69018	3.88577	3.55842
Smoe_00016747	scaffold_18:456771-560824	x	412518|412518.v1.91	676	-0.928713	1.22877	3.48813	4.69603
Smoe_00016756	scaffold_18:588604-596747	x	35365|35365.v1.91	4321	2.53078	0.885365	4.15835	2.82855
Smoe_00016796	scaffold_18:750892-772278	x	96329|96329.v1.91	201	-1.10483	4.32481	5.51696	3.73161
Smoe_00016797	scaffold_18:750892-772278	x	96329|96329.v1.91	616	-1.27626	1.05023	1.11779	0.96533
Smoe_00016801	scaffold_18:897435-898345	x	59499|59499.v1.91	751	-0.898035	2.57515	0.855647	0.835616
Smoe_00016883	scaffold_18:1279293-1281383	x	96647|96647.v1.91	1851	-0.955432	0.0602466	0.454276	0.352936
Smoe_00016885	scaffold_18:1287309-1288674	x	96340|96340.v1.91	1314	-0.119844	0.266804	0.865143	0.51999
Smoe_00016898	scaffold_18:1327219-1333051	x	52932|52932.v1.91	2528	2.42347	0.663852	2.56938	1.43541
Smoe_00016912	scaffold_18:1387130-1390471	x	96692|96692.v1.91	1592	-0.916338	0	0.442507	0.278433
Smoe_00016928	scaffold_18:1481609-1483578	x	270941|270941.v1.91	1110	-0.561474	0.954163	5.10843	2.86301
Smoe_00016929	scaffold_18:1481609-1483578	x	270941|270941.v1.91	692	-0.509106	0.954163	5.10843	2.86301
Smoe_00016933	scaffold_18:1497281-1498234	x	412681|412681.v1.91	835	-0.812075	1.00491	0.814567	0.985669
Smoe_00016974	scaffold_18:1971621-1985164	x	412732|412732.v1.91	2230	3.4726	1.4259	0.743496	2.27688
Smoe_00016975	scaffold_18:1971621-1985164	x	412732|412732.v1.91	2223	3.47465	1.4259	0.743496	2.27688
Smoe_00016976	scaffold_18:1971621-1985164	x	96333|96333.v1.91	2527	3.39847	1.4259	0.743496	2.27688
Smoe_00017148	scaffold_186:64068-67905	x	432070|432070.v1.91	636	-0.99389	0.111504	0.194411	0.553825
Smoe_00017170	scaffold_186:95006-104270	x	138235|138235.v1.91	2357	-0.0126335	2.00983	0.0410486	0.503141
Smoe_00017255	scaffold_19:434975-435993	x	35950|35950.v1.91	1018	-0.952884	0.24117	0.0531386	0.636544
Smoe_00017361	scaffold_19:1141652-1145269	x	441822|441822.v1.91	1309	-0.893594	1.33996	1.73792	0.9451
Smoe_00017373	scaffold_19:1211861-1224652	x	52385|52385.v1.91	1907	-0.791467	0.990861	0.62059	0.878129
Smoe_00017375	scaffold_19:1225737-1243417	x	412961|412961.v1.91	1371	1.28422	0.677247	5.28044	2.40484
Smoe_00017376	scaffold_19:1225737-1243417	x	412962|412962.v1.91	1316	0.61677	0.177554	1.84502	0.543793
Smoe_00017413	scaffold_19:1564477-1568276	x	413021|413021.v1.91	2651	4.26756	5.98072	3.14185	4.86372
Smoe_00017415	scaffold_19:1564477-1568276	x	413021|413021.v1.91	2432	3.89116	5.98072	3.14185	4.86372
Smoe_00017450	scaffold_19:1925589-1929840	x	97233|97233.v1.91	1448	1.90208	2.06673	0.703681	2.14814
Smoe_00017519	scaffold_19:209410-210678	x	97331|97331.v1.91	918	-0.821429	0.616791	0.723528	0.342349
Smoe_00017547	scaffold_19:457838-460851	x	97289|97289.v1.91	1492	-0.642197	0.576082	0.136033	0.492278
Smoe_00017548	scaffold_19:457838-460851	x	97289|97289.v1.91	947	-0.884826	0.461438	0.174084	0.256211
Smoe_00017598	scaffold_19:767732-771096	x	51970|51970.v1.91	810	2.3257	20.5017	15.6631	21.5198
Smoe_00017618	scaffold_19:878643-880608	x	412901|412901.v1.91	627	-0.73979	1.82049	1.18971	2.07153
Smoe_00017624	scaffold_19:925560-931112	x	97501|97501.v1.91	812	-0.950453	0.400709	0.562663	0.488548
Smoe_00017656	scaffold_19:1072256-1114888	x	97826|97826.v1.91	1086	-0.238643	1.61636	0.245853	0.681767
Smoe_00017703	scaffold_19:1324746-1327192	x	97590|97590.v1.91	1501	-0.578191	0.419568	1.85776	0.573955
Smoe_00017720	scaffold_19:1427575-1430882	x	412985|412985.v1.91	2431	0.187815	2.39557	2.75287	3.14101
Smoe_00017721	scaffold_19:1427575-1430882	x	412985|412985.v1.91	2381	1.45072	2.39557	2.75287	3.14101
Smoe_00017722	scaffold_19:1427575-1430882	x	412985|412985.v1.91	2388	0.442957	2.39557	2.75287	3.14101
Smoe_00017860	scaffold_19:2171891-2173973	x	97739|97739.v1.91	2082	0.975107	1.34909	2.11361	1.99339
Smoe_00017868	scaffold_19:2259719-2285058	x	441883|441883.v1.91	1982	0.533144	18.233	15.2991	15.6057
Smoe_00017872	scaffold_19:2259719-2285058	x	441883|441883.v1.91	6409	11.0034	11.4631	11.4838	11.3434
Smoe_00017873	scaffold_19:2259719-2285058	x	441883|441883.v1.91	6635	11.5367	11.4631	11.4838	11.3434
Smoe_00017874	scaffold_19:2259719-2285058	x	441883|441883.v1.91	6698	11.8253	11.4631	11.4838	11.3434
Smoe_00018048	scaffold_2:491859-494551	x	165360|165360.v1.91	1610	0.994243	0.281779	1.49813	2.78857
Smoe_00018051	scaffold_2:501985-506514	x	165365|165365.v1.91	3163	2.52521	0.673856	4.34631	2.25038
Smoe_00018061	scaffold_2:529168-543758	x	438121|438121.v1.91	392	-0.918709	189.021	188.423	153.572
Smoe_00018101	scaffold_2:714836-755210	x	438129|438129.v1.91	1292	-0.887421	10.2496	6.21541	6.51478
Smoe_00018114	scaffold_2:768173-775623	x	65249|65249.v1.91	1948	-0.837456	2.73261	2.12183	5.82967
Smoe_00018178	scaffold_2:1108007-1404390	x	65645|65645.v1.91	757	-1.0265	0.527205	0.384918	0.535075
Smoe_00018208	scaffold_2:1108007-1404390	x	165452|165452.v1.91	592	0.205881	4.32578	3.54648	2.31537
Smoe_00018256	scaffold_2:1656166-1657111	x	404285|404285.v1.91	560	-0.607277	2.14671	3.02654	1.55031
Smoe_00018266	scaffold_2:1677802-1690507	x	404295|404295.v1.91	219	-1.4553	15.8087	28.6422	30.225
Smoe_00018294	scaffold_2:1950012-1952848	x	404338|404338.v1.91	2576	3.28896	0.0839378	1.06316	0.621273
Smoe_00018295	scaffold_2:1953069-1956721	x	78663|78663.v1.91	3283	0.0421036	2.17318	1.41243	2.36294
Smoe_00018296	scaffold_2:1953069-1956721	x	78663|78663.v1.91	3289	0.400564	2.17318	1.41243	2.36294
Smoe_00018297	scaffold_2:1953069-1956721	x	78663|78663.v1.91	3105	0.415032	2.17318	1.41243	2.36294
Smoe_00018378	scaffold_2:2333141-2335279	x	404409|404409.v1.91	1311	-0.573461	0.668789	2.16858	1.1917
Smoe_00018454	scaffold_2:2730204-2732585	x	404471|404471.v1.91	333	-1.01437	7.42619	11.8146	1.99748
Smoe_00018523	scaffold_2:3021715-3023670	x	78541|78541.v1.91	598	-1.12781	10.2306	1.80104	0.805475
Smoe_00018576	scaffold_2:3514937-3517093	x	79271|79271.v1.91	842	-0.953847	1.91188	1.54486	1.48408
Smoe_00018694	scaffold_2:4180379-4182916	x	404741|404741.v1.91	980	-0.991008	3.9171	2.44852	1.22824
Smoe_00018707	scaffold_2:4266675-4267934	x	78615|78615.v1.91	1080	-0.428198	10.8127	7.38587	9.01559
Smoe_00018708	scaffold_2:4266675-4267934	x	78615|78615.v1.91	1063	-0.565635	10.8127	7.38587	9.01559
Smoe_00018729	scaffold_2:25957-28585	x	438080|438080.v1.91	2123	-0.616885	1.20645	2.08833	1.41798
Smoe_00018730	scaffold_2:25957-28585	x	438080|438080.v1.91	2329	-0.62358	1.20645	2.08833	1.41798
Smoe_00018805	scaffold_2:468766-482139	x	78200|78200.v1.91	4243	0.292178	5.9842	5.1864	6.99625
Smoe_00018806	scaffold_2:468766-482139	x	78200|78200.v1.91	4378	-0.340053	5.9842	5.1864	6.99625
Smoe_00018807	scaffold_2:468766-482139	x	78200|78200.v1.91	5768	0.288965	5.9842	5.1864	6.99625
Smoe_00018808	scaffold_2:468766-482139	x	78200|78200.v1.91	5044	-0.392029	5.9842	5.1864	6.99625
Smoe_00018809	scaffold_2:468766-482139	x	78200|78200.v1.91	5473	0.261106	5.9842	5.1864	6.99625
Smoe_00018834	scaffold_2:709720-713044	x	78992|78992.v1.91	1261	1.10157	0.139981	0.453689	0.623397
Smoe_00018845	scaffold_2:714836-755210	x	404114|404114.v1.91	363	-1.08789	7.04973	4.98662	6.71016
Smoe_00018866	scaffold_2:860884-862256	x	77903|77903.v1.91	734	-1.01071	2.56352	1.84352	2.27974
Smoe_00018939	scaffold_2:1108007-1404390	x	77916|77916.v1.91	660	-1.08966	6.0561	6.24894	5.15258
Smoe_00018940	scaffold_2:1108007-1404390	x	77916|77916.v1.91	1038	-0.949447	6.0561	6.24894	5.15258
Smoe_00018941	scaffold_2:1108007-1404390	x	25647|25647.v1.91	1188	-1.08863	15.7324	9.18921	13.123
Smoe_00018955	scaffold_2:1406530-1408253	x	62746|62746.v1.91	1279	-0.301225	0.963724	0.365146	0.204397
Smoe_00018995	scaffold_2:1662922-1665624	x	404287|404287.v1.91	434	-0.850579	3.43678	3.63181	9.26462
Smoe_00019022	scaffold_2:1853719-1858051	x	165504|165504.v1.91	170	0.546762	6.79499	1979.66	743.821
Smoe_00019031	scaffold_2:1903742-1905214	x	404324|404324.v1.91	988	-0.743472	0.187646	1.43261	0.694909
Smoe_00019079	scaffold_2:2252345-2254757	x	78853|78853.v1.91	2250	4.10529	0.996271	6.53959	3.52762
Smoe_00019082	scaffold_2:2265603-2269456	x	70281|70281.v1.91	3354	3.04296	2.06221	1.22711	1.85923
Smoe_00019083	scaffold_2:2265603-2269456	x	70281|70281.v1.91	3449	3.43401	2.06221	1.22711	1.85923
Smoe_00019084	scaffold_2:2265603-2269456	x	70281|70281.v1.91	3502	2.90738	2.06221	1.22711	1.85923
Smoe_00019098	scaffold_2:2397702-2399454	x	404413|404413.v1.91	648	-0.870428	0.65164	1.32633	0.77948
Smoe_00019120	scaffold_2:2513891-2519677	x	79158|79158.v1.91	2505	2.83515	0.151389	2.01814	0.797281
Smoe_00019130	scaffold_2:2548513-2549362	x	29219|29219.v1.91	704	-0.782459	0	0.0847019	0.374909
Smoe_00019186	scaffold_2:2859002-2865410	x	438270|438270.v1.91	2135	-0.122881	3.24239	2.97042	1.55149
Smoe_00019187	scaffold_2:2859002-2865410	x	438270|438270.v1.91	1778	0.355661	5.16679	4.38647	3.11059
Smoe_00019196	scaffold_2:2890998-2891913	x	404504|404504.v1.91	533	-1.02751	0.289214	0	0.476758
Smoe_00019217	scaffold_2:2980262-2990566	x	78303|78303.v1.91	369	-1.20055	1.36472	3.68388	1.18199
Smoe_00019229	scaffold_2:3020494-3021450	x	404542|404542.v1.91	574	-1.11678	14.4847	0	0
Smoe_00019242	scaffold_2:3142653-3143886	x	69126|69126.v1.91	1079	-0.586691	1.40432	1.6352	1.65521
Smoe_00019342	scaffold_2:3814280-3815635	x	26394|26394.v1.91	922	-1.11269	0.0681597	0.419797	0.567508
Smoe_00019349	scaffold_2:3853058-3856022	x	404686|404686.v1.91	936	-0.41252	0.401322	1.23621	1.59675
Smoe_00019399	scaffold_2:4118248-4120360	x	230161|230161.v1.91	1264	3.97277	9.3526	5.51153	6.26853
Smoe_00019415	scaffold_2:4201575-4209196	x	404745|404745.v1.91	212	-1.12694	3.54442	9.12211	3.07251
Smoe_00019440	scaffold_2:4307444-4309219	x	404769|404769.v1.91	474	-1.01815	3.83218	0.599472	0.667491
Smoe_00019447	scaffold_2:4317544-4321280	x	78092|78092.v1.91	1717	-0.355705	6.65034	4.50194	5.33519
Smoe_00019456	scaffold_20:33216-37076	x	58757|58757.v1.91	896	0.697908	1.6251	1.36696	1.56827
Smoe_00019510	scaffold_20:447518-448598	x	413199|413199.v1.91	690	-0.932933	0.199103	0.609043	1.15557
Smoe_00019513	scaffold_20:455872-458330	x	231982|231982.v1.91	1047	0.908768	1.65938	4.77755	1.09885
Smoe_00019514	scaffold_20:455872-458330	x	231982|231982.v1.91	972	0.694218	1.65938	4.77755	1.09885
Smoe_00019530	scaffold_20:576757-578454	x	413222|413222.v1.91	229	-1.33021	2.72359	3.5538	3.3261
Smoe_00019542	scaffold_20:633774-636384	x	270991|270991.v1.91	692	1.75548	4.06547	6.7602	7.83817
Smoe_00019579	scaffold_20:788975-790111	x	17708|17708.v1.91	769	-0.936993	0.375112	0.902684	0.52495
Smoe_00019580	scaffold_20:788975-790111	x	17708|17708.v1.91	721	-0.952044	0.375112	0.902684	0.52495
Smoe_00019600	scaffold_20:954984-956282	x	98231|98231.v1.91	922	-0.952367	0.204479	4.25794	1.24852
Smoe_00019614	scaffold_20:990474-991764	x	413316|413316.v1.91	532	-0.917476	0.290049	2.13412	2.15149
Smoe_00019642	scaffold_20:1074311-1075450	x	98191|98191.v1.91	361	-0.898126	2.85135	4.55928	1.84987
Smoe_00019660	scaffold_20:1208171-1209941	x	413349|413349.v1.91	1198	-0.791092	2.32959	1.92656	1.6549
Smoe_00019723	scaffold_20:1476754-1478624	x	413408|413408.v1.91	1277	1.769	0.137927	0.203227	0.307155
Smoe_00019754	scaffold_20:1654355-1657161	x	232016|232016.v1.91	802	0.581357	2.85052	8.86046	4.6932
Smoe_00019809	scaffold_20:1969557-1971622	x	413483|413483.v1.91	1193	-1.13424	0.398503	0.660028	1.96796
Smoe_00019839	scaffold_20:45275-47554	x	413143|413143.v1.91	1315	-0.796498	0.266568	1.49303	0.494793
Smoe_00019885	scaffold_20:415282-417359	x	231979|231979.v1.91	825	-0.147313	0	0.689255	0.130557
Smoe_00019895	scaffold_20:484036-487884	x	441910|441910.v1.91	1059	-1.01928	6.66537	10.7933	8.43231
Smoe_00019898	scaffold_20:529708-532717	x	413208|413208.v1.91	341	-1.12466	14.7558	12.871	11.5796
Smoe_00019943	scaffold_20:687579-689343	x	267594|267594.v1.91	553	0.850059	0.410185	1.06705	0.902486
Smoe_00019947	scaffold_20:703940-707469	x	98396|98396.v1.91	1288	2.12022	0.544089	4.69458	1.53895
Smoe_00019948	scaffold_20:703940-707469	x	98396|98396.v1.91	1709	1.68389	0.544089	4.69458	1.53895
Smoe_00019992	scaffold_20:920207-923755	x	413297|413297.v1.91	3176	4.06643	0.335463	1.2684	1.70625
Smoe_00020020	scaffold_20:1009118-1013027	x	413320|413320.v1.91	162	-1.07879	150.855	14.4258	27.507
Smoe_00020025	scaffold_20:1071488-1074241	x	413331|413331.v1.91	660	-1.01658	0.423428	0.277176	0.584626
Smoe_00020035	scaffold_20:1098460-1101510	x	413339|413339.v1.91	237	-0.900186	0	1.924	7.69091
Smoe_00020088	scaffold_20:1411810-1413531	x	34491|34491.v1.91	1542	-0.359652	0.0739781	0.556988	0.515448
Smoe_00020140	scaffold_20:1734215-1738697	x	148785|148785.v1.91	1110	1.48974	0.325726	10.1086	10.5665
Smoe_00020226	scaffold_201:61776-68691	x	449344|449344.v1.91	406	-1.06044	21.6291	0.775083	2.72459
Smoe_00020322	scaffold_21:491964-498537	x	413580|413580.v1.91	810	-1.0839	12.2077	2.14157	1.34777
Smoe_00020396	scaffold_21:951472-1035950	x	99313|99313.v1.91	1319	-0.0930973	2.13154	2.43328	3.26786
Smoe_00020397	scaffold_21:951472-1035950	x	99313|99313.v1.91	1319	-0.146391	2.13154	2.43328	3.26786
Smoe_00020398	scaffold_21:951472-1035950	x	99313|99313.v1.91	1122	-0.327477	2.13154	2.43328	3.26786
Smoe_00020399	scaffold_21:951472-1035950	x	99313|99313.v1.91	1122	-0.327477	2.13154	2.43328	3.26786
Smoe_00020400	scaffold_21:951472-1035950	x	99313|99313.v1.91	1080	-0.375738	2.13154	2.43328	3.26786
Smoe_00020402	scaffold_21:951472-1035950	x	99313|99313.v1.91	566	-0.784193	2.13154	2.43328	3.26786
Smoe_00020404	scaffold_21:951472-1035950	x	99313|99313.v1.91	219	-0.975942	6.78815	4.7501	6.73235
Smoe_00020480	scaffold_21:1445672-1455935	x	98802|98802.v1.91	3822	3.34535	1.19999	2.56628	2.89984
Smoe_00020496	scaffold_21:1493812-1496769	x	413770|413770.v1.91	2078	-0.14839	0.0265086	1.08256	0.532691
Smoe_00020499	scaffold_21:1514752-1518187	x	413773|413773.v1.91	3435	4.24055	0.694617	5.67324	3.25318
Smoe_00020528	scaffold_21:1753837-1755268	x	413797|413797.v1.91	1431	-1.09934	0.966902	0.0713211	0.246913
Smoe_00020614	scaffold_21:172284-202357	x	413537|413537.v1.91	4865	4.73101	7.35061	6.54543	4.18797
Smoe_00020615	scaffold_21:172284-202357	x	413537|413537.v1.91	299	-0.670643	6.47732	0	0
Smoe_00020616	scaffold_21:172284-202357	x	413537|413537.v1.91	516	-1.07865	7.14644	0	0
Smoe_00020662	scaffold_21:498607-499290	x	413581|413581.v1.91	683	-0.876426	0.201909	1.67591	0.0557921
Smoe_00020667	scaffold_21:541085-542440	x	413588|413588.v1.91	607	-1.28468	0	1.24482	0.39426
Smoe_00020687	scaffold_21:643603-647121	x	99263|99263.v1.91	1303	-1.18966	5.29884	9.6094	7.05109
Smoe_00020719	scaffold_21:832747-838601	x	99176|99176.v1.91	3963	2.29064	0.305393	2.0097	1.07661
Smoe_00020745	scaffold_21:1100491-1102655	x	413682|413682.v1.91	1353	-1.20617	2.14905	0.0760447	0.383017
Smoe_00020792	scaffold_21:1331985-1333460	x	413730|413730.v1.91	618	-0.729735	0.696913	0.708105	0.704681
Smoe_00020807	scaffold_21:1391792-1399631	x	56734|56734.v1.91	1367	-1.13807	3.78198	14.4372	10.4767
Smoe_00020808	scaffold_21:1391792-1399631	x	56734|56734.v1.91	727	-1.05873	3.78198	14.4372	10.4767
Smoe_00020862	scaffold_21:1752632-1753635	x	17109|17109.v1.91	1003	-0.81456	0.2456	0.0541017	0.443463
Smoe_00020944	scaffold_21:2004785-2006986	x	99275|99275.v1.91	1915	0.644683	0.75421	0.102956	0.323734
Smoe_00020982	scaffold_216:3520-4846	x	432231|432231.v1.91	611	-0.64305	0.354198	0	0.455707
Smoe_00020999	scaffold_22:36981-39942	x	271022|271022.v1.91	549	-0.674315	32.0705	1.55779	2.35665
Smoe_00021003	scaffold_22:49388-51145	x	99588|99588.v1.91	1585	-0.216103	1.8643	2.79528	3.53773
Smoe_00021019	scaffold_22:214707-218839	x	413897|413897.v1.91	1124	-0.968222	1.65779	2.54885	2.73631
Smoe_00021023	scaffold_22:266913-269748	x	413900|413900.v1.91	697	-1.1675	1.47281	2.83267	2.87699
Smoe_00021123	scaffold_22:1010794-1011381	x	19889|19889.v1.91	587	-0.815539	3.00323	0.326322	0.413606
Smoe_00021188	scaffold_22:1336880-1342446	x	414063|414063.v1.91	585	-1.04765	0	1.85818	0.277097
Smoe_00021193	scaffold_22:1350889-1351357	x	17893|17893.v1.91	468	-1.00509	0.889432	2.75277	2.92004
Smoe_00021231	scaffold_22:1560116-1561600	x	414098|414098.v1.91	1273	-1.00777	2.95325	5.69135	5.18739
Smoe_00021232	scaffold_22:1560116-1561600	x	414098|414098.v1.91	1216	-0.999845	2.95325	5.69135	5.18739
Smoe_00021301	scaffold_22:341752-342845	x	413910|413910.v1.91	685	-1.04058	0	1.3179	0.277857
Smoe_00021302	scaffold_22:343704-344887	x	413911|413911.v1.91	978	-0.858333	0.0633387	0	0.351806
Smoe_00021326	scaffold_22:517351-521495	x	99885|99885.v1.91	823	-0.949427	0.236272	0.622245	0.0873086
Smoe_00021408	scaffold_22:997863-999985	x	414000|414000.v1.91	1937	-0.967406	0.401505	2.38925	1.3288
Smoe_00021409	scaffold_22:997863-999985	x	414000|414000.v1.91	1934	-0.967141	0.401505	2.38925	1.3288
Smoe_00021437	scaffold_22:1084366-1085342	x	414024|414024.v1.91	313	-1.14368	9.6927	1.92169	3.1155
Smoe_00021457	scaffold_22:1257388-1259519	x	20797|20797.v1.91	1889	-0.878734	0.0883531	1.17583	0.164329
Smoe_00021467	scaffold_22:1295878-1299690	x	414052|414052.v1.91	3056	3.09014	9.34887	3.29532	3.55485
Smoe_00021482	scaffold_22:1342797-1346095	x	173564|173564.v1.91	2258	4.62111	1.30709	2.68749	3.36537
Smoe_00021497	scaffold_22:1407803-1410048	x	99678|99678.v1.91	837	-0.885331	1.23301	1.42118	3.41798
Smoe_00021498	scaffold_22:1407803-1410048	x	99678|99678.v1.91	1298	-0.638172	0.857039	0.199426	2.13483
Smoe_00021584	scaffold_23:26960-30720	x	72244|72244.v1.91	1024	-0.867725	1.13735	0.211052	0.299379
Smoe_00021585	scaffold_23:31493-32381	x	100523|100523.v1.91	481	-0.987884	1.53059	0.29289	1.67663
Smoe_00021613	scaffold_23:112691-114707	x	99993|99993.v1.91	579	-1.26218	1.53219	1.33115	2.60163
Smoe_00021615	scaffold_23:123241-131319	x	414170|414170.v1.91	3410	2.53159	0.264446	1.4535	0.834807
Smoe_00021619	scaffold_23:155742-239934	x	414176|414176.v1.91	341	-1.08032	65.1063	20.3371	26.5137
Smoe_00021620	scaffold_23:155742-239934	x	414176|414176.v1.91	544	-0.901046	65.1063	20.3371	26.5137
Smoe_00021621	scaffold_23:155742-239934	x	414176|414176.v1.91	196	-1.29039	47.7704	3.64259	13.9833
Smoe_00021625	scaffold_23:155742-239934	x	414176|414176.v1.91	1308	0.818474	36.3424	8.2806	12.5696
Smoe_00021627	scaffold_23:155742-239934	x	414176|414176.v1.91	638	0.259639	21.1797	3.43849	8.13211
Smoe_00021628	scaffold_23:155742-239934	x	414176|414176.v1.91	411	-1.41109	65.1063	20.3371	26.5137
Smoe_00021629	scaffold_23:155742-239934	x	414176|414176.v1.91	580	-1.05469	65.1063	20.3371	26.5137
Smoe_00021632	scaffold_23:155742-239934	x	414176|414176.v1.91	1414	0.453904	36.3424	8.2806	12.5696
Smoe_00021634	scaffold_23:155742-239934	x	414176|414176.v1.91	798	0.204138	21.1797	3.43849	8.13211
Smoe_00021635	scaffold_23:155742-239934	x	414176|414176.v1.91	270	-1.13392	25.1688	0	3.26076
Smoe_00021663	scaffold_23:375536-385495	x	149351|149351.v1.91	3135	3.60625	0.578218	3.67637	2.0626
Smoe_00021760	scaffold_23:1115261-1118494	x	442293|442293.v1.91	3169	1.60621	45.8813	4.93589	5.11193
Smoe_00021774	scaffold_23:1207279-1209091	x	100820|100820.v1.91	660	-1.2381	0	0.369568	0.467701
Smoe_00021816	scaffold_23:1401199-1407383	x	414363|414363.v1.91	662	-1.26634	0.105411	0.368049	0.815084
Smoe_00021858	scaffold_23:1709167-1710246	x	414420|414420.v1.91	537	-1.27496	3.28807	0.247606	1.72857
Smoe_00021884	scaffold_23:1838976-1841726	x	15910|15910.v1.91	1756	-0.0782913	0.511142	0.113313	0.409842
Smoe_00021900	scaffold_23:1914825-1924470	x	414465|414465.v1.91	8214	6.16436	22.9479	9.98623	15.2091
Smoe_00021901	scaffold_23:1914825-1924470	x	414465|414465.v1.91	6463	6.58868	22.9479	9.98623	15.2091
Smoe_00021909	scaffold_23:1955708-1958843	x	442369|442369.v1.91	583	-0.875791	0	0.109841	293.786
Smoe_00022221	scaffold_23:1857054-1861046	x	99975|99975.v1.91	1830	0.601592	1.52541	0.378857	0.272325
Smoe_00022321	scaffold_24:377359-379088	x	15610|15610.v1.91	1532	0.284183	0.111792	0.396066	0.768504
Smoe_00022330	scaffold_24:513142-515039	x	271067|271067.v1.91	439	-1.09141	5.35115	23.416	8.65414
Smoe_00022380	scaffold_24:831204-834480	x	462|462.v1.91	2731	1.58786	3.36977	3.38149	3.34705
Smoe_00022429	scaffold_24:1194302-1207581	x	414628|414628.v1.91	410	-1.04395	7.52227	7.16209	7.41024
Smoe_00022430	scaffold_24:1194302-1207581	x	414628|414628.v1.91	399	-1.04819	7.52227	7.16209	7.41024
Smoe_00022453	scaffold_24:1331856-1333047	x	15483|15483.v1.91	536	-1.13022	0.430104	1.24146	1.57583
Smoe_00022473	scaffold_24:1434841-1436352	x	414666|414666.v1.91	510	-0.803369	0.154865	1.07023	1.52972
Smoe_00022494	scaffold_24:1537561-1539083	x	101118|101118.v1.91	1194	-0.88925	1.69192	0.0439573	0.609187
Smoe_00022526	scaffold_24:1757825-1761041	x	101278|101278.v1.91	1775	3.3811	0.631286	4.84256	2.53541
Smoe_00022579	scaffold_24:23159-25112	x	101090|101090.v1.91	811	-1.14901	0.48162	0.281774	0.711741
Smoe_00022596	scaffold_24:254537-256602	x	442385|442385.v1.91	575	-0.688849	2.06393	1.34446	2.20179
Smoe_00022610	scaffold_24:280267-281332	x	414515|414515.v1.91	494	-0.928152	1.7919	0.702417	0.357209
Smoe_00022650	scaffold_24:518127-519047	x	7967|7967.v1.91	748	-1.14229	0.714181	0.938323	1.72946
Smoe_00022705	scaffold_24:880415-882488	x	101241|101241.v1.91	1973	0.00484587	2.07692	3.93555	2.88204
Smoe_00022742	scaffold_24:1262991-1264396	x	414636|414636.v1.91	536	-0.94352	2.86736	1.73804	1.41825
Smoe_00022815	scaffold_24:1652279-1661040	x	442465|442465.v1.91	1568	1.51164	0.471809	1.73623	0.809274
Smoe_00022939	scaffold_25:286396-298442	x	414802|414802.v1.91	1567	2.69777	4.48294	1.78017	2.53568
Smoe_00022940	scaffold_25:286396-298442	x	414802|414802.v1.91	1318	3.35373	4.48294	1.78017	2.53568
Smoe_00023066	scaffold_25:1406135-1433268	x	101568|101568.v1.91	356	0.770225	5.36927	21.1416	9.56316
Smoe_00023067	scaffold_25:1406135-1433268	x	101568|101568.v1.91	473	1.28351	5.36927	21.1416	9.56316
Smoe_00023068	scaffold_25:1406135-1433268	x	101568|101568.v1.91	773	1.66709	5.36927	21.1416	9.56316
Smoe_00023101	scaffold_25:1610194-1611832	x	415005|415005.v1.91	1623	-1.04551	3.59508	0.185585	0.486525
Smoe_00023170	scaffold_25:1948906-1956182	x	102321|102321.v1.91	2580	3.05039	0.230443	2.0483	1.02983
Smoe_00023206	scaffold_25:277069-283295	x	414798|414798.v1.91	4086	2.41276	3.03823	11.9243	7.43689
Smoe_00023323	scaffold_25:1384920-1386461	x	414957|414957.v1.91	1130	0.425413	0.159412	0.187617	0.413766
Smoe_00023409	scaffold_25:1904116-1908225	x	415062|415062.v1.91	1754	-0.889204	2.20711	2.04221	4.63888
Smoe_00023474	scaffold_26:303195-309069	x	232430|232430.v1.91	2771	3.7723	7.33372	4.08844	4.82384
Smoe_00023491	scaffold_26:459272-460826	x	415138|415138.v1.91	474	-0.910627	1.04514	2.99736	3.05139
Smoe_00023535	scaffold_26:831290-831954	x	102690|102690.v1.91	664	-1.29435	2.83418	1.83271	2.14526
Smoe_00023543	scaffold_26:919015-921900	x	31008|31008.v1.91	2246	-0.956851	2.87288	0.0648744	0.0951589
Smoe_00023568	scaffold_26:978872-980582	x	415204|415204.v1.91	772	-1.1247	0.0856147	1.50097	1.1853
Smoe_00023576	scaffold_26:1011611-1013589	x	442695|442695.v1.91	1660	-0.790628	0.850684	0.301599	0.265645
Smoe_00023743	scaffold_26:54952-58838	x	102624|102624.v1.91	1601	-0.816438	4.64349	0.0314081	0
Smoe_00023793	scaffold_26:326395-327473	x	102871|102871.v1.91	1078	-0.906318	0.168707	0.496064	1.81338
Smoe_00023805	scaffold_26:406237-408104	x	102797|102797.v1.91	428	-1.26258	1.03572	0.708101	1.24238
Smoe_00023826	scaffold_26:471822-473062	x	102589|102589.v1.91	804	-0.924057	1.94831	3.5614	1.84428
Smoe_00023829	scaffold_26:586410-610395	x	102826|102826.v1.91	953	-0.481577	14.1528	5.82026	7.94445
Smoe_00023838	scaffold_26:622181-623731	x	102360|102360.v1.91	1269	-0.0519747	0.602101	0.368485	0.644604
Smoe_00023866	scaffold_26:925974-927702	x	56433|56433.v1.91	1033	-0.951798	2.36898	1.20081	0.559531
Smoe_00023875	scaffold_26:945259-948633	x	415194|415194.v1.91	1257	-1.40129	1.54898	1.04604	2.58663
Smoe_00023876	scaffold_26:945259-948633	x	415194|415194.v1.91	1205	-1.40023	1.54898	1.04604	2.58663
Smoe_00023918	scaffold_26:1174597-1180135	x	442712|442712.v1.91	3757	3.12256	1.01117	5.33822	2.94467
Smoe_00023938	scaffold_26:1273966-1284999	x	232471|232471.v1.91	1396	-0.885487	3.73079	3.08136	5.86547
Smoe_00023948	scaffold_26:1384890-1386068	x	37611|37611.v1.91	752	-0.408901	0.709131	0.854163	0.981361
Smoe_00023974	scaffold_26:1520925-1522431	x	150375|150375.v1.91	963	2.25145	0.903866	0.0568492	0.394395
Smoe_00023989	scaffold_26:1556895-1558803	x	174737|174737.v1.91	443	-1.23909	4.09756	2.50737	3.83547
Smoe_00024007	scaffold_26:1651073-1654800	x	102556|102556.v1.91	1300	-1.22332	1.17068	0.955545	1.12819
Smoe_00024034	scaffold_26:1882948-1887820	x	415372|415372.v1.91	662	2.13269	67.8312	29.5507	19.615
Smoe_00024036	scaffold_26:1890420-1899567	x	228326|228326.v1.91	3506	4.03421	0.770396	3.53573	1.77344
Smoe_00024127	scaffold_27:1307880-1309491	x	415476|415476.v1.91	1024	-0.919563	0.897911	1.10802	0.498965
Smoe_00024128	scaffold_27:1320665-1324183	x	442794|442794.v1.91	1826	3.37846	0.366991	2.71268	1.67204
Smoe_00024300	scaffold_27:1188551-1189232	x	103237|103237.v1.91	487	-1.02023	0.166682	0.430896	0.547991
Smoe_00024308	scaffold_27:1298709-1300838	x	103110|103110.v1.91	1105	-0.520394	5.73123	2.74544	3.33884
Smoe_00024309	scaffold_27:1300934-1301831	x	103249|103249.v1.91	517	-0.926836	8.94398	4.71749	6.24176
Smoe_00024370	scaffold_27:1740626-1744074	x	103145|103145.v1.91	2595	3.22589	0.229008	1.0178	0.732685
Smoe_00024445	scaffold_28:118744-120229	x	103446|103446.v1.91	433	-0.897492	4.26253	2.77777	4.09687
Smoe_00024505	scaffold_28:474083-478303	x	271148|271148.v1.91	1429	1.8307	44.9526	2.64308	2.94521
Smoe_00024541	scaffold_28:700209-885563	x	232555|232555.v1.91	2521	4.22789	46.1072	15.4249	16.0499
Smoe_00024621	scaffold_28:1530889-1532784	x	415821|415821.v1.91	539	-1.00108	13.2199	0	0.156269
Smoe_00024660	scaffold_28:1955822-1959368	x	103577|103577.v1.91	1473	-0.243468	2.53322	2.00136	1.73742
Smoe_00024723	scaffold_28:398008-398953	x	103542|103542.v1.91	945	-0.788755	11.5664	0.290894	0.220183
Smoe_00024726	scaffold_28:407374-408696	x	415651|415651.v1.91	340	-0.767834	11.2977	0	0
Smoe_00024954	scaffold_281:8830-14422	x	432376|432376.v1.91	2617	2.05377	35.995	0.453317	1.06358
Smoe_00024955	scaffold_281:8830-14422	x	432376|432376.v1.91	2504	2.06466	35.995	0.453317	1.06358
Smoe_00025015	scaffold_29:332837-426434	x	54187|54187.v1.91	1369	2.78471	6.28507	6.26232	9.21869
Smoe_00025045	scaffold_29:568795-653609	x	415992|415992.v1.91	1515	1.99727	5.14618	13.4229	8.27674
Smoe_00025208	scaffold_29:1720239-1737961	x	17188|17188.v1.91	4115	9.05913	10.484	19.3874	11.797
Smoe_00025339	scaffold_29:773640-776203	x	104443|104443.v1.91	2335	-0.635699	2.12376	0.2488	0.117295
Smoe_00025359	scaffold_29:890238-891529	x	104121|104121.v1.91	959	0.774086	5.84065	6.62817	9.3699
Smoe_00025421	scaffold_29:1262016-1293098	x	416107|416107.v1.91	317	0.263918	12.3417	11.7492	8.14408
Smoe_00025422	scaffold_29:1262016-1293098	x	416107|416107.v1.91	435	0.641462	12.3417	11.7492	8.14408
Smoe_00025424	scaffold_29:1262016-1293098	x	416107|416107.v1.91	502	2.83492	18.2979	18.1719	13.6831
Smoe_00025434	scaffold_29:1355508-1368057	x	104303|104303.v1.91	11165	4.47947	6.17886	8.81783	6.38171
Smoe_00025435	scaffold_29:1355508-1368057	x	104303|104303.v1.91	10845	4.4759	6.17886	8.81783	6.38171
Smoe_00025436	scaffold_29:1355508-1368057	x	104303|104303.v1.91	11021	4.96736	6.17886	8.81783	6.38171
Smoe_00025442	scaffold_29:1419513-1421852	x	232676|232676.v1.91	1695	0.943653	2.75875	2.91706	2.42827
Smoe_00025487	scaffold_29:1663450-1666865	x	416191|416191.v1.91	3129	3.95175	3.48704	2.80651	3.58093
Smoe_00025488	scaffold_29:1663450-1666865	x	416191|416191.v1.91	3177	3.89424	3.48704	2.80651	3.58093
Smoe_00025532	scaffold_292:5-6155	x	432388|432388.v1.91	511	-1.05447	1.03624	2.94021	2.16907
Smoe_00025555	scaffold_3:295491-296315	x	26120|26120.v1.91	824	-0.805493	0.62907	0.41419	0.392279
Smoe_00025720	scaffold_3:2009987-2011605	x	79447|79447.v1.91	1618	-1.00426	0.245179	0.869063	0.72256
Smoe_00025808	scaffold_3:2474983-2657081	x	438486|438486.v1.91	2041	-1.20596	2.59561	0.0240007	0.0301901
Smoe_00025855	scaffold_3:2778201-2782152	x	405154|405154.v1.91	677	1.01395	0.408755	4.5523	1.35516
Smoe_00025931	scaffold_3:3140209-3143974	x	405209|405209.v1.91	2460	-0.818069	0.35288	0.215589	0.492735
Smoe_00025938	scaffold_3:3185177-3186560	x	25885|25885.v1.91	1171	-1.09262	0.10185	0.224864	0.396657
Smoe_00025984	scaffold_3:3451691-3455746	x	166200|166200.v1.91	3994	3.50751	0.724341	3.65844	2.28302
Smoe_00025991	scaffold_3:3554424-3560667	x	79356|79356.v1.91	4700	0.943503	1.02211	0.138546	0.534438
Smoe_00026067	scaffold_3:3930615-3932194	x	405350|405350.v1.91	801	-1.01416	0.897334	0.787265	0.497195
Smoe_00026068	scaffold_3:3930615-3932194	x	405350|405350.v1.91	600	-1.11292	0.121204	0.21089	0.601233
Smoe_00026095	scaffold_3:3968933-4220031	x	80513|80513.v1.91	794	-0.971217	3.54816	0.723909	6.81145
Smoe_00026129	scaffold_3:3968933-4220031	x	142036|142036.v1.91	505	0.01443	17.6165	11.4078	11.4763
Smoe_00026154	scaffold_3:4246885-4255762	x	80672|80672.v1.91	1812	-0.127997	6.66272	6.23782	4.16434
Smoe_00026156	scaffold_3:4297643-4299645	x	405424|405424.v1.91	776	-0.88416	0.680272	0	0.0941877
Smoe_00026268	scaffold_3:997208-997750	x	29299|29299.v1.91	516	-1.1755	0.304104	1.44568	4.92476
Smoe_00026341	scaffold_3:1539018-1542650	x	31754|31754.v1.91	135	-1.25325	108638	91085.3	46446.7
Smoe_00026515	scaffold_3:2719308-2721576	x	79568|79568.v1.91	1361	2.52013	0.213441	1.5484	1.54547
Smoe_00026523	scaffold_3:2728878-2733779	x	405137|405137.v1.91	1504	-0.850409	0.875281	0.235908	0.148466
Smoe_00026664	scaffold_3:3596486-3600100	x	79654|79654.v1.91	3614	3.64991	0.921681	3.48979	1.88126
Smoe_00026694	scaffold_3:3762914-3766238	x	438595|438595.v1.91	965	-1.13129	27.3683	16.7847	9.87053
Smoe_00026703	scaffold_3:3800982-3803414	x	64241|64241.v1.91	2242	-0.65731	1.07333	3.35829	1.17135
Smoe_00026722	scaffold_3:3910904-3915078	x	438611|438611.v1.91	1012	1.88935	4.67626	1.87319	2.90197
Smoe_00026808	scaffold_30:91149-96095	x	443115|443115.v1.91	1394	-0.50836	0.955002	1.98413	0.809564
Smoe_00026818	scaffold_30:172325-180840	x	416264|416264.v1.91	854	-1.08563	0.375504	0.659801	1.37438
Smoe_00026879	scaffold_30:558255-559349	x	416330|416330.v1.91	915	-0.874431	2.20206	0.908078	0.611103
Smoe_00026898	scaffold_30:713076-724064	x	104776|104776.v1.91	7013	1.62987	23.6824	10.5389	3.14718
Smoe_00026959	scaffold_30:1015070-1016742	x	105050|105050.v1.91	1593	-0.512532	1.49722	1.01073	0.178866
Smoe_00026961	scaffold_30:1018948-1023898	x	443169|443169.v1.91	1272	-0.56512	6.32769	0.898277	1.05425
Smoe_00026991	scaffold_30:1408746-1420818	x	104898|104898.v1.91	4133	1.65015	4.52334	5.89457	3.82284
Smoe_00027049	scaffold_30:75974-80130	x	443113|443113.v1.91	2317	-0.890036	3.97745	0.14636	0.183995
Smoe_00027081	scaffold_30:263844-267408	x	267958|267958.v1.91	602	0.812679	18.4552	128.775	48.9348
Smoe_00027125	scaffold_30:564481-567973	x	105043|105043.v1.91	1291	0.191459	2.81437	3.77273	3.41197
Smoe_00027159	scaffold_30:732522-735615	x	416355|416355.v1.91	502	-1.19525	4.44589	2.32984	1.91598
Smoe_00027203	scaffold_30:972189-973375	x	105126|105126.v1.91	1147	1.63393	1.93129	9.5393	3.13583
Smoe_00027209	scaffold_30:995403-999167	x	228404|228404.v1.91	3193	1.83138	0.416958	2.32961	1.37967
Smoe_00027253	scaffold_30:1427658-1428971	x	232763|232763.v1.91	1054	-0.886953	9.76671	2.39518	2.73047
Smoe_00027296	scaffold_30:1758195-1759207	x	175633|175633.v1.91	891	-0.699124	1.20968	0.125138	0.789645
Smoe_00027310	scaffold_305:7704-9083	x	432407|432407.v1.91	1379	-1.01174	131.598	596.258	37.9867
Smoe_00027368	scaffold_31:486000-487685	x	416541|416541.v1.91	1621	-0.761512	0.908761	0.743365	0.935424
Smoe_00027387	scaffold_31:567318-590409	x	72392|72392.v1.91	2311	-0.972062	34.041	22.1819	26.8061
Smoe_00027388	scaffold_31:567318-590409	x	72392|72392.v1.91	1881	2.83224	5.0175	3.78369	4.99745
Smoe_00027469	scaffold_31:1319062-1600059	x	416705|416705.v1.91	3184	4.38634	5.27231	3.82462	3.82419
Smoe_00027470	scaffold_31:1319062-1600059	x	416705|416705.v1.91	874	3.07094	5.27231	3.82462	3.82419
Smoe_00027482	scaffold_31:1319062-1600059	x	416718|416718.v1.91	169	-0.94353	449.813	85.8804	7.90538
Smoe_00027578	scaffold_31:675731-693163	x	416579|416579.v1.91	153	-1.44097	90.7674	0	0
Smoe_00027734	scaffold_311:4520-6695	x	138681|138681.v1.91	771	-1.15624	0	0.676568	0.284952
Smoe_00027747	scaffold_317:1235-10777	x	138704|138704.v1.91	3497	0.712238	9.25473	6.98277	7.38398
Smoe_00027753	scaffold_32:46425-50133	x	51695|51695.v1.91	1120	-0.846285	2.41678	0.474008	0.925939
Smoe_00027755	scaffold_32:61339-62993	x	106011|106011.v1.91	855	0.0470696	5.09922	5.92947	5.86367
Smoe_00027770	scaffold_32:195481-198654	x	416791|416791.v1.91	1326	-0.969039	0.395992	0.42806	0.441041
Smoe_00027772	scaffold_32:242686-244303	x	416793|416793.v1.91	735	-0.948552	0	0.16002	0.758544
Smoe_00027825	scaffold_32:636147-641252	x	106096|106096.v1.91	3140	3.01963	0.101866	1.02704	0.673717
Smoe_00027826	scaffold_32:636147-641252	x	106096|106096.v1.91	609	-0.840774	0	0.103257	2.41995
Smoe_00027851	scaffold_32:717654-721219	x	443354|443354.v1.91	2475	5.65308	15.3154	9.26825	8.83575
Smoe_00027852	scaffold_32:727280-728654	x	443355|443355.v1.91	748	0.117298	2.49963	3.04955	3.45893
Smoe_00027854	scaffold_32:753088-754453	x	105872|105872.v1.91	1365	3.43421	3.74382	1.99486	1.2322
Smoe_00027978	scaffold_32:65390-67051	x	3987|3987.v1.91	1087	-1.11219	1.22483	0.73675	3.6527
Smoe_00028002	scaffold_32:187905-189293	x	105948|105948.v1.91	876	-0.653167	2.25387	1.27817	2.46028
Smoe_00028051	scaffold_32:544574-548058	x	443338|443338.v1.91	1224	0.177241	1.98128	0.896695	0.86064
Smoe_00028054	scaffold_32:554509-559398	x	106138|106138.v1.91	1391	-0.381576	0.368022	0.760205	0.770007
Smoe_00028055	scaffold_32:554509-559398	x	106138|106138.v1.91	1438	-0.357836	0.368022	0.760205	0.770007
Smoe_00028074	scaffold_32:651665-656810	x	151539|151539.v1.91	1671	2.53624	1.35102	11.2268	5.89526
Smoe_00028097	scaffold_32:771826-778299	x	443358|443358.v1.91	3920	4.18355	1.11476	2.46325	2.59104
Smoe_00028147	scaffold_32:1454600-1604123	x	38265|38265.v1.91	1719	1.56004	25.6833	19.2608	16.0395
Smoe_00028154	scaffold_32:1454600-1604123	x	105813|105813.v1.91	1543	2.66171	18.5544	22.5112	16.1795
Smoe_00028155	scaffold_32:1454600-1604123	x	105813|105813.v1.91	1741	2.93761	18.5544	22.5112	16.1795
Smoe_00028191	scaffold_32:1689266-1693963	x	232884|232884.v1.91	2269	3.64302	16.1561	2.30979	2.19144
Smoe_00028247	scaffold_33:69257-79749	x	106635|106635.v1.91	4152	3.45928	0.619611	1.79032	1.03953
Smoe_00028266	scaffold_33:224874-228431	x	106533|106533.v1.91	2328	-0.98866	4.4019	16.9734	16.4747
Smoe_00028372	scaffold_33:1039058-1065174	x	106224|106224.v1.91	500	-0.962374	0.159792	0.275784	1.05159
Smoe_00028525	scaffold_33:777153-779374	x	417123|417123.v1.91	276	-1.10026	1.05552	8.11677	2.24129
Smoe_00028629	scaffold_34:35831-36968	x	417227|417227.v1.91	1049	-1.13356	0	0.461277	0.0969237
Smoe_00028662	scaffold_34:376903-456138	x	417284|417284.v1.91	491	-0.865297	3.52508	14.0971	5.28951
Smoe_00028663	scaffold_34:376903-456138	x	417284|417284.v1.91	573	-0.907166	3.52508	14.0971	5.28951
Smoe_00028664	scaffold_34:376903-456138	x	417284|417284.v1.91	573	-0.907166	3.52508	14.0971	5.28951
Smoe_00028665	scaffold_34:376903-456138	x	417284|417284.v1.91	384	-0.794628	3.52508	14.0971	5.28951
Smoe_00028666	scaffold_34:376903-456138	x	417284|417284.v1.91	573	-0.907166	3.52508	14.0971	5.28951
Smoe_00028667	scaffold_34:376903-456138	x	417284|417284.v1.91	1542	-1.03957	3.52508	14.0971	5.28951
Smoe_00028668	scaffold_34:376903-456138	x	417284|417284.v1.91	1539	-1.03898	3.52508	14.0971	5.28951
Smoe_00028724	scaffold_34:628020-754904	x	417332|417332.v1.91	583	-1.12112	1.13756	5.82157	3.48088
Smoe_00028789	scaffold_34:1079281-1082232	x	417391|417391.v1.91	2949	0.639462	0.27227	0.952473	0.740467
Smoe_00028812	scaffold_34:1297808-1301842	x	443554|443554.v1.91	3444	8.85452	11.9914	2.17811	6.83264
Smoe_00028820	scaffold_34:1343129-1346964	x	58719|58719.v1.91	1302	4.79132	33.9131	21.0078	26.2934
Smoe_00028821	scaffold_34:1343129-1346964	x	58719|58719.v1.91	1287	4.79706	33.9131	21.0078	26.2934
Smoe_00028822	scaffold_34:1343129-1346964	x	58719|58719.v1.91	1295	4.79408	33.9131	21.0078	26.2934
Smoe_00028898	scaffold_34:1789203-1795363	x	417526|417526.v1.91	3479	2.67227	0.807172	3.40198	1.98378
Smoe_00028929	scaffold_34:344230-358215	x	12397|12397.v1.91	2989	3.7541	0.71569	0.700221	1.08989
Smoe_00028938	scaffold_34:504770-512898	x	18349|18349.v1.91	2884	1.48019	4.18245	6.03382	7.67612
Smoe_00028941	scaffold_34:583645-591942	x	7612|7612.v1.91	6262	3.01761	9.5924	9.4134	10.5332
Smoe_00028942	scaffold_34:583645-591942	x	7612|7612.v1.91	6552	2.86767	9.5924	9.4134	10.5332
Smoe_00028943	scaffold_34:583645-591942	x	7612|7612.v1.91	6627	2.39705	9.5924	9.4134	10.5332
Smoe_00028944	scaffold_34:583645-591942	x	7612|7612.v1.91	6445	2.3984	9.5924	9.4134	10.5332
Smoe_00028945	scaffold_34:583645-591942	x	7612|7612.v1.91	6530	3.32964	9.5924	9.4134	10.5332
Smoe_00028950	scaffold_34:615003-624754	x	417312|417312.v1.91	3716	5.1581	18.7101	10.3666	8.84849
Smoe_00028996	scaffold_34:1027262-1033574	x	107107|107107.v1.91	4338	5.85314	21.1497	9.83168	4.76253
Smoe_00029002	scaffold_34:1075172-1078714	x	232963|232963.v1.91	1508	-1.3642	4.59081	0.134405	0.0634371
Smoe_00029058	scaffold_34:1441713-1446113	x	417454|417454.v1.91	2832	-0.4304	8.64108	5.15285	10.3222
Smoe_00029059	scaffold_34:1441713-1446113	x	417454|417454.v1.91	2965	-0.292523	8.64108	5.15285	10.3222
Smoe_00029185	scaffold_35:252949-257493	x	107740|107740.v1.91	3013	1.52306	4.70119	4.76541	6.40462
Smoe_00029218	scaffold_35:467781-473174	x	107497|107497.v1.91	3577	0.0566888	4.37769	1.60591	2.83615
Smoe_00029220	scaffold_35:476949-477760	x	107896|107896.v1.91	811	-0.820148	0.16054	1.83153	0.400354
Smoe_00029282	scaffold_35:810953-816043	x	443642|443642.v1.91	2639	1.54376	9.17014	6.74282	6.79094
Smoe_00029283	scaffold_35:810953-816043	x	443642|443642.v1.91	2584	1.56084	9.17014	6.74282	6.79094
Smoe_00029313	scaffold_35:987072-1103147	x	417691|417691.v1.91	1630	3.09766	6.62045	7.8328	8.86917
Smoe_00029314	scaffold_35:987072-1103147	x	417691|417691.v1.91	1427	2.93026	6.62045	7.8328	8.86917
Smoe_00029373	scaffold_35:1393628-1401106	x	107813|107813.v1.91	2907	-0.953198	0.747138	7.87414	1.78701
Smoe_00029374	scaffold_35:1393628-1401106	x	107813|107813.v1.91	2871	-0.952497	0.747138	7.87414	1.78701
Smoe_00029376	scaffold_35:1393628-1401106	x	107813|107813.v1.91	881	-0.843153	0.747138	7.87414	1.78701
Smoe_00029380	scaffold_35:1428074-1430827	x	38997|38997.v1.91	1407	-0.287646	1.8075	0.908882	2.10546
Smoe_00029415	scaffold_35:1661136-1665183	x	443692|443692.v1.91	1279	-0.763897	3.48776	0.44629	0.255497
Smoe_00029438	scaffold_35:5948-167450	x	107475|107475.v1.91	1153	-0.819175	6.81348	18.6528	14.3695
Smoe_00029474	scaffold_35:5948-167450	x	107369|107369.v1.91	1361	-0.54033	2.94556	0.830886	1.56929
Smoe_00029475	scaffold_35:5948-167450	x	107369|107369.v1.91	2508	3.84601	5.2192	1.66281	2.07981
Smoe_00029476	scaffold_35:5948-167450	x	107369|107369.v1.91	2537	3.83911	5.2192	1.66281	2.07981
Smoe_00029486	scaffold_35:250012-250935	x	417567|417567.v1.91	421	-1.18159	0.213269	0.182035	0.929602
Smoe_00029522	scaffold_35:443909-453950	x	417596|417596.v1.91	2034	0.09387	0.189979	0.626367	0.711957
Smoe_00029530	scaffold_35:479709-484852	x	51483|51483.v1.91	1253	-0.860633	0.658144	1.91119	9.66407
Smoe_00029531	scaffold_35:479709-484852	x	51483|51483.v1.91	1256	-0.86084	0.658144	1.91119	9.66407
Smoe_00029544	scaffold_35:608699-610805	x	107780|107780.v1.91	1974	-0.61929	0.36466	1.71773	1.42456
Smoe_00029562	scaffold_35:703921-708764	x	417642|417642.v1.91	3970	3.90396	1.61691	6.23037	2.73473
Smoe_00029566	scaffold_35:724502-726184	x	417644|417644.v1.91	582	-0.982971	0.887004	0.440443	0.697905
Smoe_00029617	scaffold_35:987072-1103147	x	107333|107333.v1.91	1601	-0.0475341	9.84049	17.3455	9.46318
Smoe_00029618	scaffold_35:987072-1103147	x	107333|107333.v1.91	1555	-0.0929225	9.84049	17.3455	9.46318
Smoe_00029625	scaffold_35:1114716-1125693	x	417702|417702.v1.91	522	-0.63968	0.298686	7.23261	4.34651
Smoe_00029626	scaffold_35:1114716-1125693	x	417701|417701.v1.91	366	-1.17639	1.1096	7.24767	5.5533
Smoe_00029627	scaffold_35:1114716-1125693	x	417703|417703.v1.91	616	-0.0447887	4.66771	2.64204	2.57421
Smoe_00029760	scaffold_355:6209-7357	x	432469|432469.v1.91	821	-1.08069	0.395027	0.0693525	0.0875808
Smoe_00029912	scaffold_36:1178483-1179755	x	417992|417992.v1.91	787	-0.935376	2.33735	0.219623	0.0924823
Smoe_00029930	scaffold_36:1280492-1283769	x	418014|418014.v1.91	2846	2.83259	604.495	177.035	275.856
Smoe_00029971	scaffold_36:1523205-1527310	x	418068|418068.v1.91	126	-1.48127	218311	219008	51009.5
Smoe_00029988	scaffold_36:1575298-1584502	x	37016|37016.v1.91	3912	1.67385	16.2404	18.5318	15.2116
Smoe_00030018	scaffold_36:38182-45045	x	108163|108163.v1.91	2492	1.57595	5.198	8.58174	5.46657
Smoe_00030156	scaffold_36:1164411-1176069	x	11088|11088.v1.91	9902	6.26723	3.66275	5.16247	5.1122
Smoe_00030157	scaffold_36:1164411-1176069	x	11088|11088.v1.91	9757	7.38336	3.66275	5.16247	5.1122
Smoe_00030192	scaffold_36:1318532-1341409	x	418027|418027.v1.91	1792	1.95371	1.49844	4.42767	4.15977
Smoe_00030193	scaffold_36:1318532-1341409	x	418027|418027.v1.91	1789	2.8501	1.49844	4.42767	4.15977
Smoe_00030194	scaffold_36:1318532-1341409	x	418027|418027.v1.91	2297	3.14176	1.49844	4.42767	4.15977
Smoe_00030195	scaffold_36:1318532-1341409	x	418027|418027.v1.91	2209	4.12322	1.49844	4.42767	4.15977
Smoe_00030196	scaffold_36:1318532-1341409	x	418027|418027.v1.91	772	1.23658	1.49844	4.42767	4.15977
Smoe_00030197	scaffold_36:1318532-1341409	x	418027|418027.v1.91	2067	14.2726	10.1294	59.6266	32.4059
Smoe_00030198	scaffold_36:1318532-1341409	x	418027|418027.v1.91	2101	14.2059	10.1294	59.6266	32.4059
Smoe_00030259	scaffold_36:1644650-1651294	x	418095|418095.v1.91	5891	5.45096	28.6726	61.1756	38.6469
Smoe_00030260	scaffold_36:1644650-1651294	x	418095|418095.v1.91	6010	5.01769	28.6726	61.1756	38.6469
Smoe_00030261	scaffold_36:1644650-1651294	x	418095|418095.v1.91	5928	5.38827	28.6726	61.1756	38.6469
Smoe_00030423	scaffold_37:1360813-1443450	x	418329|418329.v1.91	374	-1.26041	0.646308	4.35275	1.64288
Smoe_00030424	scaffold_37:1360813-1443450	x	418329|418329.v1.91	504	-0.949329	0.646308	4.35275	1.64288
Smoe_00030484	scaffold_37:310511-312738	x	109100|109100.v1.91	1662	2.82033	6.92592	8.1759	6.49729
Smoe_00030485	scaffold_37:310511-312738	x	109100|109100.v1.91	1666	3.25465	6.92592	8.1759	6.49729
Smoe_00030486	scaffold_37:310511-312738	x	109100|109100.v1.91	1727	3.11299	6.92592	8.1759	6.49729
Smoe_00030574	scaffold_37:1033736-1038408	x	443876|443876.v1.91	886	2.8544	1.43333	1.44921	2.10737
Smoe_00030613	scaffold_37:1477909-1486868	x	108616|108616.v1.91	1968	-0.742976	1.99834	1.5831	1.69356
Smoe_00030614	scaffold_37:1477909-1486868	x	108616|108616.v1.91	1896	-0.739322	1.99834	1.5831	1.69356
Smoe_00030696	scaffold_38:185305-552419	x	418438|418438.v1.91	3677	3.10514	2.02267	12.2935	6.02579
Smoe_00030697	scaffold_38:185305-552419	x	418438|418438.v1.91	1067	1.43214	2.02267	12.2935	6.02579
Smoe_00030714	scaffold_38:558751-561608	x	177104|177104.v1.91	1317	0.850769	0.354795	2.66705	0.666796
Smoe_00030716	scaffold_38:561711-566456	x	177107|177107.v1.91	1463	0.00713317	0.471339	1.77349	1.26944
Smoe_00030718	scaffold_38:586387-592179	x	443944|443944.v1.91	3635	-0.99713	2.38469	3.80511	5.83712
Smoe_00030797	scaffold_38:1132590-1134439	x	443974|443974.v1.91	695	-0.732497	2.76005	1.29254	1.85279
Smoe_00030899	scaffold_38:28991-32820	x	271323|271323.v1.91	1174	4.27779	297.868	1.74875	5.11274
Smoe_00030934	scaffold_38:185305-552419	x	30615|30615.v1.91	1544	6.11611	156.644	72.0389	102.414
Smoe_00030938	scaffold_38:553399-556125	x	109459|109459.v1.91	2726	-0.944581	1.87578	0.21066	0.209601
Smoe_00030964	scaffold_38:640385-644882	x	56610|56610.v1.91	4331	2.77106	0.314575	1.99335	1.02855
Smoe_00030966	scaffold_38:664721-672234	x	109190|109190.v1.91	275	-1.19404	5.22987	10.2796	5.8365
Smoe_00030967	scaffold_38:664721-672234	x	109190|109190.v1.91	2526	-0.218166	5.22987	10.2796	5.8365
Smoe_00030975	scaffold_38:722090-724335	x	109582|109582.v1.91	646	-1.00793	6.54474	2.47365	2.4689
Smoe_00031025	scaffold_38:1127509-1130284	x	443972|443972.v1.91	660	-0.652834	659.376	16.5382	900.091
Smoe_00031073	scaffold_38:1434311-1440443	x	418573|418573.v1.91	4638	1.98765	0.450586	3.3412	1.49329
Smoe_00031108	scaffold_382:4096-6321	x	138833|138833.v1.91	1761	0.273206	25.1893	2.20263	8.40184
Smoe_00031120	scaffold_388:9-5723	x	2240|2240.v1.91	741	-1.1427	3.39769	2.54728	1.701
Smoe_00031121	scaffold_388:9-5723	x	2240|2240.v1.91	332	-1.03292	3.39769	2.54728	1.701
Smoe_00031122	scaffold_388:9-5723	x	2240|2240.v1.91	536	-1.06592	2.72399	4.22095	2.52133
Smoe_00031123	scaffold_388:9-5723	x	2240|2240.v1.91	542	-0.518252	1.26857	1.46539	1.16232
Smoe_00031134	scaffold_39:12334-14062	x	152880|152880.v1.91	748	-1.17114	18.8365	31.512	11.6615
Smoe_00031196	scaffold_39:398142-404599	x	268208|268208.v1.91	790	-0.913814	2.82411	4.80813	2.89888
Smoe_00031252	scaffold_39:731577-737576	x	52204|52204.v1.91	3687	1.53239	5.07097	0.816057	2.69909
Smoe_00031253	scaffold_39:731577-737576	x	109921|109921.v1.91	1053	-0.819613	0.115716	0.663252	0.3216
Smoe_00031368	scaffold_39:1537047-1540028	x	109706|109706.v1.91	2863	1.21566	1.04309	1.17061	1.10968
Smoe_00031369	scaffold_39:1537047-1540028	x	109706|109706.v1.91	2188	0.521347	1.04309	1.17061	1.10968
Smoe_00031376	scaffold_39:1553219-1557496	x	418819|418819.v1.91	254	-1.04364	0.683258	22.0566	0.670295
Smoe_00031390	scaffold_39:1557721-1664251	x	109813|109813.v1.91	3389	4.12726	0.412168	2.68632	1.86035
Smoe_00031419	scaffold_39:171326-172927	x	109709|109709.v1.91	1576	-0.164447	0.866018	2.17387	2.03171
Smoe_00031423	scaffold_39:229167-230522	x	444022|444022.v1.91	1355	1.55593	0.343259	4.44107	1.69674
Smoe_00031444	scaffold_39:382925-383573	x	110007|110007.v1.91	388	-1.1411	0	0	3.89879
Smoe_00031559	scaffold_39:1181096-1418970	x	418760|418760.v1.91	314	-0.95845	50.804	0	1.6502
Smoe_00031595	scaffold_39:1181096-1418970	x	55595|55595.v1.91	755	-0.0925728	9.78743	12.4371	10.7876
Smoe_00031731	scaffold_4:297134-302408	x	166436|166436.v1.91	1380	-0.962217	113.256	57.2048	32.3858
Smoe_00031750	scaffold_4:358778-360127	x	80889|80889.v1.91	797	-0.945372	1.72431	1.15248	1.72871
Smoe_00031757	scaffold_4:378896-383623	x	405511|405511.v1.91	2972	3.85052	5.40043	3.23419	4.10442
Smoe_00031830	scaffold_4:752545-755274	x	230293|230293.v1.91	1907	-0.592933	1.14594	1.548	1.49377
Smoe_00031831	scaffold_4:752545-755274	x	230293|230293.v1.91	2466	-0.625132	1.14594	1.548	1.49377
Smoe_00031839	scaffold_4:785661-787942	x	142257|142257.v1.91	407	1.13292	132.14	97.0499	128.853
Smoe_00031861	scaffold_4:870037-871701	x	82101|82101.v1.91	435	-0.819212	1.20814	0.689124	0.878906
Smoe_00031862	scaffold_4:870037-871701	x	82101|82101.v1.91	610	-0.681387	2.24855	0.515098	0.522017
Smoe_00031881	scaffold_4:904571-1129976	x	405625|405625.v1.91	2235	-1.20925	18.26	8.50034	11.3845
Smoe_00031952	scaffold_4:1385140-1388100	x	81540|81540.v1.91	2463	2.90563	3.06537	14.9118	10.3554
Smoe_00031962	scaffold_4:1410334-1411484	x	28341|28341.v1.91	1150	-1.21247	0.104069	0.367534	0.289457
Smoe_00031963	scaffold_4:1416502-1426359	x	80985|80985.v1.91	4061	4.22609	0.660069	2.85785	1.57054
Smoe_00031979	scaffold_4:1520697-1522858	x	82176|82176.v1.91	1561	-0.325194	3.02766	0.484722	1.26073
Smoe_00032018	scaffold_4:1673631-1693951	x	81368|81368.v1.91	2457	4.36156	42.7866	3.38401	1.93444
Smoe_00032019	scaffold_4:1673631-1693951	x	81368|81368.v1.91	1994	1.77357	42.7866	3.38401	1.93444
Smoe_00032020	scaffold_4:1673631-1693951	x	81368|81368.v1.91	1544	1.40761	42.7866	3.38401	1.93444
Smoe_00032025	scaffold_4:1715223-1718242	x	64323|64323.v1.91	3019	2.04559	0.247839	1.48014	0.821146
Smoe_00032087	scaffold_4:1730786-2193132	x	405806|405806.v1.91	541	-1.14891	0.282699	0.244899	1.47635
Smoe_00032154	scaffold_4:2293815-2296809	x	405881|405881.v1.91	1554	-0.594024	46.6009	1.91625	1.61461
Smoe_00032187	scaffold_4:2649709-2651823	x	405919|405919.v1.91	1524	-0.738937	0.637278	0.0664026	0.0626964
Smoe_00032194	scaffold_4:2703090-2705690	x	438884|438884.v1.91	2209	-0.922574	8.30526	0.374305	0.553674
Smoe_00032250	scaffold_4:3162080-3163078	x	405989|405989.v1.91	998	-0.528908	0.0617781	0.489874	0.823703
Smoe_00032260	scaffold_4:3287027-3289693	x	63552|63552.v1.91	2509	-0.279627	1.53751	4.07531	3.67587
Smoe_00032261	scaffold_4:3287027-3289693	x	63552|63552.v1.91	1941	-0.27781	1.53751	4.07531	3.67587
Smoe_00032378	scaffold_4:3862509-3863625	x	406093|406093.v1.91	923	-1.15806	0.47647	0.119781	0.340047
Smoe_00032430	scaffold_4:196779-197682	x	69384|69384.v1.91	652	-0.898255	0.107674	1.31523	1.1296
Smoe_00032460	scaffold_4:318640-320211	x	405495|405495.v1.91	1007	-0.318666	1.22201	1.07683	5.839
Smoe_00032506	scaffold_4:486453-489095	x	82002|82002.v1.91	2138	-0.762482	1.18938	1.09767	1.23229
Smoe_00032507	scaffold_4:486453-489095	x	82002|82002.v1.91	1869	-0.715078	1.18938	1.09767	1.23229
Smoe_00032538	scaffold_4:564999-565544	x	73136|73136.v1.91	545	-1.00386	0.139775	0.242251	0.768525
Smoe_00032567	scaffold_4:787964-795540	x	438737|438737.v1.91	2053	0.796655	231.403	21.0094	56.6339
Smoe_00032650	scaffold_4:1291814-1293893	x	405668|405668.v1.91	454	-0.847375	2.43292	0	0
Smoe_00032725	scaffold_4:1552695-1559164	x	82216|82216.v1.91	4304	4.2308	1.23001	3.08008	1.8526
Smoe_00032737	scaffold_4:1595511-1596882	x	438803|438803.v1.91	833	-0.943016	4.57483	4.08522	8.89817
Smoe_00032754	scaffold_4:1701979-1705058	x	405755|405755.v1.91	1970	-1.2325	17.2899	25.0999	17.18
Smoe_00032825	scaffold_4:1730786-2193132	x	405839|405839.v1.91	1207	-1.30259	18.6689	8.68068	10.1431
Smoe_00032826	scaffold_4:1730786-2193132	x	405839|405839.v1.91	1417	-1.06078	39.8428	21.3054	21.6215
Smoe_00032893	scaffold_4:2370680-2373308	x	405887|405887.v1.91	2280	-1.18055	0	0.489329	0.508211
Smoe_00032928	scaffold_4:2690747-2695690	x	81794|81794.v1.91	3413	1.44548	4.59596	2.84858	4.20335
Smoe_00032929	scaffold_4:2690747-2695690	x	81794|81794.v1.91	3563	1.44295	4.59596	2.84858	4.20335
Smoe_00032953	scaffold_4:2859075-2865583	x	31893|31893.v1.91	2682	-0.674592	1.66773	1.53623	1.65016
Smoe_00032959	scaffold_4:2889282-2890942	x	405960|405960.v1.91	1271	-1.04059	7.07118	0.0404253	0
Smoe_00032960	scaffold_4:2889282-2890942	x	405960|405960.v1.91	1283	-1.04167	7.07118	0.0404253	0
Smoe_00032997	scaffold_4:3171114-3173871	x	142582|142582.v1.91	2151	1.66293	11.6388	5.39411	6.73981
Smoe_00033006	scaffold_4:3324657-3326203	x	438902|438902.v1.91	494	-0.917128	2.1177	3.3716	10.5377
Smoe_00033071	scaffold_4:3687662-3690318	x	230422|230422.v1.91	1884	-0.93909	2.45164	2.27995	2.04366
Smoe_00033086	scaffold_4:3754925-3805410	x	81201|81201.v1.91	3191	1.3045	3.99747	1.05265	1.62651
Smoe_00033087	scaffold_4:3754925-3805410	x	81201|81201.v1.91	3608	1.55808	3.99747	1.05265	1.62651
Smoe_00033165	scaffold_40:328663-336382	x	110669|110669.v1.91	581	0.120883	4.71137	9.468	7.06726
Smoe_00033181	scaffold_40:563050-567841	x	418921|418921.v1.91	851	-0.745962	69.8573	0	0.502009
Smoe_00033253	scaffold_40:592011-895161	x	418978|418978.v1.91	218	-1.42699	156.321	2.4931	4.46465
Smoe_00033367	scaffold_40:1632401-1634335	x	444199|444199.v1.91	788	-1.22495	4.08357	3.65441	3.37006
Smoe_00033409	scaffold_40:215022-218293	x	418871|418871.v1.91	2508	2.07159	0.151193	1.68922	0.65148
Smoe_00033486	scaffold_40:592011-895161	x	418936|418936.v1.91	314	-0.979082	13.7311	19.0859	36.2798
Smoe_00033487	scaffold_40:592011-895161	x	418936|418936.v1.91	336	-0.96456	13.7311	19.0859	36.2798
Smoe_00033551	scaffold_40:1223918-1226173	x	110439|110439.v1.91	1429	-0.607286	1.08954	0.357173	4.1143
Smoe_00033599	scaffold_40:1557293-1559794	x	110219|110219.v1.91	1808	-0.354979	0	2.90714	0.207003
Smoe_00033681	scaffold_41:294820-301805	x	110984|110984.v1.91	3065	5.76507	2.60088	49.9609	8.5116
Smoe_00033766	scaffold_41:1331793-1335657	x	419256|419256.v1.91	929	1.33706	3.64594	0.29707	0.937015
Smoe_00033767	scaffold_41:1331793-1335657	x	419256|419256.v1.91	1091	1.04356	6.04162	7.38421	7.70482
Smoe_00033790	scaffold_41:1529116-1624844	x	110820|110820.v1.91	712	-1.15267	4.38774	0.417196	3.00699
Smoe_00033791	scaffold_41:1529116-1624844	x	110820|110820.v1.91	917	-0.840415	4.4607	0.724503	1.98072
Smoe_00033807	scaffold_41:1529116-1624844	x	111015|111015.v1.91	1177	-0.840516	3.07162	5.01602	4.88556
Smoe_00033835	scaffold_41:133484-138642	x	110980|110980.v1.91	2224	6.97287	4.84804	4.08721	4.63048
Smoe_00033883	scaffold_41:503261-505043	x	419178|419178.v1.91	878	-1.35454	0.652457	1.84807	0.563039
Smoe_00034040	scaffold_42:227645-230157	x	32959|32959.v1.91	1016	0.898711	0.120876	1.59795	0.940308
Smoe_00034073	scaffold_42:587147-590855	x	271400|271400.v1.91	803	-0.835734	0.650491	1.2128	1.17142
Smoe_00034284	scaffold_42:839076-839556	x	111449|111449.v1.91	326	-1.37306	3.89019	2.64479	3.22972
Smoe_00034285	scaffold_42:840467-844933	x	177864|177864.v1.91	2222	2.17396	6.62641	8.07302	6.57429
Smoe_00034337	scaffold_42:1272335-1275451	x	111657|111657.v1.91	521	-0.663211	1.49784	6.7354	12.2552
Smoe_00034395	scaffold_42:1611028-1611997	x	153590|153590.v1.91	507	-0.629522	3.90778	9.17909	15.9517
Smoe_00034398	scaffold_42:1620011-1623654	x	419518|419518.v1.91	143	-0.964501	217.92	0	0
Smoe_00034399	scaffold_42:1620011-1623654	x	419518|419518.v1.91	152	-0.977465	217.92	0	0
Smoe_00034499	scaffold_43:666540-667282	x	419618|419618.v1.91	683	-1.07691	0.605727	0.441029	0.334753
Smoe_00034508	scaffold_43:697041-700955	x	30384|30384.v1.91	2576	-0.569135	0.440673	0.503602	0.972937
Smoe_00034514	scaffold_43:759886-763780	x	444390|444390.v1.91	1645	2.35602	2.63462	4.56118	2.96006
Smoe_00034515	scaffold_43:759886-763780	x	444390|444390.v1.91	1157	-0.604272	2.63462	4.56118	2.96006
Smoe_00034527	scaffold_43:836744-850461	x	419654|419654.v1.91	1112	-1.01562	0.43336	3.97999	1.66194
Smoe_00034528	scaffold_43:836744-850461	x	419654|419654.v1.91	1106	-1.01516	0.43336	3.97999	1.66194
Smoe_00034560	scaffold_43:1003277-1011788	x	178081|178081.v1.91	1210	-0.84602	2.84372	5.93959	2.83851
Smoe_00034561	scaffold_43:1003277-1011788	x	178081|178081.v1.91	1207	-0.845688	2.84372	5.93959	2.83851
Smoe_00034573	scaffold_43:1163306-1164787	x	419696|419696.v1.91	337	-1.01879	0	2.47114	1.41684
Smoe_00034574	scaffold_43:1166469-1167890	x	419698|419698.v1.91	262	-0.8695	0.606925	6.3287	1.60481
Smoe_00034595	scaffold_43:1334045-1339881	x	111970|111970.v1.91	2976	2.06875	0.395494	1.27906	1.07488
Smoe_00034621	scaffold_43:1448015-1449572	x	233488|233488.v1.91	440	-0.852269	0.394829	2.19756	3.23289
Smoe_00034659	scaffold_43:112898-119906	x	444350|444350.v1.91	2562	1.31285	0.02111	2.87049	0.636714
Smoe_00034660	scaffold_43:112898-119906	x	271410|271410.v1.91	1482	1.6643	0.270916	1.50782	0.582328
Smoe_00034700	scaffold_43:315826-316985	x	111811|111811.v1.91	480	-1.03799	0.170656	1.76309	0.467304
Smoe_00034715	scaffold_43:388531-390104	x	419579|419579.v1.91	1385	0.217012	0.460169	1.62873	1.58461
Smoe_00034756	scaffold_43:694562-696739	x	444388|444388.v1.91	280	-1.02321	5.59297	4.53839	9.45679
Smoe_00034801	scaffold_43:966602-968962	x	444409|444409.v1.91	943	-0.044215	0.994023	5.71637	3.78971
Smoe_00034822	scaffold_43:1155451-1157276	x	111894|111894.v1.91	1753	-1.12735	1.88844	8.9971	10.8547
Smoe_00034836	scaffold_43:1312834-1319821	x	111972|111972.v1.91	3915	-1.01914	0.83383	0.526834	1.19573
Smoe_00034884	scaffold_43:1646854-1652842	x	31855|31855.v1.91	3074	-0.606134	0.191023	0.787819	0.795838
Smoe_00034904	scaffold_44:88718-90498	x	112603|112603.v1.91	1734	-1.3926	4.14726	0.229824	0.686713
Smoe_00034906	scaffold_44:96597-108266	x	112419|112419.v1.91	888	2.49833	2.99557	14.6581	15.5235
Smoe_00034907	scaffold_44:96597-108266	x	112419|112419.v1.91	1099	3.69088	2.99557	14.6581	15.5235
Smoe_00034938	scaffold_44:269323-275009	x	419836|419836.v1.91	2746	1.34163	1.43013	1.67217	1.42294
Smoe_00034974	scaffold_44:457318-470507	x	444468|444468.v1.91	6841	17.9297	13.9269	11.0232	16.9564
Smoe_00035016	scaffold_44:646402-648137	x	32257|32257.v1.91	1392	-0.896999	1.12295	0.147214	0.278023
Smoe_00035062	scaffold_44:861114-905306	x	419947|419947.v1.91	1183	1.37819	1.96217	3.02174	2.18353
Smoe_00035065	scaffold_44:861114-905306	x	419949|419949.v1.91	2359	-0.899136	1.96183	3.56796	2.33295
Smoe_00035095	scaffold_44:1153820-1271068	x	420004|420004.v1.91	1169	-0.924622	5.40637	3.14541	2.71579
Smoe_00035097	scaffold_44:1153820-1271068	x	420004|420004.v1.91	634	0.288422	6.39102	8.82309	8.64545
Smoe_00035098	scaffold_44:1153820-1271068	x	420004|420004.v1.91	1014	1.32411	6.39102	8.82309	8.64545
Smoe_00035099	scaffold_44:1153820-1271068	x	420004|420004.v1.91	320	0.145055	6.39102	8.82309	8.64545
Smoe_00035100	scaffold_44:1153820-1271068	x	420004|420004.v1.91	702	1.18107	6.39102	8.82309	8.64545
Smoe_00035101	scaffold_44:1153820-1271068	x	420004|420004.v1.91	702	1.19492	6.39102	8.82309	8.64545
Smoe_00035102	scaffold_44:1153820-1271068	x	420004|420004.v1.91	658	1.27221	6.39102	8.82309	8.64545
Smoe_00035104	scaffold_44:1153820-1271068	x	420004|420004.v1.91	588	-0.125415	4.67347	15.7614	7.75094
Smoe_00035105	scaffold_44:1153820-1271068	x	420004|420004.v1.91	552	-0.283493	4.67347	15.7614	7.75094
Smoe_00035144	scaffold_44:1433334-1435116	x	37475|37475.v1.91	917	-1.16441	0.823513	0.845254	0.990349
Smoe_00035222	scaffold_44:345013-351209	x	112647|112647.v1.91	4340	4.19061	22.163	28.5987	19.6295
Smoe_00035223	scaffold_44:345013-351209	x	112647|112647.v1.91	4369	3.27345	22.163	28.5987	19.6295
Smoe_00035224	scaffold_44:345013-351209	x	112647|112647.v1.91	5038	7.15851	22.163	28.5987	19.6295
Smoe_00035225	scaffold_44:345013-351209	x	112647|112647.v1.91	5045	7.15543	22.163	28.5987	19.6295
Smoe_00035248	scaffold_44:618939-629328	x	444472|444472.v1.91	2285	2.78786	0.669034	3.20495	1.70781
Smoe_00035277	scaffold_44:684356-821871	x	419933|419933.v1.91	2388	0.00761852	1.24319	2.0798	1.49262
Smoe_00035278	scaffold_44:684356-821871	x	419933|419933.v1.91	2884	1.06917	1.24319	2.0798	1.49262
Smoe_00035279	scaffold_44:684356-821871	x	419933|419933.v1.91	2892	1.07146	1.24319	2.0798	1.49262
Smoe_00035280	scaffold_44:684356-821871	x	419933|419933.v1.91	1629	-0.390177	1.24319	2.0798	1.49262
Smoe_00035355	scaffold_44:1294184-1297407	x	420017|420017.v1.91	528	-1.22519	1.17376	0	0
Smoe_00035377	scaffold_44:1443176-1448336	x	32516|32516.v1.91	3285	-0.793698	1.21374	1.81431	1.46544
Smoe_00035417	scaffold_45:59576-64276	x	112927|112927.v1.91	1695	1.65492	1.73497	26.8244	7.96893
Smoe_00035418	scaffold_45:59576-64276	x	112927|112927.v1.91	1734	0.787677	1.73497	26.8244	7.96893
Smoe_00035419	scaffold_45:59576-64276	x	112927|112927.v1.91	1670	1.69641	1.73497	26.8244	7.96893
Smoe_00035517	scaffold_45:648684-655590	x	34699|34699.v1.91	4692	4.01819	4.87378	5.7356	4.96157
Smoe_00035541	scaffold_45:812680-815687	x	420234|420234.v1.91	1918	2.07372	9.87462	2.77503	4.20128
Smoe_00035581	scaffold_45:1271396-1273766	x	113141|113141.v1.91	235	-1.03897	33.4369	7.23273	13.1531
Smoe_00035647	scaffold_45:253175-256673	x	420143|420143.v1.91	2453	3.24186	9.53722	5.82091	6.7148
Smoe_00035648	scaffold_45:253175-256673	x	420143|420143.v1.91	2280	3.34157	9.53722	5.82091	6.7148
Smoe_00035649	scaffold_45:253175-256673	x	420143|420143.v1.91	2341	3.45495	9.53722	5.82091	6.7148
Smoe_00035660	scaffold_45:384297-386552	x	420160|420160.v1.91	1552	1.53017	17.9967	21.0231	14.9569
Smoe_00035661	scaffold_45:384297-386552	x	420160|420160.v1.91	1431	2.30296	17.9967	21.0231	14.9569
Smoe_00035691	scaffold_45:559218-567207	x	112929|112929.v1.91	4511	-0.482625	0.939231	1.58012	1.86784
Smoe_00035764	scaffold_45:1278582-1282609	x	420321|420321.v1.91	1231	1.03575	6.03604	4.73737	6.0572
Smoe_00035765	scaffold_45:1278582-1282609	x	420321|420321.v1.91	1884	1.76039	6.03604	4.73737	6.0572
Smoe_00035790	scaffold_45:1445367-1448137	x	233590|233590.v1.91	1283	-0.347949	0	0.323402	0
Smoe_00035809	scaffold_46:153204-154856	x	420364|420364.v1.91	468	-1.19975	0.355773	4.58795	7.59209
Smoe_00035840	scaffold_46:465993-470990	x	420404|420404.v1.91	3833	12.7738	75.8933	160.259	148.146
Smoe_00035847	scaffold_46:554326-557342	x	113619|113619.v1.91	2726	-0.722271	0.276431	0.263325	0.286823
Smoe_00035884	scaffold_46:990733-991635	x	58069|58069.v1.91	883	-0.611888	1.1516	0.50621	0.399312
Smoe_00035894	scaffold_46:1044571-1047565	x	113448|113448.v1.91	2739	3.5117	2.61272	6.42749	8.0122
Smoe_00035895	scaffold_46:1052524-1055017	x	444689|444689.v1.91	2129	-0.513163	36.8145	19.5847	19.7867
Smoe_00035896	scaffold_46:1052524-1055017	x	444689|444689.v1.91	2438	-0.558144	36.8145	19.5847	19.7867
Smoe_00035897	scaffold_46:1052524-1055017	x	444689|444689.v1.91	2134	-0.185728	36.8145	19.5847	19.7867
Smoe_00035913	scaffold_46:1169613-1174115	x	113274|113274.v1.91	1400	-1.04191	0.0413166	0.109689	0.253184
Smoe_00035964	scaffold_46:231742-242763	x	233596|233596.v1.91	3729	5.63328	3.41134	3.18785	3.06287
Smoe_00036104	scaffold_46:1472609-1478698	x	113536|113536.v1.91	3355	7.19746	90.2655	89.0117	90.893
Smoe_00036105	scaffold_46:1472609-1478698	x	113536|113536.v1.91	3435	8.81745	90.2655	89.0117	90.893
Smoe_00036106	scaffold_46:1472609-1478698	x	113536|113536.v1.91	3742	8.09357	90.2655	89.0117	90.893
Smoe_00036107	scaffold_46:1472609-1478698	x	113536|113536.v1.91	3739	7.87551	90.2655	89.0117	90.893
Smoe_00036212	scaffold_47:305925-544017	x	114102|114102.v1.91	532	-1.19224	0.870149	1.25569	0.637479
Smoe_00036214	scaffold_47:305925-544017	x	420603|420603.v1.91	1090	-1.24413	6.21478	0	0
Smoe_00036303	scaffold_47:1066681-1067678	x	114070|114070.v1.91	968	-1.02892	0.769789	1.1863	1.53195
Smoe_00036315	scaffold_47:1111250-1112750	x	420716|420716.v1.91	290	-0.860523	0.465317	1.13942	2.47912
Smoe_00036336	scaffold_47:1208794-1214770	x	113945|113945.v1.91	2684	-0.962721	1.76367	4.1657	1.99829
Smoe_00036373	scaffold_47:1331635-1339402	x	154355|154355.v1.91	3669	-0.820821	19.3376	3.69118	6.26327
Smoe_00036417	scaffold_47:141896-144731	x	420542|420542.v1.91	2585	-0.860956	1.2668	5.26574	3.54264
Smoe_00036418	scaffold_47:141896-144731	x	420542|420542.v1.91	2474	-0.856361	1.2668	5.26574	3.54264
Smoe_00036558	scaffold_47:1060576-1065635	x	420699|420699.v1.91	3506	6.02593	2.79457	3.60296	2.78683
Smoe_00036559	scaffold_47:1060576-1065635	x	420699|420699.v1.91	1191	-1.03744	1.59716	1.76353	2.02739
Smoe_00036563	scaffold_47:1071413-1075645	x	178690|178690.v1.91	1911	4.47801	2.06435	10.7063	11.9734
Smoe_00036571	scaffold_47:1095420-1098462	x	113931|113931.v1.91	810	0.468623	7.07509	6.2088	5.03464
Smoe_00036615	scaffold_47:1289107-1295234	x	114051|114051.v1.91	578	-0.785782	32.514	48.8187	39.8273
Smoe_00036633	scaffold_47:1361379-1366289	x	420767|420767.v1.91	1646	-0.850349	0.240476	1.91816	0.785387
Smoe_00036639	scaffold_47:1371117-1397080	x	420770|420770.v1.91	125	-0.986182	58.7269	61.8425	99.5152
Smoe_00036648	scaffold_47:1414647-1416009	x	18726|18726.v1.91	1362	-0.734481	1.23691	1.58483	2.16183
Smoe_00036654	scaffold_47:1422561-1428636	x	113633|113633.v1.91	5230	-0.324109	6.4129	22.8727	17.9494
Smoe_00036757	scaffold_48:935544-936430	x	420901|420901.v1.91	149	-1.24878	18.7767	84.4175	22.223
Smoe_00036854	scaffold_48:438586-442455	x	444825|444825.v1.91	1862	2.34134	5.50373	4.34076	3.85153
Smoe_00036855	scaffold_48:438586-442455	x	444825|444825.v1.91	2548	3.19402	5.50373	4.34076	3.85153
Smoe_00036871	scaffold_48:624067-633388	x	420856|420856.v1.91	590	1.2286	58.5141	53.4517	47.1888
Smoe_00036872	scaffold_48:624067-633388	x	420856|420856.v1.91	663	1.61539	58.5141	53.4517	47.1888
Smoe_00036874	scaffold_48:658124-660420	x	420858|420858.v1.91	491	-1.08366	5.42851	3.40358	2.16386
Smoe_00036905	scaffold_48:933260-935275	x	420900|420900.v1.91	360	-0.974406	0.860201	5.30713	3.5649
Smoe_00036907	scaffold_48:937489-940262	x	420902|420902.v1.91	230	-0.963683	4.47576	6.31234	5.62411
Smoe_00036920	scaffold_48:989657-992114	x	114405|114405.v1.91	2317	-0.676794	2.56534	2.98979	3.33819
Smoe_00036927	scaffold_48:1073782-1077998	x	444867|444867.v1.91	2499	3.84454	88.1757	85.7352	90.5203
Smoe_00036928	scaffold_48:1073782-1077998	x	444867|444867.v1.91	2594	3.93647	88.1757	85.7352	90.5203
Smoe_00036929	scaffold_48:1073782-1077998	x	444867|444867.v1.91	1905	1.38369	88.1757	85.7352	90.5203
Smoe_00037036	scaffold_49:864988-870391	x	114725|114725.v1.91	3972	1.89342	0.741797	2.70076	1.8296
Smoe_00037172	scaffold_49:1022503-1117865	x	114753|114753.v1.91	2140	3.37545	5.7751	8.01364	7.04215
Smoe_00037173	scaffold_49:1022503-1117865	x	114753|114753.v1.91	2171	2.68612	5.7751	8.01364	7.04215
Smoe_00037187	scaffold_49:1167293-1178753	x	114647|114647.v1.91	3940	2.57766	2.25772	20.0176	6.24519
Smoe_00037220	scaffold_5:100369-108531	x	406136|406136.v1.91	7312	6.81553	10.5914	4.86249	8.24747
Smoe_00037272	scaffold_5:570832-599703	x	406186|406186.v1.91	1464	1.46779	0.549459	0.764438	0.371789
Smoe_00037480	scaffold_5:1949628-1951745	x	406416|406416.v1.91	667	-0.996319	0.104314	0.728612	0
Smoe_00037539	scaffold_5:2330089-2335332	x	72328|72328.v1.91	4113	3.92266	4.67408	9.76805	8.96292
Smoe_00037620	scaffold_5:2880676-2882401	x	406568|406568.v1.91	809	-1.18875	9.74387	3.95729	3.39152
Smoe_00037626	scaffold_5:2895388-2897678	x	83230|83230.v1.91	2080	0.062346	0.133287	2.67477	1.89016
Smoe_00037627	scaffold_5:2895388-2897678	x	83230|83230.v1.91	2067	0.00923254	0.133287	2.67477	1.89016
Smoe_00037637	scaffold_5:2940863-2941845	x	82465|82465.v1.91	965	-0.904118	0.064396	1.30422	0.464916
Smoe_00037658	scaffold_5:3075663-3076267	x	439169|439169.v1.91	519	-1.13411	1.50683	0.911958	0.91007
Smoe_00037672	scaffold_5:3391581-3393009	x	83553|83553.v1.91	976	-1.00683	0.317495	1.62186	1.48129
Smoe_00037680	scaffold_5:3452110-3455358	x	439184|439184.v1.91	1005	-0.293595	12.1275	20.5091	18.0359
Smoe_00037706	scaffold_5:3589166-3601164	x	230611|230611.v1.91	3313	2.17475	0.128307	0.69927	0.573767
Smoe_00037855	scaffold_5:863530-1112386	x	406232|406232.v1.91	2622	7.83616	50.9351	17.0019	26.7753
Smoe_00037922	scaffold_5:1432614-1433234	x	83001|83001.v1.91	514	-1.08621	14.074	14.4099	7.55722
Smoe_00037942	scaffold_5:1512244-1515057	x	406330|406330.v1.91	2243	2.81294	0.995911	20.9843	10.925
Smoe_00037943	scaffold_5:1512244-1515057	x	406330|406330.v1.91	2295	2.88586	0.995911	20.9843	10.925
Smoe_00037944	scaffold_5:1512244-1515057	x	406330|406330.v1.91	2248	3.00168	0.995911	20.9843	10.925
Smoe_00038048	scaffold_5:2119195-2123143	x	406446|406446.v1.91	2621	2.07502	5.79065	7.17871	6.212
Smoe_00038049	scaffold_5:2119195-2123143	x	406446|406446.v1.91	2439	2.49977	5.79065	7.17871	6.212
Smoe_00038050	scaffold_5:2119195-2123143	x	406446|406446.v1.91	2456	2.08767	5.79065	7.17871	6.212
Smoe_00038055	scaffold_5:2160179-2171275	x	406456|406456.v1.91	7833	6.89805	48.4809	8.88757	10.7619
Smoe_00038056	scaffold_5:2160179-2171275	x	406456|406456.v1.91	7754	7.44515	48.4809	8.88757	10.7619
Smoe_00038060	scaffold_5:2232090-2233766	x	406465|406465.v1.91	1309	-1.04086	1.92061	0.236989	0.69639
Smoe_00038061	scaffold_5:2237222-2244574	x	406467|406467.v1.91	3588	14.392	5.97079	4.48222	22.9781
Smoe_00038062	scaffold_5:2237222-2244574	x	406467|406467.v1.91	3659	13.3603	5.97079	4.48222	22.9781
Smoe_00038075	scaffold_5:2309592-2310638	x	406480|406480.v1.91	632	-1.35103	0.337514	1.27474	0.12416
Smoe_00038214	scaffold_5:3051289-3058598	x	82712|82712.v1.91	3051	3.23782	0.28008	2.19551	1.62399
Smoe_00038223	scaffold_5:3106770-3110407	x	65336|65336.v1.91	614	-0.778282	3.75162	1.42912	3.74979
Smoe_00038324	scaffold_5:3943218-3947985	x	82647|82647.v1.91	1723	-0.983868	0.489489	0.144661	0.145601
Smoe_00038325	scaffold_5:3949686-3953933	x	439208|439208.v1.91	2242	3.11237	0.292726	1.88497	1.22583
Smoe_00038454	scaffold_50:565564-736736	x	268490|268490.v1.91	1547	-0.784469	14.5938	0.326446	0.308265
Smoe_00038472	scaffold_50:987539-1009744	x	421202|421202.v1.91	749	-0.562107	2.76253	0.702516	3.65016
Smoe_00038482	scaffold_50:1069226-1075655	x	115022|115022.v1.91	976	-0.923906	3.11146	1.67778	3.03313
Smoe_00038483	scaffold_50:1069226-1075655	x	115022|115022.v1.91	2636	0.2076	1.95101	0.818644	1.7453
Smoe_00038484	scaffold_50:1069226-1075655	x	115022|115022.v1.91	2858	0.184106	1.95101	0.818644	1.7453
Smoe_00038509	scaffold_50:1285827-1294569	x	421242|421242.v1.91	2196	2.5248	8.5087	3.3461	12.9281
Smoe_00038515	scaffold_50:1363792-1366828	x	444989|444989.v1.91	356	-1.16899	0	5.17551	2.69355
Smoe_00038516	scaffold_50:1363792-1366828	x	444989|444989.v1.91	1566	-1.0291	0.0726913	1.25574	0.364699
Smoe_00038546	scaffold_50:455476-457053	x	59797|59797.v1.91	1577	0.704165	0	0.638918	0.361828
Smoe_00038555	scaffold_50:531357-533707	x	421160|421160.v1.91	1662	-0.775162	0.407775	0.873461	0.303185
Smoe_00038557	scaffold_50:535840-536976	x	421162|421162.v1.91	342	0.585459	311.143	347.628	314.207
Smoe_00038677	scaffold_51:107492-108981	x	39612|39612.v1.91	689	-1.12269	0.797997	1.65633	1.37838
Smoe_00038795	scaffold_51:1042362-1043897	x	115445|115445.v1.91	1485	-1.1504	6.4782	5.48038	4.59225
Smoe_00038796	scaffold_51:1042362-1043897	x	115445|115445.v1.91	1479	-1.14986	6.4782	5.48038	4.59225
Smoe_00038816	scaffold_51:1130489-1134292	x	421406|421406.v1.91	2220	4.18165	0.419181	1.99285	2.38173
Smoe_00038817	scaffold_51:1130489-1134292	x	421406|421406.v1.91	1462	-1.10769	0.196543	0.835229	1.22663
Smoe_00038913	scaffold_51:356788-357853	x	57114|57114.v1.91	617	-0.97008	3.7255	1.82496	0.449458
Smoe_00039002	scaffold_51:944392-948371	x	115273|115273.v1.91	2653	3.70251	0.853835	0.885541	1.54458
Smoe_00039003	scaffold_51:944392-948371	x	115273|115273.v1.91	857	-1.12918	1.57006	0.919656	0.663417
Smoe_00039009	scaffold_51:964104-965824	x	17005|17005.v1.91	1351	0.292047	0.0861095	0.685567	0.191835
Smoe_00039014	scaffold_51:1035865-1042264	x	154869|154869.v1.91	1349	0.34591	0.388159	1.71684	1.46525
Smoe_00039019	scaffold_51:1055849-1058756	x	115439|115439.v1.91	2414	3.48559	6.07782	3.26028	1.96123
Smoe_00039136	scaffold_52:481557-489555	x	37310|37310.v1.91	1431	2.97346	7.85495	10.1273	7.74249
Smoe_00039167	scaffold_52:843173-845415	x	115673|115673.v1.91	611	-0.965943	3.42391	0	0.911414
Smoe_00039174	scaffold_52:878550-879640	x	421582|421582.v1.91	842	-1.22748	0.0764753	0.537342	0.466426
Smoe_00039224	scaffold_52:1133988-1135671	x	421634|421634.v1.91	1313	-1.05172	0.267041	0.196796	0.743499
Smoe_00039239	scaffold_52:36574-40591	x	421452|421452.v1.91	2287	10.2514	0.835496	2.16287	0.879751
Smoe_00039293	scaffold_52:332168-334766	x	445088|445088.v1.91	2598	0.0788654	0.270309	1.77433	1.14993
Smoe_00039331	scaffold_52:625382-628185	x	271537|271537.v1.91	839	-0.62303	10.218	0.337357	3.96136
Smoe_00039361	scaffold_52:883020-885173	x	59303|59303.v1.91	2153	-0.0286398	1.78484	0.452828	0.313162
Smoe_00039362	scaffold_52:885324-885988	x	115924|115924.v1.91	514	-1.03824	3.36552	0.264401	0.251907
Smoe_00039452	scaffold_53:495821-523238	x	116314|116314.v1.91	3371	3.05418	0.551378	7.12153	4.45903
Smoe_00039560	scaffold_53:383721-391185	x	271544|271544.v1.91	3017	5.05221	14.438	7.48472	7.62323
Smoe_00039561	scaffold_53:383721-391185	x	271544|271544.v1.91	2897	1.34884	34.2241	2.0236	11.5573
Smoe_00039673	scaffold_53:994960-1021242	x	421785|421785.v1.91	1745	-0.0552883	90.6917	36.5713	36.5279
Smoe_00039812	scaffold_54:463085-464027	x	116709|116709.v1.91	587	-1.2261	0.125134	0.652644	0.758278
Smoe_00039972	scaffold_54:199142-203333	x	228849|228849.v1.91	1860	2.1662	5.49561	8.94252	4.80497
Smoe_00039988	scaffold_54:288401-290316	x	421889|421889.v1.91	725	-1.18308	0.0930839	0.0814657	0.772449
Smoe_00039997	scaffold_54:330970-354421	x	445208|445208.v1.91	1220	1.87818	12.8461	7.44826	9.48976
Smoe_00039998	scaffold_54:330970-354421	x	445208|445208.v1.91	733	-0.718928	12.8461	7.44826	9.48976
Smoe_00040049	scaffold_54:682544-684694	x	421973|421973.v1.91	203	-1.32439	20.8149	10.6378	29.48
Smoe_00040093	scaffold_54:978243-980458	x	58104|58104.v1.91	2039	3.82891	0.406	0.720792	0.740258
Smoe_00040158	scaffold_55:28123-31846	x	268623|268623.v1.91	892	1.77142	7.9584	1.93695	2.09002
Smoe_00040242	scaffold_55:515124-515701	x	422193|422193.v1.91	543	-0.47912	1.12446	1.94854	1.15913
Smoe_00040313	scaffold_55:1275209-1331186	x	34337|34337.v1.91	345	-0.968426	20.7832	0	0.206239
Smoe_00040314	scaffold_55:1275209-1331186	x	34337|34337.v1.91	314	-0.963594	20.7832	0	0.206239
Smoe_00040315	scaffold_55:1275209-1331186	x	34337|34337.v1.91	575	-0.283388	14.3185	0	0
Smoe_00040341	scaffold_55:44252-50120	x	155333|155333.v1.91	1826	-0.286896	84.7443	0.0814025	0.11945
Smoe_00040476	scaffold_55:816893-819515	x	422213|422213.v1.91	2435	-0.99988	0.713607	0.3765	0.660111
Smoe_00040526	scaffold_55:1077733-1082789	x	422260|422260.v1.91	3120	4.21065	0.324773	1.64226	1.31839
Smoe_00040555	scaffold_56:10601-16956	x	117524|117524.v1.91	4101	3.75826	7.34006	7.22011	9.07631
Smoe_00040557	scaffold_56:23713-29391	x	179875|179875.v1.91	3493	3.99282	13.9671	12.6192	18.0329
Smoe_00040591	scaffold_56:347388-353008	x	117460|117460.v1.91	4669	-0.675826	2.46109	0.577937	1.12006
Smoe_00040678	scaffold_56:1173844-1179126	x	117419|117419.v1.91	2726	3.81787	22.8122	8.17884	8.93523
Smoe_00040679	scaffold_56:1173844-1179126	x	117419|117419.v1.91	2702	4.4714	22.8122	8.17884	8.93523
Smoe_00040706	scaffold_56:68098-72458	x	422302|422302.v1.91	3498	3.27285	26.7261	34.6608	78.6173
Smoe_00040765	scaffold_56:426406-431391	x	422356|422356.v1.91	3159	6.06807	19.0446	16.1479	21.3348
Smoe_00040784	scaffold_56:747660-753244	x	422394|422394.v1.91	4035	0.793972	9.12068	10.8239	11.7309
Smoe_00040792	scaffold_56:781243-804161	x	422402|422402.v1.91	564	2.10857	15.3856	4.76928	9.42476
Smoe_00040842	scaffold_56:1233020-1235661	x	422464|422464.v1.91	863	0.239422	3.631	1.62791	2.13718
Smoe_00040865	scaffold_57:44822-46616	x	445430|445430.v1.91	824	-0.852734	0.786338	3.58965	1.26401
Smoe_00040869	scaffold_57:59819-61798	x	10719|10719.v1.91	496	-0.799052	4.53183	3.62983	4.08198
Smoe_00040870	scaffold_57:59819-61798	x	10719|10719.v1.91	1319	-0.473933	0.885421	0.391527	0.739584
Smoe_00040910	scaffold_57:237255-239040	x	118155|118155.v1.91	1775	-0.872918	0.315643	1.23163	0.757101
Smoe_00040940	scaffold_57:422671-433637	x	422560|422560.v1.91	3330	1.19261	193.652	24.9661	34.8783
Smoe_00040941	scaffold_57:422671-433637	x	422560|422560.v1.91	3367	1.78144	193.652	24.9661	34.8783
Smoe_00040953	scaffold_57:522050-525376	x	45175|45175.v1.91	2285	2.51481	4.70713	3.92658	3.58906
Smoe_00040979	scaffold_57:525489-804153	x	422623|422623.v1.91	751	-1.18566	17.518	11.7894	21.0097
Smoe_00040980	scaffold_57:525489-804153	x	422623|422623.v1.91	1824	-1.17284	17.518	11.7894	21.0097
Smoe_00040991	scaffold_57:832053-835837	x	117846|117846.v1.91	2068	-0.638315	1.41242	1.39584	1.0859
Smoe_00041107	scaffold_57:225752-229253	x	118198|118198.v1.91	2975	4.31092	0.701301	6.90927	3.33628
Smoe_00041137	scaffold_57:371205-378835	x	445456|445456.v1.91	6293	3.40554	7.54925	11.5147	8.89537
Smoe_00041212	scaffold_57:525489-804153	x	118071|118071.v1.91	2643	2.03541	63.4446	22.1883	25.1854
Smoe_00041213	scaffold_57:525489-804153	x	118071|118071.v1.91	3045	2.74203	63.4446	22.1883	25.1854
Smoe_00041239	scaffold_57:973027-976863	x	118039|118039.v1.91	2175	1.46285	0.882549	3.17971	1.47816
Smoe_00041243	scaffold_57:1002360-1005236	x	445504|445504.v1.91	2071	0.240419	5.38333	6.10184	5.89336
Smoe_00041267	scaffold_57:1201479-1214882	x	422692|422692.v1.91	2933	0.865193	3.92527	0.909288	0.897805
Smoe_00041295	scaffold_58:156007-158461	x	118230|118230.v1.91	2454	-0.500238	0.928762	0.235807	0.148211
Smoe_00041456	scaffold_58:196165-367965	x	445532|445532.v1.91	921	1.31224	0.2049	6.5456	2.99291
Smoe_00041571	scaffold_58:959033-962775	x	30966|30966.v1.91	1316	-1.16234	1.24288	9.5784	3.75712
Smoe_00041602	scaffold_582:1634-3298	x	139061|139061.v1.91	765	0.23106	10.1381	0	0.623722
Smoe_00041603	scaffold_582:1634-3298	x	139061|139061.v1.91	400	0.0048951	59.9007	2.18782	4.07004
Smoe_00041677	scaffold_59:439562-443254	x	119049|119049.v1.91	2827	5.93905	0.945787	1.04695	1.35818
Smoe_00041678	scaffold_59:439562-443254	x	119049|119049.v1.91	2480	4.70667	0.945787	1.04695	1.35818
Smoe_00041679	scaffold_59:443742-444825	x	445624|445624.v1.91	887	-0.62412	0.214692	1.00673	0.43676
Smoe_00041740	scaffold_59:797636-802986	x	119024|119024.v1.91	1434	-0.978841	2.14679	7.36581	3.13475
Smoe_00041741	scaffold_59:809256-811854	x	422991|422991.v1.91	1278	-1.18301	1.37801	0.0406086	0.102292
Smoe_00041790	scaffold_59:1118340-1235213	x	49207|49207.v1.91	1075	-0.0512474	1.57998	9.30735	10.1638
Smoe_00041826	scaffold_59:65876-107558	x	118756|118756.v1.91	595	-1.08456	2.6991	5.22839	3.98884
Smoe_00041827	scaffold_59:65876-107558	x	118756|118756.v1.91	919	-1.17423	2.05316	3.07088	3.57081
Smoe_00041846	scaffold_59:154121-155743	x	119039|119039.v1.91	449	-0.938962	1.71621	1.14457	1.97936
Smoe_00041930	scaffold_59:747780-749325	x	34012|34012.v1.91	1545	-1.20655	4.61342	5.29615	7.63245
Smoe_00042012	scaffold_6:28706-30977	x	406756|406756.v1.91	1863	-0.651891	3.40948	0.265321	0.35042
Smoe_00042013	scaffold_6:31618-36486	x	439222|439222.v1.91	546	-1.29127	1.39386	0	0.229929
Smoe_00042022	scaffold_6:62250-65537	x	84191|84191.v1.91	1131	-1.36364	0.212324	0.0468552	0.974281
Smoe_00042083	scaffold_6:437614-439222	x	83991|83991.v1.91	289	-0.413288	0.93866	1.14859	2.49987
Smoe_00042110	scaffold_6:731520-732238	x	27304|27304.v1.91	567	-0.872607	1.71215	2.51517	1.52232
Smoe_00042173	scaffold_6:916824-918410	x	406896|406896.v1.91	759	-0.890318	0.87558	0.0767199	0.387803
Smoe_00042184	scaffold_6:970099-972641	x	84808|84808.v1.91	1796	0.562717	12.1687	18.8527	12.8407
Smoe_00042185	scaffold_6:970099-972641	x	84808|84808.v1.91	1738	-0.829267	12.1687	18.8527	12.8407
Smoe_00042186	scaffold_6:970099-972641	x	84808|84808.v1.91	1518	-0.934597	12.1687	18.8527	12.8407
Smoe_00042201	scaffold_6:1179764-1204226	x	406926|406926.v1.91	801	-1.05401	0.587062	2.76351	1.35081
Smoe_00042205	scaffold_6:1225739-1226832	x	27032|27032.v1.91	949	-0.528985	1.31494	0.173634	0.730128
Smoe_00042240	scaffold_6:1459624-1460868	x	84708|84708.v1.91	1206	-1.039	0.393415	0.130336	0.1642
Smoe_00042254	scaffold_6:1616048-1617932	x	61771|61771.v1.91	573	-1.03082	0.388986	0.900815	1.85604
Smoe_00042257	scaffold_6:1631222-1632942	x	33143|33143.v1.91	926	-1.15985	2.77944	1.01407	1.6934
Smoe_00042271	scaffold_6:1677196-1713724	x	407022|407022.v1.91	213	-0.927945	1.16171	8.97677	0
Smoe_00042275	scaffold_6:1730793-1732973	x	439335|439335.v1.91	2180	-0.714061	1.03125	2.18897	1.26383
Smoe_00042282	scaffold_6:1761608-1762921	x	84624|84624.v1.91	755	-1.00909	2.82156	4.78946	4.53954
Smoe_00042290	scaffold_6:1815846-1819640	x	407040|407040.v1.91	2461	4.01508	0.132272	0.803206	0.418641
Smoe_00042304	scaffold_6:1934405-1938210	x	167728|167728.v1.91	3530	1.08303	2.35382	0.614064	0.628599
Smoe_00042305	scaffold_6:1934405-1938210	x	167728|167728.v1.91	3676	0.996622	2.35382	0.614064	0.628599
Smoe_00042306	scaffold_6:1945296-1946552	x	407055|407055.v1.91	810	-1.23689	1.60798	4.72716	5.83664
Smoe_00042321	scaffold_6:2005183-2007186	x	407067|407067.v1.91	830	-0.834553	1.01271	1.64158	0.863691
Smoe_00042364	scaffold_6:2383777-2387646	x	407124|407124.v1.91	1396	-0.416503	5.38891	0.513561	0.715864
Smoe_00042416	scaffold_6:2753311-2754433	x	407197|407197.v1.91	385	-1.03317	33.4333	14.6931	18.4117
Smoe_00042437	scaffold_6:2961698-2966548	x	230719|230719.v1.91	883	-1.18311	0.935675	1.96156	0.798625
Smoe_00042438	scaffold_6:2961698-2966548	x	230719|230719.v1.91	961	1.64177	0.194186	0.569939	0.395405
Smoe_00042456	scaffold_6:3011185-3015220	x	407236|407236.v1.91	1602	0.850614	2.30239	1.63208	1.61936
Smoe_00042468	scaffold_6:3180197-3181364	x	26754|26754.v1.91	948	-1.24279	0.263333	0.0579529	0.402093
Smoe_00042547	scaffold_6:3877877-3880247	x	84620|84620.v1.91	569	-0.816619	0.917115	0	0
Smoe_00042549	scaffold_6:3884278-3884961	x	28429|28429.v1.91	683	-1.01448	0.504772	2.20515	1.67376
Smoe_00042569	scaffold_6:3933299-3960610	x	84680|84680.v1.91	526	-1.09993	0	0.383047	0.567446
Smoe_00042570	scaffold_6:3933299-3960610	x	84680|84680.v1.91	468	-0.993376	1.06732	4.89381	1.55735
Smoe_00042605	scaffold_6:167860-171141	x	406781|406781.v1.91	1383	-0.584158	0.083807	0.111233	0.210076
Smoe_00042611	scaffold_6:308491-311403	x	84173|84173.v1.91	1745	-1.19065	0.257374	0.59906	0.269166
Smoe_00042678	scaffold_6:745142-746634	x	406856|406856.v1.91	747	-0.896788	0.268296	0.0783304	0.990007
Smoe_00042680	scaffold_6:753178-756106	x	60568|60568.v1.91	1926	-0.967864	0.317072	0.332505	0.562966
Smoe_00042682	scaffold_6:771216-772362	x	84506|84506.v1.91	431	-1.17006	0.204624	1.22472	1.22763
Smoe_00042693	scaffold_6:843816-845701	x	439271|439271.v1.91	316	-1.10011	0.758641	14.7484	6.30359
Smoe_00042719	scaffold_6:1020043-1023914	x	439290|439290.v1.91	3110	3.9523	1.25208	1.75466	1.89805
Smoe_00042772	scaffold_6:1351189-1353939	x	84653|84653.v1.91	1647	-0.829984	7.86932	4.54107	3.55851
Smoe_00042773	scaffold_6:1351189-1353939	x	84653|84653.v1.91	1686	-0.832923	7.86932	4.54107	3.55851
Smoe_00042774	scaffold_6:1351189-1353939	x	84653|84653.v1.91	1684	-0.832747	7.86932	4.54107	3.55851
Smoe_00042813	scaffold_6:1667484-1670791	x	84599|84599.v1.91	970	-1.23705	5.88379	11.9675	19.4653
Smoe_00042814	scaffold_6:1667484-1670791	x	84599|84599.v1.91	2346	-0.925836	5.88379	11.9675	19.4653
Smoe_00042815	scaffold_6:1667484-1670791	x	84599|84599.v1.91	663	-1.1039	5.88379	11.9675	19.4653
Smoe_00042816	scaffold_6:1667484-1670791	x	84599|84599.v1.91	1805	-0.78803	5.88379	11.9675	19.4653
Smoe_00042817	scaffold_6:1671885-1675825	x	30228|30228.v1.91	1325	-0.499704	1.45325	0.428432	0.613092
Smoe_00042824	scaffold_6:1724496-1725607	x	85091|85091.v1.91	200	-1.50172	13.2287	1.12414	6.84551
Smoe_00042826	scaffold_6:1729235-1730672	x	84467|84467.v1.91	338	-1.23862	4.24943	3.00231	3.52034
Smoe_00042883	scaffold_6:2003690-2005124	x	230692|230692.v1.91	628	-1.19588	0.454093	0.29677	0.876871
Smoe_00042914	scaffold_6:2255567-2256745	x	407101|407101.v1.91	999	0.433862	0.987233	1.63093	0.822698
Smoe_00043058	scaffold_6:3051835-3054188	x	439432|439432.v1.91	1376	-1.11054	0.71655	0.223764	0.305219
Smoe_00043080	scaffold_6:3198159-3199133	x	67873|67873.v1.91	589	-0.943149	0	1.73197	0.137196
Smoe_00043107	scaffold_6:3405978-3407451	x	407290|407290.v1.91	235	-1.43729	1.67185	7.89026	0.876872
Smoe_00043176	scaffold_6:3887786-3925680	x	407356|407356.v1.91	200	-1.194	0	26.1874	22.0577
Smoe_00043177	scaffold_6:3887786-3925680	x	407356|407356.v1.91	219	-1.1535	0	26.1874	22.0577
Smoe_00043271	scaffold_60:410671-414144	x	423144|423144.v1.91	2761	6.53354	27.395	28.7838	35.1239
Smoe_00043272	scaffold_60:410671-414144	x	423144|423144.v1.91	2592	6.78491	27.395	28.7838	35.1239
Smoe_00043299	scaffold_60:536865-541849	x	423167|423167.v1.91	2782	6.24519	137.88	2.13006	28.4969
Smoe_00043316	scaffold_60:591119-622535	x	423185|423185.v1.91	346	-1.23418	3.73302	0.52103	2.34863
Smoe_00043337	scaffold_60:767722-803958	x	49217|49217.v1.91	1405	2.69733	2.33989	8.59116	4.1649
Smoe_00043338	scaffold_60:767722-803958	x	49217|49217.v1.91	1508	2.69396	2.33989	8.59116	4.1649
Smoe_00043353	scaffold_60:880859-882331	x	72276|72276.v1.91	1472	-1.07886	0.156011	0.552525	0.456426
Smoe_00043384	scaffold_60:1059943-1069186	x	119504|119504.v1.91	4231	3.60617	7.31343	6.43656	5.74032
Smoe_00043408	scaffold_60:1184357-1187221	x	423293|423293.v1.91	1973	-1.24026	0.224532	4.60808	1.8326
Smoe_00043409	scaffold_60:1184357-1187221	x	423293|423293.v1.91	780	-0.959051	0.0844611	1.70327	0.888823
Smoe_00043421	scaffold_60:72672-80383	x	423082|423082.v1.91	2058	0.812216	2.813	5.2753	3.93018
Smoe_00043422	scaffold_60:72672-80383	x	423082|423082.v1.91	2114	0.485367	2.813	5.2753	3.93018
Smoe_00043435	scaffold_60:94271-324070	x	445701|445701.v1.91	1004	3.27795	37.5523	36.2627	29.1073
Smoe_00043522	scaffold_60:817404-824297	x	423216|423216.v1.91	5626	1.99268	11.9921	8.41026	11.3597
Smoe_00043523	scaffold_60:817404-824297	x	423216|423216.v1.91	5537	3.24867	11.9921	8.41026	11.3597
Smoe_00043542	scaffold_60:927145-932596	x	423245|423245.v1.91	3560	2.38912	0.981025	5.70185	3.53177
Smoe_00043552	scaffold_60:1043713-1044554	x	423258|423258.v1.91	536	0.723718	0.286736	8.69019	2.91528
Smoe_00043655	scaffold_61:668089-671946	x	423383|423383.v1.91	3749	2.44072	36.92	6.52796	8.53113
Smoe_00043680	scaffold_61:815053-821644	x	119862|119862.v1.91	3333	6.42339	17.9628	776.73	277.806
Smoe_00043681	scaffold_61:815053-821644	x	119862|119862.v1.91	3329	6.42437	17.9628	776.73	277.806
Smoe_00043682	scaffold_61:815053-821644	x	119862|119862.v1.91	3330	6.42413	17.9628	776.73	277.806
Smoe_00043807	scaffold_61:599109-600780	x	445796|445796.v1.91	435	-0.808752	0	0	1.09863
Smoe_00043877	scaffold_61:1026313-1031616	x	17396|17396.v1.91	1888	3.06593	3.91461	14.0736	10.7797
Smoe_00043878	scaffold_61:1026313-1031616	x	17396|17396.v1.91	1819	2.13168	3.91461	14.0736	10.7797
Smoe_00043879	scaffold_61:1026313-1031616	x	17396|17396.v1.91	1889	2.25943	3.91461	14.0736	10.7797
Smoe_00043880	scaffold_61:1026313-1031616	x	17396|17396.v1.91	3715	5.41007	3.91461	14.0736	10.7797
Smoe_00043904	scaffold_61:1222430-1226055	x	24108|24108.v1.91	2605	6.4277	0.601253	3.70429	1.78362
Smoe_00043922	scaffold_62:58604-69684	x	423505|423505.v1.91	3989	2.8816	27.3502	9.299	15.3163
Smoe_00043938	scaffold_62:138028-141405	x	423531|423531.v1.91	2668	-0.854061	38.8141	23.5568	16.8153
Smoe_00043939	scaffold_62:138028-141405	x	423531|423531.v1.91	2736	-0.859267	38.8141	23.5568	16.8153
Smoe_00043956	scaffold_62:198624-212439	x	180944|180944.v1.91	4806	1.61931	1.76937	1.9726	1.81553
Smoe_00043959	scaffold_62:215251-218341	x	120439|120439.v1.91	1543	-0.900495	0.184819	1.04769	0.906524
Smoe_00043987	scaffold_62:429219-431438	x	423583|423583.v1.91	1216	2.17867	0.146098	1.76415	0.894385
Smoe_00044005	scaffold_62:548298-549592	x	7250|7250.v1.91	1169	-0.638368	7.75632	1.98278	1.9589
Smoe_00044060	scaffold_62:761191-779574	x	423652|423652.v1.91	567	-0.762774	5.85123	2.36149	2.96476
Smoe_00044061	scaffold_62:761191-779574	x	423652|423652.v1.91	996	-0.238529	5.85123	2.36149	2.96476
Smoe_00044062	scaffold_62:761191-779574	x	423652|423652.v1.91	1515	0.548039	5.85123	2.36149	2.96476
Smoe_00044107	scaffold_62:88837-91472	x	423513|423513.v1.91	2033	3.91949	1.27626	1.59087	2.03093
Smoe_00044120	scaffold_62:153154-173889	x	423537|423537.v1.91	409	-0.938279	1.34786	1.53045	0.366713
Smoe_00044130	scaffold_62:212459-215088	x	120178|120178.v1.91	1516	-1.01067	0.263989	0.968584	0.714655
Smoe_00044310	scaffold_63:410249-412794	x	423753|423753.v1.91	767	-0.812601	0.172704	0	0.239076
Smoe_00044339	scaffold_63:642094-647127	x	445983|445983.v1.91	1488	5.084	1.54094	2.96773	2.4045
Smoe_00044340	scaffold_63:642094-647127	x	445983|445983.v1.91	849	0.0663777	0.0756675	0.332349	0.335673
Smoe_00044341	scaffold_63:647549-649805	x	120666|120666.v1.91	1558	0.0274934	0.109673	1.0687	0.855902
Smoe_00044493	scaffold_63:630017-632222	x	120629|120629.v1.91	1968	-0.0718801	2.16718	3.62181	1.3351
Smoe_00044661	scaffold_64:584202-586674	x	423964|423964.v1.91	2029	-0.864181	0.734765	0.772993	0.622748
Smoe_00044670	scaffold_64:717245-720790	x	423978|423978.v1.91	1054	0.539519	0.0577912	0.458652	0.256986
Smoe_00044696	scaffold_64:826701-829166	x	121144|121144.v1.91	1006	-1.10484	1.59055	0.16172	0.0339888
Smoe_00044751	scaffold_64:95162-97671	x	181239|181239.v1.91	668	1.10619	87.8586	79.8937	75.1018
Smoe_00044756	scaffold_64:167593-170483	x	121195|121195.v1.91	360	-1.11368	2.00714	0.241237	1.23997
Smoe_00044784	scaffold_64:250416-380067	x	120998|120998.v1.91	1612	1.63955	4.12845	5.59991	4.39113
Smoe_00044785	scaffold_64:250416-380067	x	120998|120998.v1.91	1586	1.88665	4.12845	5.59991	4.39113
Smoe_00044786	scaffold_64:250416-380067	x	120998|120998.v1.91	1606	1.64131	4.12845	5.59991	4.39113
Smoe_00044837	scaffold_64:755967-761688	x	121227|121227.v1.91	1036	-1.22616	5.31374	11.6597	5.51614
Smoe_00044912	scaffold_65:209390-210639	x	121390|121390.v1.91	1088	-1.28195	0	0.539691	0.463815
Smoe_00044920	scaffold_65:230203-237899	x	424078|424078.v1.91	3366	1.42078	0.53621	1.90859	1.36648
Smoe_00044931	scaffold_65:348508-352526	x	121598|121598.v1.91	805	-0.595854	1.05363	1.49341	1.93115
Smoe_00044937	scaffold_65:414755-427990	x	424102|424102.v1.91	776	-1.13175	14.966	25.272	15.7764
Smoe_00044947	scaffold_65:499654-501912	x	4298|4298.v1.91	1946	-0.571271	17.8677	1.23913	3.24414
Smoe_00044960	scaffold_65:570930-572562	x	15423|15423.v1.91	397	-1.03015	0.474548	5.44199	4.38357
Smoe_00044961	scaffold_65:570930-572562	x	15423|15423.v1.91	972	-0.908623	0.0638223	2.07966	1.66601
Smoe_00045057	scaffold_65:200115-205127	x	446098|446098.v1.91	4902	-0.832363	1.33989	4.73661	4.46144
Smoe_00045072	scaffold_65:321327-323652	x	44115|44115.v1.91	833	-0.688151	0.542777	0.544696	0.81674
Smoe_00045073	scaffold_65:321327-323652	x	44115|44115.v1.91	1192	-0.860343	0.249307	0.528525	0.194215
Smoe_00045106	scaffold_65:559772-562071	x	27243|27243.v1.91	2173	-0.804874	0.555303	1.50179	1.18371
Smoe_00045107	scaffold_65:563348-565805	x	20977|20977.v1.91	1089	-0.729183	0.0555517	1.76433	1.17371
Smoe_00045114	scaffold_65:578141-579230	x	28710|28710.v1.91	1060	-0.480745	3.21408	2.27771	3.44566
Smoe_00045141	scaffold_65:788495-790117	x	121478|121478.v1.91	325	-0.594329	2.13645	7.09799	2.48617
Smoe_00045289	scaffold_66:591678-595455	x	424313|424313.v1.91	2683	0.98078	14.0797	4.49973	11.064
Smoe_00045304	scaffold_66:786309-789761	x	424337|424337.v1.91	1033	1.99527	18.0042	9.86754	14.2187
Smoe_00045336	scaffold_66:938679-960847	x	424372|424372.v1.91	15852	8.4065	15.9766	11.4307	25.7809
Smoe_00045340	scaffold_66:978463-990799	x	446235|446235.v1.91	5483	7.77469	46.7605	6.73212	12.1723
Smoe_00045387	scaffold_66:220150-225519	x	122009|122009.v1.91	4146	4.41743	3.53334	3.67627	4.44064
Smoe_00045496	scaffold_67:5023-6943	x	424394|424394.v1.91	178	-1.10267	33.789	5.44943	29.663
Smoe_00045560	scaffold_67:652949-655777	x	424460|424460.v1.91	1334	0.708408	10.6173	8.34751	7.15375
Smoe_00045612	scaffold_67:54973-58596	x	122262|122262.v1.91	1882	-0.42337	2.39538	2.70238	2.34306
Smoe_00045613	scaffold_67:58664-62743	x	446244|446244.v1.91	1591	-1.29861	62.6514	21.0972	37.7346
Smoe_00045688	scaffold_67:734796-915823	x	424483|424483.v1.91	1605	0.829512	3.32257	1.15885	2.89689
Smoe_00045691	scaffold_67:916621-937937	x	122114|122114.v1.91	2567	0.977245	0.568722	2.67726	1.28253
Smoe_00045694	scaffold_67:953933-962584	x	424492|424492.v1.91	6499	3.18256	18.803	13.758	13.5716
Smoe_00045754	scaffold_68:435470-443375	x	424560|424560.v1.91	1812	-1.0424	1.01792	1.47738	1.20456
Smoe_00045755	scaffold_68:443445-447913	x	122495|122495.v1.91	1051	-0.711256	0.289958	1.53408	0.902548
Smoe_00045839	scaffold_68:373527-374587	x	22978|22978.v1.91	371	-1.06736	1.62032	1.36759	1.31604
Smoe_00045915	scaffold_69:94190-96988	x	122934|122934.v1.91	995	-0.948396	0.868105	0.218519	0.344472
Smoe_00045919	scaffold_69:140462-143072	x	122941|122941.v1.91	1809	3.16424	19.0053	12.4163	13.0849
Smoe_00046087	scaffold_69:293103-304216	x	446343|446343.v1.91	3214	6.87814	12.4056	14.1733	15.3039
Smoe_00046088	scaffold_69:293103-304216	x	446343|446343.v1.91	3141	6.89101	12.4056	14.1733	15.3039
Smoe_00046089	scaffold_69:293103-304216	x	446343|446343.v1.91	3211	7.12803	12.4056	14.1733	15.3039
Smoe_00046110	scaffold_69:396636-399036	x	25915|25915.v1.91	1560	2.81431	31.1667	17.1278	20.0496
Smoe_00046111	scaffold_69:396636-399036	x	25915|25915.v1.91	1557	3.12949	31.1667	17.1278	20.0496
Smoe_00046176	scaffold_69:953092-955068	x	424749|424749.v1.91	970	-1.0052	0.255941	2.93012	0.746269
Smoe_00046189	scaffold_69:1017557-1023696	x	424766|424766.v1.91	1352	1.12466	11.3137	1.48413	0.69481
Smoe_00046218	scaffold_7:195099-209528	x	407400|407400.v1.91	2455	-1.33382	1.32622	3.10343	2.5802
Smoe_00046242	scaffold_7:377540-383497	x	407417|407417.v1.91	825	-0.0219342	2.01502	6.12642	4.06527
Smoe_00046332	scaffold_7:1095769-1097038	x	230794|230794.v1.91	1072	-0.731435	1.13233	0.349568	0.220327
Smoe_00046486	scaffold_7:2116302-2122097	x	68463|68463.v1.91	2984	-1.0429	89.9968	1.45077	1.11937
Smoe_00046492	scaffold_7:2149814-2151146	x	407681|407681.v1.91	1332	-0.870555	0.218844	1.27752	2.07185
Smoe_00046496	scaffold_7:2159344-2162338	x	168306|168306.v1.91	1459	-0.0487332	7.68324	4.88356	6.03773
Smoe_00046516	scaffold_7:2263975-2266675	x	407706|407706.v1.91	2386	-0.686027	0.49434	0.485863	1.13728
Smoe_00046517	scaffold_7:2263975-2266675	x	407706|407706.v1.91	2234	-0.60855	0.49434	0.485863	1.13728
Smoe_00046527	scaffold_7:2307613-2308853	x	407718|407718.v1.91	421	-0.923571	0	1.09221	0.581002
Smoe_00046540	scaffold_7:2372628-2376008	x	168332|168332.v1.91	1408	0.700292	5.37703	1.08977	1.73788
Smoe_00046568	scaffold_7:2559420-2564563	x	85284|85284.v1.91	3081	2.09295	1.61526	2.71598	2.86964
Smoe_00046593	scaffold_7:2774631-2776561	x	1847|1847.v1.91	703	-1.3231	1.6498	0	0
Smoe_00046596	scaffold_7:2786494-2789109	x	144066|144066.v1.91	745	-0.347782	0.269256	0.786054	0.447079
Smoe_00046632	scaffold_7:2993971-2995919	x	85812|85812.v1.91	1624	-0.811125	1.0115	0.865464	0.894586
Smoe_00046657	scaffold_7:3153290-3154442	x	85925|85925.v1.91	428	-0.762733	0.621432	2.65538	1.01649
Smoe_00046674	scaffold_7:3264977-3266783	x	439685|439685.v1.91	1014	-1.03342	3.45328	0	0.0336629
Smoe_00046687	scaffold_7:3337043-3337741	x	407889|407889.v1.91	501	-0.430444	3.82284	0.412408	1.57249
Smoe_00046726	scaffold_7:3588340-3592577	x	85326|85326.v1.91	2268	1.52869	1.10812	2.24672	2.09833
Smoe_00046739	scaffold_7:3664169-3664931	x	407940|407940.v1.91	485	-0.674061	0	1.0119	1.37893
Smoe_00046822	scaffold_7:414974-424399	x	270557|270557.v1.91	4731	-0.83199	93.3709	14.0945	29.0704
Smoe_00046827	scaffold_7:453726-457646	x	266988|266988.v1.91	1783	2.92521	1.005	7.79867	5.20319
Smoe_00046861	scaffold_7:656404-660436	x	143797|143797.v1.91	2850	1.57823	7.28563	14.8494	13.4333
Smoe_00046866	scaffold_7:695162-700695	x	143805|143805.v1.91	1214	0.019209	1.6102	7.02707	4.50773
Smoe_00046893	scaffold_7:1021326-1023344	x	227627|227627.v1.91	946	-0.858	33.1353	1.8593	14.6597
Smoe_00046957	scaffold_7:1441020-1444425	x	86322|86322.v1.91	1113	0.130718	1.24457	0.429792	0.030093
Smoe_00047057	scaffold_7:2031002-2034196	x	267023|267023.v1.91	1123	-0.493471	1.12422	2.17353	1.28028
Smoe_00047122	scaffold_7:2277324-2281393	x	230853|230853.v1.91	440	0.291416	0.987073	1.52139	1.29316
Smoe_00047226	scaffold_7:2916884-2920218	x	439664|439664.v1.91	813	-0.628347	1.60028	17.5557	12.9039
Smoe_00047232	scaffold_7:2941215-2944580	x	407822|407822.v1.91	249	-1.38189	7.01405	2.78771	3.69551
Smoe_00047233	scaffold_7:2941215-2944580	x	407822|407822.v1.91	322	-0.976484	6.17982	5.72927	3.70729
Smoe_00047241	scaffold_7:3011931-3016875	x	60230|60230.v1.91	2845	1.45752	0.056584	0.436087	0.400488
Smoe_00047242	scaffold_7:3017074-3018874	x	67570|67570.v1.91	1784	1.30502	0.533571	1.78144	0.822888
Smoe_00047243	scaffold_7:3019145-3020602	x	85806|85806.v1.91	1457	-0.927383	7.53748	0.034937	0.527754
Smoe_00047329	scaffold_7:3504918-3507929	x	25217|25217.v1.91	178	-1.26217	26.5485	47.2284	49.4383
Smoe_00047341	scaffold_7:3528536-3529504	x	64648|64648.v1.91	764	-1.23242	2.21168	3.33795	2.58729
Smoe_00047345	scaffold_7:3587313-3587951	x	85351|85351.v1.91	542	-1.22149	0.845714	0.244232	0.154976
Smoe_00047363	scaffold_7:3660269-3663932	x	407939|407939.v1.91	1121	0.688939	0.053656	2.0361	1.13383
Smoe_00047400	scaffold_70:16912-126431	x	48762|48762.v1.91	952	-0.304878	1.50628	3.80521	2.76371
Smoe_00047456	scaffold_70:398804-417757	x	424859|424859.v1.91	714	-0.403349	6.93676	0	0.315338
Smoe_00047564	scaffold_70:939849-941570	x	269070|269070.v1.91	1604	-1.30497	0.141487	0.971606	0.867705
Smoe_00047567	scaffold_70:949887-957533	x	424964|424964.v1.91	1776	-1.16095	0.125869	1.74705	0.969943
Smoe_00047603	scaffold_70:264280-283584	x	424829|424829.v1.91	594	-1.00912	0.122988	1.39043	0.203312
Smoe_00047613	scaffold_70:325345-330638	x	424841|424841.v1.91	3641	4.40555	48.4963	12.4679	14.3321
Smoe_00047674	scaffold_70:863124-888156	x	424940|424940.v1.91	4509	2.46965	6.70447	16.5544	6.58537
Smoe_00047693	scaffold_70:891705-933265	x	424957|424957.v1.91	2707	1.03981	1.0345	2.22853	1.92282
Smoe_00047785	scaffold_71:616092-618220	x	425047|425047.v1.91	134	-1.43463	920.527	9.58096	37.9654
Smoe_00047856	scaffold_71:162217-163284	x	424990|424990.v1.91	770	-1.11898	2.74906	0.903608	1.3796
Smoe_00047895	scaffold_71:677879-680344	x	446486|446486.v1.91	1080	-0.662496	0.22444	4.10822	3.33794
Smoe_00047917	scaffold_71:770539-771154	x	123431|123431.v1.91	213	-1.11535	0	0.897671	3.62633
Smoe_00047954	scaffold_72:255702-259579	x	123701|123701.v1.91	1851	2.43762	0.662713	1.79038	2.25207
Smoe_00048062	scaffold_72:236076-237589	x	425123|425123.v1.91	1130	-1.10751	2.39117	1.68855	1.86195
Smoe_00048118	scaffold_72:749129-754398	x	18600|18600.v1.91	5121	4.03655	30.9436	7.84054	9.90887
Smoe_00048152	scaffold_73:175756-176786	x	182295|182295.v1.91	715	-1.12669	1.32782	0.414877	0.996707
Smoe_00048173	scaffold_73:415448-416932	x	446579|446579.v1.91	936	-1.08283	1.47151	1.00074	0.816942
Smoe_00048341	scaffold_73:554955-556620	x	124069|124069.v1.91	839	-1.33391	0.0768267	0.0674873	0.425952
Smoe_00048350	scaffold_73:567552-569140	x	425306|425306.v1.91	643	-0.984164	0.988159	0.191549	0.242508
Smoe_00048467	scaffold_74:293162-294151	x	124363|124363.v1.91	708	-1.03897	2.21069	1.42912	1.00991
Smoe_00048786	scaffold_75:897609-901705	x	425631|425631.v1.91	3085	1.2935	30.9319	4.2166	6.37161
Smoe_00048810	scaffold_75:385235-390190	x	446685|446685.v1.91	1096	1.16131	6.50453	4.62047	5.94632
Smoe_00048828	scaffold_75:503539-509159	x	182543|182543.v1.91	2418	3.9851	0.224701	2.1763	0.351386
Smoe_00048832	scaffold_75:549798-551974	x	124537|124537.v1.91	2026	-0.219094	4.93368	4.11318	5.76598
Smoe_00048836	scaffold_75:588660-589665	x	425605|425605.v1.91	477	-1.07965	0	7.71585	0.849565
Smoe_00049014	scaffold_77:99862-101048	x	425742|425742.v1.91	379	-0.803881	0.777191	0.876495	0.702189
Smoe_00049094	scaffold_77:876395-882999	x	269200|269200.v1.91	1626	4.07651	3.90107	8.21058	8.27319
Smoe_00049123	scaffold_77:417081-418965	x	125156|125156.v1.91	901	-0.36932	0.420974	0.370239	0.31148
Smoe_00049191	scaffold_78:102959-103875	x	425854|425854.v1.91	639	-1.12588	1.43995	0.0965766	0.122269
Smoe_00049287	scaffold_78:284834-294704	x	125193|125193.v1.91	3042	6.93274	73.8069	62.4247	67.9856
Smoe_00049288	scaffold_78:284834-294704	x	125193|125193.v1.91	5566	6.58942	73.8069	62.4247	67.9856
Smoe_00049289	scaffold_78:284834-294704	x	125193|125193.v1.91	5663	7.15823	73.8069	62.4247	67.9856
Smoe_00049363	scaffold_79:303716-310939	x	446854|446854.v1.91	3120	4.85134	7.32423	3.12835	14.3941
Smoe_00049364	scaffold_79:303716-310939	x	446854|446854.v1.91	2809	4.91899	7.32423	3.12835	14.3941
Smoe_00049377	scaffold_79:451956-452606	x	125424|125424.v1.91	471	-0.986779	3.34436	2.57354	2.69738
Smoe_00049566	scaffold_8:196739-201663	x	439738|439738.v1.91	3165	4.81806	4.46561	2.75569	3.82526
Smoe_00049567	scaffold_8:196739-201663	x	439738|439738.v1.91	3758	4.90358	4.46561	2.75569	3.82526
Smoe_00049581	scaffold_8:210855-265003	x	3903|3903.v1.91	428	0.661552	7.28673	8.66083	6.91985
Smoe_00049618	scaffold_8:460060-466468	x	87167|87167.v1.91	5588	3.2976	17.5039	20.8698	17.9143
Smoe_00049619	scaffold_8:460060-466468	x	87167|87167.v1.91	5661	2.61802	17.5039	20.8698	17.9143
Smoe_00049639	scaffold_8:512677-519601	x	408072|408072.v1.91	3858	6.41482	81.9689	9.82566	18.7619
Smoe_00049640	scaffold_8:512677-519601	x	408072|408072.v1.91	2727	1.36096	81.9689	9.82566	18.7619
Smoe_00049651	scaffold_8:578487-581260	x	439767|439767.v1.91	1565	1.36695	1.74586	5.70325	4.60258
Smoe_00049652	scaffold_8:584766-588928	x	67910|67910.v1.91	3411	4.05933	2.47258	3.43196	3.3382
Smoe_00049670	scaffold_8:599947-884860	x	267088|267088.v1.91	2384	0.974501	4.46616	2.75095	3.93785
Smoe_00049671	scaffold_8:599947-884860	x	87054|87054.v1.91	2913	1.43375	4.46616	2.75095	3.93785
Smoe_00049743	scaffold_8:1236087-1238191	x	408190|408190.v1.91	542	-0.811241	0	0.61058	0.697393
Smoe_00049764	scaffold_8:1391330-1402696	x	18695|18695.v1.91	1096	1.64366	2.53566	2.62637	2.42144
Smoe_00049814	scaffold_8:1657137-1663558	x	408263|408263.v1.91	1658	0.267182	0.783693	3.17106	1.91903
Smoe_00049816	scaffold_8:1679278-1687931	x	30579|30579.v1.91	3310	3.32112	3.94919	5.62807	2.728
Smoe_00049837	scaffold_8:1793579-1794480	x	408292|408292.v1.91	807	-1.07711	0.161575	0.0708897	0.223837
Smoe_00049843	scaffold_8:1809330-1815728	x	408298|408298.v1.91	1338	-1.1938	0.0870814	0.154052	0.484972
Smoe_00049905	scaffold_8:2278197-2282523	x	408377|408377.v1.91	3247	1.63974	0.557058	3.0321	2.04223
Smoe_00050016	scaffold_8:2964552-2966819	x	408517|408517.v1.91	1099	-1.05351	0.164826	1.45435	0.122205
Smoe_00050023	scaffold_8:2993766-3012289	x	72871|72871.v1.91	15317	2.58783	18.2616	11.9395	10.9463
Smoe_00050024	scaffold_8:2993766-3012289	x	72871|72871.v1.91	15590	4.81691	18.2616	11.9395	10.9463
Smoe_00050025	scaffold_8:2993766-3012289	x	72871|72871.v1.91	15409	2.19219	18.2616	11.9395	10.9463
Smoe_00050047	scaffold_8:3072084-3103717	x	144775|144775.v1.91	4283	13.0152	5.57063	3.76279	1.34868
Smoe_00050067	scaffold_8:3155305-3255928	x	4751|4751.v1.91	2321	3.13948	0.916153	18.8652	7.34604
Smoe_00050094	scaffold_8:3469371-3475157	x	86439|86439.v1.91	218	-1.00424	13.9189	9.96828	10.6035
Smoe_00050133	scaffold_8:189591-190983	x	408000|408000.v1.91	451	0.0809483	2.08183	0	0
Smoe_00050295	scaffold_8:1260325-1266794	x	87043|87043.v1.91	2845	4.09513	2.15395	3.97519	8.55034
Smoe_00050296	scaffold_8:1260325-1266794	x	87043|87043.v1.91	2832	4.09785	2.15395	3.97519	8.55034
Smoe_00050315	scaffold_8:1520452-1547383	x	87307|87307.v1.91	2486	3.94604	19.1862	14.8937	13.7224
Smoe_00050332	scaffold_8:1641172-1647630	x	168828|168828.v1.91	1447	1.16002	6.48353	3.38033	2.26065
Smoe_00050355	scaffold_8:1729972-1734342	x	408281|408281.v1.91	3632	3.70787	71.0062	55.4292	20.4721
Smoe_00050499	scaffold_8:2565927-2573670	x	408439|408439.v1.91	3347	2.72518	0.0475971	0.57883	0.239459
Smoe_00050504	scaffold_8:2646723-2665640	x	439924|439924.v1.91	2930	4.94662	8.55294	21.3998	14.9998
Smoe_00050505	scaffold_8:2646723-2665640	x	439924|439924.v1.91	3228	4.86666	8.55294	21.3998	14.9998
Smoe_00050516	scaffold_8:2744607-2748120	x	32269|32269.v1.91	2547	5.11244	7.3923	6.40032	6.37189
Smoe_00050517	scaffold_8:2752996-2755528	x	408465|408465.v1.91	2319	3.35253	1.45781	2.96611	1.74632
Smoe_00050579	scaffold_8:3028784-3030205	x	86865|86865.v1.91	999	-0.711351	0	2.12021	0.925535
Smoe_00050591	scaffold_8:3053718-3071541	x	31963|31963.v1.91	4542	2.44872	0.656237	4.96305	1.81593
Smoe_00050629	scaffold_8:3452025-3454437	x	440007|440007.v1.91	1005	-1.04869	47.6524	305.315	441.198
Smoe_00050648	scaffold_80:227094-231298	x	125731|125731.v1.91	3641	3.18912	0.610565	1.96896	1.31163
Smoe_00050649	scaffold_80:227094-231298	x	125731|125731.v1.91	3595	3.12087	0.610565	1.96896	1.31163
Smoe_00050650	scaffold_80:227094-231298	x	125731|125731.v1.91	3512	3.6613	0.610565	1.96896	1.31163
Smoe_00050668	scaffold_80:461711-465650	x	235243|235243.v1.91	574	-1.17873	0	1.23552	0.142414
Smoe_00050670	scaffold_80:472421-473903	x	125817|125817.v1.91	1255	-0.386671	0.0469222	2.90316	0.731354
Smoe_00050694	scaffold_80:622488-625097	x	235257|235257.v1.91	668	-1.10291	0.208196	0.727133	0.575052
Smoe_00050734	scaffold_80:265731-267950	x	426097|426097.v1.91	190	-0.983828	0	20.6098	5.5936
Smoe_00050766	scaffold_80:576211-577409	x	16527|16527.v1.91	1009	-0.967337	1.64571	0.0537123	0.541853
Smoe_00050767	scaffold_80:578661-579875	x	15484|15484.v1.91	1158	-0.897041	1.39336	0.59238	0.947398
Smoe_00050771	scaffold_80:588997-591176	x	271913|271913.v1.91	1438	4.21617	7.13109	5.67403	5.82597
Smoe_00050790	scaffold_80:700527-705937	x	446942|446942.v1.91	2472	1.57885	1.97453	3.33391	5.37946
Smoe_00050879	scaffold_81:595282-602135	x	446978|446978.v1.91	2967	3.46358	7.84471	61.5276	20.7604
Smoe_00050935	scaffold_81:357290-361570	x	426198|426198.v1.91	329	-0.95582	0	0.865053	2.04927
Smoe_00050946	scaffold_81:400842-403029	x	126135|126135.v1.91	1495	-1.32849	0.344857	0.780412	0.491155
Smoe_00051122	scaffold_82:212140-222122	x	235299|235299.v1.91	1998	-1.04062	50.2326	45.0068	44.6781
Smoe_00051123	scaffold_82:212140-222122	x	235299|235299.v1.91	1974	-1.03856	50.2326	45.0068	44.6781
Smoe_00051134	scaffold_82:255133-257076	x	447003|447003.v1.91	605	-1.19358	27.6639	34.1836	13.864
Smoe_00051151	scaffold_82:327678-329839	x	126282|126282.v1.91	1841	-1.08074	0.969771	1.80113	1.3357
Smoe_00051163	scaffold_82:374553-375166	x	426330|426330.v1.91	436	-0.701582	0.401112	4.46221	0.656621
Smoe_00051177	scaffold_82:539663-543916	x	183248|183248.v1.91	2038	5.6888	4.84754	28.8231	8.49487
Smoe_00051244	scaffold_83:319800-322800	x	269293|269293.v1.91	487	-1.06651	1.0001	4.59623	2.64862
Smoe_00051312	scaffold_83:836105-841648	x	126601|126601.v1.91	684	-0.905931	0.201506	0.264128	0.501138
Smoe_00051361	scaffold_83:341319-342967	x	126411|126411.v1.91	1530	-0.082375	2.05257	0.23138	0.852846
Smoe_00051418	scaffold_83:743282-745814	x	447083|447083.v1.91	908	-0.599988	0.138964	0.244468	0.462731
Smoe_00051436	scaffold_83:843380-851932	x	235359|235359.v1.91	2906	2.87568	0.202853	0.573924	0.329707
Smoe_00051451	scaffold_84:130409-132389	x	426545|426545.v1.91	1468	-0.992319	1.17374	0.0346397	0.021802
Smoe_00051459	scaffold_84:178076-187678	x	159012|159012.v1.91	831	3.80919	76.38	49.3088	54.5877
Smoe_00051491	scaffold_84:397079-399237	x	235386|235386.v1.91	452	-0.92741	0.377098	1.94092	1.13337
Smoe_00051534	scaffold_84:764210-765178	x	28055|28055.v1.91	911	-1.04741	0.0691942	0.669545	0.345625
Smoe_00051589	scaffold_84:305611-309239	x	426574|426574.v1.91	422	-0.984174	1.06186	5.62037	2.54592
Smoe_00051594	scaffold_84:362853-364374	x	126823|126823.v1.91	788	-0.986345	0.250015	1.38868	0.0461652
Smoe_00051626	scaffold_84:580666-582627	x	126868|126868.v1.91	1430	-0.979248	0.32256	0.0356888	0.24711
Smoe_00051635	scaffold_84:744967-746260	x	126820|126820.v1.91	542	-1.26772	19.5924	12.7	15.2652
Smoe_00051637	scaffold_84:748367-750332	x	21315|21315.v1.91	397	-0.913236	0.711822	0	1.93393
Smoe_00051647	scaffold_84:806714-810698	x	447134|447134.v1.91	1135	0.347941	0.105714	0.559918	0.176401
Smoe_00051651	scaffold_85:140386-143965	x	39814|39814.v1.91	3488	3.86904	1.09355	2.21677	1.76611
Smoe_00051655	scaffold_85:155730-165516	x	183457|183457.v1.91	1312	-1.02147	75.8179	0.51212	1.26506
Smoe_00051659	scaffold_85:169805-170873	x	25177|25177.v1.91	650	-0.580767	0.540691	0.283015	0.895577
Smoe_00051758	scaffold_85:442136-443895	x	44690|44690.v1.91	297	-1.14416	4.38879	1.43848	1.87385
Smoe_00051832	scaffold_86:282039-284225	x	127153|127153.v1.91	941	-1.03468	1.72754	6.66703	2.9143
Smoe_00051879	scaffold_86:578041-584227	x	127426|127426.v1.91	2059	4.8417	1.12426	3.99518	2.00351
Smoe_00051880	scaffold_86:578041-584227	x	127426|127426.v1.91	1659	2.83233	1.12426	3.99518	2.00351
Smoe_00051882	scaffold_86:624191-627329	x	235448|235448.v1.91	2681	2.90995	0.16081	0.268055	0.224602
Smoe_00051914	scaffold_86:76092-82548	x	426735|426735.v1.91	1269	-0.132954	1.11157	2.66128	1.52127
Smoe_00052018	scaffold_86:813527-814798	x	426888|426888.v1.91	448	-1.15644	19.1415	0.328213	0.731945
Smoe_00052034	scaffold_87:124383-126312	x	183651|183651.v1.91	1775	-0.926389	2.96704	4.11478	3.36294
Smoe_00052105	scaffold_87:601082-602116	x	127549|127549.v1.91	964	0.0190311	1.35406	1.58976	1.68299
Smoe_00052127	scaffold_87:668712-673400	x	127776|127776.v1.91	1270	-0.897154	2.545	0.409055	1.15923
Smoe_00052139	scaffold_87:706439-707779	x	427024|427024.v1.91	640	-1.09708	1.76834	0.867319	0.671018
Smoe_00052159	scaffold_87:768089-773921	x	427043|427043.v1.91	1059	0.0200985	0.801412	1.81116	0.54299
Smoe_00052160	scaffold_87:768089-773921	x	427043|427043.v1.91	715	-0.753673	0.801412	1.81116	0.54299
Smoe_00052238	scaffold_87:363838-365206	x	235482|235482.v1.91	483	0.186041	1.35139	3.92837	4.07147
Smoe_00052289	scaffold_87:677502-678313	x	427015|427015.v1.91	525	-0.87858	0.740089	1.66461	1.46337
Smoe_00052302	scaffold_87:708546-730310	x	7078|7078.v1.91	872	-0.142423	0.0731295	1.0284	0.649051
Smoe_00052397	scaffold_88:521857-527047	x	427145|427145.v1.91	176	-0.79929	898.263	0	0
Smoe_00052418	scaffold_88:671277-677076	x	127914|127914.v1.91	3531	1.57453	3.97312	7.16555	7.7114
Smoe_00052492	scaffold_88:436445-442330	x	447335|447335.v1.91	3736	2.64226	16.2236	12.4747	14.1485
Smoe_00052493	scaffold_88:436445-442330	x	447335|447335.v1.91	3219	3.00806	16.2236	12.4747	14.1485
Smoe_00052574	scaffold_89:410269-414676	x	427232|427232.v1.91	4351	2.63762	22.5286	0.514717	4.87564
Smoe_00052590	scaffold_89:512735-517315	x	235567|235567.v1.91	1128	-1.20242	7.18875	0.0940068	0.0592351
Smoe_00052665	scaffold_89:87088-88907	x	447362|447362.v1.91	1300	-1.16037	25.3048	11.7452	4.41246
Smoe_00052844	scaffold_9:342462-344666	x	88337|88337.v1.91	1788	-0.646698	5.07232	2.58224	3.91212
Smoe_00052845	scaffold_9:342462-344666	x	88337|88337.v1.91	1768	-0.645343	5.07232	2.58224	3.91212
Smoe_00052900	scaffold_9:760690-765346	x	88811|88811.v1.91	2252	1.48552	0.267033	0.560613	0.799725
Smoe_00052903	scaffold_9:788279-790477	x	65512|65512.v1.91	1430	-0.582051	0.4032	0.178444	0.292039
Smoe_00052918	scaffold_9:905893-909041	x	88878|88878.v1.91	628	-1.18498	0.113523	1.08816	0.501069
Smoe_00052925	scaffold_9:991902-993907	x	144959|144959.v1.91	884	-0.939959	2.15615	0.126374	0.43862
Smoe_00052995	scaffold_9:1497259-1501151	x	440097|440097.v1.91	596	-1.24796	3.30445	0.958053	1.55124
Smoe_00052996	scaffold_9:1501351-1503437	x	227744|227744.v1.91	1249	3.4574	4.95295	8.00856	6.40778
Smoe_00052997	scaffold_9:1501351-1503437	x	227744|227744.v1.91	1607	3.36472	4.95295	8.00856	6.40778
Smoe_00053014	scaffold_9:1622455-1660387	x	408845|408845.v1.91	884	4.47814	132.799	31.9845	51.8563
Smoe_00053021	scaffold_9:1802430-1805816	x	267148|267148.v1.91	644	0.115895	9.31223	9.84126	8.89002
Smoe_00053150	scaffold_9:2685023-2686466	x	88990|88990.v1.91	684	-0.97313	0.100752	0.176065	0.445452
Smoe_00053269	scaffold_9:261934-267895	x	408664|408664.v1.91	893	-0.328207	2.1287	1.1231	1.69298
Smoe_00053270	scaffold_9:261934-267895	x	408664|408664.v1.91	1711	-0.376974	1.01957	0.583165	0.7704
Smoe_00053291	scaffold_9:484350-489106	x	408677|408677.v1.91	2216	-0.282462	46.1267	12.0464	25.3125
Smoe_00053306	scaffold_9:687258-690860	x	231064|231064.v1.91	1482	-0.756978	16.3709	0.376959	0.45295
Smoe_00053315	scaffold_9:751342-759596	x	88108|88108.v1.91	2668	2.29546	36.3173	28.9335	36.0985
Smoe_00053316	scaffold_9:751342-759596	x	88108|88108.v1.91	2316	2.69154	36.3173	28.9335	36.0985
Smoe_00053323	scaffold_9:786347-788182	x	408718|408718.v1.91	1803	-0.65663	0.341194	0.110041	0.15573
Smoe_00053437	scaffold_9:1360216-1362677	x	88474|88474.v1.91	1955	-0.990299	0.0283521	0.327086	0.0791101
Smoe_00053443	scaffold_9:1412041-1413590	x	88274|88274.v1.91	737	-0.118843	6.46496	0.15945	0.302329
Smoe_00053627	scaffold_9:2582599-2583388	x	408999|408999.v1.91	556	-0.975637	1.49182	0	0.0746082
Smoe_00053676	scaffold_9:2852238-2854837	x	88976|88976.v1.91	2521	-0.658105	0.923588	0.820839	1.19975
Smoe_00053684	scaffold_9:2888968-2890169	x	409063|409063.v1.91	753	-0.986784	0.265455	0.0775168	0.930667
Smoe_00053704	scaffold_9:3008019-3009889	x	440233|440233.v1.91	1870	0.894883	1.787	4.01622	3.05763
Smoe_00053743	scaffold_90:163124-168647	x	427343|427343.v1.91	4932	12.7585	87.8182	20.3386	29.3406
Smoe_00053744	scaffold_90:163124-168647	x	427343|427343.v1.91	4356	12.7544	87.8182	20.3386	29.3406
Smoe_00053745	scaffold_90:163124-168647	x	427343|427343.v1.91	4379	12.7565	87.8182	20.3386	29.3406
Smoe_00053746	scaffold_90:163124-168647	x	427343|427343.v1.91	4932	12.7585	87.8182	20.3386	29.3406
Smoe_00053747	scaffold_90:163124-168647	x	427343|427343.v1.91	4340	12.7803	87.8182	20.3386	29.3406
Smoe_00053748	scaffold_90:163124-168647	x	427343|427343.v1.91	4557	12.7239	87.8182	20.3386	29.3406
Smoe_00053787	scaffold_90:238578-304727	x	47740|47740.v1.91	17291	3.55931	78.5195	40.5453	47.8786
Smoe_00053788	scaffold_90:238578-304727	x	47740|47740.v1.91	9207	5.53544	78.5195	40.5453	47.8786
Smoe_00053789	scaffold_90:238578-304727	x	47740|47740.v1.91	9110	6.73907	78.5195	40.5453	47.8786
Smoe_00053792	scaffold_90:309018-316283	x	427382|427382.v1.91	2429	3.04671	1.54283	4.49029	2.44767
Smoe_00053802	scaffold_90:370846-376546	x	427395|427395.v1.91	497	-1.17391	8.06656	8.76807	10.0844
Smoe_00053832	scaffold_90:70992-104030	x	427326|427326.v1.91	1065	1.02304	8.27314	11.9856	10.4
Smoe_00053833	scaffold_90:70992-104030	x	427326|427326.v1.91	1039	0.953272	8.27314	11.9856	10.4
Smoe_00053893	scaffold_90:491100-496544	x	128498|128498.v1.91	3027	-0.746235	1.81825	1.14625	1.56862
Smoe_00053896	scaffold_90:502286-508751	x	128521|128521.v1.91	1885	-1.18412	6.28784	1.67621	3.06368
Smoe_00053927	scaffold_91:423326-427747	x	128660|128660.v1.91	344	-1.20656	1.25958	1.31758	1.18827
Smoe_00053975	scaffold_91:124789-132334	x	229401|229401.v1.91	769	1.73243	41.7006	37.4137	39.9059
Smoe_00053976	scaffold_91:124789-132334	x	229401|229401.v1.91	3368	3.10179	41.7006	37.4137	39.9059
Smoe_00053977	scaffold_91:124789-132334	x	229401|229401.v1.91	3017	2.54448	41.7006	37.4137	39.9059
Smoe_00053978	scaffold_91:124789-132334	x	229401|229401.v1.91	1760	2.83573	41.7006	37.4137	39.9059
Smoe_00053979	scaffold_91:124789-132334	x	229401|229401.v1.91	718	0.458843	41.7006	37.4137	39.9059
Smoe_00054175	scaffold_92:318497-322341	x	447514|447514.v1.91	596	-1.31888	5.14029	0	0.0674451
Smoe_00054208	scaffold_92:694343-699400	x	129026|129026.v1.91	2648	2.83357	34.1507	4.16139	3.83159
Smoe_00054209	scaffold_92:694343-699400	x	129026|129026.v1.91	2963	2.4508	34.1507	4.16139	3.83159
Smoe_00054272	scaffold_93:480735-486025	x	447564|447564.v1.91	3437	7.76668	4.95588	6.41658	6.56576
Smoe_00054274	scaffold_93:480735-486025	x	447564|447564.v1.91	3544	7.3699	4.95588	6.41658	6.56576
Smoe_00054304	scaffold_93:603557-604898	x	235703|235703.v1.91	1341	-1.15562	2.5188	4.34076	1.47534
Smoe_00054343	scaffold_93:285233-287507	x	427678|427678.v1.91	1427	2.24241	0.242505	0.572391	0.382815
Smoe_00054365	scaffold_93:528995-530321	x	427716|427716.v1.91	1240	0.822687	1.80842	4.7105	2.4635
Smoe_00054469	scaffold_94:578353-584560	x	427800|427800.v1.91	3578	1.48651	24.4477	11.0535	11.895
Smoe_00054552	scaffold_95:552206-559500	x	427853|427853.v1.91	2096	4.0752	12.9501	12.1416	11.0383
Smoe_00054564	scaffold_95:622541-625874	x	447619|447619.v1.91	2849	3.65949	1.8268	3.8854	2.4309
Smoe_00054604	scaffold_96:313996-315214	x	129708|129708.v1.91	934	-0.939306	0	0.118045	0.297857
Smoe_00054717	scaffold_97:84992-88606	x	447658|447658.v1.91	2475	4.16801	1.09552	1.53822	3.035
Smoe_00054722	scaffold_97:145251-153358	x	129764|129764.v1.91	3098	2.5536	0.396117	0.919235	0.943302
Smoe_00054819	scaffold_97:239106-243536	x	129793|129793.v1.91	3114	0.0306123	1.11334	5.04352	2.29753
Smoe_00054823	scaffold_97:277463-290438	x	48533|48533.v1.91	5172	4.24353	17.5917	4.59717	7.24179
Smoe_00054861	scaffold_97:609451-614764	x	428044|428044.v1.91	4818	3.99421	46.5313	26.423	26.5471
Smoe_00054862	scaffold_97:609451-614764	x	428044|428044.v1.91	4581	5.27056	46.5313	26.423	26.5471
Smoe_00054895	scaffold_98:252644-254141	x	428082|428082.v1.91	1024	-1.11388	3.3522	0.580392	0.632022
Smoe_00054904	scaffold_98:296397-302364	x	428089|428089.v1.91	4791	4.40743	1.36378	1.40952	2.03299
Smoe_00054905	scaffold_98:296397-302364	x	428089|428089.v1.91	4857	4.4033	1.36378	1.40952	2.03299
Smoe_00054906	scaffold_98:296397-302364	x	428089|428089.v1.91	4660	4.41585	1.36378	1.40952	2.03299
Smoe_00054936	scaffold_98:471907-477285	x	269539|269539.v1.91	1495	5.09051	129.356	49.4797	90.8472
Smoe_00054937	scaffold_98:471907-477285	x	269539|269539.v1.91	1464	4.96698	129.356	49.4797	90.8472
Smoe_00055115	scaffold_99:623783-626587	x	428221|428221.v1.91	2725	-0.698354	1.32344	0.474172	0.419367
Smoe_00055150	scaffold_99:498711-502447	x	272082|272082.v1.91	890	3.26625	50.5143	44.0932	56.2793
Smoe_00055151	scaffold_99:498711-502447	x	272082|272082.v1.91	1593	5.2006	50.5143	44.0932	56.2793
Smoe_00055182	scaffold_M162:88660-111668	x	41533|41533.v1.91	3561	0.155373	145.728	101.492	113.473
Smoe_00055184	scaffold_M162:121525-131911	x	1752|1752.v1.91	364	-1.40981	0.841326	2.59847	0.758458
