# Supplementary material for: Global transcriptome analysis reveals extensive gene remodeling, alternative splicing and differential transcription profiles in non-seed vascular plant Selaginella moellendorffii
Source: BMC Genomics. 2017 Jan 25;18(Suppl 1):1042. doi: 10.1186/s12864-016-3266-1 (PMC5310277; doi:10.1186/s12864-016-3266-1)
Supplement: Additional file 6: — Alternative splicing events of known coding genes and novel coding genes. (XLSX 902 kb) [file 12864_2016_3266_MOESM6_ESM.xlsx]

## Sheet: known gene
scaffold_ID		Pos_start	pos_end	strand	AS type	transcript1_id	splice_chain1	transcript2_id	splice_chain2
scaffold_2	as_event	3719937	3720094	-	1^3-5^ , 2^4-6^;	Smoe_00019310;	3720061,3720009,3719937;	Smoe_00019311;	3720094,3720030,3719944;
scaffold_93	as_event	558821	558870	+	1^2- , 0;	Smoe_00054294;	;	Smoe_00054295;	558821,558870;
scaffold_0	as_event	3383501	3383581	+	1^2- , 0;	Smoe_00000485;	3383501,3383581;	Smoe_00000486;	;
scaffold_17	as_event	1558534	1558595	-	1^2- , 0;	Smoe_00015763;	1558595,1558534;	Smoe_00015765;	;
scaffold_23	as_event	9891	9964	+	1^3- , 2^4-;	Smoe_00021575;	9891,9951;	Smoe_00021576;	9895,9964;
scaffold_32	as_event	407411	409783	-	1^2-3^4-5^6- , 0;	Smoe_00028029;	409783,409542,409369,409197,408132,407411;	Smoe_00028035;	;
scaffold_52	as_event	725084	725407	-	1^2- , 0;	Smoe_00039340;	725407,725084;	Smoe_00039341;	;
scaffold_30	as_event	1571680	1572071	-	1^2-3^4- , 0;	Smoe_00027273;	;	Smoe_00027277;	1572071,1572004,1571729,1571680;
scaffold_17	as_event	1459537	1459958	+	1^2-3^5- , 4^6-;	Smoe_00015417;	1459884,1459958;	Smoe_00015418;	1459537,1459585,1459835,1459933;
scaffold_4	as_event	2668691	2668967	-	1-2^3- , 4-;	Smoe_00032920;	2668967,2668906,2668849;	Smoe_00032922;	2668691;
scaffold_21	as_event	1825420	1825449	+	1- , 2-;	Smoe_00020552;	1825449;	Smoe_00020553;	1825420;
scaffold_81	as_event	227806	227818	-	1- , 2-;	Smoe_00050923;	227806;	Smoe_00050924;	227818;
scaffold_59	as_event	294662	294718	+	1^2- , 0;	Smoe_00041646;	294662,294718;	Smoe_00041647;	;
scaffold_59	as_event	1111429	1111536	-	1^3- , 2^4-;	Smoe_00041990;	1111536,1111479;	Smoe_00041991;	1111486,1111429;
scaffold_38	as_event	779219	779286	+	1^2- , 0;	Smoe_00030770;	779219,779286;	Smoe_00030771;	;
scaffold_32	as_event	1571278	1571351	+	1^2- , 0;	Smoe_00027919;	;	Smoe_00027920;	1571278,1571351;
scaffold_9	as_event	947036	947083	-	1^2- , 0;	Smoe_00053360;	;	Smoe_00053362;	947083,947036;
scaffold_2	as_event	244093	244098	-	1- , 2-;	Smoe_00018752;	244093;	Smoe_00018754;	244098;
scaffold_20	as_event	2089282	2089397	-	1^3- , 2^4-;	Smoe_00020205;	2089348,2089282;	Smoe_00020206;	2089397,2089343;
scaffold_0	as_event	5513190	5513191	-	1- , 2-;	Smoe_00002104;	5513191;	Smoe_00002105;	5513190;
scaffold_5	as_event	3568087	3568269	+	1- , 2-;	Smoe_00037702;	3568269;	Smoe_00037703;	3568087;
scaffold_25	as_event	1611473	1611478	-	1- , 2-;	Smoe_00023362;	1611473;	Smoe_00023363;	1611478;
scaffold_40	as_event	259349	259382	-	1-2^ , 0;	Smoe_00033422;	259382,259349;	Smoe_00033423;	;
scaffold_11	as_event	529193	529210	-	1^ , 2^;	Smoe_00006771;	529193;	Smoe_00006773;	529210;
scaffold_22	as_event	599712	599778	-	1^2- , 0;	Smoe_00021330;	;	Smoe_00021333;	599778,599712;
scaffold_4	as_event	2909812	2909895	-	1^3- , 2^4-;	Smoe_00032967;	2909895,2909822;	Smoe_00032972;	2909864,2909812;
scaffold_3	as_event	2917370	2917767	-	1^2-3^4- , 0;	Smoe_00026552;	2917767,2917624,2917560,2917370;	Smoe_00026553;	;
scaffold_44	as_event	1413890	1413940	+	1^2- , 0;	Smoe_00035138;	;	Smoe_00035142;	1413890,1413940;
scaffold_28	as_event	131536	131539	+	1- , 2-;	Smoe_00024450;	131536;	Smoe_00024451;	131539;
scaffold_0	as_event	5034639	5034644	-	1- , 2-;	Smoe_00002021;	5034639;	Smoe_00002022;	5034644;
scaffold_11	as_event	1190733	1190744	-	1- , 2-;	Smoe_00006879;	1190744;	Smoe_00006881;	1190733;
scaffold_59	as_event	1214571	1214998	+	1^3-5^7-10^ , 2^4-6^8-9^;	Smoe_00041805;	1214571,1214654,1214743,1214803,1214998;	Smoe_00041810;	1214578,1214670,1214762,1214828,1214992;
scaffold_20	as_event	2093162	2093164	-	1- , 2-;	Smoe_00020208;	2093164;	Smoe_00020210;	2093162;
scaffold_47	as_event	581555	581558	-	1- , 2-;	Smoe_00036499;	581555;	Smoe_00036502;	581558;
scaffold_92	as_event	70833	70888	+	1^2- , 0;	Smoe_00054058;	70833,70888;	Smoe_00054059;	;
scaffold_4	as_event	1854029	1854109	+	1^3- , 2^4-;	Smoe_00032050;	1854044,1854109;	Smoe_00032054;	1854029,1854084;
scaffold_0	as_event	1358287	1358294	+	1- , 2-;	Smoe_00000179;	1358287;	Smoe_00000180;	1358294;
scaffold_47	as_event	591052	591110	+	1^2- , 0;	Smoe_00036239;	591052,591110;	Smoe_00036241;	;
scaffold_1	as_event	701385	701443	-	1^2- , 0;	Smoe_00003154;	701443,701385;	Smoe_00003156;	;
scaffold_10	as_event	886216	886298	+	1^2- , 0;	Smoe_00004071;	886216,886298;	Smoe_00004072;	;
scaffold_4	as_event	2680597	2680835	-	1^3-5^6- , 2^4-;	Smoe_00032923;	2680787,2680710;	Smoe_00032926;	2680835,2680732,2680647,2680597;
scaffold_2	as_event	275729	275731	-	1- , 2-;	Smoe_00018771;	275731;	Smoe_00018772;	275729;
scaffold_4	as_event	2220588	2220780	-	1-2^ , 0;	Smoe_00032866;	2220780,2220588;	Smoe_00032868;	;
scaffold_52	as_event	1116382	1116634	+	1-4^6- , 2-3^5-7^8-;	Smoe_00039216;	1116414,1116474,1116526,1116565,1116634;	Smoe_00039219;	1116382,1116493,1116536;
scaffold_4	as_event	150465	152333	+	1^16-17^18-19^20- , 2^3-4^5-6^7-8^9-10^11-12^13-14^15-;	Smoe_00031697;	150465,152133,152243,152290,152293,152333;	Smoe_00031699;	150657,150710,150870,150937,151105,151163,151237,151293,151413,151493,151563,151623,151670,151731;
scaffold_29	as_event	1664132	1664138	+	1- , 2-;	Smoe_00025200;	1664132;	Smoe_00025199;	1664138;
scaffold_22	as_event	121225	121467	+	1-3^5- , 2-4^6-;	Smoe_00021012;	121225,121329,121395;	Smoe_00021014;	121232,121365,121467;
scaffold_7	as_event	1763241	1763443	-	1^5- , 2^3-4^6-;	Smoe_00047016;	1763443,1763243;	Smoe_00047017;	1763425,1763367,1763284,1763241;
scaffold_7	as_event	3283301	3283313	-	1^ , 2^;	Smoe_00047282;	3283313;	Smoe_00047284;	3283301;
scaffold_0	as_event	4025755	4025804	-	1^2- , 0;	Smoe_00001804;	4025804,4025755;	Smoe_00001806;	;
scaffold_1	as_event	4929228	4929229	-	1^ , 2^;	Smoe_00003712;	4929229;	Smoe_00003713;	4929228;
scaffold_14	as_event	339612	339958	-	1^2-3^ , 4^;	Smoe_00012368;	339612;	Smoe_00012370;	339958,339788,339722;
scaffold_73	as_event	265676	265726	+	1^2- , 0;	Smoe_00048164;	;	Smoe_00048165;	265676,265726;
scaffold_0	as_event	6863426	6864129	-	1^2-4^ , 3^;	Smoe_00002290;	6863447;	Smoe_00002291;	6864129,6864077,6863426;
scaffold_1	as_event	3107366	3107369	+	1- , 2-;	Smoe_00002648;	3107369;	Smoe_00002649;	3107366;
scaffold_150	as_event	79887	80132	-	1^2- , 0;	Smoe_00013899;	80132,79887;	Smoe_00013908;	;
scaffold_19	as_event	184398	184451	+	1^2- , 0;	Smoe_00017197;	184398,184451;	Smoe_00017198;	;
scaffold_13	as_event	621726	621844	-	1-3^ , 2-4^;	Smoe_00010811;	621843,621726;	Smoe_00010814;	621844,621747;
scaffold_0	as_event	1055093	1055157	+	1^2- , 0;	Smoe_00000143;	;	Smoe_00000146;	1055093,1055157;
scaffold_20	as_event	1984649	1984787	-	1^2- , 0;	Smoe_00020182;	1984787,1984649;	Smoe_00020183;	;
scaffold_8	as_event	1705574	1705579	-	1- , 2-;	Smoe_00050344;	1705579;	Smoe_00050345;	1705574;
scaffold_2	as_event	2987077	2987080	+	1- , 2-;	Smoe_00018512;	2987080;	Smoe_00018513;	2987077;
scaffold_4	as_event	525749	525807	+	1^2- , 0;	Smoe_00031784;	525749,525807;	Smoe_00031785;	;
scaffold_30	as_event	1740761	1740939	-	1^2-3^4- , 0;	Smoe_00027288;	1740939,1740885,1740813,1740761;	Smoe_00027289;	;
scaffold_67	as_event	44415	44517	+	1^3- , 2^4-;	Smoe_00045505;	44415,44472;	Smoe_00045506;	44439,44517;
scaffold_1	as_event	5399210	5399299	-	1^3-4^ , 2^;	Smoe_00003812;	5399299,5399270,5399210;	Smoe_00003815;	5399271;
scaffold_63	as_event	799066	799070	-	1- , 2-;	Smoe_00044507;	799066;	Smoe_00044508;	799070;
scaffold_52	as_event	1157196	1157214	-	1^ , 2^;	Smoe_00039405;	1157214;	Smoe_00039404;	1157196;
scaffold_11	as_event	862453	862557	+	1- , 2-;	Smoe_00006381;	862453;	Smoe_00006380;	862557;
scaffold_7	as_event	1644248	1644307	-	1^2- , 0;	Smoe_00047000;	1644307,1644248;	Smoe_00047001;	;
scaffold_3	as_event	444479	444490	-	1- , 2-;	Smoe_00026195;	444479;	Smoe_00026197;	444490;
scaffold_51	as_event	100624	100732	-	1- , 2-;	Smoe_00038875;	100732;	Smoe_00038876;	100624;
scaffold_17	as_event	1532242	1532278	-	1^ , 2^;	Smoe_00015754;	1532278;	Smoe_00015755;	1532242;
scaffold_0	as_event	4906108	4906171	-	1^2- , 0;	Smoe_00002003;	4906171,4906108;	Smoe_00002004;	;
scaffold_119	as_event	168304	169026	-	1-3^6-7^8- , 2-4^5-;	Smoe_00008462;	168985,168884,168802;	Smoe_00008468;	169026,168914,168626,168352,168304;
scaffold_8	as_event	471589	472651	+	1-3^4-5^8-9^10- , 2-6^7-;	Smoe_00049623;	471596,472237,472369;	Smoe_00049625;	471589,471681,471852,472048,472441,472518,472651;
scaffold_20	as_event	1251846	1252016	-	1^2- , 0;	Smoe_00020061;	;	Smoe_00020063;	1252016,1251846;
scaffold_2	as_event	752737	752787	-	1- , 2-;	Smoe_00018841;	752737;	Smoe_00018844;	752787;
scaffold_5	as_event	3385534	3385575	-	1- , 2-;	Smoe_00038239;	3385575;	Smoe_00038242;	3385534;
scaffold_1	as_event	5281586	5281587	-	1- , 2-;	Smoe_00003796;	5281587;	Smoe_00003797;	5281586;
scaffold_82	as_event	772882	774767	+	1^2-3^4- , 0;	Smoe_00051094;	772882,774302,774535,774767;	Smoe_00051095;	;
scaffold_139	as_event	231134	231186	-	1^2- , 0;	Smoe_00011871;	231186,231134;	Smoe_00011872;	;
scaffold_59	as_event	1171162	1171485	+	1^2- , 0;	Smoe_00041797;	1171162,1171485;	Smoe_00041798;	;
scaffold_29	as_event	774468	774625	+	1-2^ , 0;	Smoe_00025063;	;	Smoe_00025064;	774468,774625;
scaffold_11	as_event	1842883	1843145	-	1^2- , 0;	Smoe_00007019;	;	Smoe_00007020;	1843145,1842883;
scaffold_112	as_event	84832	85033	+	1^3-4^ , 2^;	Smoe_00007463;	84832,84887,85033;	Smoe_00007468;	84886;
scaffold_7	as_event	2062652	2062768	+	1^3- , 2^4-;	Smoe_00046472;	2062711,2062768;	Smoe_00046474;	2062652,2062765;
scaffold_39	as_event	664536	664655	+	1^2- , 0;	Smoe_00031236;	664536,664655;	Smoe_00031237;	;
scaffold_17	as_event	635378	635615	-	1^2-3^4- , 0;	Smoe_00015675;	635615,635552,635438,635378;	Smoe_00015679;	;
scaffold_73	as_event	570638	570689	+	1^2- , 0;	Smoe_00048204;	;	Smoe_00048205;	570638,570689;
scaffold_84	as_event	358945	359529	+	1- , 2-3^4-5^6-7^8-;	Smoe_00051477;	358945;	Smoe_00051480;	358949,359077,359126,359295,359341,359471,359529;
scaffold_4	as_event	3814829	3814838	+	1- , 2-;	Smoe_00032357;	3814829;	Smoe_00032358;	3814838;
scaffold_35	as_event	1698065	1698128	-	1^2- , 0;	Smoe_00029747;	1698128,1698065;	Smoe_00029748;	;
scaffold_2	as_event	3695996	3696198	+	1-2^3-4^ , 0;	Smoe_00018609;	;	Smoe_00018610;	3695996,3696070,3696123,3696198;
scaffold_0	as_event	4737937	4738083	-	1^3-4^ , 2^;	Smoe_00001951;	4738083,4738032,4737937;	Smoe_00001954;	4738080;
scaffold_7	as_event	112160	112163	+	1- , 2-;	Smoe_00046208;	112163;	Smoe_00046209;	112160;
scaffold_81	as_event	420902	420962	-	1^2- , 0;	Smoe_00050948;	420962,420902;	Smoe_00050952;	;
scaffold_4	as_event	1577119	1577302	-	1^3-4^6- , 2^5-;	Smoe_00032728;	1577302,1577250,1577182,1577119;	Smoe_00032730;	1577287,1577167;
scaffold_47	as_event	1149529	1149633	-	1^4- , 2^3-;	Smoe_00036579;	1149629,1149558;	Smoe_00036580;	1149633,1149529;
scaffold_35	as_event	805282	805361	-	1^4- , 2^3-;	Smoe_00029578;	805352,805292;	Smoe_00029580;	805361,805282;
scaffold_24	as_event	749018	749031	+	1- , 2-;	Smoe_00022358;	749031;	Smoe_00022359;	749018;
scaffold_2	as_event	3810449	3810451	+	1- , 2-;	Smoe_00018636;	3810449;	Smoe_00018637;	3810451;
scaffold_50	as_event	704202	704205	-	1- , 2-;	Smoe_00038578;	704202;	Smoe_00038579;	704205;
scaffold_1	as_event	6079592	6079598	+	1^ , 2^;	Smoe_00003068;	6079592;	Smoe_00003069;	6079598;
scaffold_119	as_event	77737	77846	+	1^3- , 2^4-;	Smoe_00008333;	77773,77846;	Smoe_00008335;	77737,77822;
scaffold_9	as_event	2750486	2751084	+	1^2- , 0;	Smoe_00053172;	;	Smoe_00053174;	2750486,2751084;
scaffold_21	as_event	1178487	1178541	+	1^2- , 0;	Smoe_00020430;	;	Smoe_00020431;	1178487,1178541;
scaffold_23	as_event	269395	269431	+	1^ , 2^;	Smoe_00021640;	269431;	Smoe_00021641;	269395;
scaffold_0	as_event	4354743	4354938	+	1-3^ , 2-4^;	Smoe_00000643;	4354773,4354938;	Smoe_00000644;	4354743,4354932;
scaffold_23	as_event	535991	536012	+	1-2^ , 0;	Smoe_00021694;	;	Smoe_00021696;	535991,536012;
scaffold_108	as_event	481894	481960	-	1^3- , 2^4-;	Smoe_00006035;	481956,481894;	Smoe_00006037;	481960,481898;
scaffold_73	as_event	646564	646568	+	1^ , 2^;	Smoe_00048221;	646568;	Smoe_00048222;	646564;
scaffold_11	as_event	102360	102428	-	1^4- , 2^3-;	Smoe_00006726;	102428,102360;	Smoe_00006727;	102424,102374;
scaffold_32	as_event	756394	756421	+	1- , 2-;	Smoe_00027855;	756421;	Smoe_00027857;	756394;
scaffold_21	as_event	1342424	1342428	-	1- , 2-;	Smoe_00020797;	1342424;	Smoe_00020800;	1342428;
scaffold_11	as_event	2323863	2323867	+	1- , 2-;	Smoe_00006622;	2323867;	Smoe_00006623;	2323863;
scaffold_64	as_event	50013	50146	-	1^2- , 0;	Smoe_00044741;	;	Smoe_00044742;	50146,50013;
scaffold_11	as_event	2453367	2453379	-	1^ , 2^;	Smoe_00007133;	2453367;	Smoe_00007134;	2453379;
scaffold_0	as_event	3577901	3577908	-	1- , 2-;	Smoe_00001719;	3577901;	Smoe_00001720;	3577908;
scaffold_4	as_event	3598826	3598929	-	1-2^4- , 3-;	Smoe_00033050;	3598882;	Smoe_00033051;	3598929,3598883,3598826;
scaffold_47	as_event	1428330	1428336	+	1- , 2-;	Smoe_00036391;	1428330;	Smoe_00036392;	1428336;
scaffold_13	as_event	2184788	2184794	+	1- , 2-;	Smoe_00010661;	2184794;	Smoe_00010664;	2184788;
scaffold_6	as_event	1577885	1577891	+	1- , 2-;	Smoe_00042246;	1577885;	Smoe_00042247;	1577891;
scaffold_43	as_event	549416	549595	-	1^2- , 0;	Smoe_00034741;	;	Smoe_00034737;	549595,549416;
scaffold_7	as_event	2038557	2039077	+	1^2-3^4-5^6-7^8- , 0;	Smoe_00046463;	;	Smoe_00046465;	2038557,2038613,2038715,2038764,2038882,2038938,2039020,2039077;
scaffold_5	as_event	1170942	1171206	+	1-6^ , 2-3^4-5^;	Smoe_00037344;	1170962,1171025,1171082,1171184;	Smoe_00037346;	1170942,1171206;
scaffold_3	as_event	4027906	4027918	-	1^ , 2^;	Smoe_00026745;	4027918;	Smoe_00026744;	4027906;
scaffold_28	as_event	173364	173380	-	1- , 2-;	Smoe_00024691;	173380;	Smoe_00024692;	173364;
scaffold_22	as_event	1583565	1583719	-	1-3^5- , 2-4^6-;	Smoe_00021519;	1583718,1583616,1583565;	Smoe_00021520;	1583719,1583631,1583574;
scaffold_65	as_event	606371	606375	-	1- , 2-;	Smoe_00045116;	606375;	Smoe_00045117;	606371;
scaffold_47	as_event	1310316	1310426	-	1-4^ , 2-3^;	Smoe_00036618;	1310426,1310316;	Smoe_00036621;	1310405,1310334;
scaffold_9	as_event	485885	485997	+	1^ , 2^;	Smoe_00052859;	485997;	Smoe_00052860;	485885;
scaffold_21	as_event	1874649	1874661	+	1^ , 2^;	Smoe_00020567;	1874661;	Smoe_00020570;	1874649;
scaffold_11	as_event	1551728	1551729	-	1^ , 2^;	Smoe_00006954;	1551728;	Smoe_00006953;	1551729;
scaffold_35	as_event	1442928	1442991	-	1^3- , 2^4-;	Smoe_00029709;	1442991,1442932;	Smoe_00029713;	1442987,1442928;
scaffold_85	as_event	161731	161797	-	1^2- , 0;	Smoe_00051735;	161797,161731;	Smoe_00051736;	;
scaffold_11	as_event	529193	529399	-	1^2-3^ , 4^;	Smoe_00006770;	529193;	Smoe_00006773;	529399,529351,529210;
scaffold_11	as_event	2314139	2314798	+	1^2- , 3^4-;	Smoe_00006619;	2314139,2314200;	Smoe_00006618;	2314751,2314798;
scaffold_47	as_event	1341929	1341975	-	1- , 2-;	Smoe_00036625;	1341929;	Smoe_00036626;	1341975;
scaffold_137	as_event	115770	116949	-	1^2-3^4-5^7- , 6^8-;	Smoe_00011664;	116949,116584,116433,116096,115838,115775;	Smoe_00011668;	115822,115770;
scaffold_4	as_event	2120248	2120327	+	1^4- , 2^3-;	Smoe_00032125;	2120248,2120327;	Smoe_00032126;	2120268,2120320;
scaffold_4	as_event	2702421	2702423	-	1- , 2-;	Smoe_00032931;	2702421;	Smoe_00032932;	2702423;
scaffold_20	as_event	2004547	2004558	-	1- , 2-;	Smoe_00020187;	2004558;	Smoe_00020188;	2004547;
scaffold_42	as_event	431849	431854	+	1- , 2-;	Smoe_00034065;	431849;	Smoe_00034064;	431854;
scaffold_100	as_event	206845	206905	-	1^4- , 2^3-;	Smoe_00005020;	206905,206845;	Smoe_00005021;	206900,206870;
scaffold_0	as_event	4165458	4165518	-	1-2^4- , 3-;	Smoe_00001836;	4165518,4165498,4165458;	Smoe_00001839;	4165477;
scaffold_39	as_event	286127	286163	+	1- , 2-;	Smoe_00031166;	286163;	Smoe_00031168;	286127;
scaffold_25	as_event	273184	273191	-	1^ , 2^;	Smoe_00023202;	273184;	Smoe_00023204;	273191;
scaffold_13	as_event	598702	598723	+	1- , 2-;	Smoe_00010423;	598723;	Smoe_00010424;	598702;
scaffold_12	as_event	1025146	1025159	+	1^ , 2^;	Smoe_00008696;	1025146;	Smoe_00008697;	1025159;
scaffold_59	as_event	144362	144434	-	1^ , 2^;	Smoe_00041838;	144362;	Smoe_00041839;	144434;
scaffold_22	as_event	1552256	1552262	-	1^ , 2^;	Smoe_00021506;	1552262;	Smoe_00021507;	1552256;
scaffold_68	as_event	274645	274709	+	1^3- , 2^4-;	Smoe_00045723;	274653,274709;	Smoe_00045724;	274645,274701;
scaffold_3	as_event	2707339	2707396	+	1^2- , 0;	Smoe_00025831;	;	Smoe_00025832;	2707339,2707396;
scaffold_30	as_event	1021613	1021924	-	1^2- , 0;	Smoe_00027217;	;	Smoe_00027219;	1021924,1021613;
scaffold_173	as_event	14348	14360	-	1- , 2-;	Smoe_00016057;	14360;	Smoe_00016058;	14348;
scaffold_0	as_event	4219822	4220051	+	1^2-4^6- , 3^5-;	Smoe_00000636;	4219822,4219872,4220000,4220051;	Smoe_00000637;	4219982,4220033;
scaffold_7	as_event	3629008	3629243	-	1^3-5^7- , 2^4-6^8-;	Smoe_00047356;	3629243,3629181,3629086,3629034;	Smoe_00047357;	3629226,3629179,3629045,3629008;
scaffold_35	as_event	78425	78471	-	1^2- , 0;	Smoe_00029447;	78471,78425;	Smoe_00029448;	;
scaffold_2	as_event	1666792	1666804	+	1- , 2-;	Smoe_00018261;	1666804;	Smoe_00018262;	1666792;
scaffold_26	as_event	449300	449303	-	1- , 2-;	Smoe_00023814;	449300;	Smoe_00023815;	449303;
scaffold_10	as_event	2235180	2235210	+	1- , 2-;	Smoe_00004269;	2235210;	Smoe_00004270;	2235180;
scaffold_4	as_event	338879	338941	-	1- , 2-;	Smoe_00032465;	338879;	Smoe_00032466;	338941;
scaffold_10	as_event	2593514	2593523	+	1- , 2-;	Smoe_00004334;	2593523;	Smoe_00004335;	2593514;
scaffold_47	as_event	287898	287901	-	1^ , 2^;	Smoe_00036441;	287901;	Smoe_00036443;	287898;
scaffold_30	as_event	1749426	1749435	+	1- , 2-;	Smoe_00027022;	1749426;	Smoe_00027023;	1749435;
scaffold_57	as_event	993962	994045	+	1^3- , 2^4-;	Smoe_00041015;	993991,994045;	Smoe_00041017;	993962,994006;
scaffold_93	as_event	597763	597766	-	1- , 2-;	Smoe_00054378;	597766;	Smoe_00054379;	597763;
scaffold_5	as_event	2739025	2739034	-	1^ , 2^;	Smoe_00038142;	2739025;	Smoe_00038145;	2739034;
scaffold_11	as_event	1685179	1685183	+	1- , 2-;	Smoe_00006518;	1685183;	Smoe_00006520;	1685179;
scaffold_75	as_event	418978	419123	+	1^2-3^ , 4^;	Smoe_00048747;	419123;	Smoe_00048748;	418978,419031,419091;
scaffold_7	as_event	1578016	1578095	+	1- , 2-;	Smoe_00046385;	1578016;	Smoe_00046387;	1578095;
scaffold_97	as_event	229366	229393	+	1^ , 2^;	Smoe_00054723;	229393;	Smoe_00054724;	229366;
scaffold_0	as_event	4025202	4025464	-	1^3- , 2^4-5^6-;	Smoe_00001804;	4025458,4025401,4025392,4025202;	Smoe_00001807;	4025464,4025403;
scaffold_11	as_event	1905043	1905047	+	1^ , 2^;	Smoe_00006550;	1905047;	Smoe_00006551;	1905043;
scaffold_45	as_event	502111	502488	-	1-3^4-5^7- , 2-6^8-;	Smoe_00035684;	502488,502311,502259,502182,502131;	Smoe_00035686;	502354,502168,502111;
scaffold_26	as_event	1554899	1554954	-	1^2- , 0;	Smoe_00023987;	1554954,1554899;	Smoe_00023988;	;
scaffold_35	as_event	577356	577588	+	1^2-3^4- , 0;	Smoe_00029241;	577356,577410,577528,577588;	Smoe_00029242;	;
scaffold_35	as_event	944542	944597	+	1^2- , 0;	Smoe_00029298;	944542,944597;	Smoe_00029299;	;
scaffold_9	as_event	809774	809844	-	1^2- , 0;	Smoe_00053332;	;	Smoe_00053334;	809844,809774;
scaffold_24	as_event	737111	737167	-	1^4- , 2^3-;	Smoe_00022666;	737163,737143;	Smoe_00022667;	737167,737111;
scaffold_29	as_event	46217	46650	-	1^2- , 0;	Smoe_00025237;	;	Smoe_00025238;	46650,46217;
scaffold_67	as_event	745499	745531	-	1- , 2-;	Smoe_00045685;	745499;	Smoe_00045686;	745531;
scaffold_14	as_event	106533	106634	-	1-4^ , 2-3^;	Smoe_00012333;	106632,106534;	Smoe_00012335;	106634,106533;
scaffold_43	as_event	507504	507627	+	1^4- , 2^3-;	Smoe_00034475;	507504,507627;	Smoe_00034476;	507509,507566;
scaffold_4	as_event	3002954	3003037	-	1^3- , 2^4-;	Smoe_00032983;	3003006,3002954;	Smoe_00032985;	3003037,3002967;
scaffold_0	as_event	1509457	1509518	+	1^3- , 2^4-;	Smoe_00000199;	1509457,1509508;	Smoe_00000200;	1509461,1509518;
scaffold_4	as_event	335833	335879	-	1-2^ , 0;	Smoe_00032463;	335879,335833;	Smoe_00032464;	;
scaffold_0	as_event	4148643	4148645	-	1- , 2-;	Smoe_00001829;	4148643;	Smoe_00001830;	4148645;
scaffold_26	as_event	1512937	1512940	-	1- , 2-;	Smoe_00023972;	1512940;	Smoe_00023971;	1512937;
scaffold_13	as_event	632104	632184	+	1^ , 2^;	Smoe_00010433;	632184;	Smoe_00010432;	632104;
scaffold_12	as_event	2039316	2039380	+	1^2- , 0;	Smoe_00008780;	2039316,2039380;	Smoe_00008781;	;
scaffold_55	as_event	304332	304353	-	1- , 2-;	Smoe_00040402;	304353;	Smoe_00040403;	304332;
scaffold_35	as_event	105540	105729	-	1-3^4- , 2-;	Smoe_00029457;	105729,105595,105540;	Smoe_00029463;	105726;
scaffold_0	as_event	535261	535317	+	1^2- , 0;	Smoe_00000065;	;	Smoe_00000063;	535261,535317;
scaffold_80	as_event	588696	588747	-	1^ , 2^;	Smoe_00050769;	588747;	Smoe_00050770;	588696;
scaffold_22	as_event	467858	467919	-	1^2- , 0;	Smoe_00021320;	467919,467858;	Smoe_00021321;	;
scaffold_6	as_event	893966	893993	+	1-2^ , 0;	Smoe_00042168;	893966,893993;	Smoe_00042169;	;
scaffold_59	as_event	501394	501686	-	1^3- , 2^4-;	Smoe_00041895;	501470,501394;	Smoe_00041896;	501686,501427;
scaffold_46	as_event	1307956	1307977	+	1^ , 2^;	Smoe_00035923;	1307977;	Smoe_00035924;	1307956;
scaffold_26	as_event	408287	408306	-	1- , 2-;	Smoe_00023806;	408287;	Smoe_00023807;	408306;
scaffold_14	as_event	767115	768979	+	1-3^4-5^6-7^8-9^10-11^12- , 2-;	Smoe_00012006;	767115,767305,767353,767581,767625,767732,767782,768493,768539,768927,768979;	Smoe_00012008;	767128;
scaffold_4	as_event	923460	923698	-	1^2- , 0;	Smoe_00032589;	;	Smoe_00032590;	923698,923460;
scaffold_39	as_event	686131	686211	+	1-3^ , 2-4^;	Smoe_00031242;	686131,686202;	Smoe_00031243;	686148,686211;
scaffold_10	as_event	2500187	2500235	-	1- , 2-;	Smoe_00004788;	2500235;	Smoe_00004789;	2500187;
scaffold_6	as_event	3208632	3208833	+	1-3^4- , 2-;	Smoe_00042478;	3208632,3208773,3208833;	Smoe_00042480;	3208643;
scaffold_30	as_event	148020	148460	-	1^2-3^6- , 4^5-;	Smoe_00027053;	148241,148185;	Smoe_00027054;	148460,148417,148285,148020;
scaffold_32	as_event	366934	367003	-	1^3- , 2^4-;	Smoe_00028021;	367003,366947;	Smoe_00028023;	366993,366934;
scaffold_1	as_event	2559070	2559151	-	1^2- , 0;	Smoe_00003359;	;	Smoe_00003360;	2559151,2559070;
scaffold_14	as_event	621604	621874	-	1^2-6^ , 3^4-5^;	Smoe_00012400;	621874,621815,621604;	Smoe_00012401;	621755,621705,621613;
scaffold_11	as_event	780767	780960	+	1^2-3^4- , 0;	Smoe_00006372;	;	Smoe_00006373;	780767,780820,780914,780960;
scaffold_46	as_event	1086686	1086820	-	1^3- , 2^4-;	Smoe_00036063;	1086781,1086686;	Smoe_00036064;	1086820,1086758;
scaffold_91	as_event	656222	656240	-	1- , 2-;	Smoe_00054044;	656222;	Smoe_00054045;	656240;
scaffold_142	as_event	274295	274298	-	1- , 2-;	Smoe_00012976;	274298;	Smoe_00012977;	274295;
scaffold_10	as_event	683317	683346	+	1^ , 2^;	Smoe_00004033;	683346;	Smoe_00004034;	683317;
scaffold_4	as_event	1942280	1942346	-	1^3- , 2^4-;	Smoe_00032786;	1942335,1942280;	Smoe_00032790;	1942346,1942329;
scaffold_11	as_event	774663	774684	-	1- , 2-;	Smoe_00006825;	774663;	Smoe_00006826;	774684;
scaffold_35	as_event	598081	598097	+	1- , 2-;	Smoe_00029244;	598081;	Smoe_00029245;	598097;
scaffold_47	as_event	1230934	1231093	+	1^2-3^4- , 0;	Smoe_00036347;	;	Smoe_00036348;	1230934,1230987,1231038,1231093;
scaffold_0	as_event	3919594	3919667	+	1^2- , 0;	Smoe_00000592;	3919594,3919667;	Smoe_00000593;	;
scaffold_2	as_event	4034111	4034169	-	1^2- , 0;	Smoe_00019387;	4034169,4034111;	Smoe_00019389;	;
scaffold_4	as_event	1565899	1565954	+	1^2- , 0;	Smoe_00031989;	1565899,1565954;	Smoe_00031991;	;
scaffold_6	as_event	379378	379379	+	1- , 2-;	Smoe_00042067;	379379;	Smoe_00042069;	379378;
scaffold_12	as_event	2886301	2886510	-	1- , 2-;	Smoe_00009300;	2886510;	Smoe_00009302;	2886301;
scaffold_26	as_event	46998	47048	+	1^2- , 0;	Smoe_00023433;	;	Smoe_00023436;	46998,47048;
scaffold_11	as_event	1062941	1063110	+	1^4- , 2^3-;	Smoe_00006412;	1062941,1063110;	Smoe_00006413;	1062950,1063020;
scaffold_97	as_event	85727	85961	-	1- , 2-3^4-;	Smoe_00054795;	85961;	Smoe_00054799;	85850,85786,85727;
scaffold_5	as_event	2710527	2710865	+	1^3-6^8- , 2^4-5^7-;	Smoe_00037596;	2710633,2710687,2710805,2710858;	Smoe_00037597;	2710527,2710677,2710823,2710865;
scaffold_43	as_event	1438750	1438774	+	1- , 2-;	Smoe_00034615;	1438774;	Smoe_00034616;	1438750;
scaffold_74	as_event	882954	885995	+	1^6- , 2^3-4^5-;	Smoe_00048530;	883231,883287,883373,883426;	Smoe_00048533;	882954,885995;
scaffold_20	as_event	936778	936793	-	1^ , 2^;	Smoe_00019999;	936778;	Smoe_00020000;	936793;
scaffold_20	as_event	1417423	1418817	-	1^2-6^8-9^10-11^12- , 3^4-5^7-;	Smoe_00020090;	1418738,1418675,1418551,1418484;	Smoe_00020091;	1418817,1418741,1418542,1418479,1418355,1418288,1417700,1417423;
scaffold_8	as_event	2498780	2498806	-	1-2^ , 0;	Smoe_00050480;	2498806,2498780;	Smoe_00050481;	;
scaffold_19	as_event	1783978	1784035	-	1^2- , 0;	Smoe_00017787;	1784035,1783978;	Smoe_00017788;	;
scaffold_6	as_event	2283850	2284005	-	1^ , 2^;	Smoe_00042920;	2283850;	Smoe_00042923;	2284005;
scaffold_65	as_event	201073	201075	+	1^ , 2^;	Smoe_00044909;	201075;	Smoe_00044910;	201073;
scaffold_57	as_event	93080	93154	+	1^2- , 0;	Smoe_00040884;	;	Smoe_00040885;	93080,93154;
scaffold_52	as_event	1025286	1025341	+	1^2- , 0;	Smoe_00039202;	1025286,1025341;	Smoe_00039203;	;
scaffold_13	as_event	185393	185611	-	1^2- , 0;	Smoe_00010776;	;	Smoe_00010777;	185611,185393;
scaffold_10	as_event	473636	473819	-	1-2^ , 0;	Smoe_00004502;	473819,473636;	Smoe_00004505;	;
scaffold_0	as_event	1188914	1188921	+	1- , 2-;	Smoe_00000169;	1188921;	Smoe_00000173;	1188914;
scaffold_74	as_event	834254	834748	+	1^2-3^4-5^6- , 0;	Smoe_00048521;	834254,834438,834482,834535,834671,834748;	Smoe_00048525;	;
scaffold_1	as_event	4441789	4441930	+	1^ , 2^;	Smoe_00002820;	4441930;	Smoe_00002822;	4441789;
scaffold_0	as_event	6742553	6742556	-	1- , 2-;	Smoe_00002271;	6742556;	Smoe_00002272;	6742553;
scaffold_59	as_event	467804	467809	+	1- , 2-;	Smoe_00041681;	467809;	Smoe_00041682;	467804;
scaffold_62	as_event	663501	663562	+	1^2- , 0;	Smoe_00044036;	663501,663562;	Smoe_00044038;	;
scaffold_108	as_event	404836	404862	-	1- , 2-;	Smoe_00006024;	404836;	Smoe_00006025;	404862;
scaffold_4	as_event	1295687	1295708	-	1^ , 2^;	Smoe_00032651;	1295708;	Smoe_00032652;	1295687;
scaffold_146	as_event	266995	267365	-	1^2- , 0;	Smoe_00013205;	;	Smoe_00013210;	267365,266995;
scaffold_0	as_event	4794304	4794353	+	1^2- , 0;	Smoe_00000755;	;	Smoe_00000757;	4794304,4794353;
scaffold_38	as_event	753932	754015	+	1^2- , 0;	Smoe_00030763;	;	Smoe_00030765;	753932,754015;
scaffold_14	as_event	622672	623138	+	1^2- , 0;	Smoe_00011983;	622672,623138;	Smoe_00011984;	;
scaffold_3	as_event	3976088	3976320	-	1^2- , 0;	Smoe_00026731;	;	Smoe_00026733;	3976320,3976088;
scaffold_13	as_event	2455300	2455337	+	1- , 2-;	Smoe_00010707;	2455337;	Smoe_00010708;	2455300;
scaffold_11	as_event	204699	204719	+	1- , 2-;	Smoe_00006270;	204719;	Smoe_00006271;	204699;
scaffold_11	as_event	1629304	1629327	-	1- , 2-;	Smoe_00006972;	1629327;	Smoe_00006973;	1629304;
scaffold_35	as_event	955747	955756	+	1^ , 2^;	Smoe_00029302;	955756;	Smoe_00029304;	955747;
scaffold_51	as_event	741217	741293	+	1-3^ , 2-4^;	Smoe_00038750;	741217,741289;	Smoe_00038753;	741233,741293;
scaffold_5	as_event	3546939	3546978	+	1- , 2-;	Smoe_00037695;	3546978;	Smoe_00037696;	3546939;
scaffold_2	as_event	247100	247174	-	1^ , 2^3-4^;	Smoe_00018756;	247174;	Smoe_00018761;	247149,247104,247100;
scaffold_37	as_event	522700	522708	-	1- , 2-;	Smoe_00030513;	522708;	Smoe_00030516;	522700;
scaffold_16	as_event	1871345	1871362	-	1-2^ , 0;	Smoe_00014829;	1871362,1871345;	Smoe_00014834;	;
scaffold_28	as_event	429333	429341	-	1- , 2-;	Smoe_00024733;	429333;	Smoe_00024735;	429341;
scaffold_27	as_event	70020	70032	-	1- , 2-;	Smoe_00024232;	70032;	Smoe_00024233;	70020;
scaffold_32	as_event	45982	46046	+	1^2- , 0;	Smoe_00027751;	45982,46046;	Smoe_00027752;	;
scaffold_3	as_event	415056	415123	-	1^3- , 2^4-;	Smoe_00026185;	415123,415072;	Smoe_00026186;	415086,415056;
scaffold_1	as_event	2310329	2310408	-	1^3- , 2^4-;	Smoe_00003318;	2310408,2310348;	Smoe_00003317;	2310395,2310329;
scaffold_1	as_event	2299695	2299729	-	1- , 2-;	Smoe_00003315;	2299729;	Smoe_00003316;	2299695;
scaffold_85	as_event	386986	387516	-	1^2-3^ , 4^;	Smoe_00051742;	387516,387466,386990;	Smoe_00051745;	386986;
scaffold_28	as_event	340291	340312	+	1- , 2-;	Smoe_00024493;	340312;	Smoe_00024494;	340291;
scaffold_18	as_event	991277	991287	-	1- , 2-;	Smoe_00016822;	991277;	Smoe_00016823;	991287;
scaffold_23	as_event	525332	525401	-	1^2- , 0;	Smoe_00022021;	;	Smoe_00022023;	525401,525332;
scaffold_2	as_event	3691722	3691743	-	1^ , 2^;	Smoe_00019304;	3691722;	Smoe_00019307;	3691743;
scaffold_30	as_event	147293	149825	-	1^2-3^4-5^8-9^10-11^12- , 6^7-;	Smoe_00027052;	148241,148185;	Smoe_00027054;	149825,149494,148460,148417,148285,148020,147642,147589,147560,147293;
scaffold_1	as_event	1201255	1201460	-	1^2- , 0;	Smoe_00003183;	;	Smoe_00003185;	1201460,1201255;
scaffold_5	as_event	3917280	3917444	-	1^4- , 2^3-;	Smoe_00038319;	3917420,3917282;	Smoe_00038320;	3917444,3917280;
scaffold_20	as_event	932209	932211	-	1- , 2-;	Smoe_00019997;	932211;	Smoe_00019998;	932209;
scaffold_64	as_event	421162	421163	+	1- , 2-;	Smoe_00044628;	421162;	Smoe_00044629;	421163;
scaffold_3	as_event	2553243	2553383	-	1^2-4^ , 3^;	Smoe_00026496;	2553250;	Smoe_00026497;	2553383,2553336,2553243;
scaffold_47	as_event	152510	152568	-	1^2- , 0;	Smoe_00036421;	152568,152510;	Smoe_00036425;	;
scaffold_101	as_event	180135	180142	-	1- , 2-;	Smoe_00005199;	180135;	Smoe_00005200;	180142;
scaffold_124	as_event	102524	103023	-	1^3-4^5- , 2^6-7^8-;	Smoe_00009858;	102968,102786,102591,102524;	Smoe_00009859;	103023,102945,102853,102790;
scaffold_90	as_event	503147	503167	+	1- , 2-;	Smoe_00053816;	503167;	Smoe_00053818;	503147;
scaffold_4	as_event	1854029	1854111	+	1^3- , 2^4-;	Smoe_00032051;	1854044,1854111;	Smoe_00032054;	1854029,1854084;
scaffold_30	as_event	1190585	1190666	+	1-3^ , 2-4^;	Smoe_00026969;	1190585,1190652;	Smoe_00026972;	1190587,1190666;
scaffold_91	as_event	370162	370421	+	1^2- , 0;	Smoe_00053916;	;	Smoe_00053917;	370162,370421;
scaffold_5	as_event	2739021	2739034	-	1^ , 2^;	Smoe_00038144;	2739021;	Smoe_00038145;	2739034;
scaffold_1	as_event	1644420	1644495	+	1^ , 2^;	Smoe_00002461;	1644495;	Smoe_00002462;	1644420;
scaffold_56	as_event	337671	337741	+	1- , 2-;	Smoe_00040588;	337671;	Smoe_00040589;	337741;
scaffold_82	as_event	834007	834009	+	1- , 2-;	Smoe_00051103;	834009;	Smoe_00051106;	834007;
scaffold_7	as_event	1584216	1584397	+	1^3- , 2^4-5^6-;	Smoe_00046393;	1584216,1584267;	Smoe_00046394;	1584220,1584280,1584347,1584397;
scaffold_64	as_event	369173	369241	+	1^2- , 0;	Smoe_00044620;	369173,369241;	Smoe_00044621;	;
scaffold_3	as_event	2921883	2922122	+	1- , 2-;	Smoe_00025890;	2921883;	Smoe_00025891;	2922122;
scaffold_24	as_event	1392656	1392683	+	1^ , 2^;	Smoe_00022460;	1392656;	Smoe_00022461;	1392683;
scaffold_82	as_event	265171	265173	-	1^ , 2^;	Smoe_00051136;	265173;	Smoe_00051137;	265171;
scaffold_35	as_event	1699311	1699313	+	1- , 2-;	Smoe_00029421;	1699313;	Smoe_00029422;	1699311;
scaffold_35	as_event	916480	916539	-	1^2- , 0;	Smoe_00029604;	;	Smoe_00029605;	916539,916480;
scaffold_11	as_event	1821297	1821315	-	1- , 2-;	Smoe_00007010;	1821315;	Smoe_00007011;	1821297;
scaffold_17	as_event	1162247	1163859	-	1^2-3^4-5^6-7^8-9^10-11^12-13^14- , 0;	Smoe_00015721;	;	Smoe_00015722;	1163859,1163758,1163715,1162997,1162875,1162813,1162764,1162677,1162630,1162545,1162479,1162429,1162302,1162247;
scaffold_57	as_event	993598	993629	+	1- , 2-;	Smoe_00041016;	993629;	Smoe_00041017;	993598;
scaffold_17	as_event	1704238	1704270	-	1^ , 2^;	Smoe_00015810;	1704270;	Smoe_00015811;	1704238;
scaffold_0	as_event	269807	269864	+	1^3- , 2^4-;	Smoe_00000018;	269828,269864;	Smoe_00000020;	269807,269861;
scaffold_6	as_event	1011665	1011842	-	1^2-3^4- , 0;	Smoe_00042717;	1011842,1011783,1011715,1011665;	Smoe_00042718;	;
scaffold_4	as_event	1725392	1725527	+	1^4- , 2^3-;	Smoe_00032026;	1725444,1725513;	Smoe_00032029;	1725392,1725527;
scaffold_46	as_event	1155150	1155507	+	1-4^6- , 2-3^5-;	Smoe_00035909;	1155174,1155440,1155493;	Smoe_00035910;	1155150,1155445,1155507;
scaffold_3	as_event	1534110	1534149	-	1^2- , 0;	Smoe_00026335;	1534149,1534110;	Smoe_00026339;	;
scaffold_39	as_event	1056786	1057731	-	1-4^5-8^9- , 2-3^6-7^10-;	Smoe_00031516;	1057731,1057543,1057473,1056887,1056813;	Smoe_00031518;	1057728,1057612,1057326,1056962,1056786;
scaffold_24	as_event	23635	23648	+	1- , 2-;	Smoe_00022282;	23648;	Smoe_00022281;	23635;
scaffold_13	as_event	1733706	1733942	-	1^3-5^6- , 2^4-;	Smoe_00010975;	1733938,1733791;	Smoe_00010979;	1733942,1733889,1733771,1733706;
scaffold_19	as_event	783915	783973	+	1^2- , 0;	Smoe_00017310;	;	Smoe_00017311;	783915,783973;
scaffold_62	as_event	743736	743798	-	1^2- , 0;	Smoe_00044221;	743798,743736;	Smoe_00044222;	;
scaffold_4	as_event	393264	393534	-	1^3-4^5-6^ , 2^;	Smoe_00032480;	393486;	Smoe_00032481;	393534,393485,393396,393347,393264;
scaffold_9	as_event	2902429	2902446	-	1- , 2-;	Smoe_00053685;	2902429;	Smoe_00053688;	2902446;
scaffold_7	as_event	1423355	1423421	+	1^2- , 0;	Smoe_00046372;	;	Smoe_00046374;	1423355,1423421;
scaffold_7	as_event	3468700	3468702	-	1- , 2-;	Smoe_00047322;	3468702;	Smoe_00047323;	3468700;
scaffold_17	as_event	1444370	1444429	-	1^2- , 0;	Smoe_00015739;	1444429,1444370;	Smoe_00015741;	;
scaffold_82	as_event	818934	818937	-	1- , 2-;	Smoe_00051201;	818934;	Smoe_00051202;	818937;
scaffold_119	as_event	168304	169026	-	1-3^4-5^6- , 2-;	Smoe_00008463;	168985;	Smoe_00008468;	169026,168914,168626,168352,168304;
scaffold_39	as_event	1458243	1458255	+	1^ , 2^;	Smoe_00031352;	1458243;	Smoe_00031358;	1458255;
scaffold_12	as_event	2740257	2740315	+	1^2- , 0;	Smoe_00008884;	2740257,2740315;	Smoe_00008886;	;
scaffold_0	as_event	6080670	6080678	+	1- , 2-;	Smoe_00000959;	6080670;	Smoe_00000961;	6080678;
scaffold_0	as_event	3038510	3038527	-	1^ , 2^;	Smoe_00001597;	3038510;	Smoe_00001598;	3038527;
scaffold_44	as_event	1287160	1287166	-	1^ , 2^;	Smoe_00035351;	1287160;	Smoe_00035352;	1287166;
scaffold_5	as_event	2405122	2405182	+	1^3- , 2^4-;	Smoe_00037545;	2405129,2405182;	Smoe_00037546;	2405122,2405169;
scaffold_82	as_event	720759	720774	+	1- , 2-;	Smoe_00051089;	720774;	Smoe_00051090;	720759;
scaffold_21	as_event	1407239	1407316	+	1^3- , 2^4-;	Smoe_00020467;	1407259,1407316;	Smoe_00020469;	1407239,1407281;
scaffold_11	as_event	1483647	1483713	-	1^ , 2^;	Smoe_00006947;	1483647;	Smoe_00006948;	1483713;
scaffold_51	as_event	1144097	1144267	+	1^ , 2^;	Smoe_00038819;	1144267;	Smoe_00038823;	1144097;
scaffold_6	as_event	2984880	2985130	-	1^2-3^4- , 0;	Smoe_00043039;	;	Smoe_00043040;	2985130,2985050,2984931,2984880;
scaffold_22	as_event	568919	568983	+	1^3- , 2^4-;	Smoe_00021069;	568919,568973;	Smoe_00021071;	568923,568983;
scaffold_32	as_event	153501	153504	-	1- , 2-;	Smoe_00027993;	153504;	Smoe_00027994;	153501;
scaffold_1	as_event	504146	504160	-	1- , 2-;	Smoe_00003110;	504146;	Smoe_00003112;	504160;
scaffold_42	as_event	798768	798882	+	1^3-4^ , 2^;	Smoe_00034083;	798768,798832,798882;	Smoe_00034084;	798803;
scaffold_26	as_event	443850	444409	-	1^3-5^ , 2^4-6^;	Smoe_00023811;	444225,444169,443850;	Smoe_00023810;	444409,444174,443988;
scaffold_14	as_event	892644	893063	-	1-3^5-6^8- , 2-4^7-;	Smoe_00012436;	893027,892844,892737;	Smoe_00012439;	893063,892995,892809,892765,892644;
scaffold_39	as_event	1561389	1561464	+	1- , 2-;	Smoe_00031381;	1561464;	Smoe_00031382;	1561389;
scaffold_1	as_event	5502366	5502387	+	1- , 2-;	Smoe_00002982;	5502387;	Smoe_00002984;	5502366;
scaffold_7	as_event	1729039	1729106	-	1^2- , 0;	Smoe_00047005;	1729106,1729039;	Smoe_00047007;	;
scaffold_7	as_event	2038715	2038764	+	1^2- , 0;	Smoe_00046464;	;	Smoe_00046465;	2038715,2038764;
scaffold_2	as_event	1653375	1653407	+	1-2^ , 0;	Smoe_00018252;	1653375,1653407;	Smoe_00018251;	;
scaffold_2	as_event	293994	294114	+	1^4- , 2^3-;	Smoe_00018003;	294041,294095;	Smoe_00018007;	293994,294114;
scaffold_12	as_event	2854245	2854307	+	1^2- , 0;	Smoe_00008910;	2854245,2854307;	Smoe_00008912;	;
scaffold_20	as_event	191350	191356	+	1^ , 2^;	Smoe_00019484;	191350;	Smoe_00019482;	191356;
scaffold_4	as_event	2702052	2702247	-	1-3^ , 2-4^;	Smoe_00032931;	2702247,2702065;	Smoe_00032933;	2702139,2702052;
scaffold_73	as_event	677161	677350	-	1-3^4- , 2-;	Smoe_00048378;	677350,677213,677161;	Smoe_00048379;	677310;
scaffold_11	as_event	714705	714800	-	1-2^ , 0;	Smoe_00006801;	714800,714705;	Smoe_00006802;	;
scaffold_40	as_event	1303978	1304099	-	1-2^ , 0;	Smoe_00033567;	1304099,1303978;	Smoe_00033569;	;
scaffold_7	as_event	1175801	1175802	-	1^ , 2^;	Smoe_00046919;	1175802;	Smoe_00046920;	1175801;
scaffold_85	as_event	442759	442811	+	1^2- , 0;	Smoe_00051681;	;	Smoe_00051683;	442759,442811;
scaffold_9	as_event	2599550	2600018	-	1^6-7^8- , 2^3-4^5-;	Smoe_00053635;	2599924,2599868,2599793,2599735;	Smoe_00053639;	2600018,2599713,2599635,2599550;
scaffold_2	as_event	1370902	1370960	-	1-2^ , 0;	Smoe_00018949;	1370960,1370902;	Smoe_00018950;	;
scaffold_94	as_event	284015	284617	+	1^2-3^4-5^6- , 0;	Smoe_00054394;	;	Smoe_00054397;	284015,284108,284319,284350,284572,284617;
scaffold_51	as_event	359977	360354	-	1-2^ , 3-4^;	Smoe_00038914;	360354,360243;	Smoe_00038915;	360134,359977;
scaffold_4	as_event	2993798	2993875	+	1^2- , 0;	Smoe_00032227;	2993798,2993875;	Smoe_00032229;	;
scaffold_40	as_event	1049682	1049729	+	1^2- , 0;	Smoe_00033264;	;	Smoe_00033266;	1049682,1049729;
scaffold_12	as_event	754618	754696	+	1-3^ , 2-4^;	Smoe_00008628;	754618,754694;	Smoe_00008629;	754628,754696;
scaffold_0	as_event	1599378	1599538	-	1-2^ , 0;	Smoe_00001371;	;	Smoe_00001370;	1599538,1599378;
scaffold_5	as_event	2743218	2743236	+	1- , 2-;	Smoe_00037601;	2743236;	Smoe_00037602;	2743218;
scaffold_2	as_event	559174	559228	+	1^2- , 0;	Smoe_00018069;	559174,559228;	Smoe_00018070;	;
scaffold_625	as_event	2586	3115	-	1^2- , 0;	Smoe_00044261;	3115,2586;	Smoe_00044262;	;
scaffold_2	as_event	2834661	2834844	-	1-3^ , 2-4^;	Smoe_00019184;	2834808,2834661;	Smoe_00019185;	2834844,2834685;
scaffold_47	as_event	85022	85076	-	1^2- , 0;	Smoe_00036404;	;	Smoe_00036406;	85076,85022;
scaffold_22	as_event	34080	34206	-	1^3- , 2^4-;	Smoe_00021255;	34206,34118;	Smoe_00021256;	34174,34080;
scaffold_4	as_event	1694450	1694470	+	1- , 2-;	Smoe_00032021;	1694470;	Smoe_00032022;	1694450;
scaffold_43	as_event	144263	144275	+	1- , 2-;	Smoe_00034417;	144275;	Smoe_00034419;	144263;
scaffold_11	as_event	2212624	2212628	+	1- , 2-;	Smoe_00006599;	2212628;	Smoe_00006600;	2212624;
scaffold_30	as_event	770822	770876	-	1^2- , 0;	Smoe_00027169;	;	Smoe_00027170;	770876,770822;
scaffold_4	as_event	588231	588330	+	1^3- , 2^4-;	Smoe_00031811;	588231,588310;	Smoe_00031813;	588248,588330;
scaffold_49	as_event	263466	264135	-	1^2-3^4-5^6- , 0;	Smoe_00037109;	264135,264068,263801,263699,263520,263466;	Smoe_00037111;	;
scaffold_2	as_event	2177149	2177157	+	1- , 2-;	Smoe_00018343;	2177149;	Smoe_00018344;	2177157;
scaffold_23	as_event	638090	638764	+	1^2-3^4- , 0;	Smoe_00021712;	638090,638150,638713,638764;	Smoe_00021715;	;
scaffold_74	as_event	304012	304257	+	1^2- , 0;	Smoe_00048470;	;	Smoe_00048471;	304012,304257;
scaffold_0	as_event	2242407	2242578	-	1^3-4^5- , 2^6-;	Smoe_00001464;	2242578,2242519,2242466,2242410;	Smoe_00001465;	2242525,2242407;
scaffold_7	as_event	2544097	2544215	-	1-3^ , 2-4^;	Smoe_00047168;	2544170,2544097;	Smoe_00047166;	2544215,2544133;
scaffold_47	as_event	1022068	1022118	+	1^2- , 0;	Smoe_00036296;	;	Smoe_00036297;	1022068,1022118;
scaffold_21	as_event	1237607	1237645	-	1^ , 2^;	Smoe_00020774;	1237607;	Smoe_00020775;	1237645;
scaffold_1	as_event	690001	690007	-	1^ , 2^;	Smoe_00003150;	690007;	Smoe_00003151;	690001;
scaffold_32	as_event	1572709	1572715	+	1^ , 2^;	Smoe_00027919;	1572709;	Smoe_00027921;	1572715;
scaffold_18	as_event	1195131	1195158	-	1- , 2-;	Smoe_00016862;	1195131;	Smoe_00016865;	1195158;
scaffold_59	as_event	677799	677802	+	1- , 2-;	Smoe_00041723;	677799;	Smoe_00041724;	677802;
scaffold_2	as_event	1253332	1253334	+	1- , 2-;	Smoe_00018193;	1253334;	Smoe_00018194;	1253332;
scaffold_14	as_event	1541345	1541399	-	1^2- , 0;	Smoe_00012533;	1541399,1541345;	Smoe_00012538;	;
scaffold_84	as_event	34772	34784	+	1^ , 2^;	Smoe_00051441;	34772;	Smoe_00051442;	34784;
scaffold_52	as_event	1173519	1173525	+	1- , 2-;	Smoe_00039230;	1173525;	Smoe_00039231;	1173519;
scaffold_119	as_event	314167	314400	+	1- , 2-;	Smoe_00008387;	314167;	Smoe_00008388;	314400;
scaffold_150	as_event	28630	28767	+	1^ , 2^;	Smoe_00013846;	28767;	Smoe_00013848;	28630;
scaffold_42	as_event	1277943	1277944	-	1^ , 2^;	Smoe_00034340;	1277944;	Smoe_00034341;	1277943;
scaffold_22	as_event	1151676	1151784	+	1-2^ , 0;	Smoe_00021148;	;	Smoe_00021150;	1151676,1151784;
scaffold_22	as_event	509966	510037	-	1^2- , 0;	Smoe_00021324;	510037,509966;	Smoe_00021325;	;
scaffold_13	as_event	1928665	1928708	-	1- , 2-;	Smoe_00011012;	1928708;	Smoe_00011014;	1928665;
scaffold_59	as_event	801203	801255	-	1^ , 2^;	Smoe_00041941;	801255;	Smoe_00041942;	801203;
scaffold_3	as_event	4166324	4166326	+	1- , 2-;	Smoe_00026133;	4166324;	Smoe_00026134;	4166326;
scaffold_20	as_event	1926318	1926489	-	1- , 2-3^4-;	Smoe_00020168;	1926489;	Smoe_00020170;	1926470,1926372,1926318;
scaffold_137	as_event	170904	170956	+	1^2- , 0;	Smoe_00011625;	170904,170956;	Smoe_00011626;	;
scaffold_65	as_event	544797	544806	+	1^ , 2^;	Smoe_00044952;	544797;	Smoe_00044955;	544806;
scaffold_74	as_event	833365	833602	+	1^2- , 0;	Smoe_00048521;	833365,833602;	Smoe_00048522;	;
scaffold_100	as_event	554116	554407	+	1^2- , 3^4-;	Smoe_00004973;	554352,554407;	Smoe_00004975;	554116,554165;
scaffold_10	as_event	1956995	1957019	+	1^ , 2^;	Smoe_00004235;	1956995;	Smoe_00004236;	1957019;
scaffold_46	as_event	1481947	1482175	+	1^2-4^6- , 3^5-;	Smoe_00035949;	1482114,1482171;	Smoe_00035950;	1481947,1482007,1482139,1482175;
scaffold_0	as_event	923705	923731	+	1- , 2-;	Smoe_00000128;	923705;	Smoe_00000129;	923731;
scaffold_0	as_event	6586530	6586533	-	1- , 2-;	Smoe_00002241;	6586530;	Smoe_00002240;	6586533;
scaffold_7	as_event	1812457	1812516	-	1^3- , 2^4-;	Smoe_00047030;	1812516,1812465;	Smoe_00047029;	1812511,1812457;
scaffold_71	as_event	586191	586748	+	1^2-3^4- , 5^6-;	Smoe_00047778;	586191,586317,586527,586625;	Smoe_00047779;	586685,586748;
scaffold_3	as_event	3058765	3058815	-	1^2- , 0;	Smoe_00026563;	;	Smoe_00026564;	3058815,3058765;
scaffold_24	as_event	1444081	1444206	-	1^3- , 2^4-;	Smoe_00022772;	1444206,1444094;	Smoe_00022773;	1444143,1444081;
scaffold_8	as_event	2654013	2654644	+	1^2-3^4-5^6-7^8- , 0;	Smoe_00049953;	2654013,2654175,2654297,2654346,2654411,2654458,2654594,2654644;	Smoe_00049958;	;
scaffold_628	as_event	1876	1994	+	1-2^ , 0;	Smoe_00044264;	;	Smoe_00044266;	1876,1994;
scaffold_59	as_event	1171162	1171620	+	1^3-4^6- , 2^5-;	Smoe_00041795;	1171484,1171552;	Smoe_00041797;	1171162,1171485,1171551,1171620;
scaffold_1	as_event	2733495	2733498	-	1- , 2-;	Smoe_00003405;	2733495;	Smoe_00003406;	2733498;
scaffold_1	as_event	3206715	3206765	-	1^2- , 0;	Smoe_00003462;	3206765,3206715;	Smoe_00003463;	;
scaffold_10	as_event	510429	510432	-	1^ , 2^;	Smoe_00004515;	510429;	Smoe_00004518;	510432;
scaffold_0	as_event	1504079	1504087	-	1- , 2-;	Smoe_00001353;	1504079;	Smoe_00001354;	1504087;
scaffold_3	as_event	2624096	2624152	-	1^2- , 0;	Smoe_00026500;	2624152,2624096;	Smoe_00026502;	;
scaffold_140	as_event	239287	239308	+	1- , 2-;	Smoe_00012751;	239287;	Smoe_00012752;	239308;
scaffold_9	as_event	928817	928908	-	1^3- , 2^4-;	Smoe_00053353;	928908,928827;	Smoe_00053355;	928871,928817;
scaffold_38	as_event	1191574	1191628	+	1^2- , 0;	Smoe_00030809;	1191574,1191628;	Smoe_00030811;	;
scaffold_30	as_event	168088	168439	-	1-3^4-5^6-7^8- , 2-;	Smoe_00027057;	168417;	Smoe_00027059;	168439,168356,168308,168267,168209,168138,168088;
scaffold_10	as_event	2281312	2281316	+	1- , 2-;	Smoe_00004281;	2281312;	Smoe_00004282;	2281316;
scaffold_3	as_event	4224429	4225153	+	1^2- , 0;	Smoe_00026147;	;	Smoe_00026150;	4224429,4225153;
scaffold_173	as_event	99680	99786	+	1^2- , 0;	Smoe_00016048;	99680,99786;	Smoe_00016051;	;
scaffold_1	as_event	3168101	3168202	-	1^2- , 0;	Smoe_00003445;	3168202,3168101;	Smoe_00003451;	;
scaffold_40	as_event	1552005	1552008	+	1- , 2-;	Smoe_00033346;	1552005;	Smoe_00033347;	1552008;
scaffold_36	as_event	229988	230271	-	1^2- , 0;	Smoe_00030044;	;	Smoe_00030045;	230271,229988;
scaffold_23	as_event	493613	493665	-	1^3-4^ , 2^;	Smoe_00022010;	493639;	Smoe_00022016;	493665,493634,493613;
scaffold_65	as_event	378628	380117	+	1^2-3^4- , 0;	Smoe_00044935;	;	Smoe_00044936;	378628,379661,379744,380117;
scaffold_16	as_event	2423746	2423748	-	1- , 2-;	Smoe_00014898;	2423748;	Smoe_00014903;	2423746;
scaffold_1	as_event	3285443	3285479	-	1- , 2-;	Smoe_00003485;	3285479;	Smoe_00003484;	3285443;
scaffold_0	as_event	5005982	5006040	+	1- , 2-;	Smoe_00000790;	5006040;	Smoe_00000791;	5005982;
scaffold_64	as_event	423064	423226	-	1^3- , 2^4-;	Smoe_00044795;	423159,423064;	Smoe_00044797;	423226,423098;
scaffold_4	as_event	685275	685333	+	1^2- , 0;	Smoe_00031819;	685275,685333;	Smoe_00031820;	;
scaffold_39	as_event	1314822	1315185	+	1^4-5^6- , 2^3-;	Smoe_00031322;	1314822,1314974,1315131,1315185;	Smoe_00031325;	1314911,1314967;
scaffold_2	as_event	521239	521334	-	1-2^ , 0;	Smoe_00018820;	;	Smoe_00018821;	521334,521239;
scaffold_19	as_event	860561	860574	+	1- , 2-;	Smoe_00017322;	860561;	Smoe_00017323;	860574;
scaffold_26	as_event	331613	331634	-	1- , 2-;	Smoe_00023794;	331634;	Smoe_00023795;	331613;
scaffold_19	as_event	768941	768957	+	1^ , 2^;	Smoe_00017306;	768941;	Smoe_00017307;	768957;
scaffold_18	as_event	1534428	1534558	+	1^ , 2^;	Smoe_00016551;	1534558;	Smoe_00016552;	1534428;
scaffold_119	as_event	133942	134000	+	1^2- , 0;	Smoe_00008340;	133942,134000;	Smoe_00008341;	;
scaffold_11	as_event	2028990	2029068	+	1^3- , 2^4-;	Smoe_00006584;	2028990,2029059;	Smoe_00006586;	2028999,2029068;
scaffold_35	as_event	1154445	1154447	-	1^ , 2^;	Smoe_00029636;	1154447;	Smoe_00029637;	1154445;
scaffold_35	as_event	1205544	1205550	-	1^ , 2^;	Smoe_00029653;	1205544;	Smoe_00029657;	1205550;
scaffold_73	as_event	903498	903682	-	1^2- , 0;	Smoe_00048417;	;	Smoe_00048418;	903682,903498;
scaffold_21	as_event	20595	20839	+	1-2^3-4^ , 0;	Smoe_00020250;	20595,20640,20762,20839;	Smoe_00020254;	;
scaffold_10	as_event	500443	500510	+	1^3- , 2^4-;	Smoe_00004010;	500452,500510;	Smoe_00004011;	500443,500498;
scaffold_5	as_event	3735358	3735615	-	1^2-4^ , 3^5-6^;	Smoe_00038307;	3735467,3735394,3735358;	Smoe_00038308;	3735615,3735545,3735459;
scaffold_0	as_event	6440447	6440473	+	1- , 2-;	Smoe_00001012;	6440447;	Smoe_00001014;	6440473;
scaffold_10	as_event	1853223	1853298	+	1^2- , 0;	Smoe_00004211;	;	Smoe_00004212;	1853223,1853298;
scaffold_2	as_event	3923477	3923542	-	1^2- , 0;	Smoe_00019368;	3923542,3923477;	Smoe_00019369;	;
scaffold_19	as_event	515232	515308	-	1-2^ , 0;	Smoe_00017554;	515308,515232;	Smoe_00017555;	;
scaffold_10	as_event	904991	905029	-	1-2^ , 0;	Smoe_00004589;	905029,904991;	Smoe_00004590;	;
scaffold_8	as_event	582023	582085	-	1^2- , 0;	Smoe_00050188;	;	Smoe_00050189;	582085,582023;
scaffold_43	as_event	999832	999856	+	1^ , 2^;	Smoe_00034557;	999832;	Smoe_00034558;	999856;
scaffold_112	as_event	84832	85018	+	1^3-4^ , 2^;	Smoe_00007461;	84832,84887,85018;	Smoe_00007468;	84886;
scaffold_67	as_event	57180	57242	+	1^2- , 0;	Smoe_00045513;	57180,57242;	Smoe_00045514;	;
scaffold_15	as_event	1963082	1963121	-	1^ , 2^;	Smoe_00013789;	1963082;	Smoe_00013790;	1963121;
scaffold_26	as_event	1364889	1364890	-	1- , 2-;	Smoe_00023944;	1364890;	Smoe_00023945;	1364889;
scaffold_19	as_event	854100	854159	-	1-2^ , 0;	Smoe_00017608;	;	Smoe_00017609;	854159,854100;
scaffold_3	as_event	2760423	2760424	+	1- , 2-;	Smoe_00025845;	2760423;	Smoe_00025848;	2760424;
scaffold_55	as_event	243342	243401	-	1^3- , 2^4-;	Smoe_00040377;	243401,243348;	Smoe_00040383;	243395,243342;
scaffold_18	as_event	2186686	2186697	-	1- , 2-;	Smoe_00017003;	2186686;	Smoe_00017004;	2186697;
scaffold_120	as_event	225781	226738	-	1^2-5^8- , 3^4-6^7-9^10-;	Smoe_00009370;	226396,226304,226162,226099,225835,225781;	Smoe_00009372;	226738,226446,226245,225932;
scaffold_1	as_event	1668188	1669113	+	1^2- , 0;	Smoe_00002466;	;	Smoe_00002467;	1668188,1669113;
scaffold_0	as_event	4219982	4220051	+	1^3- , 2^4-;	Smoe_00000635;	4219982,4220033;	Smoe_00000636;	4220000,4220051;
scaffold_65	as_event	428749	428796	+	1^2- , 0;	Smoe_00044938;	428749,428796;	Smoe_00044940;	;
scaffold_0	as_event	2722375	2722467	+	1^3- , 2^4-;	Smoe_00000364;	2722375,2722431;	Smoe_00000366;	2722402,2722467;
scaffold_101	as_event	131002	131087	+	1-3^4- , 2-;	Smoe_00005113;	131025;	Smoe_00005114;	131002,131030,131087;
scaffold_24	as_event	282087	282106	-	1^ , 2^;	Smoe_00022611;	282106;	Smoe_00022612;	282087;
scaffold_39	as_event	1365978	1366050	-	1^3- , 2^4-;	Smoe_00031581;	1366050,1365991;	Smoe_00031584;	1366019,1365978;
scaffold_20	as_event	1241314	1241350	+	1^ , 2^;	Smoe_00019664;	1241350;	Smoe_00019665;	1241314;
scaffold_59	as_event	1111429	1111634	-	1-3^5- , 2-4^6-;	Smoe_00041989;	1111634,1111536,1111479;	Smoe_00041991;	1111626,1111486,1111429;
scaffold_44	as_event	1238409	1238674	-	1^2- , 0;	Smoe_00035324;	;	Smoe_00035342;	1238674,1238409;
scaffold_40	as_event	1689013	1689022	+	1^ , 2^;	Smoe_00033371;	1689022;	Smoe_00033373;	1689013;
scaffold_0	as_event	266851	266939	-	1^3- , 2^4-;	Smoe_00001135;	266928,266851;	Smoe_00001136;	266939,266880;
scaffold_24	as_event	1507079	1507108	+	1- , 2-;	Smoe_00022488;	1507079;	Smoe_00022489;	1507108;
scaffold_18	as_event	1028499	1029100	-	1^2- , 3^4-;	Smoe_00016831;	1029100,1029012;	Smoe_00016834;	1029010,1028499;
scaffold_6	as_event	1350690	1350708	-	1- , 2-;	Smoe_00042770;	1350690;	Smoe_00042771;	1350708;
scaffold_4	as_event	2860550	2860917	+	1^2- , 0;	Smoe_00032212;	;	Smoe_00032213;	2860550,2860917;
scaffold_0	as_event	3367620	3367690	+	1^ , 2^;	Smoe_00000480;	3367620;	Smoe_00000479;	3367690;
scaffold_38	as_event	732151	732481	-	1^2-3^4- , 0;	Smoe_00030978;	732481,732427,732206,732151;	Smoe_00030979;	;
scaffold_171	as_event	116172	116258	+	1-2^3- , 4-;	Smoe_00015985;	116172,116179,116248;	Smoe_00015987;	116258;
scaffold_20	as_event	1373226	1373296	+	1^2- , 0;	Smoe_00019706;	;	Smoe_00019708;	1373226,1373296;
scaffold_35	as_event	1008704	1008713	-	1^ , 2^;	Smoe_00029614;	1008704;	Smoe_00029615;	1008713;
scaffold_11	as_event	2777961	2778132	+	1^ , 2^;	Smoe_00006700;	2778132;	Smoe_00006701;	2777961;
scaffold_6	as_event	2268073	2268272	+	1^5- , 2^3-4^6-;	Smoe_00042346;	2268089,2268184,2268219,2268272;	Smoe_00042347;	2268073,2268229;
scaffold_0	as_event	3097358	3097364	-	1^ , 2^;	Smoe_00001612;	3097358;	Smoe_00001614;	3097364;
scaffold_17	as_event	1631716	1631718	+	1- , 2-;	Smoe_00015441;	1631718;	Smoe_00015443;	1631716;
scaffold_22	as_event	1068572	1068645	-	1^4- , 2^3-;	Smoe_00021427;	1068639,1068596;	Smoe_00021430;	1068645,1068572;
scaffold_11	as_event	1655718	1655734	+	1- , 2-;	Smoe_00006511;	1655718;	Smoe_00006513;	1655734;
scaffold_37	as_event	788395	788684	+	1^2-3^4- , 0;	Smoe_00030365;	788395,788532,788626,788684;	Smoe_00030366;	;
scaffold_8	as_event	2827420	2827651	+	1^ , 2^3-4^;	Smoe_00049987;	2827552,2827605,2827651;	Smoe_00049991;	2827420;
scaffold_5	as_event	1929646	1929794	+	1-2^ , 0;	Smoe_00037473;	1929646,1929794;	Smoe_00037475;	;
scaffold_32	as_event	1352793	1352854	-	1^2- , 0;	Smoe_00028122;	;	Smoe_00028127;	1352854,1352793;
scaffold_93	as_event	137493	137497	+	1- , 2-;	Smoe_00054230;	137497;	Smoe_00054231;	137493;
scaffold_12	as_event	2408725	2409170	+	1^2-3^4-5^6-7^8- , 0;	Smoe_00008845;	;	Smoe_00008847;	2408725,2408775,2408894,2408944,2409039,2409093,2409123,2409170;
scaffold_51	as_event	908783	908875	+	1^2- , 0;	Smoe_00038779;	908783,908875;	Smoe_00038781;	;
scaffold_0	as_event	3378746	3378868	+	1- , 2-3^4-;	Smoe_00000481;	3378746;	Smoe_00000482;	3378776,3378804,3378868;
scaffold_35	as_event	1111707	1111741	+	1- , 2-;	Smoe_00029327;	1111707;	Smoe_00029331;	1111741;
scaffold_32	as_event	632557	632598	-	1- , 2-;	Smoe_00028066;	632557;	Smoe_00028067;	632598;
scaffold_87	as_event	584267	584279	-	1- , 2-;	Smoe_00052264;	584279;	Smoe_00052265;	584267;
scaffold_35	as_event	1118326	1118367	+	1^ , 2^;	Smoe_00029333;	1118367;	Smoe_00029334;	1118326;
scaffold_20	as_event	987800	987859	+	1^2- , 0;	Smoe_00019609;	987800,987859;	Smoe_00019613;	;
scaffold_22	as_event	785245	785248	-	1- , 2-;	Smoe_00021381;	785245;	Smoe_00021382;	785248;
scaffold_2	as_event	1415493	1415684	+	1-2^4- , 3-;	Smoe_00018228;	1415493,1415622,1415684;	Smoe_00018229;	1415654;
scaffold_62	as_event	216118	216713	-	1^2-3^4- , 0;	Smoe_00044131;	216713,216595,216335,216118;	Smoe_00044132;	;
scaffold_40	as_event	612934	613005	-	1^3- , 2^4-;	Smoe_00033480;	613005,612941;	Smoe_00033481;	612998,612934;
scaffold_30	as_event	560216	560499	-	1^2- , 0;	Smoe_00027121;	;	Smoe_00027123;	560499,560216;
scaffold_24	as_event	850485	850661	+	1^2-3^ , 4^;	Smoe_00022381;	850661;	Smoe_00022382;	850485,850531,850646;
scaffold_36	as_event	1331041	1332267	+	1^2-3^4- , 0;	Smoe_00029939;	;	Smoe_00029940;	1331041,1331108,1332233,1332267;
scaffold_15	as_event	831092	831206	+	1^2- , 0;	Smoe_00013499;	831092,831206;	Smoe_00013500;	;
scaffold_0	as_event	2839742	2839808	-	1^ , 2^;	Smoe_00001562;	2839742;	Smoe_00001563;	2839808;
scaffold_67	as_event	692988	693613	+	1^2-3^4- , 0;	Smoe_00045572;	;	Smoe_00045575;	692988,693019,693563,693613;
scaffold_28	as_event	89146	89199	+	1^ , 2^;	Smoe_00024439;	89146;	Smoe_00024438;	89199;
scaffold_65	as_event	231104	231182	-	1^2- , 0;	Smoe_00045063;	231182,231104;	Smoe_00045064;	;
scaffold_0	as_event	3460321	3460445	+	1- , 2-;	Smoe_00000516;	3460321;	Smoe_00000514;	3460445;
scaffold_11	as_event	2578201	2578242	+	1-2^ , 0;	Smoe_00006663;	;	Smoe_00006664;	2578201,2578242;
scaffold_49	as_event	597947	598014	+	1^2- , 0;	Smoe_00037009;	;	Smoe_00037012;	597947,598014;
scaffold_30	as_event	1166502	1166751	-	1^2-3^4- , 0;	Smoe_00027226;	;	Smoe_00027230;	1166751,1166685,1166655,1166502;
scaffold_16	as_event	1940940	1940982	-	1- , 2-;	Smoe_00014846;	1940982;	Smoe_00014848;	1940940;
scaffold_143	as_event	170413	170827	+	1-2^3-4^6- , 5-;	Smoe_00013001;	170820;	Smoe_00013002;	170413,170624,170699,170752,170827;
scaffold_9	as_event	3015498	3015560	+	1^2- , 0;	Smoe_00053226;	3015498,3015560;	Smoe_00053227;	;
scaffold_5	as_event	1170895	1171206	+	1^2-4^ , 3^;	Smoe_00037340;	1171184;	Smoe_00037346;	1170895,1170942,1171206;
scaffold_32	as_event	1698868	1698914	-	1^2- , 0;	Smoe_00028192;	;	Smoe_00028194;	1698914,1698868;
scaffold_13	as_event	2054277	2054336	+	1^2- , 0;	Smoe_00010640;	2054277,2054336;	Smoe_00010641;	;
scaffold_39	as_event	1059633	1059669	-	1^ , 2^;	Smoe_00031516;	1059669;	Smoe_00031519;	1059633;
scaffold_82	as_event	447293	447316	+	1- , 2-;	Smoe_00051052;	447316;	Smoe_00051055;	447293;
scaffold_4	as_event	928166	928315	-	1- , 2-3^4-;	Smoe_00032592;	928314,928230,928166;	Smoe_00032594;	928315;
scaffold_11	as_event	1953951	1953972	+	1- , 2-;	Smoe_00006567;	1953951;	Smoe_00006568;	1953972;
scaffold_40	as_event	101450	101465	+	1^ , 2^;	Smoe_00033144;	101450;	Smoe_00033143;	101465;
scaffold_21	as_event	1228893	1228943	-	1^ , 2^;	Smoe_00020771;	1228893;	Smoe_00020773;	1228943;
scaffold_64	as_event	371864	372163	+	1^2-4^6-8^ , 3^5-7^;	Smoe_00044607;	372011,372069,372160;	Smoe_00044622;	371864,371915,372028,372080,372163;
scaffold_2	as_event	4127850	4127983	+	1-2^ , 0;	Smoe_00018686;	;	Smoe_00018688;	4127850,4127983;
scaffold_6	as_event	1998172	1998177	-	1- , 2-;	Smoe_00042880;	1998172;	Smoe_00042881;	1998177;
scaffold_45	as_event	54506	54553	+	1^2- , 0;	Smoe_00035415;	54506,54553;	Smoe_00035416;	;
scaffold_24	as_event	232746	233112	-	1^2-3^4- , 0;	Smoe_00022591;	;	Smoe_00022592;	233112,233027,232809,232746;
scaffold_22	as_event	1580262	1580333	-	1-2^ , 3-4^;	Smoe_00021515;	1580305,1580262;	Smoe_00021517;	1580333,1580332;
scaffold_11	as_event	2739129	2739611	-	1^2-3^ , 4^;	Smoe_00007179;	2739611,2739552,2739138;	Smoe_00007181;	2739129;
scaffold_5	as_event	3698318	3698475	-	1- , 2-;	Smoe_00038289;	3698475;	Smoe_00038290;	3698318;
scaffold_39	as_event	1309347	1309413	+	1^2- , 0;	Smoe_00031314;	;	Smoe_00031318;	1309347,1309413;
scaffold_134	as_event	293444	293477	-	1^2- , 0;	Smoe_00011461;	;	Smoe_00011463;	293477,293444;
scaffold_11	as_event	1655529	1655734	+	1^2-3^4- , 0;	Smoe_00006510;	;	Smoe_00006513;	1655529,1655577,1655665,1655734;
scaffold_4	as_event	2102375	2102384	+	1- , 2-;	Smoe_00032119;	2102384;	Smoe_00032120;	2102375;
scaffold_124	as_event	91545	91600	+	1^2- , 0;	Smoe_00009809;	91545,91600;	Smoe_00009811;	;
scaffold_1	as_event	3630099	3630146	-	1- , 2-;	Smoe_00003567;	3630099;	Smoe_00003568;	3630146;
scaffold_27	as_event	1307529	1307549	+	1^ , 2^;	Smoe_00024123;	1307549;	Smoe_00024124;	1307529;
scaffold_4	as_event	153739	153788	+	1^2- , 0;	Smoe_00031697;	153739,153788;	Smoe_00031698;	;
scaffold_0	as_event	4862178	4862269	+	1^3- , 2^4-;	Smoe_00000769;	4862191,4862269;	Smoe_00000770;	4862178,4862250;
scaffold_19	as_event	468026	468032	+	1^ , 2^;	Smoe_00017260;	468026;	Smoe_00017259;	468032;
scaffold_6	as_event	745848	746161	+	1^2- , 0;	Smoe_00042118;	745848,746161;	Smoe_00042119;	;
scaffold_22	as_event	262973	263035	-	1^2- , 0;	Smoe_00021284;	263035,262973;	Smoe_00021285;	;
scaffold_17	as_event	1803980	1804032	+	1^2- , 0;	Smoe_00015481;	1803980,1804032;	Smoe_00015482;	;
scaffold_45	as_event	103723	104541	+	1^2-3^4- , 0;	Smoe_00035428;	;	Smoe_00035433;	103723,103771,104492,104541;
scaffold_20	as_event	1418479	1418817	-	1^2-6^8- , 3^4-5^7-;	Smoe_00020089;	1418738,1418675,1418551,1418484;	Smoe_00020091;	1418817,1418741,1418542,1418479;
scaffold_100	as_event	356747	356808	-	1^2- , 0;	Smoe_00005042;	356808,356747;	Smoe_00005043;	;
scaffold_43	as_event	238583	238727	+	1^3- , 2^4-;	Smoe_00034445;	238583,238641;	Smoe_00034447;	238604,238727;
scaffold_39	as_event	705755	705804	-	1^2- , 0;	Smoe_00031478;	705804,705755;	Smoe_00031480;	;
scaffold_26	as_event	1434817	1434929	+	1^2- , 0;	Smoe_00023655;	1434817,1434929;	Smoe_00023656;	;
scaffold_12	as_event	2390723	2391091	-	1^3-4^ , 2^;	Smoe_00009192;	2391091,2391031,2390723;	Smoe_00009193;	2391058;
scaffold_40	as_event	635189	635213	-	1^ , 2^;	Smoe_00033493;	635213;	Smoe_00033494;	635189;
scaffold_30	as_event	516182	516277	+	1^2- , 0;	Smoe_00026863;	516182,516277;	Smoe_00026864;	;
scaffold_19	as_event	962917	963116	+	1^2- , 0;	Smoe_00017342;	962917,963116;	Smoe_00017343;	;
scaffold_47	as_event	1417431	1417889	-	1^3-7^ , 2^4-5^6-8^;	Smoe_00036651;	1417794,1417743,1417680,1417616,1417431;	Smoe_00036652;	1417889,1417758,1417440;
scaffold_4	as_event	2909864	2909895	-	1^ , 2^;	Smoe_00032968;	2909895;	Smoe_00032972;	2909864;
scaffold_47	as_event	1204814	1204815	-	1- , 2-;	Smoe_00036592;	1204814;	Smoe_00036593;	1204815;
scaffold_32	as_event	1618603	1618607	-	1- , 2-;	Smoe_00028170;	1618603;	Smoe_00028173;	1618607;
scaffold_17	as_event	333631	333902	-	1^2- , 0;	Smoe_00015642;	333902,333631;	Smoe_00015643;	;
scaffold_12	as_event	2509566	2509618	+	1^2- , 0;	Smoe_00008859;	2509566,2509618;	Smoe_00008863;	;
scaffold_8	as_event	199749	199807	-	1^2- , 0;	Smoe_00050136;	;	Smoe_00050137;	199807,199749;
scaffold_3	as_event	564968	565209	-	1-3^5-6^ , 2-4^;	Smoe_00026219;	565209,565087,565021,564968;	Smoe_00026222;	565206,565072;
scaffold_12	as_event	1836082	1836613	-	1-2^3- , 4-;	Smoe_00009093;	1836613,1836232,1836157;	Smoe_00009094;	1836082;
scaffold_5	as_event	799119	799395	+	1-4^5-6^8- , 2-3^7-;	Smoe_00037303;	799119,799222,799278,799342,799395;	Smoe_00037307;	799148,799205,799371;
scaffold_20	as_event	915240	915243	+	1- , 2-;	Smoe_00019594;	915240;	Smoe_00019595;	915243;
scaffold_44	as_event	1413751	1413890	+	1^3-4^ , 2^;	Smoe_00035141;	1413766;	Smoe_00035142;	1413751,1413829,1413890;
scaffold_7	as_event	2538952	2539340	-	1^5-8^10- , 2^3-4^6-7^9-;	Smoe_00047162;	2539340,2539201,2539013,2538952;	Smoe_00047165;	2539324,2539267,2539215,2539150,2539029,2538972;
scaffold_65	as_event	215526	215544	+	1- , 2-;	Smoe_00044913;	215544;	Smoe_00044915;	215526;
scaffold_38	as_event	836738	836747	+	1- , 2-;	Smoe_00030779;	836747;	Smoe_00030780;	836738;
scaffold_1	as_event	5229488	5229675	-	1^2-3^4- , 0;	Smoe_00003775;	;	Smoe_00003776;	5229675,5229626,5229537,5229488;
scaffold_7	as_event	2758578	2758588	-	1^ , 2^;	Smoe_00047200;	2758588;	Smoe_00047204;	2758578;
scaffold_23	as_event	493530	493665	-	1^3-4^5- , 2^6-;	Smoe_00022011;	493639,493530;	Smoe_00022016;	493665,493634,493613,493582;
scaffold_67	as_event	482614	482623	-	1^ , 2^;	Smoe_00045647;	482623;	Smoe_00045652;	482614;
scaffold_65	as_event	787080	787098	-	1^ , 2^;	Smoe_00045139;	787080;	Smoe_00045140;	787098;
scaffold_4	as_event	545156	545217	-	1^2- , 0;	Smoe_00032525;	;	Smoe_00032526;	545217,545156;
scaffold_15	as_event	2613234	2613253	+	1- , 2-;	Smoe_00013624;	2613253;	Smoe_00013625;	2613234;
scaffold_21	as_event	1732814	1733205	-	1-3^5-6^8- , 2-4^7-;	Smoe_00020855;	1733186,1732986,1732935;	Smoe_00020858;	1733205,1733123,1732973,1732936,1732814;
scaffold_14	as_event	1446385	1446442	+	1^2- , 0;	Smoe_00012138;	1446385,1446442;	Smoe_00012142;	;
scaffold_83	as_event	280146	280312	-	1-4^ , 2-3^;	Smoe_00051343;	280267,280170;	Smoe_00051346;	280312,280146;
scaffold_0	as_event	384284	384290	+	1^ , 2^;	Smoe_00000041;	384284;	Smoe_00000042;	384290;
scaffold_16	as_event	484247	485922	+	1^2-3^ , 4^;	Smoe_00014341;	485922;	Smoe_00014340;	484247,484294,485881;
scaffold_17	as_event	1599499	1599504	-	1^ , 2^;	Smoe_00015774;	1599499;	Smoe_00015775;	1599504;
scaffold_13	as_event	1709599	1709776	-	1^3- , 2^4-;	Smoe_00010969;	1709776,1709684;	Smoe_00010970;	1709751,1709599;
scaffold_3	as_event	2186204	2186279	+	1^3- , 2^4-;	Smoe_00025737;	2186204,2186272;	Smoe_00025738;	2186208,2186279;
scaffold_10	as_event	1897862	1897980	-	1^ , 2^;	Smoe_00004697;	1897862;	Smoe_00004699;	1897980;
scaffold_89	as_event	580635	581017	+	1^ , 2^3-4^;	Smoe_00052605;	580823,580876,581017;	Smoe_00052606;	580635;
scaffold_39	as_event	1434192	1434511	+	1^2-3^4- , 0;	Smoe_00031344;	;	Smoe_00031345;	1434192,1434311,1434439,1434511;
scaffold_16	as_event	2419432	2419507	-	1^3- , 2^4-;	Smoe_00014897;	2419507,2419442;	Smoe_00014902;	2419503,2419432;
scaffold_24	as_event	563163	563168	-	1- , 2-;	Smoe_00022658;	563168;	Smoe_00022659;	563163;
scaffold_0	as_event	269807	269828	+	1^ , 2^;	Smoe_00000018;	269828;	Smoe_00000019;	269807;
scaffold_40	as_event	97884	97893	+	1- , 2-;	Smoe_00033139;	97893;	Smoe_00033141;	97884;
scaffold_4	as_event	3846087	3846088	-	1^ , 2^;	Smoe_00033103;	3846088;	Smoe_00033105;	3846087;
scaffold_35	as_event	1123690	1123715	+	1- , 2-;	Smoe_00029335;	1123715;	Smoe_00029336;	1123690;
scaffold_68	as_event	288207	288212	-	1- , 2-;	Smoe_00045811;	288207;	Smoe_00045812;	288212;
scaffold_1	as_event	6054632	6054797	-	1-4^5- , 2-3^6-;	Smoe_00003931;	6054797,6054694,6054636;	Smoe_00003932;	6054795,6054696,6054632;
scaffold_46	as_event	81297	81487	-	1^4- , 2^3-;	Smoe_00035952;	81487,81297;	Smoe_00035953;	81426,81373;
scaffold_84	as_event	33114	33184	-	1^2- , 0;	Smoe_00051544;	33184,33114;	Smoe_00051545;	;
scaffold_1	as_event	5876816	5877149	-	1^3-4^5-6^7- , 2^8-;	Smoe_00003897;	5877149,5877064,5877034,5876972,5876887,5876821;	Smoe_00003900;	5877135,5876816;
scaffold_24	as_event	1372229	1372424	-	1- , 2-3^4-;	Smoe_00022751;	1372417,1372283,1372229;	Smoe_00022753;	1372424;
scaffold_1	as_event	3967639	3967667	-	1^ , 2^;	Smoe_00003616;	3967639;	Smoe_00003618;	3967667;
scaffold_20	as_event	1900550	1900595	-	1^ , 2^;	Smoe_00020163;	1900595;	Smoe_00020164;	1900550;
scaffold_124	as_event	177920	178005	+	1^3- , 2^4-;	Smoe_00009826;	177920,177998;	Smoe_00009827;	177924,178005;
scaffold_4	as_event	3519570	3519605	+	1^ , 2^;	Smoe_00032288;	3519570;	Smoe_00032289;	3519605;
scaffold_1	as_event	2418520	2418581	-	1^3- , 2^4-;	Smoe_00003329;	2418578,2418520;	Smoe_00003331;	2418581,2418527;
scaffold_54	as_event	289095	289250	+	1^ , 2^;	Smoe_00039772;	289095;	Smoe_00039773;	289250;
scaffold_65	as_event	623673	623675	-	1^ , 2^;	Smoe_00045121;	623675;	Smoe_00045122;	623673;
scaffold_47	as_event	118951	119015	-	1^2- , 0;	Smoe_00036409;	;	Smoe_00036410;	119015,118951;
scaffold_9	as_event	831550	831569	+	1^ , 2^;	Smoe_00052908;	831569;	Smoe_00052909;	831550;
scaffold_4	as_event	3861783	3861801	+	1^ , 2^;	Smoe_00032376;	3861783;	Smoe_00032377;	3861801;
scaffold_0	as_event	4737935	4738268	-	1^2-4^ , 3^5-6^;	Smoe_00001952;	4738083,4738032,4737935;	Smoe_00001954;	4738268,4738199,4738080;
scaffold_2	as_event	4300555	4300579	-	1- , 2-;	Smoe_00019435;	4300579;	Smoe_00019436;	4300555;
scaffold_14	as_event	1160367	1160371	+	1- , 2-;	Smoe_00012074;	1160367;	Smoe_00012075;	1160371;
scaffold_5	as_event	4101314	4101891	-	1^2- , 0;	Smoe_00038355;	4101891,4101314;	Smoe_00038356;	;
scaffold_5	as_event	2710527	2710865	+	1^5-8^10- , 2^3-4^6-7^9-;	Smoe_00037593;	2710546,2710598,2710633,2710687,2710804,2710858;	Smoe_00037597;	2710527,2710677,2710823,2710865;
scaffold_7	as_event	3283301	3283347	-	1-4^ , 2-3^;	Smoe_00047282;	3283346,3283313;	Smoe_00047283;	3283347,3283301;
scaffold_5	as_event	1699887	1699945	+	1^ , 2^;	Smoe_00037430;	1699945;	Smoe_00037434;	1699887;
scaffold_32	as_event	1632499	1632825	+	1^3-4^5- , 2^6-;	Smoe_00027939;	1632499,1632677,1632762,1632820;	Smoe_00027940;	1632557,1632825;
scaffold_8	as_event	1705559	1705579	-	1- , 2-;	Smoe_00050344;	1705579;	Smoe_00050346;	1705559;
scaffold_3	as_event	4250714	4250717	-	1- , 2-;	Smoe_00026787;	4250714;	Smoe_00026790;	4250717;
scaffold_7	as_event	1432071	1432423	-	1^2-4^6- , 3^5-;	Smoe_00046952;	1432208,1432139;	Smoe_00046954;	1432423,1432332,1432182,1432071;
scaffold_7	as_event	184850	184950	-	1^3- , 2^4-;	Smoe_00046787;	184950,184887;	Smoe_00046788;	184946,184850;
scaffold_62	as_event	780988	781211	+	1^3-5^6- , 2^4-;	Smoe_00044063;	781003,781066;	Smoe_00044064;	780988,781023,781164,781211;
scaffold_12	as_event	195416	195461	+	1- , 2-;	Smoe_00008542;	195461;	Smoe_00008543;	195416;
scaffold_35	as_event	116389	116817	+	1^2-3^4-5^6- , 0;	Smoe_00029166;	116389,116444,116593,116657,116761,116817;	Smoe_00029167;	;
scaffold_2	as_event	4230250	4230274	-	1- , 2-;	Smoe_00019420;	4230274;	Smoe_00019421;	4230250;
scaffold_5	as_event	2813810	2813923	+	1^ , 2^;	Smoe_00037613;	2813923;	Smoe_00037614;	2813810;
scaffold_51	as_event	1159363	1159450	-	1-3^4- , 2-;	Smoe_00039029;	1159447;	Smoe_00039030;	1159450,1159423,1159363;
scaffold_2	as_event	2988324	2988368	-	1-2^ , 0;	Smoe_00019215;	2988368,2988324;	Smoe_00019218;	;
scaffold_4	as_event	193707	193765	+	1^2- , 0;	Smoe_00031707;	193707,193765;	Smoe_00031708;	;
scaffold_33	as_event	990187	990327	+	1-2^ , 0;	Smoe_00028354;	990187,990327;	Smoe_00028356;	;
scaffold_100	as_event	554352	554407	+	1^2- , 0;	Smoe_00004974;	554352,554407;	Smoe_00004975;	;
scaffold_5	as_event	3559032	3559038	+	1- , 2-;	Smoe_00037698;	3559038;	Smoe_00037699;	3559032;
scaffold_4	as_event	2912226	2912290	-	1^3- , 2^4-;	Smoe_00032967;	2912290,2912236;	Smoe_00032973;	2912280,2912226;
scaffold_85	as_event	135727	135933	-	1^2-3^4- , 0;	Smoe_00051724;	135933,135883,135775,135727;	Smoe_00051725;	;
scaffold_0	as_event	4024120	4024487	-	1^2-3^4- , 0;	Smoe_00001804;	4024487,4024434,4024174,4024120;	Smoe_00001805;	;
scaffold_13	as_event	2319352	2319358	+	1- , 2-;	Smoe_00010682;	2319352;	Smoe_00010683;	2319358;
scaffold_43	as_event	867090	867136	-	1^2- , 0;	Smoe_00034787;	867136,867090;	Smoe_00034788;	;
scaffold_26	as_event	1215182	1215357	-	1-3^ , 2-4^;	Smoe_00023928;	1215337,1215182;	Smoe_00023930;	1215357,1215186;
scaffold_168	as_event	36818	37028	+	1^2- , 0;	Smoe_00015167;	36818,37028;	Smoe_00015168;	;
scaffold_3	as_event	2121726	2122007	-	1^2-4^6- , 3^5-;	Smoe_00026408;	2121783,2121732;	Smoe_00026411;	2122007,2121959,2121771,2121726;
scaffold_0	as_event	5141311	5141337	-	1^ , 2^;	Smoe_00002054;	5141311;	Smoe_00002055;	5141337;
scaffold_0	as_event	462262	462369	-	1^3- , 2^4-;	Smoe_00001181;	462365,462262;	Smoe_00001182;	462369,462266;
scaffold_47	as_event	581555	581561	-	1- , 2-;	Smoe_00036499;	581555;	Smoe_00036503;	581561;
scaffold_22	as_event	609189	609200	-	1- , 2-;	Smoe_00021337;	609200;	Smoe_00021338;	609189;
scaffold_13	as_event	1531573	1531576	+	1- , 2-;	Smoe_00010537;	1531573;	Smoe_00010538;	1531576;
scaffold_32	as_event	1723684	1723773	-	1^3- , 2^4-;	Smoe_00028201;	1723773,1723691;	Smoe_00028205;	1723769,1723684;
scaffold_28	as_event	428857	428873	-	1- , 2-;	Smoe_00024733;	428873;	Smoe_00024736;	428857;
scaffold_65	as_event	625931	626073	-	1^2- , 0;	Smoe_00045124;	626073,625931;	Smoe_00045125;	;
scaffold_0	as_event	1115788	1116241	-	1^2-3^4- , 0;	Smoe_00001294;	;	Smoe_00001295;	1116241,1116184,1115854,1115788;
scaffold_7	as_event	644005	644411	+	1^3- , 2^4-;	Smoe_00046277;	644298,644411;	Smoe_00046279;	644005,644370;
scaffold_4	as_event	908587	908664	+	1^2- , 0;	Smoe_00031866;	908587,908664;	Smoe_00031874;	;
scaffold_39	as_event	1314822	1314974	+	1^4- , 2^3-;	Smoe_00031320;	1314911,1314967;	Smoe_00031322;	1314822,1314974;
scaffold_64	as_event	81958	82239	-	1^2- , 0;	Smoe_00044747;	82239,81958;	Smoe_00044748;	;
scaffold_57	as_event	427990	428234	-	1^2- , 0;	Smoe_00041146;	;	Smoe_00041147;	428234,427990;
scaffold_7	as_event	692113	692134	+	1- , 2-;	Smoe_00046290;	692134;	Smoe_00046293;	692113;
scaffold_14	as_event	1182618	1183199	-	1^4- , 2^3-;	Smoe_00012481;	1183180,1183126;	Smoe_00012482;	1183199,1182618;
scaffold_18	as_event	598086	598153	-	1^3- , 2^4-;	Smoe_00016757;	598153,598094;	Smoe_00016759;	598145,598086;
scaffold_14	as_event	1316906	1316974	+	1^4- , 2^3-;	Smoe_00012104;	1316906,1316974;	Smoe_00012106;	1316913,1316951;
scaffold_101	as_event	36682	36705	-	1^ , 2^;	Smoe_00005184;	36705;	Smoe_00005185;	36682;
scaffold_37	as_event	835611	835744	+	1^ , 2^;	Smoe_00030371;	835611;	Smoe_00030372;	835744;
scaffold_0	as_event	6433689	6433704	-	1^ , 2^;	Smoe_00002215;	6433704;	Smoe_00002216;	6433689;
scaffold_102	as_event	314097	314141	+	1- , 2-;	Smoe_00005295;	314141;	Smoe_00005296;	314097;
scaffold_27	as_event	127453	127597	-	1^4- , 2^3-;	Smoe_00024244;	127538,127485;	Smoe_00024248;	127597,127453;
scaffold_0	as_event	3484873	3484879	-	1^ , 2^;	Smoe_00001698;	3484873;	Smoe_00001699;	3484879;
scaffold_11	as_event	1781957	1782269	-	1-3^4- , 2-;	Smoe_00006994;	1782261;	Smoe_00006996;	1782269,1782009,1781957;
scaffold_16	as_event	235755	236223	+	1-2^4- , 3-5^6-;	Smoe_00014294;	235755,235982,236034;	Smoe_00014296;	235990,236180,236223;
scaffold_28	as_event	752746	752785	+	1-2^ , 0;	Smoe_00024530;	752746,752785;	Smoe_00024534;	;
scaffold_2	as_event	4034102	4034111	-	1- , 2-;	Smoe_00019387;	4034111;	Smoe_00019388;	4034102;
scaffold_2	as_event	1713794	1714191	-	1^2-3^4- , 0;	Smoe_00019008;	1714191,1714124,1713854,1713794;	Smoe_00019010;	;
scaffold_20	as_event	710561	710658	+	1^3- , 2^4-;	Smoe_00019560;	710565,710658;	Smoe_00019561;	710561,710654;
scaffold_1	as_event	5329908	5329998	+	1^2- , 0;	Smoe_00002953;	;	Smoe_00002954;	5329908,5329998;
scaffold_109	as_event	374608	374640	+	1-2^ , 0;	Smoe_00006114;	374608,374640;	Smoe_00006115;	;
scaffold_42	as_event	852969	853101	-	1-3^ , 2-4^;	Smoe_00034287;	853079,852969;	Smoe_00034288;	853101,852975;
scaffold_3	as_event	2311802	2311803	+	1^ , 2^;	Smoe_00025757;	2311803;	Smoe_00025758;	2311802;
scaffold_20	as_event	252964	252973	-	1^ , 2^;	Smoe_00019877;	252973;	Smoe_00019878;	252964;
scaffold_1	as_event	85428	85562	-	1^2- , 0;	Smoe_00003084;	85562,85428;	Smoe_00003085;	;
scaffold_1	as_event	701747	701800	-	1^ , 2^;	Smoe_00003154;	701747;	Smoe_00003155;	701800;
scaffold_2	as_event	2507885	2507941	-	1^2- , 0;	Smoe_00019119;	;	Smoe_00019118;	2507941,2507885;
scaffold_59	as_event	755968	756015	-	1- , 2-;	Smoe_00041932;	756015;	Smoe_00041933;	755968;
scaffold_45	as_event	103586	104541	+	1^2-3^4-5^6- , 0;	Smoe_00035431;	;	Smoe_00035433;	103586,103640,103723,103771,104492,104541;
scaffold_139	as_event	185818	185856	-	1^2- , 0;	Smoe_00011862;	;	Smoe_00011864;	185856,185818;
scaffold_0	as_event	1176479	1176540	+	1^ , 2^;	Smoe_00000164;	1176540;	Smoe_00000165;	1176479;
scaffold_136	as_event	255578	256195	-	1-4^ , 2-3^;	Smoe_00011584;	256195,255578;	Smoe_00011586;	255879,255738;
scaffold_0	as_event	5729814	5729821	+	1- , 2-;	Smoe_00000899;	5729821;	Smoe_00000900;	5729814;
scaffold_15	as_event	975752	975810	+	1^2- , 0;	Smoe_00013517;	975752,975810;	Smoe_00013519;	;
scaffold_46	as_event	1277101	1277165	-	1^2- , 0;	Smoe_00036081;	1277165,1277101;	Smoe_00036085;	;
scaffold_44	as_event	1238003	1238674	-	1^2-3^4- , 0;	Smoe_00035326;	;	Smoe_00035342;	1238674,1238409,1238343,1238003;
scaffold_21	as_event	1178291	1178303	+	1- , 2-;	Smoe_00020428;	1178291;	Smoe_00020431;	1178303;
scaffold_29	as_event	1231204	1231306	-	1^2- , 0;	Smoe_00025408;	1231306,1231204;	Smoe_00025411;	;
scaffold_3	as_event	3631945	3632260	-	1^2- , 3^4-;	Smoe_00026674;	3632005,3631945;	Smoe_00026677;	3632260,3632193;
scaffold_33	as_event	1484789	1484870	+	1^2- , 0;	Smoe_00028421;	1484789,1484870;	Smoe_00028422;	;
scaffold_24	as_event	376004	376007	-	1^ , 2^;	Smoe_00022627;	376007;	Smoe_00022632;	376004;
scaffold_15	as_event	2239050	2239184	-	1^3- , 2^4-;	Smoe_00013810;	2239176,2239050;	Smoe_00013811;	2239184,2239082;
scaffold_1	as_event	5036702	5036747	+	1^ , 2^;	Smoe_00002896;	5036747;	Smoe_00002897;	5036702;
scaffold_0	as_event	2992916	2992944	+	1- , 2-;	Smoe_00000397;	2992916;	Smoe_00000400;	2992944;
scaffold_126	as_event	235641	235838	-	1-3^5- , 2-4^6-;	Smoe_00010087;	235838,235726,235644;	Smoe_00010088;	235809,235697,235641;
scaffold_17	as_event	658686	658811	-	1-2^ , 3-4^;	Smoe_00015688;	658757,658686;	Smoe_00015689;	658811,658769;
scaffold_1	as_event	6141188	6141196	+	1- , 2-;	Smoe_00003076;	6141188;	Smoe_00003077;	6141196;
scaffold_0	as_event	5427689	5427704	-	1- , 2-;	Smoe_00002094;	5427704;	Smoe_00002095;	5427689;
scaffold_17	as_event	1746495	1746617	+	1^3- , 2^4-;	Smoe_00015469;	1746495,1746554;	Smoe_00015473;	1746507,1746617;
scaffold_62	as_event	734844	734898	-	1^2- , 0;	Smoe_00044219;	734898,734844;	Smoe_00044220;	;
scaffold_1	as_event	1889303	1889307	-	1- , 2-;	Smoe_00003268;	1889303;	Smoe_00003269;	1889307;
scaffold_13	as_event	468139	468302	-	1^ , 2^3-4^;	Smoe_00010787;	468302;	Smoe_00010788;	468298,468146,468139;
scaffold_4	as_event	3481718	3482427	-	1^2-3^ , 4^;	Smoe_00033011;	3481718;	Smoe_00033012;	3482427,3482374,3482116;
scaffold_38	as_event	1485814	1485866	+	1^2- , 0;	Smoe_00030864;	;	Smoe_00030865;	1485814,1485866;
scaffold_43	as_event	999403	999856	+	1-3^4-6^ , 2-5^;	Smoe_00034555;	999414,999832;	Smoe_00034558;	999403,999580,999674,999856;
scaffold_11	as_event	735398	735625	-	1^2-3^4- , 0;	Smoe_00006809;	735625,735570,735458,735398;	Smoe_00006810;	;
scaffold_55	as_event	440333	440410	-	1^3- , 2^4-;	Smoe_00040422;	440410,440337;	Smoe_00040424;	440406,440333;
scaffold_5	as_event	988634	988987	+	1-2^ , 0;	Smoe_00037329;	988634,988987;	Smoe_00037330;	;
scaffold_68	as_event	274507	274709	+	1-4^6- , 2-3^5-;	Smoe_00045723;	274507,274653,274709;	Smoe_00045725;	274510,274645,274701;
scaffold_20	as_event	987653	987859	+	1^2-3^4- , 0;	Smoe_00019608;	987653,987710,987800,987859;	Smoe_00019613;	;
scaffold_19	as_event	870457	870570	-	1^2- , 0;	Smoe_00017612;	;	Smoe_00017613;	870570,870457;
scaffold_13	as_event	126600	126609	+	1- , 2-;	Smoe_00010386;	126600;	Smoe_00010387;	126609;
scaffold_4	as_event	327621	327627	-	1^ , 2^;	Smoe_00032461;	327627;	Smoe_00032462;	327621;
scaffold_3	as_event	1401288	1401652	-	1^2-4^5- , 3^6-;	Smoe_00026302;	1401511,1401288;	Smoe_00026307;	1401652,1401593,1401499,1401458;
scaffold_100	as_event	429302	429346	+	1^2- , 0;	Smoe_00004968;	;	Smoe_00004969;	429302,429346;
scaffold_6	as_event	527404	527446	-	1- , 2-;	Smoe_00042645;	527446;	Smoe_00042646;	527404;
scaffold_37	as_event	510048	510232	+	1-3^4- , 2-;	Smoe_00030336;	510068;	Smoe_00030337;	510048,510182,510232;
scaffold_4	as_event	767377	767432	+	1^2- , 0;	Smoe_00031833;	767377,767432;	Smoe_00031835;	;
scaffold_40	as_event	1684873	1685425	-	1^2-3^4- , 0;	Smoe_00033633;	;	Smoe_00033634;	1685425,1685330,1685142,1684873;
scaffold_26	as_event	1239898	1240078	+	1^3-4^ , 2^;	Smoe_00023615;	1239898,1239956,1240078;	Smoe_00023616;	1239900;
scaffold_10	as_event	1460451	1460456	-	1- , 2-;	Smoe_00004635;	1460456;	Smoe_00004636;	1460451;
scaffold_144	as_event	26739	26772	+	1^2- , 0;	Smoe_00013066;	;	Smoe_00013067;	26739,26772;
scaffold_0	as_event	6713451	6713455	-	1- , 2-;	Smoe_00002266;	6713451;	Smoe_00002267;	6713455;
scaffold_65	as_event	162017	162405	-	1^2- , 0;	Smoe_00045045;	162405,162017;	Smoe_00045046;	;
scaffold_39	as_event	288370	288436	-	1^3- , 2^4-;	Smoe_00031430;	288413,288370;	Smoe_00031431;	288436,288374;
scaffold_136	as_event	255574	256250	-	1^2-3^ , 4^;	Smoe_00011583;	255574;	Smoe_00011586;	256250,255879,255738;
scaffold_16	as_event	2026206	2026925	-	1^ , 2^;	Smoe_00014855;	2026206;	Smoe_00014857;	2026925;
scaffold_14	as_event	1650208	1650213	-	1^ , 2^;	Smoe_00012568;	1650208;	Smoe_00012569;	1650213;
scaffold_85	as_event	506855	511663	+	1^3-4^ , 2^;	Smoe_00051687;	506855,511628,511663;	Smoe_00051689;	506891;
scaffold_17	as_event	658600	658851	-	1^3-4^8- , 2^5-6^7-;	Smoe_00015683;	658845,658757,658686,658623;	Smoe_00015689;	658851,658811,658769,658600;
scaffold_116	as_event	152515	152516	+	1^ , 2^;	Smoe_00008055;	152516;	Smoe_00008056;	152515;
scaffold_16	as_event	235755	236034	+	1-2^4- , 3-;	Smoe_00014295;	235755,235982,236034;	Smoe_00014296;	235990;
scaffold_31	as_event	1156752	1156756	-	1- , 2-;	Smoe_00027630;	1156752;	Smoe_00027631;	1156756;
scaffold_10	as_event	1797719	1797728	+	1^ , 2^;	Smoe_00004197;	1797719;	Smoe_00004199;	1797728;
scaffold_114	as_event	294361	294647	-	1^3-4^ , 2^;	Smoe_00007939;	294647,294369,294361;	Smoe_00007942;	294638;
scaffold_73	as_event	581532	581699	-	1^ , 2^3-4^;	Smoe_00048352;	581690,581644,581532;	Smoe_00048353;	581699;
scaffold_35	as_event	1653796	1653797	+	1^ , 2^;	Smoe_00029406;	1653797;	Smoe_00029408;	1653796;
scaffold_11	as_event	617900	617915	+	1- , 2-;	Smoe_00006327;	617915;	Smoe_00006328;	617900;
scaffold_36	as_event	662791	662843	-	1^2- , 0;	Smoe_00030076;	;	Smoe_00030078;	662843,662791;
scaffold_7	as_event	1743437	1743446	+	1^ , 2^;	Smoe_00046423;	1743446;	Smoe_00046424;	1743437;
scaffold_20	as_event	999472	999476	+	1^ , 2^;	Smoe_00019621;	999472;	Smoe_00019624;	999476;
scaffold_1	as_event	5931302	5931367	-	1^2- , 0;	Smoe_00003917;	5931367,5931302;	Smoe_00003918;	;
scaffold_46	as_event	1489607	1489669	+	1^ , 2^;	Smoe_00035947;	1489607;	Smoe_00035951;	1489669;
scaffold_99	as_event	491421	491698	-	1^3-4^6- , 2^5-;	Smoe_00055147;	491698,491632,491506,491421;	Smoe_00055148;	491694,491452;
scaffold_2	as_event	3764110	3764154	+	1^2- , 0;	Smoe_00018629;	;	Smoe_00018631;	3764110,3764154;
scaffold_0	as_event	5518001	5518088	-	1^2- , 0;	Smoe_00002107;	5518088,5518001;	Smoe_00002109;	;
scaffold_20	as_event	1251650	1252016	-	1^2-4^5- , 3^6-;	Smoe_00020061;	1251820,1251650;	Smoe_00020062;	1252016,1251846,1251808,1251753;
scaffold_14	as_event	2590936	2590952	+	1- , 2-;	Smoe_00012290;	2590936;	Smoe_00012291;	2590952;
scaffold_0	as_event	5358834	5359154	+	1^2-4^5- , 3^6-;	Smoe_00000851;	5358834,5358892,5359081,5359136;	Smoe_00000852;	5359009,5359154;
scaffold_80	as_event	597196	597214	+	1- , 2-;	Smoe_00050686;	597214;	Smoe_00050687;	597196;
scaffold_4	as_event	2893089	2893093	-	1- , 2-;	Smoe_00032962;	2893093;	Smoe_00032965;	2893089;
scaffold_0	as_event	3467559	3467583	-	1^ , 2^;	Smoe_00001683;	3467583;	Smoe_00001684;	3467559;
scaffold_73	as_event	638204	638262	+	1^2- , 0;	Smoe_00048216;	638204,638262;	Smoe_00048219;	;
scaffold_1	as_event	2484156	2484220	+	1^2- , 0;	Smoe_00002563;	2484156,2484220;	Smoe_00002564;	;
scaffold_10	as_event	2544537	2544841	+	1-4^6-8^10- , 2-3^5-7^9-;	Smoe_00004321;	2544537,2544622,2544684,2544772,2544841;	Smoe_00004324;	2544542,2544617,2544679,2544768,2544837;
scaffold_28	as_event	1419834	1419940	+	1^2- , 0;	Smoe_00024601;	;	Smoe_00024603;	1419834,1419940;
scaffold_18	as_event	620676	620873	-	1^2-3^4- , 0;	Smoe_00016767;	620873,620813,620739,620676;	Smoe_00016768;	;
scaffold_10	as_event	2281312	2281314	+	1- , 2-;	Smoe_00004281;	2281312;	Smoe_00004283;	2281314;
scaffold_30	as_event	1381934	1382007	-	1^2- , 0;	Smoe_00027245;	;	Smoe_00027246;	1382007,1381934;
scaffold_0	as_event	4165458	4165518	-	1-2^4- , 3-;	Smoe_00001836;	4165518,4165498,4165458;	Smoe_00001838;	4165476;
scaffold_124	as_event	271282	271511	+	1^2- , 0;	Smoe_00009844;	271282,271511;	Smoe_00009843;	;
scaffold_32	as_event	708082	708148	-	1^2- , 0;	Smoe_00028084;	708148,708082;	Smoe_00028085;	;
scaffold_7	as_event	2155745	2155761	-	1- , 2-;	Smoe_00047089;	2155745;	Smoe_00047091;	2155761;
scaffold_39	as_event	635699	636314	-	1^2- , 0;	Smoe_00031466;	636314,635699;	Smoe_00031467;	;
scaffold_11	as_event	2725415	2725503	+	1^ , 2^;	Smoe_00006692;	2725503;	Smoe_00006694;	2725415;
scaffold_26	as_event	1128863	1128866	-	1- , 2-;	Smoe_00023902;	1128863;	Smoe_00023903;	1128866;
scaffold_5	as_event	907434	907481	+	1^2- , 0;	Smoe_00037318;	;	Smoe_00037320;	907434,907481;
scaffold_40	as_event	617924	618307	-	1^3-4^5- , 2^6-7^8-;	Smoe_00033484;	618307,618254,618146,618094;	Smoe_00033485;	618283,618011,617979,617924;
scaffold_114	as_event	344970	345171	+	1^2-3^ , 4^;	Smoe_00007872;	344970,345085,345162;	Smoe_00007875;	345171;
scaffold_137	as_event	115775	116433	-	1^2-3^4- , 0;	Smoe_00011664;	116433,116096,115838,115775;	Smoe_00011667;	;
scaffold_62	as_event	337436	338183	-	1^2-4^8- , 3^5-6^7-;	Smoe_00044156;	337765,337643,337590,337526;	Smoe_00044157;	338183,337814,337725,337436;
scaffold_31	as_event	485309	485425	-	1^2- , 0;	Smoe_00027543;	485425,485309;	Smoe_00027545;	;
scaffold_6	as_event	782637	782697	+	1^3- , 2^4-;	Smoe_00042145;	782637,782672;	Smoe_00042146;	782644,782697;
scaffold_30	as_event	612666	612722	-	1^2- , 0;	Smoe_00027141;	612722,612666;	Smoe_00027148;	;
scaffold_6	as_event	3203274	3203333	-	1^2- , 0;	Smoe_00043083;	3203333,3203274;	Smoe_00043084;	;
scaffold_12	as_event	2231829	2231912	-	1^ , 2^;	Smoe_00009147;	2231912;	Smoe_00009148;	2231829;
scaffold_12	as_event	948863	948872	+	1^ , 2^;	Smoe_00008685;	948863;	Smoe_00008686;	948872;
scaffold_14	as_event	1453294	1453298	-	1- , 2-;	Smoe_00012518;	1453294;	Smoe_00012521;	1453298;
scaffold_60	as_event	161126	161175	-	1^2- , 0;	Smoe_00043429;	;	Smoe_00043430;	161175,161126;
scaffold_43	as_event	150768	150812	+	1- , 2-;	Smoe_00034423;	150768;	Smoe_00034424;	150812;
scaffold_2	as_event	2205904	2205913	+	1- , 2-;	Smoe_00018357;	2205913;	Smoe_00018359;	2205904;
scaffold_84	as_event	312184	312187	+	1- , 2-;	Smoe_00051473;	312184;	Smoe_00051472;	312187;
scaffold_40	as_event	100478	100537	+	1-2^ , 0;	Smoe_00033142;	100478,100537;	Smoe_00033143;	;
scaffold_10	as_event	755373	755382	+	1^ , 2^;	Smoe_00004049;	755382;	Smoe_00004050;	755373;
scaffold_14	as_event	106531	106534	-	1^ , 2^;	Smoe_00012333;	106534;	Smoe_00012336;	106531;
scaffold_5	as_event	3382352	3382502	-	1^2- , 0;	Smoe_00038237;	;	Smoe_00038238;	3382502,3382352;
scaffold_347	as_event	6383	6424	+	1- , 2-;	Smoe_00029130;	6424;	Smoe_00029132;	6383;
scaffold_33	as_event	1204642	1204830	+	1^2-3^4- , 0;	Smoe_00028385;	;	Smoe_00028387;	1204642,1204692,1204765,1204830;
scaffold_3	as_event	4016438	4016505	+	1^2- , 0;	Smoe_00026090;	4016438,4016505;	Smoe_00026093;	;
scaffold_24	as_event	311889	311897	-	1^ , 2^;	Smoe_00022625;	311897;	Smoe_00022626;	311889;
scaffold_65	as_event	646352	646371	-	1- , 2-;	Smoe_00045130;	646371;	Smoe_00045131;	646352;
scaffold_105	as_event	198881	198942	-	1^2- , 0;	Smoe_00005683;	198942,198881;	Smoe_00005685;	;
scaffold_7	as_event	447674	447739	+	1^2- , 0;	Smoe_00046259;	447674,447739;	Smoe_00046261;	;
scaffold_55	as_event	264988	264989	-	1- , 2-;	Smoe_00040385;	264989;	Smoe_00040386;	264988;
scaffold_11	as_event	2799250	2799382	-	1^2- , 0;	Smoe_00007200;	;	Smoe_00007201;	2799382,2799250;
scaffold_17	as_event	658331	659018	-	1^2-3^4-5^6-7^8-9^ , 10^;	Smoe_00015684;	658331;	Smoe_00015689;	659018,658922,658851,658811,658769,658600,658560,658438,658375;
scaffold_7	as_event	2538952	2539340	-	1^5-8^10- , 2^3-4^6-7^9-;	Smoe_00047163;	2539324,2539267,2539215,2539150,2539030,2538972;	Smoe_00047162;	2539340,2539201,2539013,2538952;
scaffold_60	as_event	452176	452179	+	1- , 2-;	Smoe_00043283;	452179;	Smoe_00043287;	452176;
scaffold_6	as_event	3612663	3612693	-	1-2^ , 0;	Smoe_00043128;	3612693,3612663;	Smoe_00043130;	;
scaffold_0	as_event	4149049	4149103	-	1^2- , 0;	Smoe_00001829;	4149103,4149049;	Smoe_00001831;	;
scaffold_7	as_event	2024046	2024495	+	1^3-5^ , 2^4-6^7-8^;	Smoe_00046455;	2024046,2024104,2024293;	Smoe_00046457;	2024050,2024111,2024303,2024330,2024495;
scaffold_14	as_event	2319513	2319831	-	1^3-4^6- , 2^5-;	Smoe_00012662;	2319799,2319536;	Smoe_00012665;	2319831,2319784,2319742,2319513;
scaffold_65	as_event	193739	193932	-	1^2-3^4- , 0;	Smoe_00045053;	193932,193861,193788,193739;	Smoe_00045055;	;
scaffold_60	as_event	739337	739358	+	1- , 2-;	Smoe_00043332;	739337;	Smoe_00043333;	739358;
scaffold_55	as_event	38616	38647	-	1^2- , 0;	Smoe_00040337;	;	Smoe_00040338;	38647,38616;
scaffold_38	as_event	1275221	1275223	-	1- , 2-;	Smoe_00031048;	1275221;	Smoe_00031049;	1275223;
scaffold_0	as_event	3857919	3857925	-	1^ , 2^;	Smoe_00001764;	3857925;	Smoe_00001765;	3857919;
scaffold_0	as_event	639368	639418	-	1^2- , 0;	Smoe_00001209;	639418,639368;	Smoe_00001211;	;
scaffold_24	as_event	264802	264867	-	1^2- , 0;	Smoe_00022602;	264867,264802;	Smoe_00022603;	;
scaffold_7	as_event	1995716	1995788	-	1^2- , 0;	Smoe_00047045;	1995788,1995716;	Smoe_00047044;	;
scaffold_2	as_event	1433035	1433049	-	1-2^ , 0;	Smoe_00018964;	;	Smoe_00018965;	1433049,1433035;
scaffold_17	as_event	635378	635438	-	1^2- , 0;	Smoe_00015677;	635438,635378;	Smoe_00015679;	;
scaffold_79	as_event	795266	795313	-	1^2- , 0;	Smoe_00049523;	;	Smoe_00049522;	795313,795266;
scaffold_66	as_event	285673	286139	+	1-2^3-6^8- , 4-5^7-9^10-;	Smoe_00045238;	285673,285749,285811,285913,285968;	Smoe_00045241;	285822,285825,285957,286078,286139;
scaffold_42	as_event	212325	212340	-	1- , 2-;	Smoe_00034204;	212325;	Smoe_00034203;	212340;
scaffold_13	as_event	2516403	2516406	-	1^ , 2^;	Smoe_00011116;	2516406;	Smoe_00011117;	2516403;
scaffold_29	as_event	441652	441822	+	1-4^ , 2-3^;	Smoe_00025018;	441652,441822;	Smoe_00025021;	441660,441813;
scaffold_11	as_event	709643	709744	+	1-2^ , 0;	Smoe_00006352;	;	Smoe_00006353;	709643,709744;
scaffold_1	as_event	5413094	5413097	-	1^ , 2^;	Smoe_00003818;	5413097;	Smoe_00003819;	5413094;
scaffold_5	as_event	3947114	3947574	+	1^2- , 0;	Smoe_00037742;	;	Smoe_00037743;	3947114,3947574;
scaffold_3	as_event	2760424	2760426	+	1- , 2-;	Smoe_00025847;	2760426;	Smoe_00025848;	2760424;
scaffold_2	as_event	2857949	2858179	+	1^2- , 0;	Smoe_00018481;	;	Smoe_00018483;	2857949,2858179;
scaffold_63	as_event	143033	144026	+	1^2-3^4- , 0;	Smoe_00044287;	;	Smoe_00044289;	143033,143256,143821,144026;
scaffold_4	as_event	2780058	2780116	-	1^4- , 2^3-;	Smoe_00032943;	2780116,2780058;	Smoe_00032947;	2780114,2780077;
scaffold_44	as_event	1304485	1304494	+	1^ , 2^;	Smoe_00035117;	1304494;	Smoe_00035118;	1304485;
scaffold_109	as_event	388217	388241	-	1^ , 2^;	Smoe_00006209;	388241;	Smoe_00006208;	388217;
scaffold_0	as_event	3756815	3756820	-	1^ , 2^;	Smoe_00001755;	3756815;	Smoe_00001756;	3756820;
scaffold_47	as_event	711123	711169	+	1^2- , 0;	Smoe_00036262;	;	Smoe_00036264;	711123,711169;
scaffold_14	as_event	767305	767625	+	1^2-3^4- , 0;	Smoe_00012006;	767305,767353,767581,767625;	Smoe_00012010;	;
scaffold_8	as_event	2660863	2661127	+	1^3-5^6- , 2^4-;	Smoe_00049957;	2660947,2661012;	Smoe_00049960;	2660863,2660949,2661039,2661127;
scaffold_24	as_event	1940273	1940274	-	1- , 2-;	Smoe_00022878;	1940274;	Smoe_00022877;	1940273;
scaffold_14	as_event	290110	290164	+	1^2- , 0;	Smoe_00011932;	;	Smoe_00011933;	290110,290164;
scaffold_26	as_event	1435337	1435347	-	1- , 2-;	Smoe_00023959;	1435347;	Smoe_00023960;	1435337;
scaffold_30	as_event	490593	490828	+	1^2- , 0;	Smoe_00026860;	;	Smoe_00026861;	490593,490828;
scaffold_24	as_event	310431	310458	-	1^ , 2^;	Smoe_00022621;	310458;	Smoe_00022624;	310431;
scaffold_24	as_event	1072101	1072231	-	1^2-4^ , 3^;	Smoe_00022731;	1072132;	Smoe_00022733;	1072231,1072196,1072101;
scaffold_67	as_event	693563	693613	+	1^2- , 0;	Smoe_00045573;	;	Smoe_00045575;	693563,693613;
scaffold_7	as_event	2233494	2233549	-	1^2- , 0;	Smoe_00047101;	;	Smoe_00047102;	2233549,2233494;
scaffold_7	as_event	1584216	1584726	+	1^3- , 2^4-5^6-7^8-;	Smoe_00046391;	1584216,1584267;	Smoe_00046394;	1584220,1584280,1584347,1584397,1584618,1584726;
scaffold_3	as_event	2870570	2870578	+	1- , 2-;	Smoe_00025873;	2870578;	Smoe_00025874;	2870570;
scaffold_17	as_event	1684271	1684285	-	1- , 2-;	Smoe_00015806;	1684271;	Smoe_00015807;	1684285;
scaffold_62	as_event	337436	338037	-	1-2^5- , 3-4^6-;	Smoe_00044154;	338037,337957,337526;	Smoe_00044157;	337814,337725,337436;
scaffold_24	as_event	1406864	1407103	-	1^3-5^ , 2^4-6^;	Smoe_00022761;	1407093,1407038,1406864;	Smoe_00022762;	1407103,1407048,1406879;
scaffold_4	as_event	3848342	3848515	+	1^3-4^6- , 2^5-;	Smoe_00032369;	3848342,3848400,3848464,3848515;	Smoe_00032370;	3848354,3848492;
scaffold_44	as_event	896258	896266	-	1- , 2-;	Smoe_00035298;	896258;	Smoe_00035299;	896266;
scaffold_5	as_event	1700161	1700266	+	1-2^ , 0;	Smoe_00037431;	1700161,1700266;	Smoe_00037434;	;
scaffold_49	as_event	263466	263520	-	1^2- , 0;	Smoe_00037109;	263520,263466;	Smoe_00037110;	;
scaffold_9	as_event	661763	661764	-	1- , 2-;	Smoe_00053301;	661764;	Smoe_00053302;	661763;
scaffold_32	as_event	1589859	1589962	-	1^2- , 0;	Smoe_00028157;	1589962,1589859;	Smoe_00028159;	;
scaffold_20	as_event	380766	380770	+	1- , 2-;	Smoe_00019490;	380770;	Smoe_00019492;	380766;
scaffold_4	as_event	2869140	2869191	-	1-2^ , 0;	Smoe_00032954;	;	Smoe_00032955;	2869191,2869140;
scaffold_39	as_event	1484198	1484231	-	1^ , 2^;	Smoe_00031623;	1484231;	Smoe_00031624;	1484198;
scaffold_62	as_event	337436	337725	-	1^4- , 2^3-;	Smoe_00044155;	337590,337526;	Smoe_00044157;	337725,337436;
scaffold_2	as_event	398102	398275	-	1^2-3^4- , 0;	Smoe_00018796;	398275,398220,398164,398102;	Smoe_00018797;	;
scaffold_21	as_event	707371	707452	+	1^3- , 2^4-;	Smoe_00020360;	707375,707452;	Smoe_00020361;	707371,707433;
scaffold_71	as_event	603350	603853	-	1^2-3^4- , 0;	Smoe_00047882;	603853,603796,603410,603350;	Smoe_00047884;	;
scaffold_7	as_event	2746201	2746856	-	1^2- , 0;	Smoe_00047195;	;	Smoe_00047196;	2746856,2746201;
scaffold_6	as_event	10332	10340	-	1- , 2-;	Smoe_00042574;	10332;	Smoe_00042575;	10340;
scaffold_21	as_event	449574	449795	+	1^2- , 0;	Smoe_00020313;	;	Smoe_00020314;	449574,449795;
scaffold_124	as_event	302958	302992	-	1- , 2-;	Smoe_00009888;	302992;	Smoe_00009889;	302958;
scaffold_23	as_event	525330	525401	-	1^3- , 2^4-;	Smoe_00022022;	525399,525330;	Smoe_00022023;	525401,525332;
scaffold_4	as_event	1353377	1353892	-	1^2-3^4- , 5^6-;	Smoe_00032666;	1353480,1353377;	Smoe_00032667;	1353892,1353815,1353588,1353485;
scaffold_34	as_event	599407	599465	+	1^2- , 0;	Smoe_00028699;	599407,599465;	Smoe_00028700;	;
scaffold_2	as_event	1460313	1460373	+	1^2- , 0;	Smoe_00018235;	1460313,1460373;	Smoe_00018236;	;
scaffold_1	as_event	2514904	2514922	-	1-2^ , 0;	Smoe_00003353;	;	Smoe_00003354;	2514922,2514904;
scaffold_11	as_event	135620	135630	+	1^ , 2^;	Smoe_00006259;	135620;	Smoe_00006260;	135630;
scaffold_14	as_event	347327	347845	-	1^2- , 0;	Smoe_00012369;	;	Smoe_00012372;	347845,347327;
scaffold_58	as_event	877660	877987	-	1- , 2-3^4-;	Smoe_00041560;	877792,877744,877660;	Smoe_00041563;	877987;
scaffold_30	as_event	1469197	1469200	+	1^ , 2^;	Smoe_00027005;	1469200;	Smoe_00027006;	1469197;
scaffold_2	as_event	3269975	3270970	-	1^2-3^4-5^6-7^10- , 8^9-;	Smoe_00019255;	3270202,3270131;	Smoe_00019253;	3270970,3270677,3270520,3270490,3270459,3270376,3270251,3269975;
scaffold_0	as_event	4752536	4752635	+	1^2- , 0;	Smoe_00000737;	;	Smoe_00000739;	4752536,4752635;
scaffold_11	as_event	2357599	2363594	-	1-2^4- , 3-;	Smoe_00007107;	2357890;	Smoe_00007110;	2363594,2363302,2357599;
scaffold_1	as_event	2273773	2273900	+	1-2^4- , 3-;	Smoe_00002514;	2273773,2273848,2273900;	Smoe_00002516;	2273875;
scaffold_113	as_event	107313	107419	+	1^3- , 2^4-;	Smoe_00007640;	107313,107375;	Smoe_00007644;	107318,107419;
scaffold_7	as_event	3530715	3530777	-	1^2- , 0;	Smoe_00047342;	;	Smoe_00047343;	3530777,3530715;
scaffold_77	as_event	37168	37204	-	1- , 2-;	Smoe_00049096;	37204;	Smoe_00049097;	37168;
scaffold_5	as_event	3913024	3913134	+	1- , 2-;	Smoe_00037738;	3913024;	Smoe_00037739;	3913134;
scaffold_11	as_event	2806966	2806974	+	1^ , 2^;	Smoe_00006708;	2806966;	Smoe_00006709;	2806974;
scaffold_79	as_event	789856	790034	+	1^3-4^ , 2^;	Smoe_00049424;	789856,789912,790034;	Smoe_00049426;	789898;
scaffold_6	as_event	706641	706693	-	1- , 2-;	Smoe_00042669;	706641;	Smoe_00042671;	706693;
scaffold_0	as_event	2269550	2269618	+	1^2- , 0;	Smoe_00000285;	;	Smoe_00000286;	2269550,2269618;
scaffold_2	as_event	2732216	2732230	-	1- , 2-;	Smoe_00019168;	2732230;	Smoe_00019170;	2732216;
scaffold_22	as_event	426868	426892	+	1^ , 2^;	Smoe_00021048;	426892;	Smoe_00021053;	426868;
scaffold_105	as_event	136346	136479	-	1^2- , 0;	Smoe_00005666;	136479,136346;	Smoe_00005668;	;
scaffold_23	as_event	221901	231834	-	1-2^3-4^9- , 5-6^7-8^10-;	Smoe_00021945;	222191,222104,222044,221971,221901;	Smoe_00021948;	231834,231747,231687,231614,221926;
scaffold_1	as_event	2611687	2611726	+	1^ , 2^;	Smoe_00002581;	2611687;	Smoe_00002582;	2611726;
scaffold_62	as_event	376458	376653	-	1^4- , 2^3-;	Smoe_00044163;	376653,376458;	Smoe_00044164;	376646,376591;
scaffold_129	as_event	167151	167207	-	1^2- , 0;	Smoe_00010316;	;	Smoe_00010321;	167207,167151;
scaffold_22	as_event	599712	599795	-	1^3- , 2^4-;	Smoe_00021329;	599795,599717;	Smoe_00021333;	599778,599712;
scaffold_16	as_event	1215099	1215676	-	1^2- , 0;	Smoe_00014751;	;	Smoe_00014752;	1215676,1215099;
scaffold_8	as_event	694691	694697	-	1^ , 2^;	Smoe_00050203;	694697;	Smoe_00050204;	694691;
scaffold_24	as_event	1807385	1807394	+	1- , 2-;	Smoe_00022540;	1807394;	Smoe_00022542;	1807385;
scaffold_8	as_event	1659524	1659712	-	1- , 2-;	Smoe_00050334;	1659524;	Smoe_00050336;	1659712;
scaffold_3	as_event	430042	430322	-	1^2-3^4-6^8- , 5^7-;	Smoe_00026189;	430322,430279,430193,430145,430098,430042;	Smoe_00026191;	430106,430047;
scaffold_89	as_event	101216	101396	-	1^ , 2^3-4^;	Smoe_00052676;	101386,101287,101216;	Smoe_00052677;	101396;
scaffold_0	as_event	5286876	5287016	-	1^2- , 0;	Smoe_00002072;	5287016,5286876;	Smoe_00002073;	;
scaffold_10	as_event	730192	730223	-	1- , 2-;	Smoe_00004563;	730223;	Smoe_00004565;	730192;
scaffold_0	as_event	2077559	2077607	+	1-2^ , 0;	Smoe_00000251;	2077559,2077607;	Smoe_00000252;	;
scaffold_52	as_event	858938	859224	+	1^2-3^ , 4^;	Smoe_00039170;	859224;	Smoe_00039169;	858938,858982,859034;
scaffold_24	as_event	520924	521037	-	1^3- , 2^4-;	Smoe_00022651;	520978,520924;	Smoe_00022653;	521037,520937;
scaffold_4	as_event	999206	999215	+	1^ , 2^;	Smoe_00031884;	999206;	Smoe_00031885;	999215;
scaffold_14	as_event	944450	944582	-	1- , 2-;	Smoe_00012456;	944450;	Smoe_00012458;	944582;
scaffold_42	as_event	1200586	1200588	+	1^ , 2^;	Smoe_00034140;	1200588;	Smoe_00034141;	1200586;
scaffold_38	as_event	614888	614913	-	1^3-4^ , 2^;	Smoe_00030953;	614908;	Smoe_00030960;	614913,614892,614888;
scaffold_7	as_event	3381838	3381841	+	1- , 2-;	Smoe_00046690;	3381841;	Smoe_00046691;	3381838;
scaffold_14	as_event	351424	352021	+	1^2-3^4-5^6-7^8- , 0;	Smoe_00011946;	;	Smoe_00011950;	351424,351486,351558,351608,351737,351893,351973,352021;
scaffold_9	as_event	2985298	2985304	+	1- , 2-;	Smoe_00053215;	2985298;	Smoe_00053216;	2985304;
scaffold_21	as_event	1324895	1326270	-	1^2-3^4- , 0;	Smoe_00020787;	1326270,1326041,1325506,1324895;	Smoe_00020788;	;
scaffold_1	as_event	4615960	4616150	+	1^3- , 2^4-;	Smoe_00002845;	4615960,4616126;	Smoe_00002851;	4616097,4616150;
scaffold_10	as_event	471501	471548	-	1-2^ , 0;	Smoe_00004498;	471548,471501;	Smoe_00004505;	;
scaffold_11	as_event	691126	691145	-	1^ , 2^;	Smoe_00006793;	691145;	Smoe_00006794;	691126;
scaffold_4	as_event	945972	946199	+	1-4^6- , 2-3^5-;	Smoe_00031879;	945980,946107,946180;	Smoe_00031880;	945972,946138,946199;
scaffold_1	as_event	2060235	2060301	-	1^3- , 2^4-;	Smoe_00003273;	2060301,2060245;	Smoe_00003276;	2060297,2060235;
scaffold_30	as_event	940046	940110	+	1^2- , 0;	Smoe_00026944;	940046,940110;	Smoe_00026945;	;
scaffold_10	as_event	2899452	2899539	-	1^2- , 0;	Smoe_00004879;	;	Smoe_00004880;	2899539,2899452;
scaffold_39	as_event	1457190	1458255	+	1^3-5^6-7^8-10^12-14^ , 2^4-9^11-13^;	Smoe_00031355;	1457203,1457257,1457605,1457675,1458243;	Smoe_00031358;	1457190,1457238,1457435,1457505,1457525,1457573,1457620,1457677,1458255;
scaffold_24	as_event	257389	257406	-	1- , 2-;	Smoe_00022597;	257406;	Smoe_00022599;	257389;
scaffold_6	as_event	3685131	3685140	-	1- , 2-;	Smoe_00043146;	3685131;	Smoe_00043147;	3685140;
scaffold_35	as_event	1243765	1243769	-	1^ , 2^;	Smoe_00029669;	1243769;	Smoe_00029670;	1243765;
scaffold_1	as_event	1311838	1311850	-	1^ , 2^;	Smoe_00003189;	1311838;	Smoe_00003191;	1311850;
scaffold_2	as_event	2317916	2317955	+	1^ , 2^;	Smoe_00018370;	2317955;	Smoe_00018373;	2317916;
scaffold_93	as_event	558699	558755	+	1^2- , 0;	Smoe_00054293;	558699,558755;	Smoe_00054295;	;
scaffold_92	as_event	105280	105295	+	1^ , 2^;	Smoe_00054063;	105280;	Smoe_00054064;	105295;
scaffold_37	as_event	523938	523942	-	1^ , 2^;	Smoe_00030513;	523938;	Smoe_00030517;	523942;
scaffold_18	as_event	1988045	1988067	+	1- , 2-;	Smoe_00016581;	1988045;	Smoe_00016582;	1988067;
scaffold_3	as_event	2191627	2192239	+	1-3^4-5^6-7^8-9^10- , 2-;	Smoe_00025739;	2191632;	Smoe_00025740;	2191627,2191711,2191762,2191877,2191925,2192052,2192102,2192181,2192239;
scaffold_116	as_event	342437	342440	-	1- , 2-;	Smoe_00008125;	342437;	Smoe_00008126;	342440;
scaffold_14	as_event	1229978	1230192	+	1^2- , 0;	Smoe_00012096;	;	Smoe_00012098;	1229978,1230192;
scaffold_32	as_event	74200	74254	-	1^2- , 0;	Smoe_00027979;	;	Smoe_00027980;	74254,74200;
scaffold_10	as_event	2789607	2789609	+	1- , 2-;	Smoe_00004376;	2789607;	Smoe_00004377;	2789609;
scaffold_38	as_event	726212	726224	+	1- , 2-;	Smoe_00030754;	726224;	Smoe_00030755;	726212;
scaffold_3	as_event	1665899	1665905	-	1- , 2-;	Smoe_00026354;	1665899;	Smoe_00026357;	1665905;
scaffold_53	as_event	389312	389402	+	1^2- , 0;	Smoe_00039428;	389312,389402;	Smoe_00039429;	;
scaffold_4	as_event	1341242	1341727	-	1^ , 2^3-4^;	Smoe_00032660;	1341471,1341351,1341242;	Smoe_00032661;	1341727;
scaffold_35	as_event	1201625	1201674	-	1^2- , 0;	Smoe_00029651;	;	Smoe_00029654;	1201674,1201625;
scaffold_3	as_event	1223041	1223413	+	1-4^6- , 2-3^5-;	Smoe_00025621;	1223060,1223350,1223404;	Smoe_00025623;	1223041,1223359,1223413;
scaffold_3	as_event	2706475	2707788	+	1^2-3^4-5^6-7^8-9^10-11^12- , 0;	Smoe_00025830;	;	Smoe_00025832;	2706475,2706525,2706604,2706652,2707109,2707165,2707339,2707396,2707527,2707580,2707730,2707788;
scaffold_4	as_event	359627	359656	-	1- , 2-;	Smoe_00032471;	359627;	Smoe_00032472;	359656;
scaffold_0	as_event	3458635	3458712	+	1^3- , 2^4-;	Smoe_00000507;	3458635,3458699;	Smoe_00000512;	3458648,3458712;
scaffold_35	as_event	742114	742504	-	1-2^3- , 4-;	Smoe_00029568;	742504,742447,742143;	Smoe_00029569;	742114;
scaffold_114	as_event	235657	235716	+	1^3- , 2^4-;	Smoe_00007836;	235657,235709;	Smoe_00007837;	235661,235716;
scaffold_12	as_event	2035030	2035089	-	1^2- , 0;	Smoe_00009105;	2035089,2035030;	Smoe_00009106;	;
scaffold_59	as_event	1113548	1113551	-	1- , 2-;	Smoe_00041989;	1113551;	Smoe_00041992;	1113548;
scaffold_7	as_event	2307802	2307830	-	1- , 2-;	Smoe_00047129;	2307830;	Smoe_00047128;	2307802;
scaffold_0	as_event	6252289	6252304	-	1^ , 2^;	Smoe_00002189;	6252289;	Smoe_00002190;	6252304;
scaffold_43	as_event	150768	150772	+	1- , 2-;	Smoe_00034422;	150772;	Smoe_00034423;	150768;
scaffold_45	as_event	478796	479394	-	1^2- , 0;	Smoe_00035672;	;	Smoe_00035673;	479394,478796;
scaffold_43	as_event	117105	117115	+	1^ , 2^;	Smoe_00034411;	117115;	Smoe_00034412;	117105;
scaffold_32	as_event	1503742	1503922	-	1-3^6- , 2-4^5-;	Smoe_00028145;	1503922,1503801,1503742;	Smoe_00028146;	1503920,1503797,1503750;
scaffold_24	as_event	701727	701787	+	1^2- , 0;	Smoe_00022350;	;	Smoe_00022352;	701727,701787;
scaffold_55	as_event	22263	22267	+	1- , 2-;	Smoe_00040150;	22263;	Smoe_00040151;	22267;
scaffold_5	as_event	2529877	2529880	+	1- , 2-;	Smoe_00037562;	2529877;	Smoe_00037563;	2529880;
scaffold_46	as_event	1007121	1007205	-	1^2- , 0;	Smoe_00036045;	1007205,1007121;	Smoe_00036047;	;
scaffold_82	as_event	467188	467771	+	1^ , 2^3-4^;	Smoe_00051060;	467320,467379,467771;	Smoe_00051062;	467188;
scaffold_51	as_event	1071955	1072041	+	1^2- , 0;	Smoe_00038805;	1071955,1072041;	Smoe_00038807;	;
scaffold_23	as_event	574455	574519	+	1^2- , 0;	Smoe_00021704;	;	Smoe_00021705;	574455,574519;
scaffold_18	as_event	619381	619480	-	1^ , 2^;	Smoe_00016767;	619480;	Smoe_00016769;	619381;
scaffold_6	as_event	2993553	2993609	+	1^2- , 0;	Smoe_00042451;	2993553,2993609;	Smoe_00042452;	;
scaffold_10	as_event	2659881	2660063	+	1-2^4- , 3-;	Smoe_00004349;	2659881,2660001,2660063;	Smoe_00004350;	2660049;
scaffold_108	as_event	518702	518763	+	1^2- , 0;	Smoe_00005977;	518702,518763;	Smoe_00005978;	;
scaffold_13	as_event	2376215	2376227	-	1- , 2-;	Smoe_00011086;	2376215;	Smoe_00011087;	2376227;
scaffold_85	as_event	387644	387726	-	1^2- , 0;	Smoe_00051742;	;	Smoe_00051744;	387726,387644;
scaffold_5	as_event	84493	84514	-	1^ , 2^;	Smoe_00037772;	84514;	Smoe_00037771;	84493;
scaffold_5	as_event	1743878	1744177	-	1^4- , 2^3-;	Smoe_00037991;	1744014,1743956;	Smoe_00037992;	1744177,1743878;
scaffold_143	as_event	305251	305313	+	1^2- , 0;	Smoe_00013023;	;	Smoe_00013031;	305251,305313;
scaffold_0	as_event	3098190	3098266	-	1^2- , 0;	Smoe_00001612;	3098266,3098190;	Smoe_00001613;	;
scaffold_39	as_event	986936	987104	+	1-2^3-4^ , 0;	Smoe_00031267;	986936,986969,987034,987104;	Smoe_00031270;	;
scaffold_68	as_event	378799	378859	+	1^2- , 0;	Smoe_00045747;	;	Smoe_00045748;	378799,378859;
scaffold_87	as_event	761029	761758	-	1^2-3^4-5^6- , 0;	Smoe_00052319;	;	Smoe_00052320;	761758,761707,761585,761505,761291,761029;
scaffold_2	as_event	2046595	2046654	+	1^2- , 0;	Smoe_00018310;	;	Smoe_00018311;	2046595,2046654;
scaffold_32	as_event	1503476	1503797	-	1^2-3^4- , 0;	Smoe_00028144;	;	Smoe_00028146;	1503797,1503750,1503542,1503476;
scaffold_1	as_event	2324696	2324756	-	1^2- , 0;	Smoe_00003320;	2324756,2324696;	Smoe_00003321;	;
scaffold_12	as_event	922059	922136	-	1^2- , 0;	Smoe_00009035;	922136,922059;	Smoe_00009034;	;
scaffold_20	as_event	100425	100436	-	1- , 2-;	Smoe_00019844;	100436;	Smoe_00019845;	100425;
scaffold_45	as_event	54720	54870	+	1^3- , 2^4-;	Smoe_00035414;	54720,54775;	Smoe_00035415;	54731,54870;
scaffold_25	as_event	732737	732748	-	1^ , 2^;	Smoe_00023247;	732737;	Smoe_00023248;	732748;
scaffold_1	as_event	4148730	4148786	-	1- , 2-;	Smoe_00003632;	4148786;	Smoe_00003631;	4148730;
scaffold_10	as_event	2244555	2244579	-	1- , 2-;	Smoe_00004763;	2244555;	Smoe_00004764;	2244579;
scaffold_9	as_event	953051	953056	+	1- , 2-;	Smoe_00052922;	953051;	Smoe_00052923;	953056;
scaffold_5	as_event	1192835	1193003	-	1^2- , 0;	Smoe_00037892;	1193003,1192835;	Smoe_00037893;	;
scaffold_0	as_event	4214032	4214087	+	1^2- , 0;	Smoe_00000633;	4214032,4214087;	Smoe_00000631;	;
scaffold_99	as_event	491506	491694	-	1^ , 2^;	Smoe_00055145;	491506;	Smoe_00055148;	491694;
scaffold_3	as_event	3998070	3998131	+	1^2- , 0;	Smoe_00026084;	3998070,3998131;	Smoe_00026086;	;
scaffold_13	as_event	2113679	2113696	+	1- , 2-;	Smoe_00010648;	2113679;	Smoe_00010649;	2113696;
scaffold_6	as_event	2274598	2274604	+	1^ , 2^;	Smoe_00042346;	2274598;	Smoe_00042348;	2274604;
scaffold_14	as_event	73087	74894	-	1^2-3^4-5^6-7^8-9^10-11^12-13^14-15^16-18^20-21^22-23^24- , 17^19-;	Smoe_00012327;	73470,73415;	Smoe_00012328;	74894,74839,74674,74612,74511,74446,74327,74278,74127,74069,73875,73825,73791,73743,73587,73523,73460,73405,73323,73275,73133,73087;
scaffold_14	as_event	1440013	1440075	-	1^4- , 2^3-;	Smoe_00012513;	1440075,1440013;	Smoe_00012516;	1440055,1440038;
scaffold_5	as_event	2455172	2455245	+	1^2- , 0;	Smoe_00037551;	;	Smoe_00037553;	2455172,2455245;
scaffold_60	as_event	203676	203857	+	1-3^ , 2-4^;	Smoe_00043235;	203698,203857;	Smoe_00043233;	203676,203825;
scaffold_35	as_event	95254	95270	-	1- , 2-;	Smoe_00029450;	95270;	Smoe_00029451;	95254;
scaffold_0	as_event	5065286	5065323	+	1- , 2-;	Smoe_00000801;	5065323;	Smoe_00000802;	5065286;
scaffold_7	as_event	2050640	2050705	-	1^2- , 0;	Smoe_00047062;	;	Smoe_00047063;	2050705,2050640;
scaffold_47	as_event	98438	98459	+	1^ , 2^;	Smoe_00036124;	98438;	Smoe_00036125;	98459;
scaffold_87	as_event	584246	584279	-	1- , 2-;	Smoe_00052264;	584279;	Smoe_00052266;	584246;
scaffold_11	as_event	2560711	2560714	+	1^ , 2^;	Smoe_00006657;	2560711;	Smoe_00006659;	2560714;
scaffold_3	as_event	3597165	3597195	+	1^ , 2^;	Smoe_00025999;	3597165;	Smoe_00026001;	3597195;
scaffold_14	as_event	1442525	1442532	+	1- , 2-;	Smoe_00012139;	1442532;	Smoe_00012140;	1442525;
scaffold_1	as_event	4094632	4094695	+	1^3- , 2^4-;	Smoe_00002760;	4094632,4094691;	Smoe_00002758;	4094660,4094695;
scaffold_3	as_event	2404780	2404804	+	1^ , 2^;	Smoe_00025774;	2404804;	Smoe_00025775;	2404780;
scaffold_6	as_event	3424761	3424887	-	1^ , 2^;	Smoe_00043111;	3424761;	Smoe_00043110;	3424887;
scaffold_3	as_event	2315323	2315495	-	1^3-4^ , 2^;	Smoe_00026448;	2315495,2315438,2315323;	Smoe_00026451;	2315448;
scaffold_75	as_event	503871	503922	+	1^2- , 0;	Smoe_00048762;	503871,503922;	Smoe_00048763;	;
scaffold_143	as_event	170413	170754	+	1-2^3-4^ , 0;	Smoe_00013001;	;	Smoe_00013003;	170413,170624,170699,170754;
scaffold_80	as_event	616965	616972	-	1- , 2-;	Smoe_00050777;	616972;	Smoe_00050778;	616965;
scaffold_0	as_event	2666963	2666966	-	1^ , 2^;	Smoe_00001547;	2666963;	Smoe_00001550;	2666966;
scaffold_13	as_event	1853118	1853119	+	1^ , 2^;	Smoe_00010599;	1853119;	Smoe_00010600;	1853118;
scaffold_154	as_event	178218	178223	+	1- , 2-;	Smoe_00014126;	178223;	Smoe_00014128;	178218;
scaffold_97	as_event	608857	608948	-	1^2- , 0;	Smoe_00054856;	608948,608857;	Smoe_00054858;	;
scaffold_39	as_event	1254821	1254948	+	1-2^ , 0;	Smoe_00031310;	;	Smoe_00031311;	1254821,1254948;
scaffold_44	as_event	1238409	1238674	-	1^4- , 2^3-;	Smoe_00035341;	1238663,1238612;	Smoe_00035342;	1238674,1238409;
scaffold_26	as_event	477921	477923	+	1- , 2-;	Smoe_00023495;	477923;	Smoe_00023496;	477921;
scaffold_21	as_event	1924934	1924952	-	1- , 2-;	Smoe_00020921;	1924952;	Smoe_00020922;	1924934;
scaffold_30	as_event	314757	314760	-	1^ , 2^;	Smoe_00027097;	314760;	Smoe_00027099;	314757;
scaffold_28	as_event	52924	53153	-	1^4- , 2^3-;	Smoe_00024672;	53153,52924;	Smoe_00024673;	53075,52932;
scaffold_0	as_event	3577901	3577973	-	1^3- , 2^4-;	Smoe_00001719;	3577963,3577901;	Smoe_00001721;	3577973,3577908;
scaffold_27	as_event	1311324	1311450	-	1-2^4- , 3-;	Smoe_00024312;	1311348;	Smoe_00024314;	1311450,1311379,1311324;
scaffold_113	as_event	498479	498708	+	1^3-4^5- , 2^6-;	Smoe_00007703;	498479,498542,498608,498664;	Smoe_00007705;	498497,498708;
scaffold_13	as_event	1238050	1238123	-	1^2- , 0;	Smoe_00010891;	1238123,1238050;	Smoe_00010895;	;
scaffold_6	as_event	2765558	2765677	+	1^2- , 0;	Smoe_00042422;	;	Smoe_00042425;	2765558,2765677;
scaffold_1	as_event	5511164	5511167	+	1- , 2-;	Smoe_00002989;	5511164;	Smoe_00002990;	5511167;
scaffold_25	as_event	1863429	1863467	-	1-2^ , 0;	Smoe_00023403;	;	Smoe_00023404;	1863467,1863429;
scaffold_5	as_event	3642191	3642246	-	1^2- , 0;	Smoe_00038278;	3642246,3642191;	Smoe_00038280;	;
scaffold_34	as_event	435420	435442	-	1^ , 2^;	Smoe_00028932;	435442;	Smoe_00028933;	435420;
scaffold_24	as_event	255721	255729	+	1- , 2-;	Smoe_00022309;	255729;	Smoe_00022310;	255721;
scaffold_22	as_event	467748	467919	-	1^2-4^ , 3^;	Smoe_00021319;	467919,467858,467748;	Smoe_00021321;	467753;
scaffold_38	as_event	659349	659363	+	1- , 2-;	Smoe_00030736;	659349;	Smoe_00030737;	659363;
scaffold_13	as_event	2436346	2436356	-	1- , 2-;	Smoe_00011099;	2436356;	Smoe_00011100;	2436346;
scaffold_7	as_event	2289121	2289361	-	1^3-4^ , 2^;	Smoe_00047123;	2289361,2289160,2289121;	Smoe_00047124;	2289337;
scaffold_35	as_event	1655469	1655472	+	1- , 2-;	Smoe_00029410;	1655469;	Smoe_00029412;	1655472;
scaffold_0	as_event	3490195	3490249	-	1^4- , 2^3-;	Smoe_00001702;	3490249,3490195;	Smoe_00001703;	3490245,3490209;
scaffold_70	as_event	970743	970791	-	1- , 2-;	Smoe_00047698;	970791;	Smoe_00047699;	970743;
scaffold_4	as_event	338879	338893	-	1- , 2-;	Smoe_00032465;	338879;	Smoe_00032467;	338893;
scaffold_1	as_event	5011659	5011737	-	1-2^ , 0;	Smoe_00003732;	5011737,5011659;	Smoe_00003733;	;
scaffold_13	as_event	937370	937425	+	1^2- , 0;	Smoe_00010475;	937370,937425;	Smoe_00010476;	;
scaffold_10	as_event	1955847	1956341	+	1^2-3^4-5^6-7^8-9^10- , 0;	Smoe_00004236;	1955847,1955898,1955988,1956038,1956075,1956129,1956167,1956221,1956297,1956341;	Smoe_00004238;	;
scaffold_13	as_event	937255	937425	+	1^2- , 3^4-;	Smoe_00010474;	937370,937425;	Smoe_00010476;	937255,937311;
scaffold_20	as_event	2034050	2034273	+	1^3- , 2^4-5^6-;	Smoe_00019823;	2034050,2034106;	Smoe_00019826;	2034073,2034123,2034225,2034273;
scaffold_59	as_event	1248959	1249017	-	1^2- , 0;	Smoe_00042004;	;	Smoe_00042005;	1249017,1248959;
scaffold_2	as_event	249789	249795	-	1- , 2-;	Smoe_00018762;	249795;	Smoe_00018764;	249789;
scaffold_136	as_event	255574	255738	-	1^ , 2^;	Smoe_00011585;	255574;	Smoe_00011586;	255738;
scaffold_8	as_event	2656769	2656820	+	1^2- , 0;	Smoe_00049953;	2656769,2656820;	Smoe_00049957;	;
scaffold_5	as_event	3068465	3068475	+	1- , 2-;	Smoe_00037655;	3068465;	Smoe_00037656;	3068475;
scaffold_35	as_event	30913	30937	+	1^ , 2^;	Smoe_00029144;	30937;	Smoe_00029146;	30913;
scaffold_113	as_event	191095	191100	-	1^ , 2^;	Smoe_00007737;	191100;	Smoe_00007738;	191095;
scaffold_3	as_event	3711429	3711615	-	1^2-3^4- , 0;	Smoe_00026681;	3711615,3711556,3711488,3711429;	Smoe_00026684;	;
scaffold_41	as_event	1333059	1333111	-	1^2- , 0;	Smoe_00033968;	1333111,1333059;	Smoe_00033969;	;
scaffold_8	as_event	15647	15733	+	1-2^ , 0;	Smoe_00049544;	15647,15733;	Smoe_00049545;	;
scaffold_0	as_event	5622843	5622879	-	1^ , 2^;	Smoe_00002124;	5622843;	Smoe_00002125;	5622879;
scaffold_0	as_event	3453934	3454078	-	1-3^4- , 2-;	Smoe_00001678;	3454038;	Smoe_00001681;	3454078,3453990,3453934;
scaffold_4	as_event	1588514	1588553	-	1-2^ , 0;	Smoe_00032733;	;	Smoe_00032736;	1588553,1588514;
scaffold_65	as_event	245294	245299	+	1- , 2-;	Smoe_00044923;	245299;	Smoe_00044922;	245294;
scaffold_3	as_event	3998316	3998319	+	1^ , 2^;	Smoe_00026085;	3998316;	Smoe_00026086;	3998319;
scaffold_136	as_event	84195	84481	+	1-3^4- , 2-;	Smoe_00011499;	84195,84420,84481;	Smoe_00011500;	84361;
scaffold_53	as_event	760634	760774	+	1- , 2-;	Smoe_00039469;	760634;	Smoe_00039470;	760774;
scaffold_171	as_event	94028	94233	-	1^2- , 0;	Smoe_00015998;	94233,94028;	Smoe_00015999;	;
scaffold_7	as_event	3312303	3312304	-	1- , 2-;	Smoe_00047288;	3312303;	Smoe_00047289;	3312304;
scaffold_21	as_event	2017664	2017963	-	1^3-4^7- , 2^5-6^8-;	Smoe_00020948;	2017963,2017907,2017798,2017732;	Smoe_00020951;	2017930,2017796,2017763,2017664;
scaffold_0	as_event	1085777	1086449	-	1^2-3^4-5^6- , 0;	Smoe_00001274;	1086449,1086360,1086206,1085971,1085837,1085777;	Smoe_00001275;	;
scaffold_2	as_event	2703266	2703548	-	1^ , 2^3-4^;	Smoe_00019161;	2703548;	Smoe_00019162;	2703544,2703267,2703266;
scaffold_19	as_event	793515	793584	-	1^2- , 0;	Smoe_00017602;	;	Smoe_00017603;	793584,793515;
scaffold_0	as_event	3158747	3158760	+	1- , 2-;	Smoe_00000438;	3158760;	Smoe_00000437;	3158747;
scaffold_1	as_event	2081444	2081452	-	1- , 2-;	Smoe_00003291;	2081444;	Smoe_00003292;	2081452;
scaffold_3	as_event	3454608	3454665	-	1^2- , 0;	Smoe_00026643;	3454665,3454608;	Smoe_00026647;	;
scaffold_66	as_event	66117	66136	-	1^ , 2^;	Smoe_00045349;	66117;	Smoe_00045350;	66136;
scaffold_88	as_event	309096	309362	+	1-3^6- , 2-4^5-;	Smoe_00052368;	309114,309278,309349;	Smoe_00052374;	309096,309270,309362;
scaffold_46	as_event	1403370	1404791	-	1^2-3^4-5^7- , 6^8-;	Smoe_00036096;	1403465,1403370;	Smoe_00036098;	1404791,1404097,1403688,1403626,1403565,1403447;
scaffold_628	as_event	3653	3706	+	1^2- , 0;	Smoe_00044264;	;	Smoe_00044265;	3653,3706;
scaffold_14	as_event	892065	893063	-	1-2^3-4^6-7^8-10^ , 5-9^;	Smoe_00012438;	892737,892116;	Smoe_00012439;	893063,892995,892809,892765,892644,892468,892415,892065;
scaffold_7	as_event	2862273	2862307	+	1^2- , 0;	Smoe_00046605;	;	Smoe_00046604;	2862273,2862307;
scaffold_21	as_event	1863038	1863041	-	1- , 2-;	Smoe_00020914;	1863038;	Smoe_00020917;	1863041;
scaffold_20	as_event	1244525	1244856	+	1^2- , 0;	Smoe_00019667;	;	Smoe_00019669;	1244525,1244856;
scaffold_43	as_event	540967	541026	-	1^2- , 0;	Smoe_00034734;	;	Smoe_00034735;	541026,540967;
scaffold_2	as_event	56759	56798	-	1^ , 2^;	Smoe_00018736;	56759;	Smoe_00018739;	56798;
scaffold_87	as_event	727331	727503	-	1^ , 2^3-4^;	Smoe_00052304;	727479,727378,727331;	Smoe_00052310;	727503;
scaffold_4	as_event	3846086	3846088	-	1^ , 2^;	Smoe_00033103;	3846088;	Smoe_00033104;	3846086;
scaffold_10	as_event	2733821	2733824	+	1- , 2-;	Smoe_00004365;	2733824;	Smoe_00004366;	2733821;
scaffold_2	as_event	1997960	1998029	+	1^3- , 2^4-;	Smoe_00018302;	1997960,1998022;	Smoe_00018303;	1997970,1998029;
scaffold_1	as_event	4685741	4685765	-	1- , 2-;	Smoe_00003678;	4685765;	Smoe_00003679;	4685741;
scaffold_35	as_event	1123658	1123690	+	1^2- , 0;	Smoe_00029333;	;	Smoe_00029336;	1123658,1123690;
scaffold_80	as_event	788819	788822	-	1- , 2-;	Smoe_00050799;	788819;	Smoe_00050800;	788822;
scaffold_0	as_event	2238710	2238763	+	1^3- , 2^4-;	Smoe_00000277;	2238710,2238761;	Smoe_00000279;	2238713,2238763;
scaffold_4	as_event	1801735	1801841	-	1^3- , 2^4-;	Smoe_00032766;	1801788,1801735;	Smoe_00032768;	1801841,1801758;
scaffold_20	as_event	1251650	1252016	-	1^2-4^5- , 3^6-;	Smoe_00020061;	1251820,1251650;	Smoe_00020065;	1252016,1251846,1251808,1251754;
scaffold_26	as_event	314778	315327	-	1^2-3^4-5^6-7^10- , 8^9-;	Smoe_00023787;	315327,315272,315207,315149,314967,314913,314841,314778;	Smoe_00023790;	314839,314785;
scaffold_35	as_event	1146246	1146309	+	1^3- , 2^4-;	Smoe_00029343;	1146246,1146304;	Smoe_00029345;	1146260,1146309;
scaffold_20	as_event	1302702	1302708	+	1^ , 2^;	Smoe_00019685;	1302708;	Smoe_00019690;	1302702;
scaffold_59	as_event	500939	501686	-	1^3-5^6- , 2^4-7^8-;	Smoe_00041894;	501470,501396,501005,500939;	Smoe_00041896;	501686,501427,501170,501113;
scaffold_30	as_event	869011	869026	-	1- , 2-;	Smoe_00027181;	869011;	Smoe_00027183;	869026;
scaffold_12	as_event	2172509	2172539	+	1^ , 2^;	Smoe_00008806;	2172509;	Smoe_00008807;	2172539;
scaffold_5	as_event	211015	211435	+	1^2-3^4- , 0;	Smoe_00037229;	211015,211121,211275,211435;	Smoe_00037230;	;
scaffold_11	as_event	2357599	2363813	-	1-2^3-4^8- , 5-6^7-;	Smoe_00007108;	2358109,2357948,2357890;	Smoe_00007110;	2363813,2363652,2363594,2363302,2357599;
scaffold_17	as_event	611843	611925	+	1^2- , 0;	Smoe_00015348;	;	Smoe_00015355;	611843,611925;
scaffold_156	as_event	103580	103918	+	1^2-3^5- , 4^6-;	Smoe_00014212;	103580,103629,103739,103898;	Smoe_00014213;	103840,103918;
scaffold_0	as_event	6447703	6447724	-	1- , 2-;	Smoe_00002223;	6447703;	Smoe_00002225;	6447724;
scaffold_21	as_event	1868803	1869016	+	1-2^3-4^6- , 5-;	Smoe_00020564;	1868803,1868831,1868898,1868951,1869016;	Smoe_00020565;	1868957;
scaffold_113	as_event	305858	305977	-	1^4- , 2^3-;	Smoe_00007762;	305919,305863;	Smoe_00007763;	305977,305858;
scaffold_59	as_event	1214571	1214998	+	1^3-5^7-10^ , 2^4-6^8-9^;	Smoe_00041808;	1214571,1214626,1214743,1214803,1214998;	Smoe_00041810;	1214578,1214670,1214762,1214828,1214992;
scaffold_50	as_event	377274	377316	+	1^ , 2^;	Smoe_00038406;	377274;	Smoe_00038407;	377316;
scaffold_38	as_event	61283	61494	-	1^2- , 0;	Smoe_00030909;	61494,61283;	Smoe_00030910;	;
scaffold_14	as_event	1643513	1643534	-	1- , 2-;	Smoe_00012561;	1643513;	Smoe_00012563;	1643534;
scaffold_47	as_event	1404431	1404658	+	1- , 2-3^4-5^6-;	Smoe_00036384;	1404478,1404498,1404558,1404606,1404658;	Smoe_00036385;	1404431;
scaffold_28	as_event	907054	907171	-	1^3- , 2^4-;	Smoe_00024805;	907171,907093;	Smoe_00024808;	907147,907054;
scaffold_47	as_event	85022	85595	-	1- , 2-3^4-;	Smoe_00036405;	85588,85076,85022;	Smoe_00036404;	85595;
scaffold_18	as_event	463794	463868	+	1^2- , 0;	Smoe_00016376;	463794,463868;	Smoe_00016378;	;
scaffold_47	as_event	571298	571373	-	1^3- , 2^4-;	Smoe_00036492;	571369,571298;	Smoe_00036493;	571373,571308;
scaffold_2	as_event	4300865	4300875	-	1- , 2-;	Smoe_00019435;	4300875;	Smoe_00019437;	4300865;
scaffold_0	as_event	6834806	6834810	-	1- , 2-;	Smoe_00002284;	6834810;	Smoe_00002285;	6834806;
scaffold_7	as_event	477739	477743	+	1^ , 2^;	Smoe_00046267;	477739;	Smoe_00046268;	477743;
scaffold_36	as_event	222772	222832	+	1- , 2-;	Smoe_00029814;	222772;	Smoe_00029815;	222832;
scaffold_12	as_event	2411020	2411116	+	1-2^ , 0;	Smoe_00008846;	2411020,2411116;	Smoe_00008847;	;
scaffold_24	as_event	806878	806946	+	1- , 2-;	Smoe_00022370;	806946;	Smoe_00022371;	806878;
scaffold_24	as_event	1958429	1958476	-	1- , 2-;	Smoe_00022883;	1958429;	Smoe_00022881;	1958476;
scaffold_0	as_event	2722375	2722453	+	1^3- , 2^4-;	Smoe_00000364;	2722375,2722431;	Smoe_00000365;	2722402,2722453;
scaffold_22	as_event	1741202	1741210	-	1- , 2-;	Smoe_00021543;	1741210;	Smoe_00021545;	1741202;
scaffold_73	as_event	638109	638262	+	1- , 2-3^4-;	Smoe_00048215;	638128,638204,638262;	Smoe_00048219;	638109;
scaffold_1	as_event	4503710	4503825	+	1^2- , 0;	Smoe_00002831;	4503710,4503825;	Smoe_00002833;	;
scaffold_13	as_event	2014834	2014886	+	1^2- , 0;	Smoe_00010622;	2014834,2014886;	Smoe_00010623;	;
scaffold_6	as_event	2965060	2965117	-	1^3- , 2^4-;	Smoe_00043032;	2965117,2965063;	Smoe_00043033;	2965114,2965060;
scaffold_22	as_event	1583459	1583631	-	1^3- , 2^4-5^6-;	Smoe_00021518;	1583631,1583574;	Smoe_00021519;	1583616,1583565,1583508,1583459;
scaffold_3	as_event	1954815	1954828	-	1- , 2-;	Smoe_00026386;	1954815;	Smoe_00026387;	1954828;
scaffold_27	as_event	280130	280196	+	1^2- , 0;	Smoe_00024077;	;	Smoe_00024078;	280130,280196;
scaffold_23	as_event	857824	857829	+	1- , 2-;	Smoe_00021736;	857824;	Smoe_00021737;	857829;
scaffold_0	as_event	6736488	6736592	+	1^3- , 2^4-;	Smoe_00001059;	6736488,6736548;	Smoe_00001062;	6736532,6736592;
scaffold_52	as_event	720577	720663	+	1^2- , 0;	Smoe_00039150;	720577,720663;	Smoe_00039151;	;
scaffold_71	as_event	947047	947372	-	1^2-3^4- , 0;	Smoe_00047930;	;	Smoe_00047931;	947372,947336,947287,947047;
scaffold_10	as_event	2651774	2651794	+	1^ , 2^;	Smoe_00004346;	2651794;	Smoe_00004347;	2651774;
scaffold_26	as_event	47642	47857	-	1^3-5^6- , 2^4-;	Smoe_00023739;	47853,47801;	Smoe_00023740;	47857,47805,47692,47642;
scaffold_6	as_event	2563827	2564069	+	1-4^7- , 2-3^5-6^8-;	Smoe_00042393;	2563827,2563961,2564043;	Smoe_00042394;	2563851,2563905,2563962,2564010,2564069;
scaffold_2	as_event	804126	804183	+	1^2- , 0;	Smoe_00018118;	;	Smoe_00018119;	804126,804183;
scaffold_1	as_event	4062047	4062057	+	1^ , 2^;	Smoe_00002749;	4062047;	Smoe_00002750;	4062057;
scaffold_38	as_event	768392	768435	-	1^2- , 0;	Smoe_00030986;	;	Smoe_00030987;	768435,768392;
scaffold_14	as_event	2319784	2319831	-	1^2- , 0;	Smoe_00012663;	;	Smoe_00012665;	2319831,2319784;
scaffold_134	as_event	57143	57198	+	1^2- , 0;	Smoe_00011361;	;	Smoe_00011362;	57143,57198;
scaffold_44	as_event	1413339	1413432	+	1^3- , 2^4-;	Smoe_00035139;	1413339,1413408;	Smoe_00035142;	1413375,1413432;
scaffold_22	as_event	476981	477265	+	1-3^4-5^6- , 2-;	Smoe_00021055;	477003;	Smoe_00021057;	476981,477088,477150,477212,477265;
scaffold_0	as_event	253471	253479	-	1- , 2-;	Smoe_00001125;	253479;	Smoe_00001128;	253471;
scaffold_3	as_event	3241805	3241933	+	1^3- , 2^4-;	Smoe_00025963;	3241872,3241933;	Smoe_00025965;	3241805,3241914;
scaffold_33	as_event	383620	383934	+	1^3-4^6- , 2^5-;	Smoe_00028286;	383620,383740,383769,383934;	Smoe_00028288;	383653,383931;
scaffold_42	as_event	1185389	1185422	+	1- , 2-;	Smoe_00034137;	1185422;	Smoe_00034138;	1185389;
scaffold_41	as_event	223679	223704	-	1- , 2-;	Smoe_00033836;	223679;	Smoe_00033842;	223704;
scaffold_35	as_event	849715	849776	-	1^2- , 0;	Smoe_00029594;	849776,849715;	Smoe_00029595;	;
scaffold_10	as_event	2558210	2558261	-	1^2- , 0;	Smoe_00004808;	;	Smoe_00004810;	2558261,2558210;
scaffold_114	as_event	344970	345085	+	1^2- , 0;	Smoe_00007874;	344970,345085;	Smoe_00007875;	;
scaffold_0	as_event	3467839	3467877	-	1^2- , 0;	Smoe_00001683;	3467877,3467839;	Smoe_00001685;	;
scaffold_7	as_event	36039	36113	+	1^2- , 0;	Smoe_00046198;	36039,36113;	Smoe_00046199;	;
scaffold_2	as_event	2604145	2604359	+	1^4- , 2^3-5^6-;	Smoe_00018439;	2604168,2604226,2604295,2604359;	Smoe_00018440;	2604145,2604254;
scaffold_21	as_event	237463	237478	+	1- , 2-;	Smoe_00020286;	237463;	Smoe_00020287;	237478;
scaffold_119	as_event	168626	169026	-	1-3^6- , 2-4^5-;	Smoe_00008465;	168985,168884,168819;	Smoe_00008468;	169026,168914,168626;
scaffold_10	as_event	473636	473818	-	1-2^ , 0;	Smoe_00004497;	473818,473636;	Smoe_00004505;	;
scaffold_1	as_event	4969752	4969820	+	1^3- , 2^4-;	Smoe_00002885;	4969752,4969816;	Smoe_00002886;	4969759,4969820;
scaffold_6	as_event	3665329	3665388	-	1^2- , 0;	Smoe_00043139;	3665388,3665329;	Smoe_00043141;	;
scaffold_137	as_event	115770	115838	-	1^3- , 2^4-;	Smoe_00011664;	115838,115775;	Smoe_00011666;	115822,115770;
scaffold_101	as_event	532037	532060	+	1- , 2-;	Smoe_00005164;	532037;	Smoe_00005165;	532060;
scaffold_M162	as_event	159296	161780	-	1^2-3^4-5^6- , 0;	Smoe_00055200;	;	Smoe_00055201;	161780,161349,161346,161166,160929,159296;
scaffold_6	as_event	2684163	2684248	-	1^3- , 2^4-;	Smoe_00042988;	2684248,2684171;	Smoe_00042990;	2684240,2684163;
scaffold_11	as_event	1923761	1923813	-	1^2- , 0;	Smoe_00007035;	;	Smoe_00007036;	1923813,1923761;
scaffold_12	as_event	2205752	2206055	-	1- , 2-3^4-;	Smoe_00009136;	2205908,2205808,2205752;	Smoe_00009142;	2206055;
scaffold_22	as_event	1674463	1674566	-	1- , 2-3^4-;	Smoe_00021528;	1674566;	Smoe_00021537;	1674502,1674499,1674463;
scaffold_19	as_event	638247	638258	-	1^ , 2^;	Smoe_00017573;	638258;	Smoe_00017574;	638247;
scaffold_89	as_event	427524	427596	-	1-2^ , 0;	Smoe_00052724;	427596,427524;	Smoe_00052725;	;
scaffold_628	as_event	2221	2803	+	1^3-6^7-8^ , 2^4-5^;	Smoe_00044264;	2221,2337,2441,2738,2803;	Smoe_00044269;	2281,2342,2402;
scaffold_33	as_event	1278745	1278974	-	1^4- , 2^3-5^6-;	Smoe_00028588;	1278971,1278935,1278794,1278745;	Smoe_00028589;	1278974,1278923;
scaffold_93	as_event	557450	557514	+	1^2- , 0;	Smoe_00054291;	;	Smoe_00054292;	557450,557514;
scaffold_57	as_event	866964	867121	+	1^3- , 2^4-;	Smoe_00040994;	866964,867033;	Smoe_00040996;	866968,867121;
scaffold_29	as_event	492216	492217	+	1- , 2-;	Smoe_00025035;	492217;	Smoe_00025036;	492216;
scaffold_47	as_event	1404498	1404658	+	1^2-3^4- , 0;	Smoe_00036380;	1404498,1404561,1404609,1404658;	Smoe_00036385;	;
scaffold_33	as_event	1549191	1549646	-	1^3-5^6- , 2^4-7^8-;	Smoe_00028606;	1549588,1549500,1549256,1549191;	Smoe_00028611;	1549646,1549572,1549485,1549296;
scaffold_30	as_event	557322	557332	-	1^ , 2^;	Smoe_00027118;	557322;	Smoe_00027119;	557332;
scaffold_45	as_event	1418618	1419764	-	1^2- , 3^4-;	Smoe_00035778;	1418761,1418618;	Smoe_00035780;	1419764,1419418;
scaffold_0	as_event	4164687	4164690	-	1- , 2-;	Smoe_00001836;	4164690;	Smoe_00001837;	4164687;
scaffold_47	as_event	581023	581026	-	1^ , 2^;	Smoe_00036499;	581026;	Smoe_00036500;	581023;
scaffold_18	as_event	2047366	2047376	+	1- , 2-;	Smoe_00016594;	2047366;	Smoe_00016595;	2047376;
scaffold_22	as_event	121132	121467	+	1^2-4^6- , 3^5-;	Smoe_00021011;	121329,121395;	Smoe_00021014;	121132,121232,121365,121467;
scaffold_1	as_event	5469213	5469254	-	1- , 2-;	Smoe_00003835;	5469254;	Smoe_00003837;	5469213;
scaffold_1	as_event	2582657	2582732	+	1^4- , 2^3-;	Smoe_00002573;	2582667,2582724;	Smoe_00002574;	2582657,2582732;
scaffold_84	as_event	304985	305052	-	1^3- , 2^4-;	Smoe_00051585;	305046,304985;	Smoe_00051588;	305052,304994;
scaffold_35	as_event	1586978	1587024	+	1^2- , 0;	Smoe_00029397;	1586978,1587024;	Smoe_00029398;	;
scaffold_59	as_event	1070902	1071380	+	1- , 2-;	Smoe_00041769;	1070902;	Smoe_00041771;	1071380;
scaffold_17	as_event	2425736	2426239	+	1^2- , 0;	Smoe_00015568;	;	Smoe_00015570;	2425736,2426239;
scaffold_28	as_event	633589	633607	-	1- , 2-;	Smoe_00024770;	633589;	Smoe_00024769;	633607;
scaffold_82	as_event	255836	255884	+	1^2- , 0;	Smoe_00051032;	255836,255884;	Smoe_00051033;	;
scaffold_3	as_event	3071003	3071690	+	1^2-3^4- , 0;	Smoe_00025918;	;	Smoe_00025920;	3071003,3071420,3071478,3071690;
scaffold_161	as_event	151607	151764	+	1^2- , 0;	Smoe_00014943;	;	Smoe_00014944;	151607,151764;
scaffold_43	as_event	670630	670649	+	1^ , 2^;	Smoe_00034500;	670630;	Smoe_00034501;	670649;
scaffold_42	as_event	1145600	1145695	+	1^3-4^ , 2^;	Smoe_00034114;	1145611;	Smoe_00034115;	1145600,1145661,1145695;
scaffold_82	as_event	279750	279949	-	1^ , 2^;	Smoe_00051140;	279750;	Smoe_00051141;	279949;
scaffold_47	as_event	168799	168852	+	1^2- , 0;	Smoe_00036140;	168799,168852;	Smoe_00036142;	;
scaffold_21	as_event	1326041	1326270	-	1^2- , 0;	Smoe_00020787;	1326270,1326041;	Smoe_00020789;	;
scaffold_43	as_event	549363	549665	-	1^4- , 2^3-;	Smoe_00034742;	549665,549363;	Smoe_00034737;	549595,549416;
scaffold_11	as_event	272347	272353	-	1^ , 2^;	Smoe_00006755;	272347;	Smoe_00006756;	272353;
scaffold_3	as_event	564968	565087	-	1^3-4^ , 2^;	Smoe_00026217;	565087,565021,564968;	Smoe_00026222;	565072;
scaffold_43	as_event	1493011	1493221	+	1^2-4^6- , 3^5-;	Smoe_00034630;	1493144,1493200;	Smoe_00034632;	1493011,1493061,1493165,1493221;
scaffold_89	as_event	101216	101287	-	1-2^ , 0;	Smoe_00052675;	101287,101216;	Smoe_00052677;	;
scaffold_105	as_event	439167	439177	+	1- , 2-;	Smoe_00005647;	439177;	Smoe_00005648;	439167;
scaffold_14	as_event	2319513	2319831	-	1^2-3^4- , 0;	Smoe_00012664;	;	Smoe_00012665;	2319831,2319784,2319742,2319513;
scaffold_43	as_event	1263740	1263752	-	1- , 2-;	Smoe_00034831;	1263752;	Smoe_00034832;	1263740;
scaffold_87	as_event	26693	26738	+	1- , 2-;	Smoe_00052021;	26738;	Smoe_00052022;	26693;
scaffold_7	as_event	2544729	2545170	-	1^2-3^4-6^ , 5^;	Smoe_00047166;	2545170,2545110,2544964,2544905,2544729;	Smoe_00047169;	2544754;
scaffold_59	as_event	409006	409009	-	1- , 2-;	Smoe_00041874;	409009;	Smoe_00041875;	409006;
scaffold_0	as_event	3524334	3524455	-	1^4- , 2^3-;	Smoe_00001705;	3524432,3524347;	Smoe_00001707;	3524455,3524334;
scaffold_14	as_event	1724499	1724580	+	1^3- , 2^4-;	Smoe_00012200;	1724523,1724580;	Smoe_00012201;	1724499,1724550;
scaffold_2	as_event	4204733	4204800	-	1^3- , 2^4-;	Smoe_00019412;	4204789,4204733;	Smoe_00019414;	4204800,4204770;
scaffold_20	as_event	1527809	1527868	+	1^2- , 0;	Smoe_00019729;	1527809,1527868;	Smoe_00019730;	;
scaffold_2	as_event	2618144	2618147	-	1- , 2-;	Smoe_00019140;	2618147;	Smoe_00019141;	2618144;
scaffold_7	as_event	3674763	3674769	+	1^ , 2^;	Smoe_00046742;	3674763;	Smoe_00046741;	3674769;
scaffold_33	as_event	1208735	1208745	+	1- , 2-;	Smoe_00028383;	1208745;	Smoe_00028388;	1208735;
scaffold_38	as_event	614473	614913	-	1^2-3^4-5^7-10^ , 6^8-9^;	Smoe_00030956;	614610,614536,614485;	Smoe_00030960;	614913,614892,614888,614841,614631,614557,614473;
scaffold_77	as_event	185209	185397	+	1^4- , 2^3-;	Smoe_00049016;	185271,185342;	Smoe_00049017;	185209,185397;
scaffold_67	as_event	59926	60025	+	1-2^ , 0;	Smoe_00045515;	59926,60025;	Smoe_00045516;	;
scaffold_21	as_event	1430413	1430431	-	1^ , 2^;	Smoe_00020818;	1430413;	Smoe_00020820;	1430431;
scaffold_0	as_event	3345978	3345979	+	1^ , 2^;	Smoe_00000475;	3345979;	Smoe_00000476;	3345978;
scaffold_11	as_event	1572683	1573674	-	1-6^7- , 2-3^4-5^8-;	Smoe_00006962;	1573571,1573495,1573446,1573186,1572683;	Smoe_00006965;	1573674,1572741,1572690;
scaffold_35	as_event	1401981	1402052	-	1^4- , 2^3-;	Smoe_00029696;	1402052,1401981;	Smoe_00029697;	1402049,1401990;
scaffold_55	as_event	487265	487323	+	1- , 2-;	Smoe_00040227;	487323;	Smoe_00040228;	487265;
scaffold_3	as_event	3795259	3795542	-	1^ , 2^3-4^;	Smoe_00026698;	3795457,3795394,3795259;	Smoe_00026699;	3795542;
scaffold_35	as_event	51801	52168	+	1^2-4^7- , 3^5-6^8-;	Smoe_00029154;	52001,52052,52115,52168;	Smoe_00029155;	51801,51858,52014,52149;
scaffold_43	as_event	420360	420380	+	1^ , 2^;	Smoe_00034465;	420380;	Smoe_00034466;	420360;
scaffold_35	as_event	105540	105595	-	1^2- , 0;	Smoe_00029462;	105595,105540;	Smoe_00029463;	;
scaffold_22	as_event	1190386	1190432	+	1- , 2-;	Smoe_00021164;	1190432;	Smoe_00021165;	1190386;
scaffold_10	as_event	1459639	1459647	-	1- , 2-;	Smoe_00004635;	1459647;	Smoe_00004637;	1459639;
scaffold_1	as_event	2300755	2300884	+	1^3- , 2^4-;	Smoe_00002528;	2300755,2300830;	Smoe_00002530;	2300797,2300884;
scaffold_32	as_event	1343980	1346241	-	1^18- , 2^3-4^5-6^7-8^9-10^11-12^13-14^15-16^17-;	Smoe_00028119;	1346241,1343980;	Smoe_00028123;	1346222,1346168,1346037,1345970,1345884,1345623,1345579,1345389,1345354,1344725,1344670,1344619,1344412,1344330,1344114,1344063;
scaffold_7	as_event	1453075	1453103	-	1^ , 2^;	Smoe_00046963;	1453075;	Smoe_00046964;	1453103;
scaffold_59	as_event	1166950	1166956	-	1^ , 2^;	Smoe_00041998;	1166956;	Smoe_00041999;	1166950;
scaffold_2	as_event	1371773	1372282	+	1^2- , 3^4-5^6-;	Smoe_00018218;	1371773,1371834;	Smoe_00018219;	1372066,1372114,1372207,1372282;
scaffold_0	as_event	4566861	4566880	+	1^ , 2^;	Smoe_00000687;	4566880;	Smoe_00000688;	4566861;
scaffold_7	as_event	2027111	2027508	-	1^4-7^ , 2^3-5^6-8^;	Smoe_00047054;	2027508,2027376,2027118;	Smoe_00047056;	2027498,2027426,2027268,2027231,2027111;
scaffold_5	as_event	1838506	1838630	-	1-3^4- , 2-;	Smoe_00038003;	1838630,1838562,1838506;	Smoe_00038009;	1838583;
scaffold_7	as_event	1036446	1036459	+	1- , 2-;	Smoe_00046319;	1036459;	Smoe_00046321;	1036446;
scaffold_84	as_event	377440	377518	+	1- , 2-;	Smoe_00051486;	377518;	Smoe_00051488;	377440;
scaffold_8	as_event	2653349	2653397	+	1^2- , 0;	Smoe_00049953;	2653349,2653397;	Smoe_00049954;	;
scaffold_0	as_event	911554	911910	+	1^3-5^6- , 2^4-;	Smoe_00000126;	911554,911620,911835,911910;	Smoe_00000127;	911562,911779;
scaffold_7	as_event	3143600	3143601	-	1- , 2-;	Smoe_00047260;	3143600;	Smoe_00047262;	3143601;
scaffold_29	as_event	1257589	1258143	+	1- , 2-3^4-;	Smoe_00025124;	1257589;	Smoe_00025125;	1257770,1257832,1258143;
scaffold_10	as_event	2226251	2226267	-	1- , 2-;	Smoe_00004758;	2226251;	Smoe_00004759;	2226267;
scaffold_10	as_event	648274	648279	+	1- , 2-;	Smoe_00004030;	648279;	Smoe_00004031;	648274;
scaffold_119	as_event	332351	332422	+	1^2- , 0;	Smoe_00008390;	;	Smoe_00008392;	332351,332422;
scaffold_1	as_event	5415390	5415446	-	1^2- , 0;	Smoe_00003821;	5415446,5415390;	Smoe_00003824;	;
scaffold_3	as_event	3757327	3757420	+	1-2^ , 0;	Smoe_00026030;	3757327,3757420;	Smoe_00026033;	;
scaffold_6	as_event	751124	751243	+	1^2-4^ , 3^;	Smoe_00042122;	751124,751198,751243;	Smoe_00042124;	751206;
scaffold_22	as_event	1069113	1069188	-	1- , 2-;	Smoe_00021427;	1069188;	Smoe_00021429;	1069113;
scaffold_6	as_event	1107825	1107832	-	1^ , 2^;	Smoe_00042727;	1107832;	Smoe_00042728;	1107825;
scaffold_30	as_event	881406	881456	-	1^2- , 0;	Smoe_00027186;	;	Smoe_00027187;	881456,881406;
scaffold_30	as_event	1431911	1432065	-	1-4^5- , 2-3^6-;	Smoe_00027255;	1432062,1431971,1431911;	Smoe_00027256;	1432065,1431967,1431922;
scaffold_26	as_event	1528272	1528276	-	1- , 2-;	Smoe_00023976;	1528272;	Smoe_00023975;	1528276;
scaffold_40	as_event	579304	579704	+	1^2- , 0;	Smoe_00033185;	;	Smoe_00033186;	579304,579704;
scaffold_89	as_event	539512	539993	-	1-4^8- , 2-3^5-6^7-9^10-;	Smoe_00052752;	539971,539850,539742,539702,539640,539564,539512;	Smoe_00052753;	539993,539830,539616;
scaffold_75	as_event	407524	407533	-	1- , 2-;	Smoe_00048812;	407533;	Smoe_00048814;	407524;
scaffold_65	as_event	646357	646371	-	1- , 2-;	Smoe_00045132;	646357;	Smoe_00045130;	646371;
scaffold_24	as_event	958529	958697	+	1-2^ , 3-4^;	Smoe_00022405;	958529,958610;	Smoe_00022406;	958638,958697;
scaffold_46	as_event	672102	672108	-	1^ , 2^;	Smoe_00036008;	672108;	Smoe_00036009;	672102;
scaffold_1	as_event	2243690	2243735	-	1- , 2-;	Smoe_00003308;	2243690;	Smoe_00003309;	2243735;
scaffold_47	as_event	1420324	1420498	-	1-3^6- , 2-4^5-;	Smoe_00036650;	1420494,1420396,1420332;	Smoe_00036652;	1420498,1420406,1420324;
scaffold_10	as_event	949407	949413	-	1^ , 2^;	Smoe_00004595;	949413;	Smoe_00004596;	949407;
scaffold_628	as_event	1882	1998	+	1-2^ , 0;	Smoe_00044264;	;	Smoe_00044270;	1882,1998;
scaffold_35	as_event	955547	955756	+	1^2-3^ , 4^;	Smoe_00029303;	955756;	Smoe_00029304;	955547,955599,955747;
scaffold_89	as_event	551472	551477	-	1^ , 2^;	Smoe_00052754;	551477;	Smoe_00052755;	551472;
scaffold_23	as_event	7650	7651	+	1- , 2-;	Smoe_00021572;	7650;	Smoe_00021573;	7651;
scaffold_14	as_event	1015597	1015811	-	1^2-3^6- , 4^5-;	Smoe_00012466;	1015677,1015605;	Smoe_00012467;	1015811,1015743,1015687,1015597;
scaffold_1	as_event	210145	210161	+	1- , 2-;	Smoe_00002322;	210145;	Smoe_00002323;	210161;
scaffold_14	as_event	784275	784290	+	1^ , 2^;	Smoe_00012013;	784290;	Smoe_00012015;	784275;
scaffold_59	as_event	499944	500010	+	1^ , 2^;	Smoe_00041689;	499944;	Smoe_00041690;	500010;
scaffold_4	as_event	1353377	1353436	-	1^2- , 0;	Smoe_00032664;	1353436,1353377;	Smoe_00032667;	;
scaffold_3	as_event	3858927	3858988	-	1^2- , 0;	Smoe_00026713;	3858988,3858927;	Smoe_00026718;	;
scaffold_9	as_event	2577252	2578281	-	1^2-3^ , 4^;	Smoe_00053624;	2578281,2578226,2577378;	Smoe_00053625;	2577252;
scaffold_3	as_event	2393533	2393559	-	1-2^ , 0;	Smoe_00026463;	2393559,2393533;	Smoe_00026464;	;
scaffold_1	as_event	706551	706555	-	1^ , 2^;	Smoe_00003157;	706551;	Smoe_00003159;	706555;
scaffold_20	as_event	1498309	1498682	-	1^2- , 0;	Smoe_00020101;	1498682,1498309;	Smoe_00020102;	;
scaffold_13	as_event	1612358	1612493	-	1^ , 2^;	Smoe_00010951;	1612358;	Smoe_00010952;	1612493;
scaffold_35	as_event	95111	95163	-	1^2- , 0;	Smoe_00029450;	95163,95111;	Smoe_00029452;	;
scaffold_8	as_event	864820	864988	+	1-2^4- , 3-;	Smoe_00049693;	864961;	Smoe_00049694;	864820,864935,864988;
scaffold_38	as_event	595977	597393	+	1^2-3^4- , 0;	Smoe_00030719;	;	Smoe_00030722;	595977,596503,596645,597393;
scaffold_4	as_event	3730820	3730876	-	1^ , 2^;	Smoe_00033081;	3730876;	Smoe_00033082;	3730820;
scaffold_59	as_event	1030290	1030512	+	1-2^ , 0;	Smoe_00041760;	1030290,1030512;	Smoe_00041757;	;
scaffold_69	as_event	369913	369969	+	1^2- , 0;	Smoe_00045939;	;	Smoe_00045943;	369913,369969;
scaffold_38	as_event	44060	44200	-	1^2-4^ , 3^;	Smoe_00030903;	44074;	Smoe_00030905;	44200,44137,44060;
scaffold_2	as_event	3143074	3143146	+	1^4- , 2^3-;	Smoe_00018537;	3143074,3143146;	Smoe_00018538;	3143078,3143132;
scaffold_7	as_event	2354626	2354662	+	1^ , 2^;	Smoe_00046530;	2354626;	Smoe_00046532;	2354662;
scaffold_51	as_event	94188	94230	-	1^ , 2^;	Smoe_00038867;	94230;	Smoe_00038870;	94188;
scaffold_71	as_event	675597	675654	+	1^2- , 0;	Smoe_00047793;	675597,675654;	Smoe_00047797;	;
scaffold_40	as_event	1384797	1384864	+	1^3- , 2^4-;	Smoe_00033326;	1384797,1384851;	Smoe_00033327;	1384810,1384864;
scaffold_100	as_event	419087	419143	-	1-2^ , 0;	Smoe_00005051;	419143,419087;	Smoe_00005053;	;
scaffold_2	as_event	1590639	1590684	-	1- , 2-;	Smoe_00018986;	1590639;	Smoe_00018987;	1590684;
scaffold_11	as_event	1149009	1149087	-	1^3- , 2^4-;	Smoe_00006872;	1149087,1149024;	Smoe_00006873;	1149045,1149009;
scaffold_99	as_event	538133	538192	+	1^2- , 0;	Smoe_00055102;	538133,538192;	Smoe_00055105;	;
scaffold_26	as_event	1395169	1395270	+	1^3- , 2^4-;	Smoe_00023639;	1395203,1395270;	Smoe_00023640;	1395169,1395236;
scaffold_7	as_event	644005	644298	+	1^ , 2^;	Smoe_00046278;	644298;	Smoe_00046279;	644005;
scaffold_1	as_event	5214006	5214023	-	1- , 2-;	Smoe_00003769;	5214006;	Smoe_00003770;	5214023;
scaffold_14	as_event	1611113	1611114	+	1- , 2-;	Smoe_00012172;	1611113;	Smoe_00012173;	1611114;
scaffold_90	as_event	502951	503167	+	1^2-4^6- , 3^5-;	Smoe_00053817;	502951,503016,503096,503167;	Smoe_00053818;	503042,503147;
scaffold_121	as_event	405288	405375	+	1- , 2-;	Smoe_00009481;	405288;	Smoe_00009483;	405375;
scaffold_1	as_event	1757068	1757115	+	1^2- , 0;	Smoe_00002479;	1757068,1757115;	Smoe_00002480;	;
scaffold_7	as_event	3316048	3316086	-	1- , 2-;	Smoe_00047290;	3316086;	Smoe_00047291;	3316048;
scaffold_0	as_event	4752370	4752536	+	1-2^3-4^ , 0;	Smoe_00000734;	;	Smoe_00000739;	4752370,4752408,4752462,4752536;
scaffold_2	as_event	3720009	3720094	-	1^3- , 2^4-;	Smoe_00019310;	3720061,3720009;	Smoe_00019313;	3720094,3720030;
scaffold_14	as_event	999533	999536	+	1- , 2-;	Smoe_00012048;	999533;	Smoe_00012050;	999536;
scaffold_42	as_event	798635	798882	+	1^2-4^ , 3^5-6^;	Smoe_00034081;	798768,798845,798882;	Smoe_00034084;	798635,798714,798803;
scaffold_4	as_event	1628711	1628731	-	1- , 2-;	Smoe_00032744;	1628711;	Smoe_00032747;	1628731;
scaffold_1	as_event	5399210	5399270	-	1-2^ , 0;	Smoe_00003812;	5399270,5399210;	Smoe_00003814;	;
scaffold_20	as_event	760133	760206	-	1^2- , 0;	Smoe_00019956;	760206,760133;	Smoe_00019958;	;
scaffold_95	as_event	558818	558835	+	1- , 2-;	Smoe_00054505;	558835;	Smoe_00054504;	558818;
scaffold_12	as_event	2264886	2264887	-	1- , 2-;	Smoe_00009155;	2264887;	Smoe_00009156;	2264886;
scaffold_66	as_event	982736	983311	-	1^8-9^10- , 2^3-4^5-6^7-;	Smoe_00045488;	983301,983239,983148,983092,982999,982948;	Smoe_00045490;	983311,982921,982832,982736;
scaffold_35	as_event	1208691	1209037	-	1^3-5^6- , 2^4-7^8-;	Smoe_00029655;	1209012,1208950,1208745,1208691;	Smoe_00029658;	1209037,1209006,1208936,1208899;
scaffold_20	as_event	133584	133632	-	1^2- , 0;	Smoe_00019846;	;	Smoe_00019850;	133632,133584;
scaffold_2	as_event	3653028	3653129	-	1^2- , 0;	Smoe_00019295;	;	Smoe_00019297;	3653129,3653028;
scaffold_114	as_event	256359	256386	-	1- , 2-;	Smoe_00007936;	256359;	Smoe_00007937;	256386;
scaffold_1	as_event	5238246	5238252	-	1^ , 2^;	Smoe_00003780;	5238252;	Smoe_00003781;	5238246;
scaffold_53	as_event	713196	713325	-	1-2^ , 0;	Smoe_00039610;	;	Smoe_00039615;	713325,713196;
scaffold_38	as_event	615208	615209	-	1- , 2-;	Smoe_00030954;	615209;	Smoe_00030960;	615208;
scaffold_1	as_event	4053806	4053850	+	1^2- , 0;	Smoe_00002746;	;	Smoe_00002748;	4053806,4053850;
scaffold_100	as_event	366615	367035	+	1^2-3^4-6^ , 5^;	Smoe_00004952;	367020;	Smoe_00004960;	366615,366665,366738,366953,367035;
scaffold_6	as_event	164655	164657	-	1- , 2-;	Smoe_00042603;	164655;	Smoe_00042604;	164657;
scaffold_14	as_event	593759	593814	-	1^2- , 0;	Smoe_00012389;	593814,593759;	Smoe_00012393;	;
scaffold_50	as_event	377096	377316	+	1-3^ , 2-4^;	Smoe_00038404;	377096,377274;	Smoe_00038407;	377104,377316;
scaffold_146	as_event	172317	174284	-	1^2- , 0;	Smoe_00013192;	;	Smoe_00013195;	174284,172317;
scaffold_12	as_event	2215817	2215819	-	1- , 2-;	Smoe_00009145;	2215817;	Smoe_00009146;	2215819;
scaffold_14	as_event	634294	634572	-	1-3^4- , 2-5^6-;	Smoe_00012403;	634566,634357,634294;	Smoe_00012406;	634572,634440,634395;
scaffold_6	as_event	1236013	1236143	+	1-3^4- , 2-;	Smoe_00042208;	1236013,1236088,1236143;	Smoe_00042209;	1236067;
scaffold_2	as_event	505965	506031	-	1^2- , 0;	Smoe_00018813;	;	Smoe_00018814;	506031,505965;
scaffold_32	as_event	1623048	1623071	-	1- , 2-;	Smoe_00028175;	1623048;	Smoe_00028178;	1623071;
scaffold_35	as_event	1609046	1609049	+	1- , 2-;	Smoe_00029403;	1609049;	Smoe_00029404;	1609046;
scaffold_55	as_event	1162300	1162369	+	1-2^ , 0;	Smoe_00040294;	1162300,1162369;	Smoe_00040300;	;
scaffold_3	as_event	412409	412418	+	1- , 2-;	Smoe_00025563;	412418;	Smoe_00025564;	412409;
scaffold_26	as_event	184949	185023	-	1^2- , 0;	Smoe_00023769;	;	Smoe_00023771;	185023,184949;
scaffold_0	as_event	3484817	3484873	-	1^2- , 0;	Smoe_00001698;	3484873,3484817;	Smoe_00001700;	;
scaffold_10	as_event	1618419	1618774	-	1-4^6- , 2-3^5-;	Smoe_00004660;	1618764,1618484,1618432;	Smoe_00004661;	1618774,1618480,1618419;
scaffold_21	as_event	1166037	1166041	+	1- , 2-;	Smoe_00020423;	1166037;	Smoe_00020426;	1166041;
scaffold_40	as_event	1628321	1628336	-	1^ , 2^;	Smoe_00033622;	1628336;	Smoe_00033625;	1628321;
scaffold_119	as_event	168144	169026	-	1-3^4-5^6-7^8- , 2-;	Smoe_00008464;	168985;	Smoe_00008468;	169026,168914,168626,168352,168304,168245,168144;
scaffold_14	as_event	106632	106633	-	1- , 2-;	Smoe_00012333;	106632;	Smoe_00012334;	106633;
scaffold_18	as_event	371419	371491	-	1^2- , 0;	Smoe_00016719;	371491,371419;	Smoe_00016720;	;
scaffold_105	as_event	311398	311487	+	1^3- , 2^4-;	Smoe_00005628;	311398,311466;	Smoe_00005629;	311416,311487;
scaffold_6	as_event	380580	380595	-	1- , 2-;	Smoe_00042624;	380595;	Smoe_00042625;	380580;
scaffold_73	as_event	596517	596547	-	1^ , 2^;	Smoe_00048359;	596547;	Smoe_00048360;	596517;
scaffold_22	as_event	1081655	1081708	-	1- , 2-;	Smoe_00021435;	1081655;	Smoe_00021436;	1081708;
scaffold_26	as_event	1229237	1229375	+	1-3^4- , 2-;	Smoe_00023610;	1229237,1229325,1229375;	Smoe_00023611;	1229244;
scaffold_47	as_event	152621	152676	-	1^2- , 0;	Smoe_00036424;	;	Smoe_00036425;	152676,152621;
scaffold_3	as_event	3699206	3699483	-	1^2- , 0;	Smoe_00026681;	;	Smoe_00026682;	3699483,3699206;
scaffold_114	as_event	339281	339584	+	1^2-3^4-5^6- , 0;	Smoe_00007871;	339281,339337,339371,339429,339535,339584;	Smoe_00007873;	;
scaffold_0	as_event	1615428	1615485	-	1^2- , 0;	Smoe_00001374;	1615485,1615428;	Smoe_00001376;	;
scaffold_0	as_event	6604859	6605157	-	1^ , 2^;	Smoe_00002247;	6604859;	Smoe_00002249;	6605157;
scaffold_0	as_event	3218789	3218825	-	1^ , 2^;	Smoe_00001634;	3218789;	Smoe_00001635;	3218825;
scaffold_69	as_event	369614	369913	+	1-5^ , 2-3^4-6^;	Smoe_00045942;	369614,369907;	Smoe_00045943;	369629,369694,369768,369913;
scaffold_3	as_event	429686	430106	-	1^3-8^ , 2^4-5^6-7^;	Smoe_00026190;	430106,430047,429686;	Smoe_00026189;	430098,430042,429876,429823,429699;
scaffold_1	as_event	5011659	5011717	-	1-2^ , 0;	Smoe_00003733;	;	Smoe_00003735;	5011717,5011659;
scaffold_4	as_event	1520015	1520062	-	1^2- , 0;	Smoe_00032709;	;	Smoe_00032713;	1520062,1520015;
scaffold_27	as_event	1305226	1305280	+	1^2- , 0;	Smoe_00024123;	1305226,1305280;	Smoe_00024126;	;
scaffold_59	as_event	165212	165266	+	1^4- , 2^3-;	Smoe_00041627;	165212,165266;	Smoe_00041629;	165230,165257;
scaffold_10	as_event	2974001	2974002	-	1^ , 2^;	Smoe_00004892;	2974001;	Smoe_00004893;	2974002;
scaffold_32	as_event	81757	81762	-	1^ , 2^;	Smoe_00027983;	81762;	Smoe_00027988;	81757;
scaffold_27	as_event	1894343	1896070	+	1^2-3^4- , 0;	Smoe_00024218;	;	Smoe_00024219;	1894343,1894551,1895256,1896070;
scaffold_0	as_event	1054377	1054381	+	1- , 2-;	Smoe_00000143;	1054377;	Smoe_00000144;	1054381;
scaffold_24	as_event	1841986	1842102	-	1- , 2-3^4-;	Smoe_00022855;	1842060,1842038,1841986;	Smoe_00022856;	1842102;
scaffold_12	as_event	2873313	2873487	+	1-2^3- , 4-;	Smoe_00008915;	2873487;	Smoe_00008917;	2873313,2873403,2873474;
scaffold_40	as_event	1352545	1352560	+	1^ , 2^;	Smoe_00033318;	1352560;	Smoe_00033319;	1352545;
scaffold_26	as_event	1229690	1229696	+	1- , 2-;	Smoe_00023610;	1229690;	Smoe_00023612;	1229696;
scaffold_4	as_event	3589154	3589495	-	1^3- , 2^4-;	Smoe_00033043;	3589205,3589154;	Smoe_00033047;	3589495,3589163;
scaffold_53	as_event	286194	286435	+	1^4- , 2^3-;	Smoe_00039415;	286379,286432;	Smoe_00039417;	286194,286435;
scaffold_35	as_event	1393819	1393823	-	1- , 2-;	Smoe_00029691;	1393823;	Smoe_00029693;	1393819;
scaffold_69	as_event	853080	853129	-	1^2- , 0;	Smoe_00046163;	;	Smoe_00046164;	853129,853080;
scaffold_151	as_event	101002	101289	+	1-2^3- , 4-;	Smoe_00013930;	101002,101032,101087;	Smoe_00013932;	101289;
scaffold_19	as_event	893754	893758	+	1- , 2-;	Smoe_00017333;	893754;	Smoe_00017334;	893758;
scaffold_24	as_event	1343179	1343256	+	1- , 2-;	Smoe_00022454;	1343179;	Smoe_00022455;	1343256;
scaffold_27	as_event	1176799	1177023	+	1^2-3^4- , 0;	Smoe_00024106;	;	Smoe_00024108;	1176799,1176889,1176963,1177023;
scaffold_12	as_event	2495983	2496031	-	1- , 2-;	Smoe_00009226;	2495983;	Smoe_00009232;	2496031;
scaffold_11	as_event	1910326	1910592	+	1^3- , 2^4-;	Smoe_00006554;	1910535,1910592;	Smoe_00006556;	1910326,1910536;
scaffold_24	as_event	883881	883991	+	1^3- , 2^4-;	Smoe_00022389;	883917,883991;	Smoe_00022390;	883881,883930;
scaffold_87	as_event	701842	701896	+	1^2- , 0;	Smoe_00052135;	701842,701896;	Smoe_00052136;	;
scaffold_13	as_event	2114743	2114798	+	1^2- , 0;	Smoe_00010648;	;	Smoe_00010651;	2114743,2114798;
scaffold_14	as_event	1565384	1565431	+	1^2- , 0;	Smoe_00012158;	;	Smoe_00012159;	1565384,1565431;
scaffold_167	as_event	40058	40077	+	1^ , 2^;	Smoe_00015136;	40058;	Smoe_00015137;	40077;
scaffold_7	as_event	2538078	2538151	+	1^2- , 0;	Smoe_00046563;	2538078,2538151;	Smoe_00046564;	;
scaffold_1	as_event	2067660	2067661	-	1- , 2-;	Smoe_00003280;	2067661;	Smoe_00003281;	2067660;
scaffold_115	as_event	422333	422395	-	1^2- , 0;	Smoe_00008027;	422395,422333;	Smoe_00008028;	;
scaffold_7	as_event	308528	308893	+	1^2-3^4- , 0;	Smoe_00046237;	;	Smoe_00046238;	308528,308582,308817,308893;
scaffold_80	as_event	395433	395488	-	1^2- , 0;	Smoe_00050744;	;	Smoe_00050745;	395488,395433;
scaffold_39	as_event	1327047	1327198	-	1^3- , 2^4-;	Smoe_00031575;	1327198,1327072;	Smoe_00031576;	1327155,1327047;
scaffold_0	as_event	6959	7172	+	1^ , 2^3-4^;	Smoe_00000003;	6960,7020,7172;	Smoe_00000004;	6959;
scaffold_18	as_event	1194420	1195158	-	1-3^4-5^6-7^8-9^ , 2-10^;	Smoe_00016863;	1195131,1194420;	Smoe_00016865;	1195158,1195033,1194905,1194810,1194760,1194695,1194639,1194541;
scaffold_1	as_event	697179	697248	+	1^3- , 2^4-;	Smoe_00002370;	697179,697243;	Smoe_00002371;	697187,697248;
scaffold_1	as_event	3967667	3967671	-	1^ , 2^;	Smoe_00003615;	3967671;	Smoe_00003618;	3967667;
scaffold_35	as_event	52001	52168	+	1^3-4^6- , 2^5-;	Smoe_00029152;	52001,52069,52115,52168;	Smoe_00029155;	52014,52149;
scaffold_2	as_event	4278231	4278508	+	1- , 2-3^4-;	Smoe_00018712;	4278445,4278463,4278508;	Smoe_00018716;	4278231;
scaffold_33	as_event	1204642	1204692	+	1^2- , 0;	Smoe_00028384;	;	Smoe_00028387;	1204642,1204692;
scaffold_101	as_event	447007	447209	+	1^2- , 0;	Smoe_00005146;	;	Smoe_00005147;	447007,447209;
scaffold_3	as_event	2859124	2859133	+	1- , 2-;	Smoe_00025868;	2859124;	Smoe_00025870;	2859133;
scaffold_0	as_event	4731482	4731504	+	1- , 2-;	Smoe_00000730;	4731482;	Smoe_00000731;	4731504;
scaffold_13	as_event	2572165	2572175	-	1- , 2-;	Smoe_00011119;	2572165;	Smoe_00011120;	2572175;
scaffold_35	as_event	526317	526402	+	1^4- , 2^3-;	Smoe_00029227;	526323,526396;	Smoe_00029228;	526317,526402;
scaffold_30	as_event	1571680	1571729	-	1^2- , 0;	Smoe_00027274;	;	Smoe_00027277;	1571729,1571680;
scaffold_32	as_event	1598787	1598839	+	1^2- , 0;	Smoe_00027922;	1598787,1598839;	Smoe_00027926;	;
scaffold_0	as_event	6285966	6286075	-	1^3- , 2^4-;	Smoe_00002192;	6286064,6285966;	Smoe_00002193;	6286075,6286009;
scaffold_58	as_event	384869	385071	-	1^2- , 0;	Smoe_00041467;	385071,384869;	Smoe_00041468;	;
scaffold_0	as_event	2130644	2130700	-	1^2- , 0;	Smoe_00001451;	;	Smoe_00001452;	2130700,2130644;
scaffold_39	as_event	751288	751468	+	1^4- , 2^3-;	Smoe_00031256;	751295,751349;	Smoe_00031257;	751288,751468;
scaffold_87	as_event	523073	523211	+	1^3-4^ , 2^;	Smoe_00052090;	523073,523129,523211;	Smoe_00052089;	523099;
scaffold_20	as_event	937761	937876	+	1-3^5- , 2-4^6-;	Smoe_00019597;	937767,937816,937876;	Smoe_00019598;	937761,937802,937838;
scaffold_70	as_event	852195	852598	+	1-2^ , 0;	Smoe_00047547;	852195,852598;	Smoe_00047550;	;
scaffold_14	as_event	1112765	1112840	+	1^ , 2^;	Smoe_00012064;	1112840;	Smoe_00012067;	1112765;
scaffold_6	as_event	773161	773175	+	1^ , 2^;	Smoe_00042130;	773161;	Smoe_00042135;	773175;
scaffold_114	as_event	371658	371734	-	1^2- , 0;	Smoe_00007965;	;	Smoe_00007966;	371734,371658;
scaffold_6	as_event	3683585	3683702	+	1^4- , 2^3-;	Smoe_00042527;	3683585,3683702;	Smoe_00042528;	3683629,3683687;
scaffold_2	as_event	4151004	4151013	-	1- , 2-;	Smoe_00019404;	4151013;	Smoe_00019405;	4151004;
scaffold_1	as_event	2418578	2418581	-	1^ , 2^;	Smoe_00003329;	2418578;	Smoe_00003330;	2418581;
scaffold_12	as_event	2496025	2496031	-	1- , 2-;	Smoe_00009228;	2496025;	Smoe_00009232;	2496031;
scaffold_87	as_event	635039	635050	-	1- , 2-;	Smoe_00052278;	635039;	Smoe_00052279;	635050;
scaffold_151	as_event	129869	129920	+	1^2- , 0;	Smoe_00013940;	129869,129920;	Smoe_00013941;	;
scaffold_0	as_event	1099925	1101215	-	1- , 2-3^4-;	Smoe_00001285;	1101215;	Smoe_00001286;	1101134,1099978,1099925;
scaffold_24	as_event	1385186	1385214	+	1- , 2-;	Smoe_00022459;	1385214;	Smoe_00022460;	1385186;
scaffold_39	as_event	1056786	1057826	-	1^2-3^6-7^10- , 4^5-8^9-;	Smoe_00031515;	1057543,1057473,1056887,1056813;	Smoe_00031518;	1057826,1057728,1057612,1057326,1056962,1056786;
scaffold_11	as_event	1087483	1087553	+	1^3- , 2^4-;	Smoe_00006421;	1087483,1087539;	Smoe_00006422;	1087500,1087553;
scaffold_40	as_event	235469	235523	+	1^2- , 0;	Smoe_00033148;	235469,235523;	Smoe_00033150;	;
scaffold_33	as_event	991332	991335	+	1- , 2-;	Smoe_00028355;	991335;	Smoe_00028356;	991332;
scaffold_2	as_event	2317916	2318030	+	1^2- , 0;	Smoe_00018368;	;	Smoe_00018373;	2317916,2318030;
scaffold_86	as_event	351215	351306	+	1- , 2-;	Smoe_00051844;	351306;	Smoe_00051845;	351215;
scaffold_0	as_event	6638607	6639100	-	1^2- , 0;	Smoe_00002258;	;	Smoe_00002259;	6639100,6638607;
scaffold_24	as_event	1628502	1628505	+	1- , 2-;	Smoe_00022504;	1628502;	Smoe_00022505;	1628505;
scaffold_22	as_event	607694	607695	-	1^ , 2^;	Smoe_00021335;	607695;	Smoe_00021336;	607694;
scaffold_3	as_event	3739418	3740400	+	1^2-3^4-5^ , 6^;	Smoe_00026023;	3740400;	Smoe_00026025;	3739418,3739471,3739963,3740021,3740352;
scaffold_149	as_event	247617	247658	+	1^2- , 0;	Smoe_00013395;	247617,247658;	Smoe_00013396;	;
scaffold_0	as_event	6590042	6590045	-	1- , 2-;	Smoe_00002242;	6590045;	Smoe_00002243;	6590042;
scaffold_105	as_event	140803	140812	+	1^ , 2^;	Smoe_00005589;	140803;	Smoe_00005590;	140812;
scaffold_41	as_event	1561995	1562353	-	1^3-4^5- , 2^6-;	Smoe_00033991;	1562353,1562302,1562239,1562186;	Smoe_00033993;	1562316,1561995;
scaffold_7	as_event	1422378	1423421	+	1^2-3^4- , 0;	Smoe_00046371;	1422378,1422459,1423355,1423421;	Smoe_00046372;	;
scaffold_30	as_event	60567	61078	-	1^2-3^4-5^6-7^8- , 0;	Smoe_00027040;	;	Smoe_00027043;	61078,61029,60902,60846,60777,60718,60616,60567;
scaffold_2	as_event	1108539	1108650	+	1- , 2-;	Smoe_00018168;	1108539;	Smoe_00018170;	1108650;
scaffold_143	as_event	170948	171164	+	1- , 2-;	Smoe_00012998;	170948;	Smoe_00013001;	171164;
scaffold_39	as_event	1703614	1703792	+	1-2^4- , 3-;	Smoe_00031404;	1703614,1703726,1703792;	Smoe_00031405;	1703776;
scaffold_22	as_event	1583565	1583631	-	1^3- , 2^4-;	Smoe_00021516;	1583631,1583574;	Smoe_00021519;	1583616,1583565;
scaffold_3	as_event	1255512	1255582	+	1- , 2-;	Smoe_00025642;	1255582;	Smoe_00025643;	1255512;
scaffold_2	as_event	3811868	3811952	-	1^3- , 2^4-;	Smoe_00019338;	3811929,3811868;	Smoe_00019341;	3811952,3811894;
scaffold_0	as_event	3402261	3402265	+	1- , 2-;	Smoe_00000491;	3402261;	Smoe_00000492;	3402265;
scaffold_5	as_event	3917420	3917444	-	1^ , 2^;	Smoe_00038318;	3917420;	Smoe_00038320;	3917444;
scaffold_2	as_event	383864	384658	+	1^2- , 0;	Smoe_00018027;	;	Smoe_00018028;	383864,384658;
scaffold_0	as_event	6746057	6746136	+	1^3- , 2^4-;	Smoe_00001067;	6746057,6746115;	Smoe_00001069;	6746090,6746136;
scaffold_9	as_event	928817	929229	-	1^2-4^6- , 3^5-;	Smoe_00053350;	928908,928827;	Smoe_00053355;	929229,929078,928871,928817;
scaffold_39	as_event	986936	987160	+	1-2^3- , 4-;	Smoe_00031268;	986936,986969,987034;	Smoe_00031270;	987160;
scaffold_35	as_event	663129	663140	+	1^ , 2^;	Smoe_00029269;	663129;	Smoe_00029270;	663140;
scaffold_37	as_event	352879	353114	+	1^2- , 0;	Smoe_00030307;	;	Smoe_00030308;	352879,353114;
scaffold_2	as_event	2145558	2145633	-	1-2^ , 0;	Smoe_00019067;	2145633,2145558;	Smoe_00019069;	;
scaffold_14	as_event	260068	260135	+	1^2- , 0;	Smoe_00011917;	;	Smoe_00011922;	260068,260135;
scaffold_43	as_event	219007	219064	+	1^2- , 0;	Smoe_00034441;	219007,219064;	Smoe_00034442;	;
scaffold_32	as_event	1698845	1698868	-	1- , 2-;	Smoe_00028193;	1698845;	Smoe_00028194;	1698868;
scaffold_1	as_event	5429342	5429349	+	1- , 2-;	Smoe_00002971;	5429349;	Smoe_00002972;	5429342;
scaffold_10	as_event	1976346	1977498	-	1^4-5^6-8^10-11^12- , 2^3-7^9-;	Smoe_00004717;	1977498,1977443,1977036,1976937,1976879,1976820,1976400,1976346;	Smoe_00004719;	1977492,1977450,1976900,1976850;
scaffold_0	as_event	2101486	2101498	+	1^ , 2^;	Smoe_00000254;	2101486;	Smoe_00000255;	2101498;
scaffold_4	as_event	828240	828243	+	1- , 2-;	Smoe_00031846;	828243;	Smoe_00031847;	828240;
scaffold_45	as_event	65857	66061	+	1^2- , 0;	Smoe_00035420;	;	Smoe_00035421;	65857,66061;
scaffold_2	as_event	4204770	4204800	-	1^2- , 0;	Smoe_00019410;	;	Smoe_00019414;	4204800,4204770;
scaffold_24	as_event	1325926	1325950	+	1- , 2-;	Smoe_00022449;	1325926;	Smoe_00022450;	1325950;
scaffold_7	as_event	2544729	2544905	-	1-4^ , 2-3^;	Smoe_00047167;	2544889,2544754;	Smoe_00047166;	2544905,2544729;
scaffold_6	as_event	776759	777272	+	1^ , 2^3-4^;	Smoe_00042136;	776789,776853,777272;	Smoe_00042138;	776759;
scaffold_40	as_event	1057384	1057420	-	1- , 2-;	Smoe_00033536;	1057384;	Smoe_00033537;	1057420;
scaffold_4	as_event	1175333	1175697	-	1^2- , 0;	Smoe_00032628;	;	Smoe_00032629;	1175697,1175333;
scaffold_15	as_event	1974074	1974131	-	1^2- , 0;	Smoe_00013795;	1974131,1974074;	Smoe_00013796;	;
scaffold_4	as_event	2096002	2096049	+	1^2- , 0;	Smoe_00032114;	;	Smoe_00032115;	2096002,2096049;
scaffold_39	as_event	1209397	1209486	-	1^3- , 2^4-;	Smoe_00031556;	1209486,1209426;	Smoe_00031558;	1209459,1209397;
scaffold_5	as_event	2052812	2052834	+	1- , 2-;	Smoe_00037504;	2052812;	Smoe_00037505;	2052834;
scaffold_21	as_event	1424708	1425188	-	1^2-3^4- , 0;	Smoe_00020816;	;	Smoe_00020819;	1425188,1425132,1424756,1424708;
scaffold_1	as_event	2705639	2705757	-	1^ , 2^;	Smoe_00003400;	2705757;	Smoe_00003399;	2705639;
scaffold_7	as_event	113731	113738	-	1- , 2-;	Smoe_00046778;	113731;	Smoe_00046779;	113738;
scaffold_M162	as_event	164123	164769	-	1^2- , 0;	Smoe_00055199;	;	Smoe_00055201;	164769,164123;
scaffold_102	as_event	540722	540765	+	1- , 2-;	Smoe_00005340;	540722;	Smoe_00005341;	540765;
scaffold_35	as_event	1239812	1239882	-	1^2- , 0;	Smoe_00029663;	;	Smoe_00029667;	1239882,1239812;
scaffold_17	as_event	658600	658811	-	1-2^6- , 3-4^5-;	Smoe_00015681;	658757,658686,658623;	Smoe_00015689;	658811,658769,658600;
scaffold_13	as_event	1852780	1853028	+	1^2-3^4- , 0;	Smoe_00010598;	;	Smoe_00010600;	1852780,1852880,1852966,1853028;
scaffold_101	as_event	271099	271421	+	1^4- , 2^3-;	Smoe_00005128;	271310,271371;	Smoe_00005130;	271099,271421;
scaffold_0	as_event	6861925	6861929	+	1- , 2-;	Smoe_00001093;	6861925;	Smoe_00001095;	6861929;
scaffold_26	as_event	1250828	1250939	+	1^3-4^ , 2^;	Smoe_00023618;	1250828,1250889,1250939;	Smoe_00023617;	1250864;
scaffold_6	as_event	1857676	1857919	-	1- , 2-;	Smoe_00042852;	1857919;	Smoe_00042853;	1857676;
scaffold_18	as_event	96413	96491	+	1^2- , 0;	Smoe_00016334;	96413,96491;	Smoe_00016335;	;
scaffold_11	as_event	2503726	2503804	-	1^2- , 0;	Smoe_00007144;	;	Smoe_00007145;	2503804,2503726;
scaffold_46	as_event	1036213	1036286	-	1^3- , 2^4-;	Smoe_00036052;	1036286,1036232;	Smoe_00036053;	1036264,1036213;
scaffold_30	as_event	210490	211048	+	1^2-3^4- , 0;	Smoe_00026823;	210490,210916,210986,211048;	Smoe_00026824;	;
scaffold_8	as_event	2656918	2657120	+	1^2- , 0;	Smoe_00049953;	2656918,2657120;	Smoe_00049956;	;
scaffold_0	as_event	3757043	3757092	-	1- , 2-;	Smoe_00001755;	3757092;	Smoe_00001758;	3757043;
scaffold_45	as_event	36347	36750	-	1^2- , 0;	Smoe_00035616;	;	Smoe_00035617;	36750,36347;
scaffold_14	as_event	1365638	1365677	+	1^ , 2^;	Smoe_00012115;	1365677;	Smoe_00012118;	1365638;
scaffold_14	as_event	1023044	1023246	+	1^3- , 2^4-;	Smoe_00012055;	1023044,1023128;	Smoe_00012058;	1023069,1023246;
scaffold_4	as_event	2780058	2780301	-	1^2-4^5- , 3^6-;	Smoe_00032944;	2780116,2780058;	Smoe_00032947;	2780301,2780240,2780114,2780077;
scaffold_62	as_event	171012	171077	+	1- , 2-;	Smoe_00043946;	171077;	Smoe_00043947;	171012;
scaffold_26	as_event	1282907	1282926	-	1- , 2-;	Smoe_00023939;	1282926;	Smoe_00023941;	1282907;
scaffold_347	as_event	6383	6393	+	1- , 2-;	Smoe_00029131;	6393;	Smoe_00029132;	6383;
scaffold_26	as_event	1406358	1406364	+	1^ , 2^;	Smoe_00023643;	1406358;	Smoe_00023644;	1406364;
scaffold_17	as_event	658600	658925	-	1-4^7- , 2-3^5-6^8-;	Smoe_00015685;	658925,658845,658757;	Smoe_00015689;	658922,658851,658811,658769,658600;
scaffold_7	as_event	40492	40510	-	1- , 2-;	Smoe_00046772;	40510;	Smoe_00046773;	40492;
scaffold_24	as_event	33522	33529	+	1^ , 2^;	Smoe_00022285;	33522;	Smoe_00022284;	33529;
scaffold_6	as_event	3737964	3737967	-	1- , 2-;	Smoe_00043156;	3737964;	Smoe_00043157;	3737967;
scaffold_20	as_event	1676017	1676082	-	1^3- , 2^4-;	Smoe_00020136;	1676082,1676023;	Smoe_00020137;	1676076,1676017;
scaffold_10	as_event	1945051	1945105	-	1^2- , 0;	Smoe_00004710;	1945105,1945051;	Smoe_00004711;	;
scaffold_2	as_event	98492	98729	-	1^ , 2^;	Smoe_00018744;	98492;	Smoe_00018746;	98729;
scaffold_22	as_event	421642	421645	-	1^ , 2^;	Smoe_00021310;	421645;	Smoe_00021311;	421642;
scaffold_5	as_event	1718664	1718732	+	1-2^ , 0;	Smoe_00037448;	1718664,1718732;	Smoe_00037449;	;
scaffold_4	as_event	532367	532422	+	1^2- , 0;	Smoe_00031793;	532367,532422;	Smoe_00031795;	;
scaffold_0	as_event	704960	705063	+	1^3-4^ , 2^;	Smoe_00000103;	704987;	Smoe_00000106;	704960,705016,705063;
scaffold_154	as_event	144966	145015	+	1^2- , 0;	Smoe_00014116;	144966,145015;	Smoe_00014118;	;
scaffold_22	as_event	95336	95386	+	1^2- , 0;	Smoe_00021008;	;	Smoe_00021009;	95336,95386;
scaffold_4	as_event	1577919	1578005	-	1^3-4^ , 2^;	Smoe_00032727;	1578005,1577951,1577919;	Smoe_00032730;	1577996;
scaffold_14	as_event	1425672	1425721	+	1^2- , 0;	Smoe_00012131;	1425672,1425721;	Smoe_00012135;	;
scaffold_102	as_event	540152	540396	+	1^6- , 2^3-4^5-;	Smoe_00005338;	540161,540218,540332,540383;	Smoe_00005341;	540152,540396;
scaffold_47	as_event	1231038	1231347	+	1^2-3^5- , 4^6-;	Smoe_00036343;	1231291,1231347;	Smoe_00036348;	1231038,1231093,1231284,1231328;
scaffold_9	as_event	234251	234508	-	1^2-3^4- , 0;	Smoe_00053261;	234508,234458,234298,234251;	Smoe_00053263;	;
scaffold_100	as_event	510355	510520	+	1^3-4^ , 2^;	Smoe_00004971;	510426;	Smoe_00004972;	510355,510506,510520;
scaffold_0	as_event	3880296	3880342	-	1^2- , 0;	Smoe_00001769;	;	Smoe_00001772;	3880342,3880296;
scaffold_12	as_event	2204061	2204092	-	1^ , 2^;	Smoe_00009136;	2204092;	Smoe_00009141;	2204061;
scaffold_12	as_event	614325	614385	-	1^2- , 0;	Smoe_00008999;	;	Smoe_00009000;	614385,614325;
scaffold_32	as_event	409254	409783	-	1^2-3^4- , 0;	Smoe_00028034;	409783,409542,409312,409254;	Smoe_00028035;	;
scaffold_20	as_event	700684	700687	+	1- , 2-;	Smoe_00019555;	700684;	Smoe_00019557;	700687;
scaffold_7	as_event	692113	692139	+	1- , 2-;	Smoe_00046293;	692113;	Smoe_00046296;	692139;
scaffold_30	as_event	971672	971677	-	1^ , 2^;	Smoe_00027201;	971677;	Smoe_00027202;	971672;
scaffold_13	as_event	685221	685299	+	1^2- , 0;	Smoe_00010440;	;	Smoe_00010441;	685221,685299;
scaffold_13	as_event	1608270	1608303	+	1^ , 2^;	Smoe_00010547;	1608270;	Smoe_00010548;	1608303;
scaffold_14	as_event	1567932	1568015	+	1^3- , 2^4-;	Smoe_00012160;	1567932,1567996;	Smoe_00012162;	1567951,1568015;
scaffold_0	as_event	1085777	1086449	-	1^2-3^4- , 0;	Smoe_00001273;	1086449,1086360,1085837,1085777;	Smoe_00001275;	;
scaffold_6	as_event	2281078	2281294	-	1^ , 2^;	Smoe_00042918;	2281294;	Smoe_00042919;	2281078;
scaffold_46	as_event	1093200	1093857	+	1^2-3^4-5^ , 6^;	Smoe_00035902;	1093857;	Smoe_00035906;	1093200,1093286,1093367,1093466,1093711;
scaffold_2	as_event	2111118	2111379	+	1^2-3^4- , 0;	Smoe_00018335;	;	Smoe_00018336;	2111118,2111176,2111313,2111379;
scaffold_77	as_event	856293	856342	+	1- , 2-;	Smoe_00049092;	856293;	Smoe_00049093;	856342;
scaffold_3	as_event	4170991	4171000	+	1- , 2-;	Smoe_00026135;	4171000;	Smoe_00026136;	4170991;
scaffold_4	as_event	922519	923112	-	1^6- , 2^3-4^5-;	Smoe_00032590;	923112,922519;	Smoe_00032591;	923098,923044,922832,922777;
scaffold_4	as_event	3561246	3561298	-	1^2- , 0;	Smoe_00033027;	;	Smoe_00033028;	3561298,3561246;
scaffold_42	as_event	408332	408381	+	1^2- , 0;	Smoe_00034058;	;	Smoe_00034059;	408332,408381;
scaffold_10	as_event	2501601	2501659	+	1-2^ , 0;	Smoe_00004310;	;	Smoe_00004311;	2501601,2501659;
scaffold_21	as_event	644629	644929	+	1- , 2-3^4-;	Smoe_00020346;	644650,644857,644929;	Smoe_00020348;	644629;
scaffold_8	as_event	864822	864988	+	1-2^4- , 3-;	Smoe_00049692;	864822,864935,864988;	Smoe_00049693;	864961;
scaffold_13	as_event	1659900	1659949	-	1^2- , 0;	Smoe_00010959;	;	Smoe_00010961;	1659949,1659900;
scaffold_0	as_event	3124673	3124732	+	1^3- , 2^4-;	Smoe_00000428;	3124675,3124732;	Smoe_00000430;	3124673,3124730;
scaffold_23	as_event	1709514	1709591	-	1^3- , 2^4-;	Smoe_00022186;	1709587,1709514;	Smoe_00022187;	1709591,1709518;
scaffold_18	as_event	1041044	1041047	-	1^ , 2^;	Smoe_00016842;	1041044;	Smoe_00016843;	1041047;
scaffold_35	as_event	1658570	1658576	-	1^ , 2^;	Smoe_00029733;	1658576;	Smoe_00029734;	1658570;
scaffold_81	as_event	195739	196019	+	1^2- , 0;	Smoe_00050813;	;	Smoe_00050817;	195739,196019;
scaffold_119	as_event	310140	310316	-	1^3-5^ , 2^4-6^;	Smoe_00008498;	310316,310251,310177;	Smoe_00008500;	310308,310249,310140;
scaffold_2	as_event	810983	810989	+	1^ , 2^;	Smoe_00018121;	810983;	Smoe_00018122;	810989;
scaffold_0	as_event	5349029	5349090	+	1^2- , 0;	Smoe_00000847;	;	Smoe_00000848;	5349029,5349090;
scaffold_28	as_event	1598987	1599001	-	1-2^ , 0;	Smoe_00024907;	;	Smoe_00024908;	1599001,1598987;
scaffold_24	as_event	1893734	1894009	-	1^2- , 3^4-;	Smoe_00022865;	1893789,1893734;	Smoe_00022868;	1894009,1893961;
scaffold_12	as_event	944123	944189	-	1^ , 2^;	Smoe_00009037;	944123;	Smoe_00009039;	944189;
scaffold_5	as_event	1170942	1171206	+	1-6^ , 2-3^4-5^;	Smoe_00037345;	1170962,1171025,1171099,1171184;	Smoe_00037346;	1170942,1171206;
scaffold_19	as_event	1783788	1784035	-	1^2- , 3^4-;	Smoe_00017784;	1784035,1783978;	Smoe_00017788;	1783967,1783788;
scaffold_165	as_event	110947	111054	+	1-2^ , 0;	Smoe_00015068;	;	Smoe_00015069;	110947,111054;
scaffold_12	as_event	2069766	2069814	-	1^ , 2^;	Smoe_00009113;	2069814;	Smoe_00009116;	2069766;
scaffold_69	as_event	27028	27091	+	1^2- , 0;	Smoe_00045895;	;	Smoe_00045896;	27028,27091;
scaffold_90	as_event	209573	214203	+	1-2^3-4^5-6^7-8^9-10^11-12^13-14^15-16^17-18^19-20^21-22^ , 23-24^25-26^27-28^29-30^31-32^33-34^35-36^37-38^39-40^41-42^43-44^;	Smoe_00053759;	212644,212704,212760,212862,212933,213089,213146,213208,213268,213317,213375,213450,213527,213654,213706,213793,213849,213934,213992,214102,214159,214203;	Smoe_00053764;	209573,209633,209679,209781,209850,210006,210044,210118,210176,210225,210283,210358,210407,210562,210610,210697,210750,210835,210900,211010,211058,211102;
scaffold_22	as_event	785248	785310	-	1^2- , 0;	Smoe_00021380;	;	Smoe_00021382;	785310,785248;
scaffold_28	as_event	52924	52932	-	1- , 2-;	Smoe_00024672;	52924;	Smoe_00024674;	52932;
scaffold_13	as_event	1620616	1620674	+	1^2- , 0;	Smoe_00010550;	1620616,1620674;	Smoe_00010552;	;
scaffold_47	as_event	1451348	1451402	-	1^2- , 0;	Smoe_00036662;	1451402,1451348;	Smoe_00036664;	;
scaffold_113	as_event	107318	107419	+	1^2- , 0;	Smoe_00007642;	;	Smoe_00007644;	107318,107419;
scaffold_7	as_event	2424625	2424997	-	1^2-3^4-5^6- , 0;	Smoe_00047145;	;	Smoe_00047146;	2424997,2424944,2424824,2424770,2424670,2424625;
scaffold_2	as_event	776902	776963	-	1^3- , 2^4-;	Smoe_00018852;	776963,776906;	Smoe_00018853;	776959,776902;
scaffold_157	as_event	27081	27085	-	1^ , 2^;	Smoe_00014230;	27081;	Smoe_00014231;	27085;
scaffold_5	as_event	3054166	3054212	+	1- , 2-;	Smoe_00037652;	3054166;	Smoe_00037653;	3054212;
scaffold_20	as_event	1367144	1367251	+	1-3^4- , 2-;	Smoe_00019702;	1367144,1367204,1367251;	Smoe_00019703;	1367149;
scaffold_68	as_event	337615	337687	-	1-2^4- , 3-;	Smoe_00045826;	337687,337667,337615;	Smoe_00045827;	337631;
scaffold_51	as_event	100624	100741	-	1- , 2-;	Smoe_00038874;	100741;	Smoe_00038876;	100624;
scaffold_42	as_event	1146900	1147261	+	1^2-3^4-5^6- , 0;	Smoe_00034114;	1146900,1146948,1146986,1147044,1147211,1147261;	Smoe_00034117;	;
scaffold_10	as_event	2531100	2531103	-	1- , 2-;	Smoe_00004795;	2531100;	Smoe_00004796;	2531103;
scaffold_58	as_event	878470	878526	-	1- , 2-;	Smoe_00041560;	878470;	Smoe_00041562;	878526;
scaffold_0	as_event	4057803	4057871	+	1^3-4^ , 2^;	Smoe_00000611;	4057803,4057862,4057871;	Smoe_00000610;	4057810;
scaffold_32	as_event	155945	155983	+	1-2^ , 0;	Smoe_00027763;	155945,155983;	Smoe_00027764;	;
scaffold_7	as_event	2891939	2891951	+	1- , 2-;	Smoe_00046607;	2891951;	Smoe_00046611;	2891939;
scaffold_4	as_event	1801735	1801758	-	1- , 2-;	Smoe_00032765;	1801735;	Smoe_00032768;	1801758;
scaffold_119	as_event	78117	78375	+	1^2-3^4- , 0;	Smoe_00008334;	78117,78172,78309,78375;	Smoe_00008335;	;
scaffold_22	as_event	1177635	1177692	+	1^2- , 0;	Smoe_00021158;	1177635,1177692;	Smoe_00021159;	;
scaffold_17	as_event	45173	45240	-	1^2- , 0;	Smoe_00015580;	;	Smoe_00015581;	45240,45173;
scaffold_20	as_event	1355974	1356040	+	1^ , 2^;	Smoe_00019695;	1355974;	Smoe_00019696;	1356040;
scaffold_21	as_event	1871127	1871134	+	1- , 2-;	Smoe_00020564;	1871134;	Smoe_00020566;	1871127;
scaffold_43	as_event	1424913	1424955	+	1^2- , 0;	Smoe_00034612;	;	Smoe_00034613;	1424913,1424955;
scaffold_22	as_event	48483	48837	+	1^3-4^ , 2^;	Smoe_00021001;	48682;	Smoe_00021002;	48483,48730,48837;
scaffold_0	as_event	6579787	6579793	-	1^ , 2^;	Smoe_00002238;	6579787;	Smoe_00002239;	6579793;
scaffold_39	as_event	372422	372437	-	1- , 2-;	Smoe_00031441;	372437;	Smoe_00031442;	372422;
scaffold_10	as_event	1956341	1956358	+	1- , 2-;	Smoe_00004236;	1956341;	Smoe_00004237;	1956358;
scaffold_35	as_event	1572415	1572436	-	1- , 2-;	Smoe_00029728;	1572415;	Smoe_00029729;	1572436;
scaffold_213	as_event	34696	38142	+	1^2-3^4- , 0;	Smoe_00020965;	;	Smoe_00020966;	34696,36213,36383,38142;
scaffold_2	as_event	2857807	2858179	+	1^3-4^6- , 2^5-;	Smoe_00018482;	2857813,2858171;	Smoe_00018483;	2857807,2857903,2857949,2858179;
scaffold_18	as_event	606578	606658	-	1^2- , 0;	Smoe_00016761;	;	Smoe_00016760;	606658,606578;
scaffold_97	as_event	85850	85961	-	1- , 2-;	Smoe_00054796;	85961;	Smoe_00054799;	85850;
scaffold_55	as_event	22263	22470	+	1-3^4- , 2-;	Smoe_00040150;	22263,22419,22470;	Smoe_00040153;	22267;
scaffold_71	as_event	620731	620733	-	1- , 2-;	Smoe_00047886;	620733;	Smoe_00047887;	620731;
scaffold_39	as_event	716690	716691	-	1- , 2-;	Smoe_00031484;	716690;	Smoe_00031485;	716691;
scaffold_3	as_event	1749248	1749253	+	1- , 2-;	Smoe_00025694;	1749253;	Smoe_00025695;	1749248;
scaffold_22	as_event	1674502	1674566	-	1- , 2-;	Smoe_00021527;	1674566;	Smoe_00021537;	1674502;
scaffold_14	as_event	680326	680333	-	1- , 2-;	Smoe_00012415;	680333;	Smoe_00012416;	680326;
scaffold_114	as_event	305527	305609	+	1-4^ , 2-3^;	Smoe_00007860;	305558,305606;	Smoe_00007862;	305527,305609;
scaffold_71	as_event	928601	932688	-	1^3- , 2^4-;	Smoe_00047926;	932688,928723;	Smoe_00047927;	932263,928601;
scaffold_12	as_event	2405822	2405833	+	1- , 2-;	Smoe_00008843;	2405833;	Smoe_00008844;	2405822;
scaffold_23	as_event	456019	456235	+	1^2- , 0;	Smoe_00021680;	;	Smoe_00021681;	456019,456235;
scaffold_0	as_event	4861944	4862269	+	1-4^6- , 2-3^5-;	Smoe_00000768;	4861958,4862178,4862250;	Smoe_00000769;	4861944,4862191,4862269;
scaffold_195	as_event	73781	73855	+	1^2- , 0;	Smoe_00017949;	;	Smoe_00017950;	73781,73855;
scaffold_1	as_event	1889307	1889309	-	1- , 2-;	Smoe_00003267;	1889309;	Smoe_00003269;	1889307;
scaffold_13	as_event	2107698	2107704	-	1^ , 2^;	Smoe_00011045;	2107698;	Smoe_00011046;	2107704;
scaffold_39	as_event	1433705	1433763	+	1-2^ , 0;	Smoe_00031343;	1433705,1433763;	Smoe_00031345;	;
scaffold_35	as_event	1437570	1437631	+	1- , 2-;	Smoe_00029382;	1437631;	Smoe_00029383;	1437570;
scaffold_7	as_event	2109467	2109521	+	1^3- , 2^4-;	Smoe_00046482;	2109467,2109519;	Smoe_00046485;	2109476,2109521;
scaffold_15	as_event	828498	828499	+	1- , 2-;	Smoe_00013499;	828499;	Smoe_00013502;	828498;
scaffold_22	as_event	1240442	1240518	+	1^3- , 2^4-;	Smoe_00021170;	1240442,1240511;	Smoe_00021171;	1240445,1240518;
scaffold_0	as_event	534167	534258	+	1-4^ , 2-3^;	Smoe_00000063;	534169,534237;	Smoe_00000066;	534167,534258;
scaffold_20	as_event	1745956	1746043	-	1-2^ , 0;	Smoe_00020144;	1746043,1745956;	Smoe_00020145;	;
scaffold_2	as_event	2978044	2978393	-	1-2^3-4^5- , 6-;	Smoe_00019213;	2978044;	Smoe_00019214;	2978393,2978322,2978261,2978214,2978117;
scaffold_0	as_event	6493149	6493224	+	1- , 2-;	Smoe_00001016;	6493149;	Smoe_00001017;	6493224;
scaffold_1	as_event	2674168	2674230	+	1^2- , 0;	Smoe_00002594;	2674168,2674230;	Smoe_00002595;	;
scaffold_4	as_event	3689690	3689723	+	1- , 2-;	Smoe_00032336;	3689690;	Smoe_00032337;	3689723;
scaffold_42	as_event	233067	233091	-	1- , 2-;	Smoe_00034207;	233067;	Smoe_00034208;	233091;
scaffold_26	as_event	820285	820339	-	1^2- , 0;	Smoe_00023854;	820339,820285;	Smoe_00023855;	;
scaffold_57	as_event	275715	276241	-	1^2-3^4- , 0;	Smoe_00041117;	;	Smoe_00041119;	276241,276127,275999,275715;
scaffold_12	as_event	822326	822338	+	1- , 2-;	Smoe_00008649;	822338;	Smoe_00008653;	822326;
scaffold_92	as_event	320757	320768	+	1^ , 2^;	Smoe_00054089;	320757;	Smoe_00054093;	320768;
scaffold_2	as_event	1160714	1160766	-	1^2- , 0;	Smoe_00018915;	1160766,1160714;	Smoe_00018917;	;
scaffold_1	as_event	5886485	5886634	-	1-2^4- , 3-;	Smoe_00003905;	5886634,5886553,5886485;	Smoe_00003906;	5886520;
scaffold_68	as_event	997294	997378	-	1^2- , 0;	Smoe_00045888;	;	Smoe_00045889;	997378,997294;
scaffold_47	as_event	1091868	1091877	-	1- , 2-;	Smoe_00036565;	1091877;	Smoe_00036568;	1091868;
scaffold_18	as_event	131254	131426	+	1-3^4- , 2-;	Smoe_00016343;	131254,131360,131426;	Smoe_00016345;	131262;
scaffold_3	as_event	4214869	4214969	+	1^4- , 2^3-;	Smoe_00026072;	4214883,4214950;	Smoe_00026142;	4214869,4214969;
scaffold_10	as_event	2868356	2868587	-	1^2-3^6- , 4^5-;	Smoe_00004870;	2868587,2868477,2868439,2868356;	Smoe_00004871;	2868419,2868360;
scaffold_34	as_event	1077423	1077653	+	1-2^3- , 4-;	Smoe_00028787;	1077423,1077569,1077638;	Smoe_00028788;	1077653;
scaffold_2	as_event	513933	513939	-	1- , 2-;	Smoe_00018817;	513933;	Smoe_00018818;	513939;
scaffold_100	as_event	331321	331383	+	1^2- , 0;	Smoe_00004945;	331321,331383;	Smoe_00004946;	;
scaffold_11	as_event	1356544	1357444	+	1- , 2-3^4-5^6-;	Smoe_00006480;	1356544;	Smoe_00006481;	1356546,1356727,1356770,1357398,1357444;
scaffold_16	as_event	1389164	1389448	-	1^2-3^4-5^6- , 0;	Smoe_00014764;	;	Smoe_00014767;	1389448,1389394,1389301,1389252,1389216,1389164;
scaffold_2	as_event	249943	249947	-	1- , 2-;	Smoe_00018762;	249947;	Smoe_00018763;	249943;
scaffold_18	as_event	509339	509404	+	1-2^ , 0;	Smoe_00016381;	509339,509404;	Smoe_00016384;	;
scaffold_6	as_event	886518	886558	+	1^ , 2^;	Smoe_00042165;	886558;	Smoe_00042167;	886518;
scaffold_20	as_event	1771238	1771473	+	1-2^3- , 4-;	Smoe_00019768;	1771238,1771388,1771456;	Smoe_00019769;	1771473;
scaffold_140	as_event	275499	276040	-	1- , 2-3^4-;	Smoe_00012808;	276040;	Smoe_00012809;	276024,275844,275499;
scaffold_35	as_event	412652	412707	-	1^2- , 0;	Smoe_00029517;	412707,412652;	Smoe_00029518;	;
scaffold_59	as_event	165212	165265	+	1^4- , 2^3-;	Smoe_00041628;	165212,165265;	Smoe_00041629;	165230,165257;
scaffold_11	as_event	2363648	2363652	-	1^ , 2^;	Smoe_00007110;	2363652;	Smoe_00007117;	2363648;
scaffold_2	as_event	3391175	3394623	+	1^24- , 2^3-4^5-6^7-8^9-10^11-12^13-14^15-16^17-18^19-20^21-22^23-;	Smoe_00018562;	3391175,3394623;	Smoe_00018565;	3391208,3391269,3391540,3391627,3391866,3391957,3392109,3392178,3392197,3392314,3392489,3393525,3393650,3393741,3393982,3394083,3394168,3394209,3394346,3394482,3394527,3394574;
scaffold_0	as_event	2212741	2213064	-	1^2-4^ , 3^;	Smoe_00001457;	2213064,2212981,2212741;	Smoe_00001458;	2212750;
scaffold_85	as_event	149434	149978	-	1^2-3^4-7^ , 5^6-8^9-10^;	Smoe_00051732;	149710,149658,149574,149517,149434;	Smoe_00051733;	149978,149922,149851,149803,149597;
scaffold_105	as_event	132603	132630	-	1- , 2-;	Smoe_00005664;	132603;	Smoe_00005665;	132630;
scaffold_68	as_event	991811	991829	+	1^ , 2^;	Smoe_00045795;	991829;	Smoe_00045800;	991811;
scaffold_5	as_event	3721159	3721427	-	1^2-3^4- , 0;	Smoe_00038299;	;	Smoe_00038300;	3721427,3721293,3721226,3721159;
scaffold_4	as_event	3661903	3662113	-	1-2^3-4^ , 0;	Smoe_00033063;	3662113,3662057,3661998,3661903;	Smoe_00033065;	;
scaffold_24	as_event	1841019	1841023	-	1- , 2-;	Smoe_00022855;	1841023;	Smoe_00022857;	1841019;
scaffold_37	as_event	523331	523340	-	1^ , 2^;	Smoe_00030513;	523340;	Smoe_00030518;	523331;
scaffold_105	as_event	147179	147187	-	1- , 2-;	Smoe_00005671;	147187;	Smoe_00005670;	147179;
scaffold_0	as_event	2992916	2993080	+	1- , 2-3^4-;	Smoe_00000399;	2992916;	Smoe_00000400;	2992944,2993024,2993080;
scaffold_40	as_event	631381	631421	-	1- , 2-;	Smoe_00033491;	631421;	Smoe_00033492;	631381;
scaffold_40	as_event	257372	257373	-	1^ , 2^;	Smoe_00033420;	257373;	Smoe_00033421;	257372;
scaffold_57	as_event	134252	134932	+	1^2-3^5- , 4^6-;	Smoe_00040884;	134252,134306,134870,134925;	Smoe_00040890;	134898,134932;
scaffold_1	as_event	3482927	3482939	-	1- , 2-;	Smoe_00003513;	3482927;	Smoe_00003514;	3482939;
scaffold_19	as_event	537319	537352	-	1- , 2-;	Smoe_00017559;	537352;	Smoe_00017560;	537319;
scaffold_178	as_event	112240	112252	-	1- , 2-;	Smoe_00016255;	112252;	Smoe_00016256;	112240;
scaffold_4	as_event	281520	281582	+	1^3- , 2^4-;	Smoe_00031728;	281520,281577;	Smoe_00031729;	281528,281582;
scaffold_7	as_event	2775884	2775949	-	1^ , 2^;	Smoe_00047207;	2775884;	Smoe_00047206;	2775949;
scaffold_26	as_event	378803	379043	+	1^3- , 2^4-;	Smoe_00023486;	378803,379038;	Smoe_00023487;	378987,379043;
scaffold_51	as_event	917674	917771	-	1^3-4^ , 2^;	Smoe_00038988;	917771,917717,917674;	Smoe_00038994;	917727;
scaffold_100	as_event	601505	601564	-	1^2- , 0;	Smoe_00005081;	601564,601505;	Smoe_00005083;	;
scaffold_5	as_event	2664021	2664059	-	1- , 2-;	Smoe_00038117;	2664021;	Smoe_00038118;	2664059;
scaffold_12	as_event	2217589	2217603	+	1- , 2-;	Smoe_00008815;	2217603;	Smoe_00008817;	2217589;
scaffold_8	as_event	177380	177528	+	1^3- , 2^4-;	Smoe_00049558;	177380,177526;	Smoe_00049559;	177391,177528;
scaffold_44	as_event	1383537	1383579	-	1^2- , 0;	Smoe_00035365;	;	Smoe_00035366;	1383579,1383537;
scaffold_12	as_event	1093807	1093882	+	1^2- , 0;	Smoe_00008713;	;	Smoe_00008714;	1093807,1093882;
scaffold_9	as_event	50399	50408	-	1^ , 2^;	Smoe_00053238;	50399;	Smoe_00053239;	50408;
scaffold_11	as_event	2702984	2703015	+	1- , 2-;	Smoe_00006684;	2703015;	Smoe_00006685;	2702984;
scaffold_46	as_event	681537	681665	-	1^ , 2^;	Smoe_00036012;	681537;	Smoe_00036013;	681665;
scaffold_2	as_event	2911572	2911682	+	1-3^ , 2-4^;	Smoe_00018498;	2911572,2911646;	Smoe_00018500;	2911574,2911682;
scaffold_151	as_event	118169	118188	-	1- , 2-;	Smoe_00013973;	118188;	Smoe_00013974;	118169;
scaffold_47	as_event	138665	138674	+	1- , 2-;	Smoe_00036134;	138674;	Smoe_00036135;	138665;
scaffold_4	as_event	2045149	2045413	-	1-3^4-6^ , 2-5^;	Smoe_00032813;	2045402,2045157;	Smoe_00032816;	2045413,2045283,2045234,2045149;
scaffold_80	as_event	544540	545676	-	1^3-4^5-7^8-9^10- , 2^6-;	Smoe_00050761;	545676,545596,545518,545455,545344,545269,544591,544540;	Smoe_00050762;	545672,545386;
scaffold_4	as_event	1813417	1813895	-	1-3^5- , 2-4^6-;	Smoe_00032769;	1813841,1813498,1813417;	Smoe_00032770;	1813895,1813809,1813455;
scaffold_12	as_event	1922187	1922452	+	1-3^5-6^ , 2-4^;	Smoe_00008763;	1922187,1922313,1922404,1922452;	Smoe_00008764;	1922224,1922389;
scaffold_82	as_event	349802	350189	-	1^2- , 0;	Smoe_00051154;	;	Smoe_00051156;	350189,349802;
scaffold_2	as_event	97674	98152	-	1^2-3^ , 4^;	Smoe_00018745;	97674;	Smoe_00018746;	98152,98078,97853;
scaffold_1	as_event	5470516	5470566	-	1^2- , 0;	Smoe_00003836;	;	Smoe_00003837;	5470566,5470516;
scaffold_21	as_event	90015	90230	-	1-4^6- , 2-3^5-;	Smoe_00020595;	90152,90083,90029;	Smoe_00020597;	90230,90063,90015;
scaffold_33	as_event	1305727	1305732	+	1^ , 2^;	Smoe_00028411;	1305727;	Smoe_00028412;	1305732;
scaffold_52	as_event	1116474	1116536	+	1^3- , 2^4-;	Smoe_00039215;	1116474,1116526;	Smoe_00039219;	1116493,1116536;
scaffold_46	as_event	419488	419490	-	1- , 2-;	Smoe_00035979;	419490;	Smoe_00035980;	419488;
scaffold_22	as_event	1075206	1075409	-	1^2- , 0;	Smoe_00021433;	;	Smoe_00021434;	1075409,1075206;
scaffold_3	as_event	578055	578061	-	1- , 2-;	Smoe_00026227;	578055;	Smoe_00026228;	578061;
scaffold_57	as_event	225361	225491	-	1^3-4^ , 2^;	Smoe_00041105;	225491,225438,225361;	Smoe_00041106;	225440;
scaffold_2	as_event	883419	883421	-	1^ , 2^;	Smoe_00018875;	883421;	Smoe_00018876;	883419;
scaffold_29	as_event	1420252	1420317	+	1- , 2-;	Smoe_00025165;	1420317;	Smoe_00025166;	1420252;
scaffold_9	as_event	2880373	2880478	+	1- , 2-;	Smoe_00053203;	2880373;	Smoe_00053204;	2880478;
scaffold_0	as_event	3883481	3883685	-	1^3-4^ , 2^;	Smoe_00001770;	3883685,3883624,3883481;	Smoe_00001774;	3883625;
scaffold_39	as_event	1622055	1622124	+	1^ , 2^;	Smoe_00031385;	1622124;	Smoe_00031386;	1622055;
scaffold_15	as_event	2285084	2285087	+	1- , 2-;	Smoe_00013607;	2285084;	Smoe_00013608;	2285087;
scaffold_0	as_event	3467631	3467684	-	1- , 2-;	Smoe_00001683;	3467684;	Smoe_00001686;	3467631;
scaffold_40	as_event	1040017	1040021	-	1- , 2-;	Smoe_00033533;	1040017;	Smoe_00033534;	1040021;
scaffold_0	as_event	5643968	5643980	+	1- , 2-;	Smoe_00000891;	5643968;	Smoe_00000893;	5643980;
scaffold_26	as_event	1075313	1075618	+	1^4-5^7- , 2^3-6^8-;	Smoe_00023586;	1075313,1075436,1075538,1075605;	Smoe_00023587;	1075327,1075417,1075542,1075618;
scaffold_25	as_event	281844	282784	+	1-2^4-5^6- , 3-;	Smoe_00022935;	282025;	Smoe_00022936;	281844,281916,282179,282463,282784;
scaffold_7	as_event	2535148	2535170	-	1- , 2-;	Smoe_00047156;	2535170;	Smoe_00047157;	2535148;
scaffold_46	as_event	773433	773658	+	1-5^6- , 2-3^4-;	Smoe_00035873;	773454,773511,773566;	Smoe_00035874;	773433,773594,773658;
scaffold_65	as_event	801410	801414	+	1- , 2-;	Smoe_00045005;	801414;	Smoe_00045007;	801410;
scaffold_3	as_event	548526	548578	+	1- , 2-;	Smoe_00025587;	548526;	Smoe_00025588;	548578;
scaffold_1	as_event	4616382	4616543	+	1- , 2-;	Smoe_00002845;	4616543;	Smoe_00002847;	4616382;
scaffold_13	as_event	2420307	2420331	-	1- , 2-;	Smoe_00011096;	2420307;	Smoe_00011097;	2420331;
scaffold_37	as_event	1215699	1216220	-	1^3-4^ , 2^5-6^;	Smoe_00030585;	1216014,1215739,1215699;	Smoe_00030586;	1216220,1215831,1215827;
scaffold_35	as_event	797928	797941	-	1- , 2-;	Smoe_00029575;	797928;	Smoe_00029577;	797941;
scaffold_26	as_event	44976	45038	+	1- , 2-;	Smoe_00023435;	45038;	Smoe_00023436;	44976;
scaffold_17	as_event	1684988	1685024	+	1- , 2-;	Smoe_00015456;	1685024;	Smoe_00015457;	1684988;
scaffold_68	as_event	827745	827763	+	1- , 2-;	Smoe_00045769;	827763;	Smoe_00045770;	827745;
scaffold_0	as_event	362231	362291	+	1^3- , 2^4-;	Smoe_00000037;	362231,362284;	Smoe_00000038;	362274,362291;
scaffold_6	as_event	164634	164657	-	1- , 2-;	Smoe_00042602;	164634;	Smoe_00042604;	164657;
scaffold_80	as_event	701865	701875	+	1^ , 2^;	Smoe_00050698;	701865;	Smoe_00050699;	701875;
scaffold_7	as_event	3320972	3321311	-	1^2-3^6- , 4^5-;	Smoe_00047296;	3321041,3321001;	Smoe_00047297;	3321311,3321245,3321051,3320972;
scaffold_6	as_event	173254	173264	-	1- , 2-;	Smoe_00042607;	173254;	Smoe_00042606;	173264;
scaffold_2	as_event	3021120	3021259	+	1- , 2-;	Smoe_00018521;	3021259;	Smoe_00018522;	3021120;
scaffold_18	as_event	538828	538834	+	1^ , 2^;	Smoe_00016390;	538834;	Smoe_00016392;	538828;
scaffold_71	as_event	777665	777988	+	1^2-4^6- , 3^5-;	Smoe_00047816;	777905,777978;	Smoe_00047817;	777665,777804,777909,777988;
scaffold_5	as_event	3395718	3396013	+	1^2- , 0;	Smoe_00037673;	3395718,3396013;	Smoe_00037674;	;
scaffold_0	as_event	4076237	4076258	-	1^ , 2^;	Smoe_00001818;	4076258;	Smoe_00001819;	4076237;
scaffold_14	as_event	1283494	1283604	+	1-2^ , 0;	Smoe_00012101;	1283494,1283604;	Smoe_00012102;	;
scaffold_21	as_event	2000647	2000648	-	1- , 2-;	Smoe_00020942;	2000648;	Smoe_00020943;	2000647;
scaffold_0	as_event	3473700	3473706	-	1^ , 2^;	Smoe_00001691;	3473706;	Smoe_00001693;	3473700;
scaffold_20	as_event	2003666	2003674	-	1- , 2-;	Smoe_00020187;	2003674;	Smoe_00020190;	2003666;
scaffold_20	as_event	1573217	1573236	+	1- , 2-;	Smoe_00019746;	1573236;	Smoe_00019747;	1573217;
scaffold_0	as_event	4744618	4744661	-	1^2- , 0;	Smoe_00001959;	4744661,4744618;	Smoe_00001960;	;
scaffold_9	as_event	239272	239338	-	1^3- , 2^4-;	Smoe_00053265;	239338,239281;	Smoe_00053266;	239326,239272;
scaffold_32	as_event	1544541	1545422	-	1^2-3^4-5^6-7^8- , 0;	Smoe_00028148;	1545422,1544972,1544949,1544858,1544820,1544657,1544599,1544541;	Smoe_00028149;	;
scaffold_0	as_event	368579	368866	-	1^2-3^4- , 0;	Smoe_00001155;	368866,368721,368628,368579;	Smoe_00001162;	;
scaffold_99	as_event	491452	491694	-	1^2- , 0;	Smoe_00055144;	;	Smoe_00055148;	491694,491452;
scaffold_0	as_event	268716	268718	+	1^ , 2^;	Smoe_00000018;	268718;	Smoe_00000022;	268716;
scaffold_49	as_event	421778	421929	-	1^3- , 2^4-;	Smoe_00037117;	421929,421871;	Smoe_00037121;	421899,421778;
scaffold_14	as_event	1332611	1332612	+	1- , 2-;	Smoe_00012110;	1332611;	Smoe_00012111;	1332612;
scaffold_21	as_event	1425132	1425194	-	1^3- , 2^4-;	Smoe_00020815;	1425194,1425138;	Smoe_00020819;	1425188,1425132;
scaffold_71	as_event	396371	396385	-	1-2^ , 0;	Smoe_00047871;	396385,396371;	Smoe_00047872;	;
scaffold_47	as_event	138544	138665	+	1-3^4- , 2-;	Smoe_00036131;	138555;	Smoe_00036135;	138544,138619,138665;
scaffold_2	as_event	244090	244098	-	1- , 2-;	Smoe_00018753;	244090;	Smoe_00018754;	244098;
scaffold_20	as_event	797873	797874	-	1^ , 2^;	Smoe_00019970;	797874;	Smoe_00019972;	797873;
scaffold_13	as_event	2022500	2022777	-	1^2- , 0;	Smoe_00011029;	;	Smoe_00011030;	2022777,2022500;
scaffold_0	as_event	3370638	3370678	-	1^ , 2^;	Smoe_00001662;	3370638;	Smoe_00001663;	3370678;
scaffold_23	as_event	447339	447500	-	1- , 2-3^4-;	Smoe_00022002;	447498,447394,447339;	Smoe_00022005;	447500;
scaffold_2	as_event	564395	564457	-	1^2- , 0;	Smoe_00018830;	564457,564395;	Smoe_00018831;	;
scaffold_69	as_event	851613	851708	+	1-2^ , 0;	Smoe_00045995;	851613,851708;	Smoe_00045996;	;
scaffold_2	as_event	1993791	1993792	-	1- , 2-;	Smoe_00019047;	1993792;	Smoe_00019048;	1993791;
scaffold_7	as_event	2385207	2385236	+	1-2^ , 0;	Smoe_00046543;	2385207,2385236;	Smoe_00046544;	;
scaffold_5	as_event	799061	799371	+	1^2-3^4- , 0;	Smoe_00037301;	;	Smoe_00037307;	799061,799148,799205,799371;
scaffold_6	as_event	3732943	3733372	-	1^2- , 0;	Smoe_00043154;	;	Smoe_00043155;	3733372,3732943;
scaffold_13	as_event	460914	461253	+	1^3-4^5-7^8- , 2^6-;	Smoe_00010404;	460914,461021,461061,461125,461201,461253;	Smoe_00010405;	460942,461181;
scaffold_18	as_event	1194892	1195158	-	1-3^5- , 2-4^6-;	Smoe_00016861;	1195131,1194955,1194892;	Smoe_00016865;	1195158,1195033,1194905;
scaffold_38	as_event	66886	66952	+	1^4- , 2^3-;	Smoe_00030677;	66886,66952;	Smoe_00030678;	66892,66916;
scaffold_21	as_event	650476	650482	-	1- , 2-;	Smoe_00020688;	650476;	Smoe_00020689;	650482;
scaffold_24	as_event	1112038	1112115	+	1^3- , 2^4-;	Smoe_00022423;	1112070,1112115;	Smoe_00022424;	1112038,1112095;
scaffold_47	as_event	818804	819255	+	1^2-3^6-7^ , 4^5-8^;	Smoe_00036275;	819078,819134,819255;	Smoe_00036276;	818804,818862,818954,819144,819243;
scaffold_45	as_event	101883	102147	+	1- , 2-3^4-;	Smoe_00035430;	101883;	Smoe_00035433;	102003,102094,102147;
scaffold_14	as_event	634294	634357	-	1^2- , 0;	Smoe_00012404;	634357,634294;	Smoe_00012406;	;
scaffold_17	as_event	1561200	1561338	-	1- , 2-;	Smoe_00015766;	1561200;	Smoe_00015767;	1561338;
scaffold_21	as_event	1939828	1939964	-	1^3- , 2^4-;	Smoe_00020926;	1939964,1939893;	Smoe_00020930;	1939920,1939828;
scaffold_65	as_event	795772	795855	+	1^3- , 2^4-;	Smoe_00045000;	795803,795855;	Smoe_00045004;	795772,795818;
scaffold_39	as_event	659357	659359	-	1^ , 2^;	Smoe_00031470;	659357;	Smoe_00031471;	659359;
scaffold_47	as_event	1099890	1099948	-	1^2- , 0;	Smoe_00036572;	1099948,1099890;	Smoe_00036573;	;
scaffold_1	as_event	3032543	3032593	-	1^2- , 0;	Smoe_00003423;	;	Smoe_00003424;	3032593,3032543;
scaffold_0	as_event	367882	367942	-	1^2- , 0;	Smoe_00001155;	367942,367882;	Smoe_00001156;	;
scaffold_4	as_event	127160	127526	+	1^2-4^5-6^7- , 3^8-;	Smoe_00031685;	127160,127219,127278,127340,127447,127509;	Smoe_00031686;	127246,127526;
scaffold_1	as_event	5886485	5886634	-	1-2^4- , 3-;	Smoe_00003904;	5886634,5886570,5886485;	Smoe_00003906;	5886520;
scaffold_1	as_event	5924166	5924169	-	1- , 2-;	Smoe_00003915;	5924166;	Smoe_00003916;	5924169;
scaffold_107	as_event	126755	126909	-	1-2^3- , 4-;	Smoe_00005881;	126909,126871,126806;	Smoe_00005882;	126755;
scaffold_4	as_event	2702693	2702746	-	1^2- , 0;	Smoe_00032931;	2702746,2702693;	Smoe_00032935;	;
scaffold_42	as_event	1583465	1583468	+	1^ , 2^;	Smoe_00034186;	1583465;	Smoe_00034187;	1583468;
scaffold_47	as_event	1353739	1353815	-	1^2- , 0;	Smoe_00036630;	1353815,1353739;	Smoe_00036632;	;
scaffold_0	as_event	1162645	1162661	-	1- , 2-;	Smoe_00001306;	1162661;	Smoe_00001307;	1162645;
scaffold_11	as_event	702719	702765	+	1^2- , 0;	Smoe_00006343;	702719,702765;	Smoe_00006349;	;
scaffold_1	as_event	597217	597444	-	1^2-4^ , 3^;	Smoe_00003128;	597226;	Smoe_00003130;	597444,597394,597217;
scaffold_4	as_event	3850701	3850706	+	1- , 2-;	Smoe_00032371;	3850706;	Smoe_00032372;	3850701;
scaffold_64	as_event	581041	581046	+	1^ , 2^;	Smoe_00044659;	581046;	Smoe_00044660;	581041;
scaffold_55	as_event	45982	45995	+	1- , 2-;	Smoe_00040164;	45982;	Smoe_00040165;	45995;
scaffold_68	as_event	344363	344424	-	1^2- , 0;	Smoe_00045828;	344424,344363;	Smoe_00045830;	;
scaffold_6	as_event	1367974	1368030	+	1^2- , 0;	Smoe_00042231;	1367974,1368030;	Smoe_00042233;	;
scaffold_12	as_event	1101497	1101803	+	1- , 2-3^4-5^6-;	Smoe_00008716;	1101497;	Smoe_00008720;	1101510,1101588,1101673,1101744,1101803;
scaffold_0	as_event	1662358	1662421	-	1^3- , 2^4-;	Smoe_00001389;	1662421,1662362;	Smoe_00001388;	1662417,1662358;
scaffold_4	as_event	3842904	3842934	+	1^ , 2^;	Smoe_00032366;	3842934;	Smoe_00032368;	3842904;
scaffold_4	as_event	1925874	1925970	-	1^3- , 2^4-;	Smoe_00032779;	1925970,1925908;	Smoe_00032780;	1925960,1925874;
scaffold_11	as_event	1830427	1830429	+	1^ , 2^;	Smoe_00006539;	1830429;	Smoe_00006540;	1830427;
scaffold_12	as_event	2337957	2337960	+	1^ , 2^;	Smoe_00008827;	2337957;	Smoe_00008829;	2337960;
scaffold_4	as_event	2069184	2069432	+	1-3^4- , 2-;	Smoe_00032112;	2069208;	Smoe_00032113;	2069184,2069262,2069432;
scaffold_10	as_event	2892380	2892441	-	1^2- , 0;	Smoe_00004875;	;	Smoe_00004876;	2892441,2892380;
scaffold_20	as_event	982750	983024	-	1-2^3- , 4-;	Smoe_00020011;	983024,982821,982762;	Smoe_00020012;	982750;
scaffold_17	as_event	1748767	1748831	+	1^2- , 0;	Smoe_00015469;	;	Smoe_00015475;	1748767,1748831;
scaffold_0	as_event	5513190	5513192	-	1- , 2-;	Smoe_00002103;	5513192;	Smoe_00002105;	5513190;
scaffold_0	as_event	6423039	6423117	+	1^4- , 2^3-;	Smoe_00001008;	6423039,6423117;	Smoe_00001009;	6423054,6423088;
scaffold_0	as_event	4191504	4191634	-	1-3^4- , 2-;	Smoe_00001849;	4191596;	Smoe_00001852;	4191634,4191556,4191504;
scaffold_30	as_event	187729	187863	-	1-2^3- , 4-;	Smoe_00027064;	187863,187805,187752;	Smoe_00027066;	187729;
scaffold_42	as_event	1605434	1605635	-	1^ , 2^;	Smoe_00034392;	1605635;	Smoe_00034393;	1605434;
scaffold_9	as_event	789049	789051	-	1- , 2-;	Smoe_00053324;	789049;	Smoe_00053325;	789051;
scaffold_2	as_event	4127770	4127850	+	1^2- , 0;	Smoe_00018687;	;	Smoe_00018688;	4127770,4127850;
scaffold_22	as_event	355454	355480	+	1^ , 2^;	Smoe_00021036;	355480;	Smoe_00021040;	355454;
scaffold_71	as_event	603352	603412	-	1^2- , 0;	Smoe_00047883;	603412,603352;	Smoe_00047884;	;
scaffold_5	as_event	1707419	1707637	+	1^2- , 0;	Smoe_00037436;	;	Smoe_00037439;	1707419,1707637;
scaffold_2	as_event	550847	550850	-	1^ , 2^;	Smoe_00018827;	550850;	Smoe_00018828;	550847;
scaffold_38	as_event	589698	589708	-	1- , 2-;	Smoe_00030950;	589698;	Smoe_00030951;	589708;
scaffold_18	as_event	1182941	1182946	-	1^ , 2^;	Smoe_00016855;	1182941;	Smoe_00016856;	1182946;
scaffold_63	as_event	646416	646428	-	1- , 2-;	Smoe_00044494;	646428;	Smoe_00044495;	646416;
scaffold_2	as_event	2317916	2318077	+	1^3- , 2^4-;	Smoe_00018371;	2317955,2318077;	Smoe_00018373;	2317916,2318030;
scaffold_1	as_event	705742	706098	-	1-2^3-4^5-6^ , 0;	Smoe_00003157;	706098,706018,705962,705882,705834,705742;	Smoe_00003158;	;
scaffold_22	as_event	295103	295321	-	1-2^3-4^ , 0;	Smoe_00021297;	295321,295227,295169,295103;	Smoe_00021298;	;
scaffold_0	as_event	6447724	6447761	-	1^2- , 0;	Smoe_00002224;	;	Smoe_00002225;	6447761,6447724;
scaffold_7	as_event	2387913	2387969	+	1^3- , 2^4-;	Smoe_00046545;	2387916,2387969;	Smoe_00046546;	2387913,2387960;
scaffold_28	as_event	326407	326453	+	1^2- , 0;	Smoe_00024488;	;	Smoe_00024490;	326407,326453;
scaffold_13	as_event	2375038	2375045	+	1- , 2-;	Smoe_00010689;	2375038;	Smoe_00010690;	2375045;
scaffold_73	as_event	441381	441511	-	1^ , 2^;	Smoe_00048313;	441381;	Smoe_00048314;	441511;
scaffold_32	as_event	1632499	1632762	+	1^3-4^ , 2^;	Smoe_00027936;	1632557;	Smoe_00027939;	1632499,1632677,1632762;
scaffold_1	as_event	5214117	5214861	-	1-2^4- , 3-;	Smoe_00003769;	5214861,5214380,5214117;	Smoe_00003771;	5214170;
scaffold_39	as_event	1198061	1198247	-	1- , 2-;	Smoe_00031551;	1198061;	Smoe_00031552;	1198247;
scaffold_6	as_event	3053427	3053432	+	1- , 2-;	Smoe_00042464;	3053432;	Smoe_00042463;	3053427;
scaffold_38	as_event	44137	44200	-	1^2- , 0;	Smoe_00030903;	;	Smoe_00030904;	44200,44137;
scaffold_57	as_event	179788	179794	-	1^ , 2^;	Smoe_00041094;	179788;	Smoe_00041095;	179794;
scaffold_11	as_event	1887180	1887241	-	1^2- , 0;	Smoe_00007028;	1887241,1887180;	Smoe_00007029;	;
scaffold_7	as_event	3149253	3149311	+	1^2- , 0;	Smoe_00046654;	3149253,3149311;	Smoe_00046656;	;
scaffold_4	as_event	3165884	3165900	+	1^ , 2^;	Smoe_00032251;	3165884;	Smoe_00032252;	3165900;
scaffold_7	as_event	492522	492593	-	1^3- , 2^4-;	Smoe_00046846;	492593,492529;	Smoe_00046847;	492589,492522;
scaffold_20	as_event	660824	660847	-	1- , 2-;	Smoe_00019932;	660847;	Smoe_00019933;	660824;
scaffold_0	as_event	3453814	3453990	-	1^2-3^4- , 0;	Smoe_00001680;	;	Smoe_00001681;	3453990,3453934,3453860,3453814;
scaffold_14	as_event	865176	865245	-	1^2- , 0;	Smoe_00012430;	865245,865176;	Smoe_00012432;	;
scaffold_3	as_event	3748675	3748690	-	1- , 2-;	Smoe_00026690;	3748690;	Smoe_00026691;	3748675;
scaffold_52	as_event	1074952	1075018	+	1^3- , 2^4-;	Smoe_00039209;	1074961,1075018;	Smoe_00039211;	1074952,1074988;
scaffold_57	as_event	354590	354747	+	1-3^4- , 2-;	Smoe_00040921;	354595;	Smoe_00040922;	354590,354648,354747;
scaffold_26	as_event	44885	44976	+	1^2- , 0;	Smoe_00023434;	;	Smoe_00023436;	44885,44976;
scaffold_114	as_event	293846	294638	-	1^2- , 0;	Smoe_00007942;	294638,293846;	Smoe_00007943;	;
scaffold_12	as_event	926286	926354	+	1^2- , 0;	Smoe_00008681;	926286,926354;	Smoe_00008682;	;
scaffold_7	as_event	1728683	1728797	-	1-3^4- , 2-;	Smoe_00047007;	1728797,1728743,1728683;	Smoe_00047008;	1728787;
scaffold_4	as_event	2876595	2876601	-	1- , 2-;	Smoe_00032957;	2876595;	Smoe_00032958;	2876601;
scaffold_21	as_event	716844	716860	-	1- , 2-;	Smoe_00020699;	716844;	Smoe_00020700;	716860;
scaffold_22	as_event	1741210	1741212	-	1- , 2-;	Smoe_00021543;	1741210;	Smoe_00021544;	1741212;
scaffold_19	as_event	1177926	1178239	-	1-3^4- , 2-;	Smoe_00017680;	1178239,1177989,1177926;	Smoe_00017682;	1178215;
scaffold_63	as_event	879304	879310	-	1^ , 2^;	Smoe_00044526;	879304;	Smoe_00044533;	879310;
scaffold_143	as_event	284582	284638	+	1^2- , 0;	Smoe_00013026;	;	Smoe_00013027;	284582,284638;
scaffold_40	as_event	114716	114780	-	1^2- , 0;	Smoe_00033405;	114780,114716;	Smoe_00033407;	;
scaffold_1	as_event	6054632	6054696	-	1^4- , 2^3-;	Smoe_00003932;	6054696,6054632;	Smoe_00003933;	6054694,6054636;
scaffold_47	as_event	581555	581628	-	1^2- , 0;	Smoe_00036499;	581628,581555;	Smoe_00036501;	;
scaffold_19	as_event	891500	891540	+	1^ , 2^;	Smoe_00017331;	891500;	Smoe_00017332;	891540;
scaffold_12	as_event	2757017	2757134	+	1^2- , 0;	Smoe_00008893;	2757017,2757134;	Smoe_00008894;	;
scaffold_0	as_event	6390452	6390474	+	1- , 2-;	Smoe_00001005;	6390474;	Smoe_00001006;	6390452;
scaffold_4	as_event	3532343	3532399	+	1^2- , 0;	Smoe_00032293;	3532343,3532399;	Smoe_00032294;	;
scaffold_35	as_event	1164655	1164659	+	1- , 2-;	Smoe_00029346;	1164659;	Smoe_00029347;	1164655;
scaffold_51	as_event	1068064	1068125	+	1^2- , 0;	Smoe_00038805;	1068064,1068125;	Smoe_00038806;	;
scaffold_87	as_event	786640	786648	-	1-2^ , 0;	Smoe_00052326;	;	Smoe_00052327;	786648,786640;
scaffold_7	as_event	2775775	2775883	-	1-2^ , 0;	Smoe_00047206;	;	Smoe_00047208;	2775883,2775775;
scaffold_15	as_event	1387631	1387636	+	1- , 2-;	Smoe_00013540;	1387636;	Smoe_00013541;	1387631;
scaffold_40	as_event	477763	477785	-	1- , 2-;	Smoe_00033455;	477763;	Smoe_00033453;	477785;
scaffold_14	as_event	1643520	1643534	-	1- , 2-;	Smoe_00012560;	1643520;	Smoe_00012563;	1643534;
scaffold_21	as_event	1589491	1589492	+	1^ , 2^;	Smoe_00020506;	1589492;	Smoe_00020508;	1589491;
scaffold_9	as_event	488883	488886	+	1- , 2-;	Smoe_00052859;	488886;	Smoe_00052861;	488883;
scaffold_4	as_event	999206	999259	+	1^3- , 2^4-;	Smoe_00031885;	999215,999259;	Smoe_00031886;	999206,999258;
scaffold_4	as_event	375318	375328	-	1- , 2-;	Smoe_00032473;	375318;	Smoe_00032474;	375328;
scaffold_48	as_event	346810	347066	-	1^2- , 0;	Smoe_00036843;	;	Smoe_00036844;	347066,346810;
scaffold_30	as_event	1026124	1026176	-	1^2- , 0;	Smoe_00027220;	1026176,1026124;	Smoe_00027221;	;
scaffold_2	as_event	2609134	2609312	-	1- , 2-3^4-;	Smoe_00019137;	2609312;	Smoe_00019138;	2609307,2609189,2609134;
scaffold_23	as_event	493083	493449	-	1^2-3^4-5^6- , 0;	Smoe_00022014;	;	Smoe_00022016;	493449,493410,493288,493238,493132,493083;
scaffold_73	as_event	181253	181313	+	1^2- , 0;	Smoe_00048154;	181253,181313;	Smoe_00048153;	;
scaffold_1	as_event	3614718	3614788	-	1^3- , 2^4-;	Smoe_00003562;	3614784,3614718;	Smoe_00003563;	3614788,3614722;
scaffold_55	as_event	1162240	1162369	+	1-2^ , 0;	Smoe_00040295;	1162240,1162369;	Smoe_00040300;	;
scaffold_144	as_event	80856	80910	-	1^2- , 0;	Smoe_00013103;	;	Smoe_00013104;	80910,80856;
scaffold_13	as_event	621384	621899	-	1^2-3^4-5^6-7^8- , 0;	Smoe_00010810;	;	Smoe_00010811;	621899,621843,621726,621690,621621,621558,621451,621384;
scaffold_10	as_event	1618419	1618733	-	1^2-3^5- , 4^6-;	Smoe_00004659;	1618733,1618662,1618484,1618432;	Smoe_00004661;	1618480,1618419;
scaffold_6	as_event	1452799	1452875	-	1^3- , 2^4-;	Smoe_00042789;	1452875,1452816;	Smoe_00042792;	1452861,1452799;
scaffold_2	as_event	3720009	3720094	-	1^3- , 2^4-;	Smoe_00019310;	3720061,3720009;	Smoe_00019312;	3720094,3720033;
scaffold_18	as_event	2048404	2048416	+	1- , 2-;	Smoe_00016594;	2048404;	Smoe_00016596;	2048416;
scaffold_80	as_event	574380	574430	-	1^2- , 0;	Smoe_00050763;	;	Smoe_00050765;	574430,574380;
scaffold_7	as_event	2158014	2158049	+	1^ , 2^;	Smoe_00046494;	2158014;	Smoe_00046495;	2158049;
scaffold_3	as_event	3643940	3644116	+	1^3- , 2^4-;	Smoe_00026015;	3643979,3644116;	Smoe_00026016;	3643940,3644083;
scaffold_5	as_event	3385525	3385534	-	1- , 2-;	Smoe_00038238;	3385525;	Smoe_00038242;	3385534;
scaffold_7	as_event	2538952	2539340	-	1^5-7^8- , 2^3-4^6-;	Smoe_00047159;	2539324,2539267,2539214,2539150;	Smoe_00047162;	2539340,2539201,2539013,2538952;
scaffold_14	as_event	1365638	1366032	+	1^2- , 0;	Smoe_00012117;	;	Smoe_00012118;	1365638,1366032;
scaffold_13	as_event	280334	280397	-	1^2- , 0;	Smoe_00010781;	280397,280334;	Smoe_00010782;	;
scaffold_39	as_event	1054667	1054726	-	1^2- , 0;	Smoe_00031514;	;	Smoe_00031515;	1054726,1054667;
scaffold_4	as_event	2045234	2045283	-	1^2- , 0;	Smoe_00032814;	;	Smoe_00032816;	2045283,2045234;
scaffold_137	as_event	116584	116949	-	1^2- , 0;	Smoe_00011664;	116949,116584;	Smoe_00011665;	;
scaffold_20	as_event	1251650	1252016	-	1^2-4^5- , 3^6-;	Smoe_00020061;	1251820,1251650;	Smoe_00020064;	1252016,1251846,1251808,1251751;
scaffold_7	as_event	3396157	3396242	-	1^3- , 2^4-;	Smoe_00047307;	3396229,3396157;	Smoe_00047309;	3396242,3396170;
scaffold_10	as_event	459110	459170	-	1^3- , 2^4-;	Smoe_00004491;	459170,459114;	Smoe_00004495;	459166,459110;
scaffold_5	as_event	3956641	3956651	-	1- , 2-;	Smoe_00038326;	3956641;	Smoe_00038329;	3956651;
scaffold_35	as_event	257232	257256	-	1- , 2-;	Smoe_00029491;	257232;	Smoe_00029492;	257256;
scaffold_35	as_event	1151087	1151139	-	1^ , 2^;	Smoe_00029634;	1151139;	Smoe_00029635;	1151087;
scaffold_26	as_event	923836	924262	+	1^2- , 0;	Smoe_00023545;	;	Smoe_00023546;	923836,924262;
scaffold_6	as_event	377729	377764	+	1- , 2-;	Smoe_00042067;	377729;	Smoe_00042068;	377764;
scaffold_6	as_event	1282321	1282322	-	1- , 2-;	Smoe_00042756;	1282322;	Smoe_00042757;	1282321;
scaffold_3	as_event	2727549	2727872	-	1^3-4^6- , 2^5-;	Smoe_00026518;	2727845,2727624;	Smoe_00026519;	2727872,2727729,2727625,2727549;
scaffold_39	as_event	1142090	1142096	+	1^ , 2^;	Smoe_00031286;	1142090;	Smoe_00031287;	1142096;
scaffold_73	as_event	168798	168822	+	1^ , 2^;	Smoe_00048149;	168822;	Smoe_00048150;	168798;
scaffold_35	as_event	1241633	1241779	-	1-3^5- , 2-4^6-;	Smoe_00029664;	1241779,1241705,1241637;	Smoe_00029668;	1241772,1241701,1241633;
scaffold_10	as_event	2902568	2902573	-	1- , 2-;	Smoe_00004882;	2902573;	Smoe_00004881;	2902568;
scaffold_5	as_event	2931777	2931781	+	1- , 2-;	Smoe_00037633;	2931777;	Smoe_00037634;	2931781;
scaffold_0	as_event	5415370	5415452	+	1- , 2-;	Smoe_00000855;	5415452;	Smoe_00000856;	5415370;
scaffold_14	as_event	776145	776416	+	1-2^3- , 4-;	Smoe_00012011;	776145,776288,776386;	Smoe_00012012;	776416;
scaffold_11	as_event	742781	742937	-	1^ , 2^;	Smoe_00006812;	742937;	Smoe_00006815;	742781;
scaffold_33	as_event	383620	383937	+	1^3-4^6- , 2^5-;	Smoe_00028287;	383620,383740,383769,383937;	Smoe_00028288;	383653,383931;
scaffold_14	as_event	603569	603625	+	1^2- , 0;	Smoe_00011979;	603569,603625;	Smoe_00011980;	;
scaffold_84	as_event	210020	210079	+	1^3- , 2^4-;	Smoe_00051461;	210020,210076;	Smoe_00051462;	210041,210079;
scaffold_21	as_event	813603	813609	+	1^ , 2^;	Smoe_00020373;	813603;	Smoe_00020374;	813609;
scaffold_82	as_event	331875	350237	-	1^3-4^5-6^ , 2^;	Smoe_00051153;	350237,332898,332863,332798,331875;	Smoe_00051154;	349225;
scaffold_6	as_event	1985918	1985990	-	1^3- , 2^4-;	Smoe_00042878;	1985990,1985921;	Smoe_00042879;	1985984,1985918;
scaffold_4	as_event	3131243	3131291	+	1^2- , 0;	Smoe_00032243;	;	Smoe_00032244;	3131243,3131291;
scaffold_43	as_event	695502	695562	+	1-2^ , 0;	Smoe_00034507;	;	Smoe_00034506;	695502,695562;
scaffold_11	as_event	1270500	1270552	+	1^2- , 0;	Smoe_00006458;	1270500,1270552;	Smoe_00006460;	;
scaffold_2	as_event	3270737	3270970	-	1^ , 2^;	Smoe_00019254;	3270737;	Smoe_00019253;	3270970;
scaffold_6	as_event	231504	231748	+	1^2- , 0;	Smoe_00042046;	;	Smoe_00042047;	231504,231748;
scaffold_42	as_event	858209	858262	+	1^2- , 0;	Smoe_00034101;	;	Smoe_00034102;	858209,858262;
scaffold_5	as_event	3360494	3360561	+	1^2- , 0;	Smoe_00037668;	3360494,3360561;	Smoe_00037670;	;
scaffold_26	as_event	834376	834446	+	1^2- , 0;	Smoe_00023536;	834376,834446;	Smoe_00023538;	;
scaffold_20	as_event	1510251	1510285	-	1- , 2-;	Smoe_00020104;	1510251;	Smoe_00020105;	1510285;
scaffold_40	as_event	1303897	1304099	-	1-2^ , 3-4^;	Smoe_00033568;	1304099,1303978;	Smoe_00033569;	1303898,1303897;
scaffold_32	as_event	1548228	1548495	-	1-2^3-4^ , 0;	Smoe_00028152;	1548495,1548367,1548273,1548228;	Smoe_00028153;	;
scaffold_57	as_event	133917	134225	+	1^2-3^4- , 0;	Smoe_00040883;	;	Smoe_00040890;	133917,133966,134149,134225;
scaffold_0	as_event	1614656	1614673	-	1- , 2-;	Smoe_00001374;	1614673;	Smoe_00001375;	1614656;
scaffold_26	as_event	128088	128407	+	1^4- , 2^3-;	Smoe_00023452;	128088,128407;	Smoe_00023453;	128126,128274;
scaffold_0	as_event	636861	636872	+	1^ , 2^;	Smoe_00000089;	636861;	Smoe_00000090;	636872;
scaffold_55	as_event	1162603	1162813	+	1-2^ , 0;	Smoe_00040293;	1162603,1162813;	Smoe_00040300;	;
scaffold_42	as_event	1147379	1147468	+	1^2- , 0;	Smoe_00034114;	;	Smoe_00034116;	1147379,1147468;
scaffold_27	as_event	1894930	1896070	+	1^2- , 3^4-;	Smoe_00024217;	1894930,1894990;	Smoe_00024219;	1895256,1896070;
scaffold_75	as_event	428672	428699	-	1- , 2-;	Smoe_00048820;	428672;	Smoe_00048821;	428699;
scaffold_124	as_event	100828	101025	-	1^2-4^6- , 3^5-;	Smoe_00009857;	100897,100842;	Smoe_00009858;	101025,100976,100883,100828;
scaffold_112	as_event	84886	85033	+	1^ , 2^;	Smoe_00007466;	85033;	Smoe_00007468;	84886;
scaffold_14	as_event	352137	352331	+	1- , 2-3^4-;	Smoe_00011944;	352137;	Smoe_00011950;	352159,352204,352331;
scaffold_24	as_event	1832722	1832783	-	1^ , 2^;	Smoe_00022851;	1832783;	Smoe_00022854;	1832722;
scaffold_21	as_event	2009638	2009640	-	1- , 2-;	Smoe_00020945;	2009638;	Smoe_00020946;	2009640;
scaffold_69	as_event	546105	546154	-	1- , 2-;	Smoe_00046136;	546154;	Smoe_00046139;	546105;
scaffold_3	as_event	3931170	3931224	-	1^2- , 0;	Smoe_00026726;	;	Smoe_00026727;	3931224,3931170;
scaffold_3	as_event	2403712	2403752	-	1^ , 2^;	Smoe_00026469;	2403712;	Smoe_00026470;	2403752;
scaffold_47	as_event	1404498	1404658	+	1^2-3^4- , 0;	Smoe_00036382;	1404498,1404558,1404606,1404658;	Smoe_00036385;	;
scaffold_32	as_event	192325	192332	+	1- , 2-;	Smoe_00027768;	192325;	Smoe_00027769;	192332;
scaffold_39	as_event	1309404	1309413	+	1- , 2-;	Smoe_00031316;	1309404;	Smoe_00031318;	1309413;
scaffold_84	as_event	296162	296168	-	1^ , 2^;	Smoe_00051579;	296168;	Smoe_00051580;	296162;
scaffold_14	as_event	923480	923545	+	1^2- , 0;	Smoe_00012037;	923480,923545;	Smoe_00012038;	;
scaffold_105	as_event	408887	409088	+	1^3-4^5- , 2^6-;	Smoe_00005640;	408887,408958,409008,409072;	Smoe_00005643;	408931,409088;
scaffold_35	as_event	1204838	1204853	+	1- , 2-;	Smoe_00029351;	1204853;	Smoe_00029352;	1204838;
scaffold_0	as_event	6380170	6380200	+	1- , 2-;	Smoe_00001002;	6380170;	Smoe_00001003;	6380200;
scaffold_47	as_event	829197	829287	-	1^3- , 2^4-;	Smoe_00036522;	829287,829201;	Smoe_00036524;	829283,829197;
scaffold_26	as_event	832930	832942	+	1- , 2-;	Smoe_00023536;	832930;	Smoe_00023540;	832942;
scaffold_13	as_event	2516403	2516516	-	1-4^ , 2-3^;	Smoe_00011115;	2516500,2516406;	Smoe_00011117;	2516516,2516403;
scaffold_4	as_event	1941056	1941438	-	1^2-3^4- , 0;	Smoe_00032786;	;	Smoe_00032789;	1941438,1941280,1941129,1941056;
scaffold_0	as_event	6080670	6080775	+	1- , 2-3^4-;	Smoe_00000958;	6080670;	Smoe_00000961;	6080678,6080727,6080775;
scaffold_57	as_event	630320	630371	-	1^2- , 0;	Smoe_00041195;	;	Smoe_00041196;	630371,630320;
scaffold_18	as_event	257831	257890	-	1^3- , 2^4-;	Smoe_00016694;	257890,257835;	Smoe_00016696;	257886,257831;
scaffold_69	as_event	369907	369913	+	1^ , 2^;	Smoe_00045940;	369907;	Smoe_00045943;	369913;
scaffold_14	as_event	944579	944582	-	1- , 2-;	Smoe_00012457;	944579;	Smoe_00012458;	944582;
scaffold_18	as_event	590533	590595	+	1-2^ , 0;	Smoe_00016396;	590533,590595;	Smoe_00016398;	;
scaffold_21	as_event	368324	368524	-	1^2- , 0;	Smoe_00020645;	368524,368324;	Smoe_00020648;	;
scaffold_40	as_event	81832	81899	-	1- , 2-;	Smoe_00033388;	81899;	Smoe_00033389;	81832;
scaffold_19	as_event	294666	294877	+	1^2-3^4- , 0;	Smoe_00017225;	;	Smoe_00017226;	294666,294715,294822,294877;
scaffold_56	as_event	1170418	1172201	-	1^2-3^4-5^6-7^8-9^10-11^14- , 12^13-;	Smoe_00040835;	1170507,1170432;	Smoe_00040837;	1172201,1171991,1171913,1171752,1171687,1171395,1171347,1170966,1170943,1170775,1170648,1170418;
scaffold_129	as_event	50937	50997	+	1^2- , 0;	Smoe_00010248;	50937,50997;	Smoe_00010249;	;
scaffold_6	as_event	1220334	1220337	+	1^ , 2^;	Smoe_00042204;	1220334;	Smoe_00042203;	1220337;
scaffold_116	as_event	160189	160197	+	1^ , 2^;	Smoe_00008060;	160189;	Smoe_00008062;	160197;
scaffold_14	as_event	1330476	1330483	-	1- , 2-;	Smoe_00012500;	1330483;	Smoe_00012502;	1330476;
scaffold_38	as_event	732151	732206	-	1^2- , 0;	Smoe_00030977;	732206,732151;	Smoe_00030979;	;
scaffold_107	as_event	126755	126806	-	1- , 2-;	Smoe_00005880;	126806;	Smoe_00005882;	126755;
scaffold_87	as_event	578449	578490	-	1-2^ , 0;	Smoe_00052260;	578490,578449;	Smoe_00052263;	;
scaffold_67	as_event	672700	672941	-	1-3^4-5^6- , 2-;	Smoe_00045662;	672929;	Smoe_00045667;	672941,672873,672822,672775,672700;
scaffold_0	as_event	255192	255400	-	1^2-3^4- , 0;	Smoe_00001125;	255400,255362,255244,255192;	Smoe_00001126;	;
scaffold_0	as_event	1671877	1671932	+	1^2- , 0;	Smoe_00000229;	1671877,1671932;	Smoe_00000228;	;
scaffold_0	as_event	389358	389374	+	1- , 2-;	Smoe_00000044;	389374;	Smoe_00000045;	389358;
scaffold_44	as_event	624120	624191	+	1-2^ , 0;	Smoe_00035005;	;	Smoe_00035007;	624120,624191;
scaffold_27	as_event	1177687	1177907	+	1^2- , 0;	Smoe_00024106;	1177687,1177907;	Smoe_00024107;	;
scaffold_126	as_event	287006	287071	-	1^2- , 0;	Smoe_00010091;	287071,287006;	Smoe_00010092;	;
scaffold_87	as_event	693050	694931	-	1^2-3^6-7^8-9^10- , 4^5-;	Smoe_00052292;	693524,693471;	Smoe_00052295;	694931,694877,693582,693363,693265,693232,693097,693050;
scaffold_18	as_event	1290143	1290161	-	1^ , 2^;	Smoe_00016886;	1290143;	Smoe_00016887;	1290161;
scaffold_180	as_event	77941	78453	-	1^2- , 0;	Smoe_00017031;	;	Smoe_00017038;	78453,77941;
scaffold_80	as_event	788873	788877	-	1^ , 2^;	Smoe_00050798;	788877;	Smoe_00050800;	788873;
scaffold_20	as_event	700685	700687	+	1- , 2-;	Smoe_00019554;	700685;	Smoe_00019557;	700687;
scaffold_3	as_event	3703988	3704006	-	1-2^ , 0;	Smoe_00026681;	;	Smoe_00026683;	3704006,3703988;
scaffold_0	as_event	5349029	5349036	+	1^ , 2^;	Smoe_00000846;	5349036;	Smoe_00000848;	5349029;
scaffold_1	as_event	6058398	6058527	+	1^2-4^ , 3^;	Smoe_00003064;	6058518;	Smoe_00003065;	6058398,6058463,6058527;
scaffold_3	as_event	3241805	3242055	+	1^3-5^ , 2^4-6^;	Smoe_00025964;	3241872,3241933,3242055;	Smoe_00025965;	3241805,3241914,3242054;
scaffold_3	as_event	2653979	2654056	+	1^3- , 2^4-;	Smoe_00025822;	2653979,2654052;	Smoe_00025823;	2653983,2654056;
scaffold_6	as_event	971495	971709	-	1^2- , 0;	Smoe_00042712;	;	Smoe_00042713;	971709,971495;
scaffold_2	as_event	1410676	1410698	-	1- , 2-;	Smoe_00018958;	1410676;	Smoe_00018960;	1410698;
scaffold_2	as_event	2875881	2875899	-	1- , 2-;	Smoe_00019190;	2875881;	Smoe_00019191;	2875899;
scaffold_82	as_event	324912	324967	+	1^2- , 0;	Smoe_00051038;	324912,324967;	Smoe_00051040;	;
scaffold_47	as_event	576352	576413	-	1^2- , 0;	Smoe_00036496;	;	Smoe_00036498;	576413,576352;
scaffold_0	as_event	6066295	6066298	-	1- , 2-;	Smoe_00002166;	6066298;	Smoe_00002168;	6066295;
scaffold_6	as_event	3665476	3665490	-	1- , 2-;	Smoe_00043139;	3665490;	Smoe_00043140;	3665476;
scaffold_7	as_event	2062652	2062954	+	1^4-5^6- , 2^3-;	Smoe_00046473;	2062663,2062758;	Smoe_00046474;	2062652,2062765,2062901,2062954;
scaffold_53	as_event	597143	597569	+	1^2- , 0;	Smoe_00039465;	;	Smoe_00039468;	597143,597569;
scaffold_51	as_event	880152	880227	-	1^2- , 0;	Smoe_00038984;	880227,880152;	Smoe_00038987;	;
scaffold_4	as_event	1941280	1941377	-	1- , 2-;	Smoe_00032785;	1941377;	Smoe_00032789;	1941280;
scaffold_0	as_event	362225	362291	+	1^3- , 2^4-;	Smoe_00000036;	362225,362284;	Smoe_00000038;	362274,362291;
scaffold_190	as_event	43192	43267	+	1^2- , 0;	Smoe_00017882;	43192,43267;	Smoe_00017885;	;
scaffold_0	as_event	5101326	5101327	+	1^ , 2^;	Smoe_00000811;	5101327;	Smoe_00000812;	5101326;
scaffold_21	as_event	664391	664447	+	1^4- , 2^3-;	Smoe_00020355;	664391,664447;	Smoe_00020356;	664393,664442;
scaffold_0	as_event	6746057	6746450	+	1^3- , 2^4-5^6-7^8-;	Smoe_00001065;	6746057,6746115;	Smoe_00001069;	6746090,6746136,6746248,6746312,6746385,6746450;
scaffold_10	as_event	1851393	1851400	+	1- , 2-;	Smoe_00004211;	1851400;	Smoe_00004213;	1851393;
scaffold_53	as_event	286194	286379	+	1^ , 2^;	Smoe_00039417;	286194;	Smoe_00039418;	286379;
scaffold_46	as_event	403002	403062	-	1^ , 2^;	Smoe_00035976;	403062;	Smoe_00035977;	403002;
scaffold_39	as_event	1457190	1458298	+	1^3-5^6-7^8-10^12-14^15- , 2^4-9^11-13^16-;	Smoe_00031357;	1457203,1457257,1457605,1457675,1458243,1458298;	Smoe_00031358;	1457190,1457238,1457435,1457505,1457525,1457573,1457620,1457677,1458255,1458294;
scaffold_3	as_event	3185603	3185960	-	1^3- , 2^4-5^6-;	Smoe_00026593;	3185825,3185741,3185685,3185603;	Smoe_00026594;	3185960,3185744;
scaffold_19	as_event	296140	296538	+	1-3^4- , 2-;	Smoe_00017224;	296140,296470,296538;	Smoe_00017226;	296153;
scaffold_21	as_event	1480407	1480440	+	1^ , 2^;	Smoe_00020487;	1480440;	Smoe_00020486;	1480407;
scaffold_3	as_event	1501390	1501446	+	1^2- , 0;	Smoe_00025673;	1501390,1501446;	Smoe_00025674;	;
scaffold_34	as_event	617329	617480	+	1^4- , 2^3-;	Smoe_00028706;	617329,617480;	Smoe_00028707;	617351,617406;
scaffold_7	as_event	308079	308190	+	1^2- , 0;	Smoe_00046236;	308079,308190;	Smoe_00046238;	;
scaffold_69	as_event	546380	546454	-	1-2^ , 0;	Smoe_00046136;	;	Smoe_00046140;	546454,546380;
scaffold_10	as_event	2302582	2302696	+	1^4- , 2^3-;	Smoe_00004289;	2302582,2302696;	Smoe_00004290;	2302594,2302693;
scaffold_20	as_event	1737158	1737370	+	1^2-3^4- , 0;	Smoe_00019761;	1737158,1737212,1737255,1737370;	Smoe_00019767;	;
scaffold_7	as_event	1753144	1753175	-	1^2- , 0;	Smoe_00047013;	1753175,1753144;	Smoe_00047014;	;
scaffold_53	as_event	597569	597590	+	1- , 2-;	Smoe_00039464;	597590;	Smoe_00039468;	597569;
scaffold_0	as_event	2233496	2233659	+	1^4- , 2^3-;	Smoe_00000272;	2233503,2233657;	Smoe_00000273;	2233496,2233659;
scaffold_0	as_event	4965818	4965928	-	1^ , 2^;	Smoe_00002009;	4965928;	Smoe_00002010;	4965818;
[truncated: 2,765 more rows]

## Sheet: novel gene
scaffold_ID		Pos_start	pos_end	strand	AS type	transcript1_id	splice_chain1	transcript2_id	splice_chain2
scaffold_25	as_event	1733961	1733969	-	1- , 2-;	Smoe_00023390;	1733961;	Smoe_00023389;	1733969;
scaffold_23	as_event	1645510	1646218	-	1^2-3^4- , 0;	Smoe_00022173;	;	Smoe_00022174;	1646218,1646129,1645573,1645510;
scaffold_8	as_event	3441878	3442030	+	1^2-3^4- , 0;	Smoe_00050083;	3441878,3441935,3441962,3442030;	Smoe_00050085;	;
scaffold_169	as_event	88343	88683	-	1^2-3^4-5^6- , 0;	Smoe_00015227;	88683,88602,88528,88458,88396,88343;	Smoe_00015229;	;
scaffold_103	as_event	476322	476480	+	1^2-3^4- , 0;	Smoe_00005461;	476322,476376,476422,476480;	Smoe_00005462;	;
scaffold_50	as_event	1433122	1433378	+	1^2- , 0;	Smoe_00038519;	1433122,1433378;	Smoe_00038520;	;
scaffold_17	as_event	280351	280460	-	1- , 2-3^4-;	Smoe_00015635;	280460;	Smoe_00015637;	280458,280409,280351;
scaffold_41	as_event	478304	478320	-	1- , 2-;	Smoe_00033875;	478320;	Smoe_00033877;	478304;
scaffold_643	as_event	2366	2386	-	1^ , 2^;	Smoe_00044898;	2386;	Smoe_00044897;	2366;
scaffold_54	as_event	235405	235408	+	1- , 2-;	Smoe_00039754;	235405;	Smoe_00039753;	235408;
scaffold_6	as_event	2968670	2968688	+	1^ , 2^;	Smoe_00042439;	2968670;	Smoe_00042440;	2968688;
scaffold_136	as_event	173065	173070	-	1- , 2-;	Smoe_00011563;	173065;	Smoe_00011564;	173070;
scaffold_36	as_event	349221	349289	-	1^4- , 2^3-;	Smoe_00030052;	349289,349221;	Smoe_00030053;	349288,349230;
scaffold_50	as_event	45702	46129	+	1^3-5^6- , 2^4-;	Smoe_00038369;	45702,45795,45957,46129;	Smoe_00038370;	45752,45823;
scaffold_17	as_event	274920	274936	+	1- , 2-;	Smoe_00015288;	274936;	Smoe_00015290;	274920;
scaffold_34	as_event	1574569	1574575	+	1^ , 2^;	Smoe_00028855;	1574569;	Smoe_00028856;	1574575;
scaffold_23	as_event	1348416	1348602	+	1^2-3^4- , 0;	Smoe_00021793;	1348416,1348471,1348541,1348602;	Smoe_00021797;	;
scaffold_80	as_event	275554	275613	-	1^2- , 0;	Smoe_00050737;	;	Smoe_00050738;	275613,275554;
scaffold_5	as_event	699711	699795	-	1^2- , 0;	Smoe_00037828;	;	Smoe_00037831;	699795,699711;
scaffold_15	as_event	1898038	1898098	+	1^2- , 0;	Smoe_00013590;	1898038,1898098;	Smoe_00013591;	;
scaffold_25	as_event	645064	645288	+	1- , 2-3^4-;	Smoe_00022959;	645085,645232,645288;	Smoe_00022962;	645064;
scaffold_142	as_event	196497	196501	-	1- , 2-;	Smoe_00012965;	196497;	Smoe_00012966;	196501;
scaffold_27	as_event	1781914	1781915	+	1^ , 2^;	Smoe_00024199;	1781915;	Smoe_00024201;	1781914;
scaffold_125	as_event	164909	165062	-	1^4- , 2^3-;	Smoe_00009985;	165062,164909;	Smoe_00009988;	165014,164946;
scaffold_109	as_event	324763	325524	-	1^2-3^4-5^6-7^8- , 0;	Smoe_00006195;	325524,325473,325364,325313,324991,324941,324820,324763;	Smoe_00006197;	;
scaffold_134	as_event	86374	86384	-	1^ , 2^;	Smoe_00011433;	86384;	Smoe_00011434;	86374;
scaffold_137	as_event	144171	144176	-	1- , 2-;	Smoe_00011672;	144171;	Smoe_00011673;	144176;
scaffold_76	as_event	155955	156023	-	1-2^ , 0;	Smoe_00048925;	;	Smoe_00048926;	156023,155955;
scaffold_5	as_event	1229086	1234298	-	1^3-4^ , 2^;	Smoe_00037902;	1234259;	Smoe_00037903;	1234298,1229124,1229086;
scaffold_66	as_event	599815	600042	+	1^2-3^6- , 4^5-;	Smoe_00045290;	599974,600035;	Smoe_00045293;	599815,599903,599970,600042;
scaffold_50	as_event	82912	83159	-	1-3^4- , 2-;	Smoe_00038531;	83159,82998,82912;	Smoe_00038533;	83133;
scaffold_8	as_event	3153844	3153929	+	1^2- , 0;	Smoe_00050057;	;	Smoe_00050058;	3153844,3153929;
scaffold_62	as_event	1067984	1068038	-	1^2- , 0;	Smoe_00044256;	1068038,1067984;	Smoe_00044259;	;
scaffold_154	as_event	155480	157297	-	1^2-3^4- , 5^6-;	Smoe_00014162;	157297,157239,157074,157007;	Smoe_00014163;	155532,155480;
scaffold_5	as_event	1568628	1568673	-	1-2^ , 0;	Smoe_00037957;	1568673,1568628;	Smoe_00037958;	;
scaffold_48	as_event	320692	320788	-	1^2- , 0;	Smoe_00036837;	;	Smoe_00036838;	320788,320692;
scaffold_37	as_event	1045964	1045968	+	1- , 2-;	Smoe_00030382;	1045968;	Smoe_00030383;	1045964;
scaffold_55	as_event	825617	825619	-	1^ , 2^;	Smoe_00040479;	825617;	Smoe_00040480;	825619;
scaffold_112	as_event	178660	178739	+	1^2- , 0;	Smoe_00007482;	;	Smoe_00007480;	178660,178739;
scaffold_123	as_event	363389	363476	+	1-2^ , 0;	Smoe_00009737;	;	Smoe_00009738;	363389,363476;
scaffold_137	as_event	46024	46078	-	1^2- , 0;	Smoe_00011641;	;	Smoe_00011642;	46078,46024;
scaffold_57	as_event	635383	635421	+	1^ , 2^;	Smoe_00040971;	635383;	Smoe_00040970;	635421;
scaffold_77	as_event	794217	794228	-	1- , 2-;	Smoe_00049170;	794217;	Smoe_00049171;	794228;
scaffold_112	as_event	455375	455438	+	1^2- , 0;	Smoe_00007526;	455375,455438;	Smoe_00007527;	;
scaffold_55	as_event	776896	777153	-	1^2-3^4- , 0;	Smoe_00040467;	;	Smoe_00040471;	777153,777098,776948,776896;
scaffold_8	as_event	1754857	1755111	+	1^2- , 0;	Smoe_00049832;	1754857,1755111;	Smoe_00049831;	;
scaffold_70	as_event	748160	748223	+	1^2- , 0;	Smoe_00047531;	748160,748223;	Smoe_00047532;	;
scaffold_8	as_event	2979337	2979680	-	1^2-3^4- , 0;	Smoe_00050568;	2979680,2979616,2979390,2979337;	Smoe_00050570;	;
scaffold_5	as_event	2243259	2243314	-	1^2- , 0;	Smoe_00038063;	2243314,2243259;	Smoe_00038065;	;
scaffold_12	as_event	175353	175406	+	1^2- , 0;	Smoe_00008535;	175353,175406;	Smoe_00008536;	;
scaffold_23	as_event	1352258	1352311	+	1^2- , 0;	Smoe_00021794;	;	Smoe_00021798;	1352258,1352311;
scaffold_27	as_event	1566685	1566754	+	1^2- , 0;	Smoe_00024146;	1566685,1566754;	Smoe_00024148;	;
scaffold_34	as_event	1391720	1392241	+	1^4- , 2^3-;	Smoe_00028830;	1391720,1392241;	Smoe_00028831;	1391734,1392200;
scaffold_76	as_event	540022	540074	-	1^2- , 0;	Smoe_00048994;	540074,540022;	Smoe_00048996;	;
scaffold_150	as_event	116000	116079	+	1^3- , 2^4-;	Smoe_00013874;	116028,116079;	Smoe_00013875;	116000,116052;
scaffold_1	as_event	1570958	1571011	-	1^2- , 0;	Smoe_00003225;	;	Smoe_00003226;	1571011,1570958;
scaffold_67	as_event	722551	722609	-	1^2- , 0;	Smoe_00045670;	;	Smoe_00045674;	722609,722551;
scaffold_36	as_event	162151	162214	+	1^2- , 0;	Smoe_00029801;	162151,162214;	Smoe_00029800;	;
scaffold_87	as_event	266736	266742	+	1- , 2-;	Smoe_00052066;	266736;	Smoe_00052067;	266742;
scaffold_29	as_event	1547376	1547384	-	1- , 2-;	Smoe_00025466;	1547376;	Smoe_00025465;	1547384;
scaffold_121	as_event	102554	102586	+	1^ , 2^;	Smoe_00009414;	102586;	Smoe_00009413;	102554;
scaffold_8	as_event	328491	328492	+	1- , 2-;	Smoe_00049600;	328492;	Smoe_00049601;	328491;
scaffold_12	as_event	662579	662694	+	1-3^ , 2-4^;	Smoe_00008614;	662579,662660;	Smoe_00008616;	662650,662694;
scaffold_63	as_event	547941	547998	-	1^2- , 0;	Smoe_00044475;	;	Smoe_00044478;	547998,547941;
scaffold_8	as_event	328834	328837	+	1- , 2-;	Smoe_00049597;	328837;	Smoe_00049598;	328834;
scaffold_10	as_event	378733	378972	-	1^2-3^4- , 0;	Smoe_00004464;	378972,378906,378819,378733;	Smoe_00004466;	;
scaffold_119	as_event	70946	70950	+	1- , 2-;	Smoe_00008328;	70946;	Smoe_00008329;	70950;
scaffold_62	as_event	134894	134907	-	1^ , 2^;	Smoe_00044115;	134907;	Smoe_00044116;	134894;
scaffold_9	as_event	2229621	2230881	+	1^3- , 2^4-;	Smoe_00053100;	2229621,2230866;	Smoe_00053102;	2229640,2230881;
scaffold_28	as_event	1580679	1580687	-	1- , 2-;	Smoe_00024899;	1580687;	Smoe_00024901;	1580679;
scaffold_36	as_event	801546	801716	-	1-3^5- , 2-4^6-;	Smoe_00030111;	801716,801609,801554;	Smoe_00030113;	801712,801600,801546;
scaffold_34	as_event	895214	895590	+	1^2-3^4- , 0;	Smoe_00028753;	;	Smoe_00028754;	895214,895267,895531,895590;
scaffold_66	as_event	599815	599974	+	1^2-3^ , 4^;	Smoe_00045292;	599974;	Smoe_00045293;	599815,599903,599970;
scaffold_5	as_event	680241	680302	-	1^2- , 0;	Smoe_00037822;	;	Smoe_00037823;	680302,680241;
scaffold_6	as_event	2402819	2402827	+	1- , 2-;	Smoe_00042369;	2402819;	Smoe_00042370;	2402827;
scaffold_110	as_event	484045	484046	-	1^ , 2^;	Smoe_00007344;	484046;	Smoe_00007345;	484045;
scaffold_17	as_event	2251221	2251231	+	1- , 2-;	Smoe_00015525;	2251231;	Smoe_00015524;	2251221;
scaffold_69	as_event	148956	149481	+	1^2-3^4-5^6- , 0;	Smoe_00045921;	148956,149016,149149,149200,149427,149481;	Smoe_00045920;	;
scaffold_123	as_event	314164	314165	-	1- , 2-;	Smoe_00009788;	314165;	Smoe_00009789;	314164;
scaffold_61	as_event	732527	732595	+	1^2- , 0;	Smoe_00043665;	;	Smoe_00043667;	732527,732595;
scaffold_5	as_event	2243111	2243649	-	1^2-3^4-5^6- , 0;	Smoe_00038065;	2243649,2243592,2243497,2243427,2243176,2243111;	Smoe_00038066;	;
scaffold_108	as_event	255610	255764	-	1^2-3^4- , 0;	Smoe_00006012;	255764,255704,255668,255610;	Smoe_00006013;	;
scaffold_5	as_event	1562362	1562944	+	1^2-3^4-5^6- , 0;	Smoe_00037399;	;	Smoe_00037400;	1562362,1562423,1562719,1562774,1562893,1562944;
scaffold_57	as_event	423692	423700	-	1^ , 2^;	Smoe_00041144;	423700;	Smoe_00041145;	423692;
scaffold_97	as_event	303576	303597	-	1- , 2-;	Smoe_00054827;	303576;	Smoe_00054828;	303597;
scaffold_12	as_event	66279	66364	-	1^4- , 2^3-;	Smoe_00008930;	66364,66279;	Smoe_00008931;	66346,66291;
scaffold_90	as_event	223042	223044	+	1- , 2-;	Smoe_00053768;	223044;	Smoe_00053772;	223042;
scaffold_119	as_event	44103	44124	-	1- , 2-;	Smoe_00008424;	44124;	Smoe_00008425;	44103;
scaffold_181	as_event	54570	54574	+	1- , 2-;	Smoe_00017055;	54570;	Smoe_00017056;	54574;
scaffold_36	as_event	104567	105095	+	1^2- , 3^4-5^6-;	Smoe_00029787;	104761,104813,105040,105095;	Smoe_00029788;	104567,104624;
scaffold_16	as_event	1650257	1650475	+	1- , 2-;	Smoe_00014503;	1650257;	Smoe_00014504;	1650475;
scaffold_56	as_event	538597	538729	-	1^2-4^ , 3^;	Smoe_00040775;	538616;	Smoe_00040776;	538729,538669,538597;
scaffold_87	as_event	536565	536626	-	1^2- , 0;	Smoe_00052250;	536626,536565;	Smoe_00052251;	;
scaffold_55	as_event	851608	851664	-	1^2- , 0;	Smoe_00040485;	851664,851608;	Smoe_00040486;	;
scaffold_130	as_event	160943	160948	+	1- , 2-;	Smoe_00011149;	160943;	Smoe_00011148;	160948;
scaffold_16	as_event	805521	805647	-	1-3^4- , 2-;	Smoe_00014691;	805643;	Smoe_00014692;	805647,805579,805521;
scaffold_119	as_event	75149	75162	-	1^ , 2^;	Smoe_00008439;	75162;	Smoe_00008440;	75149;
scaffold_29	as_event	484520	484732	-	1-2^3- , 4-;	Smoe_00025301;	484732,484582,484523;	Smoe_00025302;	484520;
scaffold_109	as_event	466285	466388	-	1-2^ , 0;	Smoe_00006228;	;	Smoe_00006230;	466388,466285;
scaffold_106	as_event	115674	115679	-	1- , 2-;	Smoe_00005765;	115679;	Smoe_00005767;	115674;
scaffold_95	as_event	547820	548278	+	1^3-5^6- , 2^4-;	Smoe_00054497;	547820,547878,548227,548278;	Smoe_00054500;	547872,547923;
scaffold_66	as_event	237589	237960	+	1^2-3^4-5^6- , 0;	Smoe_00045212;	237589,237646,237727,237783,237896,237960;	Smoe_00045215;	;
scaffold_87	as_event	213756	214697	-	1^2-3^4-5^ , 6^;	Smoe_00052208;	213756;	Smoe_00052211;	214697,214632,214167,213826,213782;
scaffold_33	as_event	32712	32766	+	1^2- , 0;	Smoe_00028240;	;	Smoe_00028241;	32712,32766;
scaffold_28	as_event	876458	876473	+	1^ , 2^;	Smoe_00024550;	876458;	Smoe_00024551;	876473;
scaffold_71	as_event	384270	384284	-	1^ , 2^;	Smoe_00047866;	384284;	Smoe_00047867;	384270;
scaffold_87	as_event	230017	230019	-	1- , 2-;	Smoe_00052216;	230019;	Smoe_00052218;	230017;
scaffold_119	as_event	36453	36828	+	1^2- , 0;	Smoe_00008321;	;	Smoe_00008320;	36453,36828;
scaffold_89	as_event	387931	387938	-	1- , 2-;	Smoe_00052712;	387931;	Smoe_00052711;	387938;
scaffold_50	as_event	98954	99176	+	1^2- , 0;	Smoe_00038379;	98954,99176;	Smoe_00038380;	;
scaffold_161	as_event	165082	165088	-	1- , 2-;	Smoe_00014966;	165082;	Smoe_00014967;	165088;
scaffold_69	as_event	619899	620023	+	1-3^ , 2-4^;	Smoe_00045982;	619900,620023;	Smoe_00045984;	619899,620022;
scaffold_112	as_event	422234	423285	-	1^2-3^4-5^6-7^8- , 0;	Smoe_00007624;	;	Smoe_00007623;	423285,423222,423144,423061,422609,422548,422292,422234;
scaffold_169	as_event	88163	88343	-	1- , 2-3^4-;	Smoe_00015228;	88343;	Smoe_00015230;	88339,88226,88163;
scaffold_8	as_event	3293545	3294067	-	1^2- , 0;	Smoe_00050619;	3294067,3293545;	Smoe_00050621;	;
scaffold_106	as_event	187437	187700	+	1- , 2-3^4-;	Smoe_00005728;	187442,187632,187700;	Smoe_00005729;	187437;
scaffold_50	as_event	102181	102239	+	1^2- , 0;	Smoe_00038381;	102181,102239;	Smoe_00038386;	;
scaffold_23	as_event	1246394	1246601	+	1^2-4^ , 3^;	Smoe_00021781;	1246394,1246452,1246601;	Smoe_00021782;	1246591;
scaffold_98	as_event	566145	566203	+	1^2- , 0;	Smoe_00054957;	;	Smoe_00054958;	566145,566203;
scaffold_12	as_event	345987	346039	-	1^2- , 0;	Smoe_00008972;	346039,345987;	Smoe_00008973;	;
scaffold_63	as_event	295498	295577	-	1-3^ , 2-4^;	Smoe_00044436;	295577,295512;	Smoe_00044437;	295575,295498;
scaffold_37	as_event	569405	569984	-	1-3^4- , 2-;	Smoe_00030522;	569910;	Smoe_00030524;	569984,569458,569405;
scaffold_16	as_event	1046432	1046490	-	1^2- , 0;	Smoe_00014725;	1046490,1046432;	Smoe_00014727;	;
scaffold_79	as_event	690864	690896	-	1- , 2-;	Smoe_00049508;	690864;	Smoe_00049509;	690896;
scaffold_9	as_event	1348752	1348806	+	1^2- , 0;	Smoe_00052970;	;	Smoe_00052972;	1348752,1348806;
scaffold_91	as_event	392701	392747	+	1^ , 2^;	Smoe_00053922;	392701;	Smoe_00053923;	392747;
scaffold_109	as_event	326717	327636	-	1^2-3^4-5^6-7^8- , 0;	Smoe_00006194;	;	Smoe_00006195;	327636,327579,327481,327388,326881,326828,326778,326717;
scaffold_56	as_event	190226	190229	-	1- , 2-;	Smoe_00040720;	190229;	Smoe_00040722;	190226;
scaffold_58	as_event	454427	454622	+	1- , 2-;	Smoe_00041325;	454622;	Smoe_00041326;	454427;
scaffold_5	as_event	1526058	1526061	+	1- , 2-;	Smoe_00037394;	1526061;	Smoe_00037393;	1526058;
scaffold_57	as_event	546375	546548	+	1^3- , 2^4-;	Smoe_00040958;	546396,546548;	Smoe_00040960;	546375,546432;
scaffold_38	as_event	1396633	1396815	-	1- , 2-3^4-;	Smoe_00031063;	1396804,1396707,1396633;	Smoe_00031064;	1396815;
scaffold_34	as_event	1391691	1392241	+	1^3- , 2^4-;	Smoe_00028829;	1391691,1392121;	Smoe_00028830;	1391720,1392241;
scaffold_5	as_event	900282	900812	+	1^2-3^4-5^6- , 0;	Smoe_00037313;	;	Smoe_00037317;	900282,900412,900599,900672,900761,900812;
scaffold_9	as_event	2366923	2367078	+	1-3^4- , 2-;	Smoe_00053123;	2366925;	Smoe_00053125;	2366923,2367017,2367078;
scaffold_5	as_event	1713311	1713766	+	1^2-3^4-5^6- , 0;	Smoe_00037441;	1713311,1713366,1713459,1713511,1713699,1713766;	Smoe_00037444;	;
scaffold_29	as_event	1826788	1826813	-	1- , 2-;	Smoe_00025520;	1826788;	Smoe_00025523;	1826813;
scaffold_92	as_event	543016	543077	+	1^2- , 0;	Smoe_00054106;	;	Smoe_00054108;	543016,543077;
scaffold_29	as_event	1448549	1448606	-	1^2- , 0;	Smoe_00025451;	;	Smoe_00025453;	1448606,1448549;
scaffold_61	as_event	567076	567138	-	1^2- , 0;	Smoe_00043800;	;	Smoe_00043802;	567138,567076;
scaffold_79	as_event	584622	584692	+	1^2- , 0;	Smoe_00049405;	;	Smoe_00049404;	584622,584692;
scaffold_129	as_event	244318	244334	+	1- , 2-;	Smoe_00010271;	244334;	Smoe_00010273;	244318;
scaffold_138	as_event	296720	296744	+	1^ , 2^;	Smoe_00011736;	296744;	Smoe_00011738;	296720;
scaffold_80	as_event	584541	584542	+	1^ , 2^;	Smoe_00050677;	584542;	Smoe_00050678;	584541;
scaffold_50	as_event	101311	101547	+	1^2-3^4- , 0;	Smoe_00038381;	;	Smoe_00038382;	101311,101376,101484,101547;
scaffold_1	as_event	4918457	4918680	-	1^2-3^4- , 0;	Smoe_00003707;	;	Smoe_00003705;	4918680,4918629,4918508,4918457;
scaffold_111	as_event	217916	218290	+	1^2-3^ , 4^;	Smoe_00007374;	217916,217970,218286;	Smoe_00007375;	218290;
scaffold_62	as_event	1067151	1067152	-	1^ , 2^;	Smoe_00044255;	1067152;	Smoe_00044259;	1067151;
scaffold_143	as_event	55724	55995	-	1^2-3^4- , 0;	Smoe_00013033;	;	Smoe_00013037;	55995,55930,55779,55724;
scaffold_5	as_event	680241	680607	-	1-3^4-5^6- , 2-;	Smoe_00037823;	680607,680478,680416,680302,680241;	Smoe_00037825;	680567;
scaffold_34	as_event	1694534	1694601	+	1^2- , 0;	Smoe_00028879;	;	Smoe_00028880;	1694534,1694601;
scaffold_25	as_event	800232	800699	+	1^2-3^4- , 0;	Smoe_00022983;	800232,800304,800560,800699;	Smoe_00022984;	;
scaffold_5	as_event	680416	680607	-	1- , 2-3^4-;	Smoe_00037821;	680607;	Smoe_00037826;	680568,680478,680416;
scaffold_176	as_event	35272	35299	-	1-2^ , 0;	Smoe_00016215;	;	Smoe_00016216;	35299,35272;
scaffold_93	as_event	382013	382021	+	1- , 2-;	Smoe_00054255;	382021;	Smoe_00054256;	382013;
scaffold_29	as_event	901400	901418	+	1- , 2-;	Smoe_00025073;	901400;	Smoe_00025074;	901418;
scaffold_5	as_event	843156	843160	-	1^ , 2^;	Smoe_00037837;	843160;	Smoe_00037838;	843156;
scaffold_89	as_event	496119	496187	-	1^2- , 0;	Smoe_00052740;	496187,496119;	Smoe_00052743;	;
scaffold_55	as_event	967035	967036	+	1^ , 2^;	Smoe_00040281;	967035;	Smoe_00040286;	967036;
scaffold_23	as_event	1823856	1824167	-	1^2- , 3^4-;	Smoe_00022212;	1824167,1824105;	Smoe_00022213;	1823913,1823856;
scaffold_88	as_event	781749	781751	-	1^ , 2^;	Smoe_00052539;	781751;	Smoe_00052543;	781749;
scaffold_57	as_event	556168	556244	-	1^2- , 0;	Smoe_00041182;	;	Smoe_00041183;	556244,556168;
scaffold_8	as_event	1435686	1435753	+	1^2- , 0;	Smoe_00049768;	;	Smoe_00049770;	1435686,1435753;
scaffold_137	as_event	100567	100623	-	1^2- , 0;	Smoe_00011662;	;	Smoe_00011663;	100623,100567;
scaffold_154	as_event	155532	155537	-	1^ , 2^;	Smoe_00014161;	155537;	Smoe_00014163;	155532;
scaffold_106	as_event	114234	114235	-	1- , 2-;	Smoe_00005765;	114234;	Smoe_00005769;	114235;
scaffold_61	as_event	1207761	1207772	+	1^ , 2^;	Smoe_00043740;	1207761;	Smoe_00043741;	1207772;
scaffold_60	as_event	334483	334514	+	1^ , 2^;	Smoe_00043254;	334514;	Smoe_00043255;	334483;
scaffold_176	as_event	79508	79680	-	1^ , 2^;	Smoe_00016221;	79680;	Smoe_00016220;	79508;
scaffold_44	as_event	1586231	1586234	-	1- , 2-;	Smoe_00035397;	1586234;	Smoe_00035398;	1586231;
scaffold_5	as_event	1479744	1479866	-	1^2- , 0;	Smoe_00037929;	1479866,1479744;	Smoe_00037931;	;
scaffold_16	as_event	1753850	1753905	+	1^2- , 0;	Smoe_00014517;	;	Smoe_00014520;	1753850,1753905;
scaffold_48	as_event	964172	964505	-	1^2-3^4-5^6- , 0;	Smoe_00036912;	;	Smoe_00036913;	964505,964450,964348,964288,964226,964172;
scaffold_16	as_event	2282487	2282493	+	1^ , 2^;	Smoe_00014583;	2282493;	Smoe_00014584;	2282487;
scaffold_62	as_event	423515	423579	+	1^2- , 0;	Smoe_00043983;	;	Smoe_00043986;	423515,423579;
scaffold_5	as_event	1749050	1749062	+	1^ , 2^;	Smoe_00037455;	1749050;	Smoe_00037456;	1749062;
scaffold_0	as_event	2465898	2465980	-	1-2^ , 0;	Smoe_00001490;	;	Smoe_00001492;	2465980,2465898;
scaffold_28	as_event	1737163	1737182	+	1^ , 2^;	Smoe_00024639;	1737163;	Smoe_00024641;	1737182;
scaffold_148	as_event	280219	281939	-	1-2^3-4^5-6^7-8^10- , 9-;	Smoe_00013347;	281939,281819,281761,281636,281581,281499,281430,280288,280219;	Smoe_00013348;	280239;
scaffold_154	as_event	155078	155537	-	1^2- , 3^4-;	Smoe_00014161;	155537,155480;	Smoe_00014162;	155161,155078;
scaffold_118	as_event	185168	190563	+	1^2-4^7- , 3^5-6^8-;	Smoe_00008244;	185168,185240,185710,190558;	Smoe_00008246;	185642,190438,190505,190563;
scaffold_23	as_event	1645264	1645338	-	1^2- , 0;	Smoe_00022173;	;	Smoe_00022176;	1645338,1645264;
scaffold_8	as_event	3639148	3639760	+	1^2-3^4-5^6- , 0;	Smoe_00050109;	3639148,3639204,3639623,3639687,3639706,3639760;	Smoe_00050111;	;
scaffold_29	as_event	542913	542972	-	1^2- , 0;	Smoe_00025304;	;	Smoe_00025309;	542972,542913;
scaffold_50	as_event	988275	988733	+	1^2-3^4- , 0;	Smoe_00038470;	;	Smoe_00038471;	988275,988389,988615,988733;
scaffold_44	as_event	100820	100876	+	1^2- , 0;	Smoe_00034908;	100820,100876;	Smoe_00034910;	;
scaffold_170	as_event	126920	126976	+	1^2- , 0;	Smoe_00015939;	126920,126976;	Smoe_00015942;	;
scaffold_36	as_event	1272776	1272781	-	1^ , 2^;	Smoe_00030184;	1272776;	Smoe_00030183;	1272781;
scaffold_50	as_event	722693	722694	-	1- , 2-;	Smoe_00038582;	722694;	Smoe_00038583;	722693;
scaffold_92	as_event	158703	158946	+	1-3^4- , 2-;	Smoe_00054066;	158765;	Smoe_00054067;	158703,158880,158946;
scaffold_31	as_event	1781948	1782012	+	1- , 2-;	Smoe_00027503;	1781948;	Smoe_00027506;	1782012;
scaffold_149	as_event	133593	133603	+	1^ , 2^;	Smoe_00013378;	133603;	Smoe_00013379;	133593;
scaffold_134	as_event	79311	79372	+	1^2- , 0;	Smoe_00011368;	;	Smoe_00011367;	79311,79372;
scaffold_130	as_event	324054	324058	+	1^ , 2^;	Smoe_00011175;	324054;	Smoe_00011179;	324058;
scaffold_109	as_event	263250	263678	-	1- , 2-3^4-5^6-;	Smoe_00006180;	263669,263554,263481,263330,263250;	Smoe_00006181;	263678;
scaffold_104	as_event	307512	307582	+	1^3- , 2^4-;	Smoe_00005514;	307518,307582;	Smoe_00005515;	307512,307580;
scaffold_55	as_event	830024	830042	+	1- , 2-;	Smoe_00040262;	830042;	Smoe_00040263;	830024;
scaffold_61	as_event	854526	854537	-	1- , 2-;	Smoe_00043851;	854537;	Smoe_00043854;	854526;
scaffold_70	as_event	47942	48144	+	1-3^4- , 2-;	Smoe_00047393;	47958;	Smoe_00047394;	47942,48093,48144;
scaffold_57	as_event	548798	549268	+	1^ , 2^;	Smoe_00040961;	549268;	Smoe_00040960;	548798;
scaffold_121	as_event	287323	287471	-	1-2^ , 0;	Smoe_00009520;	287471,287323;	Smoe_00009521;	;
scaffold_27	as_event	1528107	1528112	-	1^ , 2^;	Smoe_00024322;	1528112;	Smoe_00024323;	1528107;
scaffold_8	as_event	387369	387371	+	1- , 2-;	Smoe_00049603;	387369;	Smoe_00049605;	387371;
scaffold_90	as_event	249645	249721	-	1^2- , 0;	Smoe_00053863;	;	Smoe_00053867;	249721,249645;
scaffold_29	as_event	277253	277434	+	1- , 2-;	Smoe_00024996;	277253;	Smoe_00024997;	277434;
scaffold_33	as_event	464904	464967	-	1^4- , 2^3-;	Smoe_00028493;	464967,464904;	Smoe_00028496;	464966,464913;
scaffold_62	as_event	1068182	1068257	-	1^2- , 0;	Smoe_00044257;	;	Smoe_00044256;	1068257,1068182;
scaffold_69	as_event	277927	278003	-	1- , 2-;	Smoe_00046082;	278003;	Smoe_00046086;	277927;
scaffold_149	as_event	98601	98626	-	1^ , 2^;	Smoe_00013431;	98601;	Smoe_00013432;	98626;
scaffold_49	as_event	400814	401575	+	1^2-3^ , 4^;	Smoe_00036990;	401575;	Smoe_00036991;	400814,400872,401454;
scaffold_10	as_event	365751	365757	-	1- , 2-;	Smoe_00004458;	365757;	Smoe_00004459;	365751;
scaffold_69	as_event	130760	130772	-	1- , 2-;	Smoe_00046066;	130772;	Smoe_00046067;	130760;
scaffold_27	as_event	1666770	1666883	-	1^ , 2^;	Smoe_00024361;	1666883;	Smoe_00024362;	1666770;
scaffold_44	as_event	826281	826776	-	1-3^4- , 2-;	Smoe_00035282;	826776,826353,826281;	Smoe_00035283;	826728;
scaffold_183	as_event	93729	93900	+	1^2-3^4- , 0;	Smoe_00017108;	93729,93783,93844,93900;	Smoe_00017109;	;
scaffold_58	as_event	201868	201872	-	1- , 2-;	Smoe_00041452;	201868;	Smoe_00041453;	201872;
scaffold_9	as_event	1819876	1819885	-	1-2^ , 0;	Smoe_00053485;	1819885,1819876;	Smoe_00053490;	;
scaffold_89	as_event	418464	419098	-	1^2- , 3^4-;	Smoe_00052720;	418649,418464;	Smoe_00052722;	419098,418967;
scaffold_48	as_event	906982	907297	+	1^2- , 3^4-;	Smoe_00036750;	907235,907297;	Smoe_00036751;	906982,907042;
scaffold_55	as_event	974826	974836	-	1- , 2-;	Smoe_00040518;	974836;	Smoe_00040519;	974826;
scaffold_9	as_event	1234019	1234172	-	1^2-3^4- , 0;	Smoe_00053409;	;	Smoe_00053410;	1234172,1234108,1234072,1234019;
scaffold_77	as_event	446009	446527	-	1^2-3^4-5^6- , 0;	Smoe_00049128;	446527,446474,446304,446249,446063,446009;	Smoe_00049130;	;
scaffold_130	as_event	324058	324115	+	1^2- , 0;	Smoe_00011176;	;	Smoe_00011179;	324058,324115;
scaffold_5	as_event	1636387	1636429	-	1^ , 2^;	Smoe_00037968;	1636429;	Smoe_00037970;	1636387;
scaffold_154	as_event	123061	123283	+	1^2- , 0;	Smoe_00014109;	123061,123283;	Smoe_00014110;	;
scaffold_16	as_event	1465203	1465511	+	1^2-3^4- , 0;	Smoe_00014467;	1465203,1465294,1465428,1465511;	Smoe_00014468;	;
scaffold_129	as_event	322478	322642	-	1^2-3^4- , 0;	Smoe_00010344;	322642,322569,322534,322478;	Smoe_00010346;	;
scaffold_102	as_event	207937	208196	-	1^2- , 0;	Smoe_00005372;	;	Smoe_00005373;	208196,207937;
scaffold_36	as_event	981980	982037	-	1^2- , 0;	Smoe_00030130;	982037,981980;	Smoe_00030133;	;
scaffold_15	as_event	599077	599091	+	1- , 2-;	Smoe_00013473;	599077;	Smoe_00013475;	599091;
scaffold_12	as_event	627831	628090	+	1-3^4- , 2-;	Smoe_00008607;	627849;	Smoe_00008608;	627831,627994,628090;
scaffold_66	as_event	610087	610599	-	1^2-3^4- , 5^6-;	Smoe_00045443;	610142,610087;	Smoe_00045444;	610599,610533,610417,610342;
scaffold_46	as_event	768665	768674	-	1- , 2-;	Smoe_00036025;	768665;	Smoe_00036026;	768674;
scaffold_0	as_event	4484348	4484353	-	1- , 2-;	Smoe_00001895;	4484353;	Smoe_00001897;	4484348;
scaffold_9	as_event	1816716	1817828	-	1-3^4-5^6-7^8- , 2-;	Smoe_00053487;	1817828,1817455,1817398,1816994,1816941,1816774,1816716;	Smoe_00053489;	1817671;
scaffold_36	as_event	487125	487126	+	1^ , 2^;	Smoe_00029841;	487126;	Smoe_00029840;	487125;
scaffold_5	as_event	676073	676125	-	1- , 2-;	Smoe_00037822;	676125;	Smoe_00037827;	676073;
scaffold_25	as_event	792762	792866	+	1-3^ , 2-4^;	Smoe_00022982;	792762,792864;	Smoe_00022988;	792763,792866;
scaffold_79	as_event	177326	177327	+	1^ , 2^;	Smoe_00049351;	177326;	Smoe_00049353;	177327;
scaffold_74	as_event	211843	211907	-	1-3^ , 2-4^;	Smoe_00048584;	211902,211843;	Smoe_00048585;	211907,211857;
scaffold_53	as_event	952704	952713	+	1^ , 2^;	Smoe_00039494;	952704;	Smoe_00039493;	952713;
scaffold_29	as_event	300359	300594	-	1^2- , 0;	Smoe_00025275;	;	Smoe_00025274;	300594,300359;
scaffold_54	as_event	163034	163038	+	1^ , 2^;	Smoe_00039740;	163034;	Smoe_00039741;	163038;
scaffold_83	as_event	658113	658116	+	1^ , 2^;	Smoe_00051289;	658113;	Smoe_00051291;	658116;
scaffold_29	as_event	976580	976629	-	1- , 2-;	Smoe_00025380;	976580;	Smoe_00025382;	976629;
scaffold_58	as_event	463345	463422	-	1^2- , 0;	Smoe_00041480;	;	Smoe_00041481;	463422,463345;
scaffold_29	as_event	1086223	1086247	+	1- , 2-;	Smoe_00025099;	1086223;	Smoe_00025102;	1086247;
scaffold_54	as_event	1140028	1140039	-	1- , 2-;	Smoe_00040114;	1140039;	Smoe_00040115;	1140028;
scaffold_36	as_event	978781	978783	-	1^ , 2^;	Smoe_00030131;	978783;	Smoe_00030133;	978781;
scaffold_12	as_event	655411	655466	+	1^2- , 0;	Smoe_00008609;	;	Smoe_00008616;	655411,655466;
scaffold_21	as_event	861683	861767	+	1-2^ , 0;	Smoe_00020385;	;	Smoe_00020386;	861683,861767;
scaffold_66	as_event	253391	253473	+	1^2- , 0;	Smoe_00045220;	253391,253473;	Smoe_00045222;	;
scaffold_71	as_event	170239	170256	+	1^ , 2^;	Smoe_00047717;	170239;	Smoe_00047719;	170256;
scaffold_92	as_event	261464	261630	-	1^2- , 0;	Smoe_00054166;	261630,261464;	Smoe_00054167;	;
scaffold_62	as_event	621610	621818	+	1^2-3^4- , 0;	Smoe_00044021;	621610,621662,621765,621818;	Smoe_00044023;	;
scaffold_62	as_event	683181	683248	-	1- , 2-;	Smoe_00044206;	683181;	Smoe_00044207;	683248;
scaffold_69	as_event	456795	457428	-	1^2-3^4- , 0;	Smoe_00046121;	;	Smoe_00046122;	457428,457273,456860,456795;
scaffold_44	as_event	783461	783465	+	1- , 2-;	Smoe_00035045;	783465;	Smoe_00035046;	783461;
scaffold_60	as_event	1029445	1029516	+	1^2- , 0;	Smoe_00043377;	;	Smoe_00043376;	1029445,1029516;
scaffold_45	as_event	262194	262201	+	1- , 2-;	Smoe_00035463;	262194;	Smoe_00035465;	262201;
scaffold_36	as_event	1388119	1388123	-	1- , 2-;	Smoe_00030208;	1388119;	Smoe_00030209;	1388123;
scaffold_86	as_event	395390	395393	+	1- , 2-;	Smoe_00051854;	395393;	Smoe_00051855;	395390;
scaffold_170	as_event	138286	138302	-	1- , 2-;	Smoe_00015970;	138302;	Smoe_00015968;	138286;
scaffold_61	as_event	439185	439384	-	1^2-3^4- , 0;	Smoe_00043775;	;	Smoe_00043776;	439384,439322,439239,439185;
scaffold_9	as_event	2149862	2149863	-	1^ , 2^;	Smoe_00053543;	2149862;	Smoe_00053545;	2149863;
scaffold_36	as_event	887293	887296	+	1^ , 2^;	Smoe_00029882;	887293;	Smoe_00029883;	887296;
scaffold_134	as_event	249631	249638	+	1- , 2-;	Smoe_00011398;	249631;	Smoe_00011399;	249638;
scaffold_118	as_event	94070	94144	+	1^2- , 0;	Smoe_00008233;	;	Smoe_00008235;	94070,94144;
scaffold_36	as_event	1002264	1002676	+	1^2-3^4-5^6- , 0;	Smoe_00029892;	;	Smoe_00029893;	1002264,1002322,1002428,1002543,1002577,1002676;
scaffold_80	as_event	287244	287326	-	1- , 2-;	Smoe_00050740;	287326;	Smoe_00050742;	287244;
scaffold_60	as_event	719427	719812	+	1^2- , 0;	Smoe_00043327;	;	Smoe_00043329;	719427,719812;
scaffold_122	as_event	334726	334727	-	1- , 2-;	Smoe_00009649;	334727;	Smoe_00009650;	334726;
scaffold_34	as_event	1577882	1577892	+	1- , 2-;	Smoe_00028857;	1577882;	Smoe_00028858;	1577892;
scaffold_29	as_event	1521301	1521466	+	1^2-3^4- , 0;	Smoe_00025177;	1521301,1521364,1521415,1521466;	Smoe_00025180;	;
scaffold_50	as_event	689686	689890	-	1^2-3^4- , 0;	Smoe_00038572;	;	Smoe_00038571;	689890,689837,689742,689686;
scaffold_17	as_event	387916	388001	-	1- , 2-;	Smoe_00015652;	387916;	Smoe_00015653;	388001;
scaffold_90	as_event	220354	220467	+	1-3^4- , 2-;	Smoe_00053768;	220354,220408,220467;	Smoe_00053769;	220357;
scaffold_70	as_event	707099	707266	+	1^2-4^ , 3^;	Smoe_00047519;	707099,707157,707266;	Smoe_00047521;	707265;
scaffold_58	as_event	721975	722013	-	1- , 2-;	Smoe_00041534;	721975;	Smoe_00041535;	722013;
scaffold_86	as_event	804765	805038	+	1^2- , 3^4-;	Smoe_00051906;	804984,805038;	Smoe_00051910;	804765,804822;
scaffold_152	as_event	87542	87657	+	1- , 2-;	Smoe_00013994;	87657;	Smoe_00013996;	87542;
scaffold_8	as_event	2347565	2347633	-	1^2- , 0;	Smoe_00050449;	;	Smoe_00050450;	2347633,2347565;
scaffold_34	as_event	1202089	1202094	+	1^ , 2^;	Smoe_00028804;	1202094;	Smoe_00028805;	1202089;
scaffold_37	as_event	1640659	1640686	-	1- , 2-;	Smoe_00030645;	1640659;	Smoe_00030646;	1640686;
scaffold_53	as_event	748500	748726	-	1^2-3^4- , 0;	Smoe_00039624;	748726,748647,748553,748500;	Smoe_00039625;	;
scaffold_56	as_event	189493	189495	-	1^ , 2^;	Smoe_00040719;	189495;	Smoe_00040720;	189493;
scaffold_66	as_event	42779	42840	+	1-2^ , 0;	Smoe_00045181;	42779,42840;	Smoe_00045182;	;
scaffold_15	as_event	1142339	1142342	-	1- , 2-;	Smoe_00013727;	1142342;	Smoe_00013728;	1142339;
scaffold_71	as_event	131351	131451	-	1^4- , 2^3-;	Smoe_00047839;	131451,131351;	Smoe_00047842;	131413,131359;
scaffold_19	as_event	2112242	2112251	+	1- , 2-;	Smoe_00017478;	2112242;	Smoe_00017477;	2112251;
scaffold_136	as_event	230654	230827	+	1^2-3^4- , 0;	Smoe_00011527;	;	Smoe_00011528;	230654,230711,230765,230827;
scaffold_5	as_event	1605597	1605601	+	1^ , 2^;	Smoe_00037410;	1605597;	Smoe_00037412;	1605601;
scaffold_72	as_event	198731	199218	-	1^2- , 3^4-;	Smoe_00048055;	199218,199162;	Smoe_00048056;	198809,198731;
scaffold_180	as_event	85151	85285	-	1^2-4^ , 3^;	Smoe_00017041;	85152;	Smoe_00017044;	85285,85226,85151;
scaffold_5	as_event	699912	699914	-	1^ , 2^;	Smoe_00037831;	699914;	Smoe_00037832;	699912;
scaffold_102	as_event	418510	418575	-	1^2- , 0;	Smoe_00005399;	418575,418510;	Smoe_00005400;	;
scaffold_34	as_event	951035	951454	+	1^2-3^4- , 0;	Smoe_00028759;	;	Smoe_00028758;	951035,951098,951395,951454;
scaffold_29	as_event	439464	439514	-	1^2- , 0;	Smoe_00025287;	;	Smoe_00025291;	439514,439464;
scaffold_61	as_event	1081055	1081119	+	1^2- , 0;	Smoe_00043716;	1081055,1081119;	Smoe_00043717;	;
scaffold_34	as_event	1302815	1302854	-	1^ , 2^;	Smoe_00029032;	1302854;	Smoe_00029031;	1302815;
scaffold_119	as_event	182817	182868	+	1- , 2-;	Smoe_00008356;	182868;	Smoe_00008357;	182817;
scaffold_26	as_event	693208	693215	+	1^ , 2^;	Smoe_00023514;	693208;	Smoe_00023515;	693215;
scaffold_25	as_event	771760	771790	-	1^ , 2^;	Smoe_00023252;	771790;	Smoe_00023257;	771760;
scaffold_91	as_event	318924	319252	-	1^2- , 3^4-;	Smoe_00053995;	318980,318924;	Smoe_00053999;	319252,319195;
scaffold_121	as_event	52462	52637	+	1- , 2-3^4-;	Smoe_00009401;	52472,52584,52637;	Smoe_00009402;	52462;
scaffold_29	as_event	182229	182239	-	1- , 2-;	Smoe_00025262;	182239;	Smoe_00025263;	182229;
scaffold_115	as_event	503227	503507	+	1-3^4- , 2-;	Smoe_00007993;	503231;	Smoe_00007994;	503227,503456,503507;
scaffold_60	as_event	417074	417406	+	1^2-3^4- , 0;	Smoe_00043274;	417074,417152,417322,417406;	Smoe_00043273;	;
scaffold_66	as_event	508364	508415	+	1^2- , 0;	Smoe_00045286;	508364,508415;	Smoe_00045287;	;
scaffold_56	as_event	767250	767351	-	1^2- , 0;	Smoe_00040785;	;	Smoe_00040786;	767351,767250;
scaffold_27	as_event	1793051	1793090	-	1- , 2-;	Smoe_00024380;	1793051;	Smoe_00024381;	1793090;
scaffold_29	as_event	1235154	1235171	+	1- , 2-;	Smoe_00025118;	1235154;	Smoe_00025120;	1235171;
scaffold_23	as_event	1960526	1960581	-	1^2- , 0;	Smoe_00022244;	1960581,1960526;	Smoe_00022243;	;
scaffold_140	as_event	150091	150093	+	1^ , 2^;	Smoe_00012745;	150091;	Smoe_00012746;	150093;
scaffold_75	as_event	861155	861157	+	1- , 2-;	Smoe_00048780;	861157;	Smoe_00048781;	861155;
scaffold_12	as_event	175353	176090	+	1^2- , 3^4-5^6-7^8-;	Smoe_00008538;	175353,175406;	Smoe_00008540;	175600,175666,175766,175818,176027,176090;
scaffold_62	as_event	495482	495563	-	1- , 2-;	Smoe_00044183;	495482;	Smoe_00044184;	495563;
scaffold_107	as_event	118689	118712	+	1- , 2-;	Smoe_00005812;	118689;	Smoe_00005813;	118712;
scaffold_62	as_event	464353	464477	-	1^2- , 0;	Smoe_00044174;	;	Smoe_00044175;	464477,464353;
scaffold_8	as_event	979103	979106	-	1- , 2-;	Smoe_00050258;	979106;	Smoe_00050257;	979103;
scaffold_83	as_event	181843	181844	+	1^ , 2^;	Smoe_00051225;	181843;	Smoe_00051226;	181844;
scaffold_67	as_event	1034342	1034343	+	1^ , 2^;	Smoe_00045594;	1034342;	Smoe_00045595;	1034343;
scaffold_14	as_event	2564009	2564437	+	1^2-3^4-5^6- , 0;	Smoe_00012279;	2564009,2564063,2564194,2564252,2564382,2564437;	Smoe_00012280;	;
scaffold_41	as_event	1039550	1039576	-	1- , 2-;	Smoe_00033938;	1039550;	Smoe_00033939;	1039576;
scaffold_61	as_event	464466	464887	+	1^2-3^ , 4^;	Smoe_00043603;	464887;	Smoe_00043605;	464466,464548,464645;
scaffold_49	as_event	863703	864185	-	1-3^4-5^6- , 2-;	Smoe_00037160;	864185,864074,864022,863754,863703;	Smoe_00037162;	864180;
scaffold_8	as_event	1693730	1693791	+	1^2- , 0;	Smoe_00049817;	1693730,1693791;	Smoe_00049819;	;
scaffold_61	as_event	731539	732057	+	1^2-3^ , 4^;	Smoe_00043663;	732057;	Smoe_00043668;	731539,731598,731697;
scaffold_107	as_event	106896	106926	-	1- , 2-;	Smoe_00005875;	106896;	Smoe_00005876;	106926;
scaffold_107	as_event	134699	134709	+	1^ , 2^;	Smoe_00005816;	134699;	Smoe_00005815;	134709;
scaffold_70	as_event	707260	707341	+	1^3- , 2^4-;	Smoe_00047517;	707260,707340;	Smoe_00047518;	707265,707341;
scaffold_97	as_event	646145	646206	+	1^3- , 2^4-;	Smoe_00054777;	646149,646206;	Smoe_00054778;	646145,646202;
scaffold_29	as_event	1532870	1532954	-	1- , 2-;	Smoe_00025463;	1532954;	Smoe_00025464;	1532870;
scaffold_66	as_event	118052	118546	+	1^2-3^4- , 0;	Smoe_00045199;	;	Smoe_00045200;	118052,118104,118488,118546;
scaffold_50	as_event	99172	99522	+	1-3^4-5^6- , 2-;	Smoe_00038378;	99172,99259,99311,99430,99522;	Smoe_00038379;	99176;
scaffold_58	as_event	689592	689647	-	1-2^ , 0;	Smoe_00041520;	;	Smoe_00041521;	689647,689592;
scaffold_19	as_event	2122580	2122634	+	1-2^ , 0;	Smoe_00017483;	2122580,2122634;	Smoe_00017485;	;
scaffold_72	as_event	247413	247812	-	1-3^ , 2-4^;	Smoe_00048067;	247762,247413;	Smoe_00048066;	247812,247454;
scaffold_71	as_event	391318	391859	+	1^ , 2^;	Smoe_00047735;	391859;	Smoe_00047736;	391318;
scaffold_49	as_event	815387	816086	-	1-2^3-4^5-6^7-8^ , 0;	Smoe_00037156;	816086,815920,815858,815785,815725,815524,815450,815387;	Smoe_00037157;	;
scaffold_176	as_event	14828	14832	+	1^ , 2^;	Smoe_00016190;	14828;	Smoe_00016192;	14832;
scaffold_8	as_event	183819	184034	+	1^2- , 0;	Smoe_00049560;	183819,184034;	Smoe_00049561;	;
scaffold_8	as_event	2317753	2317802	+	1-2^ , 0;	Smoe_00049909;	2317753,2317802;	Smoe_00049910;	;
scaffold_17	as_event	377546	377850	+	1^2-3^4- , 0;	Smoe_00015318;	377546,377618,377792,377850;	Smoe_00015319;	;
scaffold_8	as_event	2351584	2351596	-	1- , 2-;	Smoe_00050451;	2351584;	Smoe_00050452;	2351596;
scaffold_78	as_event	133253	133361	-	1-2^ , 0;	Smoe_00049272;	;	Smoe_00049273;	133361,133253;
scaffold_150	as_event	35409	35470	-	1^ , 2^;	Smoe_00013890;	35409;	Smoe_00013891;	35470;
scaffold_8	as_event	2581768	2581769	+	1- , 2-;	Smoe_00049949;	2581769;	Smoe_00049950;	2581768;
scaffold_5	as_event	1548356	1548432	+	1^2- , 0;	Smoe_00037395;	1548356,1548432;	Smoe_00037396;	;
scaffold_133	as_event	314878	314879	+	1^ , 2^;	Smoe_00011320;	314878;	Smoe_00011322;	314879;
scaffold_8	as_event	2445593	2446781	+	1^2-3^4- , 5^6-7^8-;	Smoe_00049929;	2445593,2445662,2446228,2446304;	Smoe_00049930;	2446489,2446547,2446723,2446781;
scaffold_12	as_event	556980	556983	+	1^ , 2^;	Smoe_00008582;	556980;	Smoe_00008585;	556983;
scaffold_60	as_event	668904	668957	+	1^2- , 0;	Smoe_00043320;	668904,668957;	Smoe_00043321;	;
scaffold_28	as_event	1096005	1105054	-	1^3-4^ , 2^;	Smoe_00024845;	1105003;	Smoe_00024846;	1105054,1096055,1096005;
scaffold_16	as_event	1902368	1902773	-	1-3^4-5^6- , 2-;	Smoe_00014842;	1902773,1902698,1902646,1902422,1902368;	Smoe_00014843;	1902766;
scaffold_33	as_event	1297122	1297126	-	1^ , 2^;	Smoe_00028594;	1297122;	Smoe_00028595;	1297126;
scaffold_76	as_event	379667	379729	-	1^2- , 0;	Smoe_00048948;	;	Smoe_00048949;	379729,379667;
scaffold_152	as_event	101752	101763	+	1- , 2-;	Smoe_00014003;	101752;	Smoe_00014004;	101763;
scaffold_62	as_event	756290	756303	+	1- , 2-;	Smoe_00044058;	756303;	Smoe_00044059;	756290;
scaffold_62	as_event	410799	410802	-	1- , 2-;	Smoe_00044167;	410802;	Smoe_00044168;	410799;
scaffold_8	as_event	2287312	2287408	-	1-3^ , 2-4^;	Smoe_00050442;	2287407,2287312;	Smoe_00050443;	2287408,2287313;
scaffold_45	as_event	661326	661328	+	1^ , 2^;	Smoe_00035520;	661328;	Smoe_00035519;	661326;
scaffold_107	as_event	402717	402727	+	1- , 2-;	Smoe_00005846;	402717;	Smoe_00005845;	402727;
scaffold_99	as_event	547592	547744	+	1-4^ , 2-3^;	Smoe_00055108;	547606,547702;	Smoe_00055112;	547592,547744;
scaffold_45	as_event	602707	602776	+	1^2- , 0;	Smoe_00035506;	;	Smoe_00035507;	602707,602776;
scaffold_12	as_event	617426	617429	+	1^ , 2^;	Smoe_00008596;	617426;	Smoe_00008597;	617429;
scaffold_194	as_event	4350	4423	+	1^2- , 0;	Smoe_00017930;	;	Smoe_00017932;	4350,4423;
scaffold_77	as_event	449793	450238	-	1-3^4- , 2-;	Smoe_00049134;	450238,449877,449793;	Smoe_00049135;	449909;
scaffold_23	as_event	1351677	1351681	+	1- , 2-;	Smoe_00021797;	1351681;	Smoe_00021798;	1351677;
scaffold_97	as_event	665130	665134	+	1^ , 2^;	Smoe_00054787;	665134;	Smoe_00054788;	665130;
scaffold_53	as_event	1067408	1067429	-	1- , 2-;	Smoe_00039683;	1067429;	Smoe_00039684;	1067408;
scaffold_170	as_event	99542	99624	-	1^3- , 2^4-;	Smoe_00015963;	99609,99542;	Smoe_00015964;	99624,99548;
scaffold_23	as_event	1509100	1509353	-	1-3^4- , 2-;	Smoe_00022152;	1509353,1509246,1509100;	Smoe_00022154;	1509343;
scaffold_34	as_event	1291521	1291616	-	1^2- , 0;	Smoe_00029025;	;	Smoe_00029028;	1291616,1291521;
scaffold_12	as_event	383585	383659	-	1^2- , 0;	Smoe_00008980;	;	Smoe_00008981;	383659,383585;
scaffold_6	as_event	2522412	2522623	+	1^2- , 0;	Smoe_00042381;	;	Smoe_00042383;	2522412,2522623;
scaffold_28	as_event	1733568	1733570	+	1- , 2-;	Smoe_00024637;	1733570;	Smoe_00024638;	1733568;
scaffold_16	as_event	422517	422521	-	1^ , 2^;	Smoe_00014643;	422517;	Smoe_00014644;	422521;
scaffold_34	as_event	1133099	1133802	+	1^2-3^4- , 0;	Smoe_00028791;	1133099,1133158,1133737,1133802;	Smoe_00028794;	;
scaffold_146	as_event	243810	243867	-	1^ , 2^;	Smoe_00013200;	243810;	Smoe_00013202;	243867;
scaffold_34	as_event	1392206	1392257	+	1^2- , 0;	Smoe_00028829;	;	Smoe_00028832;	1392206,1392257;
scaffold_8	as_event	1694734	1694739	+	1- , 2-;	Smoe_00049820;	1694734;	Smoe_00049822;	1694739;
scaffold_25	as_event	800232	800694	+	1^2-3^4- , 0;	Smoe_00022984;	;	Smoe_00022987;	800232,800304,800560,800694;
scaffold_139	as_event	271389	271392	-	1- , 2-;	Smoe_00011879;	271392;	Smoe_00011880;	271389;
scaffold_37	as_event	313071	313637	+	1^2-4^6- , 3^5-;	Smoe_00030298;	313546,313635;	Smoe_00030299;	313071,313136,313548,313637;
scaffold_54	as_event	209467	209499	+	1- , 2-;	Smoe_00039746;	209467;	Smoe_00039750;	209499;
scaffold_82	as_event	224722	227502	+	1^2- , 3^4-;	Smoe_00051023;	224722,225530;	Smoe_00051024;	227445,227502;
scaffold_86	as_event	156311	156945	+	1^2-3^4-5^6-7^8- , 0;	Smoe_00051823;	156311,156367,156528,156580,156734,156797,156889,156945;	Smoe_00051826;	;
scaffold_8	as_event	3019457	3019459	-	1^ , 2^;	Smoe_00050574;	3019459;	Smoe_00050575;	3019457;
scaffold_74	as_event	945897	946147	+	1^2-3^4- , 0;	Smoe_00048539;	;	Smoe_00048538;	945897,946013,946083,946147;
scaffold_86	as_event	370575	370580	+	1- , 2-;	Smoe_00051850;	370580;	Smoe_00051851;	370575;
scaffold_123	as_event	130245	130275	-	1^ , 2^;	Smoe_00009755;	130275;	Smoe_00009756;	130245;
scaffold_72	as_event	242537	242856	-	1^2-3^4- , 0;	Smoe_00048064;	;	Smoe_00048065;	242856,242785,242608,242537;
scaffold_53	as_event	470253	470305	+	1^2- , 0;	Smoe_00039444;	;	Smoe_00039445;	470253,470305;
scaffold_16	as_event	2392846	2393027	-	1^4- , 2^3-;	Smoe_00014891;	2393027,2392846;	Smoe_00014894;	2392912,2392853;
scaffold_138	as_event	298775	299093	+	1^2-3^4- , 0;	Smoe_00011737;	298775,298837,299021,299093;	Smoe_00011740;	;
scaffold_125	as_event	217939	218312	-	1^2-3^4- , 5^6-;	Smoe_00009993;	218312,218256,218112,218059;	Smoe_00009995;	217997,217939;
scaffold_8	as_event	943090	943092	-	1^ , 2^;	Smoe_00050248;	943092;	Smoe_00050250;	943090;
scaffold_7	as_event	3789012	3789216	+	1-3^4- , 2-;	Smoe_00046759;	3789012,3789145,3789216;	Smoe_00046758;	3789020;
scaffold_91	as_event	318412	318428	-	1^ , 2^;	Smoe_00053993;	318428;	Smoe_00053994;	318412;
scaffold_9	as_event	1889777	1889780	-	1- , 2-;	Smoe_00053506;	1889777;	Smoe_00053507;	1889780;
scaffold_102	as_event	32933	33046	-	1^2-3^ , 4^;	Smoe_00005356;	33046,32994,32936;	Smoe_00005357;	32933;
scaffold_34	as_event	1155780	1155864	-	1^2- , 0;	Smoe_00029013;	1155864,1155780;	Smoe_00029014;	;
scaffold_8	as_event	3613466	3613711	+	1^2-3^4- , 0;	Smoe_00050099;	;	Smoe_00050101;	3613466,3613545,3613660,3613711;
scaffold_8	as_event	2446489	2446781	+	1^2-3^4- , 0;	Smoe_00049928;	2446489,2446547,2446723,2446781;	Smoe_00049929;	;
scaffold_8	as_event	2450283	2450431	+	1-3^4- , 2-;	Smoe_00049928;	2450283,2450375,2450431;	Smoe_00049930;	2450337;
scaffold_121	as_event	321753	321779	-	1^ , 2^;	Smoe_00009528;	321779;	Smoe_00009529;	321753;
scaffold_49	as_event	1225077	1225190	+	1^4- , 2^3-;	Smoe_00037091;	1225097,1225149;	Smoe_00037093;	1225077,1225190;
scaffold_70	as_event	746145	746148	-	1- , 2-;	Smoe_00047664;	746145;	Smoe_00047668;	746148;
scaffold_8	as_event	1202126	1202127	-	1- , 2-;	Smoe_00050271;	1202126;	Smoe_00050276;	1202127;
scaffold_54	as_event	320923	321111	-	1-2^3-4^ , 0;	Smoe_00039992;	;	Smoe_00039994;	321111,321072,320999,320923;
scaffold_36	as_event	56388	56827	-	1-3^4-5^6- , 2-;	Smoe_00030022;	56817;	Smoe_00030023;	56827,56658,56590,56456,56388;
scaffold_77	as_event	604094	604703	-	1^2-5^6- , 3^4-;	Smoe_00049152;	604703,604647,604150,604094;	Smoe_00049153;	604285,604233;
scaffold_28	as_event	1372030	1373068	+	1-3^4- , 2-;	Smoe_00024592;	1372030,1373010,1373068;	Smoe_00024593;	1372039;
scaffold_23	as_event	1644894	1644963	-	1^4- , 2^3-;	Smoe_00022175;	1644963,1644894;	Smoe_00022176;	1644953,1644895;
scaffold_133	as_event	255070	255127	-	1^2- , 0;	Smoe_00011347;	;	Smoe_00011348;	255127,255070;
scaffold_89	as_event	730323	730414	+	1^3- , 2^4-;	Smoe_00052639;	730323,730412;	Smoe_00052642;	730324,730414;
scaffold_78	as_event	353483	353490	+	1^ , 2^;	Smoe_00049218;	353490;	Smoe_00049220;	353483;
scaffold_50	as_event	507602	507667	+	1^2- , 0;	Smoe_00038433;	;	Smoe_00038434;	507602,507667;
scaffold_56	as_event	7206	7270	+	1^2- , 0;	Smoe_00040553;	7206,7270;	Smoe_00040552;	;
scaffold_61	as_event	731598	731654	+	1- , 2-;	Smoe_00043664;	731654;	Smoe_00043668;	731598;
scaffold_29	as_event	1262964	1263010	-	1-2^ , 0;	Smoe_00025418;	1263010,1262964;	Smoe_00025419;	;
scaffold_154	as_event	127376	127533	+	1-3^4- , 2-;	Smoe_00014113;	127376,127475,127533;	Smoe_00014112;	127387;
scaffold_8	as_event	3008193	3008246	+	1^2- , 0;	Smoe_00050026;	;	Smoe_00050027;	3008193,3008246;
scaffold_88	as_event	203640	203643	-	1^ , 2^;	Smoe_00052467;	203643;	Smoe_00052468;	203640;
scaffold_388	as_event	6297	6299	+	1^ , 2^;	Smoe_00031124;	6299;	Smoe_00031125;	6297;
scaffold_55	as_event	965149	965265	+	1^2-4^ , 3^;	Smoe_00040283;	965260;	Smoe_00040286;	965149,965206,965265;
scaffold_62	as_event	493508	493884	-	1^2-3^4- , 0;	Smoe_00044180;	493884,493831,493573,493508;	Smoe_00044181;	;
scaffold_15	as_event	565597	565610	-	1^ , 2^;	Smoe_00013654;	565610;	Smoe_00013655;	565597;
scaffold_169	as_event	87663	88343	-	1-3^4- , 2-;	Smoe_00015225;	88339;	Smoe_00015227;	88343,88065,87663;
scaffold_48	as_event	497528	498150	+	1^2-3^4- , 5^6-;	Smoe_00036711;	497528,497602,497712,497763;	Smoe_00036713;	497903,498150;
scaffold_16	as_event	66303	66650	+	1-3^4-5^6- , 2-;	Smoe_00014270;	66303,66446,66554,66595,66650;	Smoe_00014272;	66324;
scaffold_190	as_event	68925	69567	-	1^2- , 3^4-;	Smoe_00017898;	69567,69507;	Smoe_00017901;	69219,68925;
scaffold_15	as_event	1864956	1864959	-	1- , 2-;	Smoe_00013777;	1864956;	Smoe_00013779;	1864959;
scaffold_34	as_event	594719	594730	+	1^ , 2^;	Smoe_00028696;	594730;	Smoe_00028697;	594719;
scaffold_71	as_event	164851	165198	-	1^ , 2^;	Smoe_00047857;	164851;	Smoe_00047858;	165198;
scaffold_9	as_event	1293392	1293604	+	1-3^4- , 2-;	Smoe_00052955;	1293392,1293549,1293604;	Smoe_00052956;	1293421;
scaffold_55	as_event	771541	771631	-	1^2- , 0;	Smoe_00040468;	771631,771541;	Smoe_00040469;	;
scaffold_5	as_event	1712365	1712453	+	1^ , 2^;	Smoe_00037441;	1712365;	Smoe_00037443;	1712453;
scaffold_55	as_event	825619	825621	-	1^ , 2^;	Smoe_00040478;	825621;	Smoe_00040480;	825619;
scaffold_29	as_event	823051	823612	+	1^2-4^ , 3^;	Smoe_00025067;	823589;	Smoe_00025068;	823051,823126,823612;
scaffold_66	as_event	42566	42594	+	1-2^ , 0;	Smoe_00045180;	42566,42594;	Smoe_00045182;	;
scaffold_36	as_event	56590	56600	-	1- , 2-;	Smoe_00030023;	56590;	Smoe_00030025;	56600;
scaffold_8	as_event	293247	293253	-	1- , 2-;	Smoe_00050157;	293253;	Smoe_00050156;	293247;
scaffold_53	as_event	290501	290516	-	1- , 2-;	Smoe_00039553;	290501;	Smoe_00039552;	290516;
scaffold_190	as_event	65866	66043	-	1^2- , 0;	Smoe_00017897;	;	Smoe_00017900;	66043,65866;
scaffold_50	as_event	1432502	1432849	+	1^2- , 3^4-;	Smoe_00038521;	1432502,1432554;	Smoe_00038522;	1432776,1432849;
scaffold_60	as_event	1159305	1159803	+	1^2-3^4-5^6-7^8- , 0;	Smoe_00043400;	1159305,1159358,1159443,1159496,1159598,1159651,1159748,1159803;	Smoe_00043401;	;
scaffold_5	as_event	1520851	1520890	+	1^ , 2^;	Smoe_00037390;	1520890;	Smoe_00037389;	1520851;
scaffold_8	as_event	3027724	3027730	+	1^ , 2^;	Smoe_00050031;	3027730;	Smoe_00050033;	3027724;
scaffold_92	as_event	540117	540202	+	1-3^ , 2-4^;	Smoe_00054107;	540147,540202;	Smoe_00054108;	540117,540201;
scaffold_86	as_event	277904	277909	-	1- , 2-;	Smoe_00051943;	277909;	Smoe_00051942;	277904;
scaffold_19	as_event	2112004	2112006	+	1^ , 2^;	Smoe_00017478;	2112004;	Smoe_00017479;	2112006;
scaffold_78	as_event	293288	293356	+	1^2- , 0;	Smoe_00049200;	293288,293356;	Smoe_00049201;	;
scaffold_113	as_event	269149	269153	+	1^ , 2^;	Smoe_00007665;	269149;	Smoe_00007666;	269153;
scaffold_102	as_event	339352	339417	-	1^2- , 0;	Smoe_00005388;	;	Smoe_00005387;	339417,339352;
scaffold_74	as_event	815037	815089	+	1^2- , 0;	Smoe_00048514;	;	Smoe_00048517;	815037,815089;
scaffold_123	as_event	311556	311576	-	1- , 2-;	Smoe_00009788;	311576;	Smoe_00009791;	311556;
scaffold_109	as_event	44078	44325	-	1-3^4- , 2-;	Smoe_00006144;	44322;	Smoe_00006146;	44325,44141,44078;
scaffold_87	as_event	226457	226459	-	1- , 2-;	Smoe_00052214;	226459;	Smoe_00052215;	226457;
scaffold_36	as_event	1541566	1541577	+	1^ , 2^;	Smoe_00029975;	1541566;	Smoe_00029976;	1541577;
scaffold_102	as_event	543182	543272	-	1^2- , 0;	Smoe_00005429;	;	Smoe_00005431;	543272,543182;
scaffold_5	as_event	2156132	2156166	-	1-2^ , 0;	Smoe_00038053;	;	Smoe_00038054;	2156166,2156132;
scaffold_113	as_event	360068	360102	+	1- , 2-;	Smoe_00007679;	360068;	Smoe_00007681;	360102;
scaffold_44	as_event	1285066	1285072	-	1- , 2-;	Smoe_00035349;	1285066;	Smoe_00035350;	1285072;
scaffold_70	as_event	748905	748908	+	1^ , 2^;	Smoe_00047531;	748908;	Smoe_00047536;	748905;
scaffold_37	as_event	1571606	1571621	-	1^ , 2^;	Smoe_00030626;	1571621;	Smoe_00030629;	1571606;
scaffold_142	as_event	158388	158389	+	1^ , 2^;	Smoe_00012928;	158388;	Smoe_00012929;	158389;
scaffold_69	as_event	517187	517213	+	1^ , 2^;	Smoe_00045962;	517213;	Smoe_00045963;	517187;
scaffold_88	as_event	759421	759694	-	1^2-3^4- , 0;	Smoe_00052535;	;	Smoe_00052536;	759694,759641,759494,759421;
scaffold_130	as_event	140510	140563	-	1^2- , 0;	Smoe_00011204;	140563,140510;	Smoe_00011205;	;
scaffold_69	as_event	418533	418647	-	1- , 2-3^4-;	Smoe_00046117;	418647;	Smoe_00046118;	418644,418585,418533;
scaffold_1	as_event	4950211	4950212	-	1^ , 2^;	Smoe_00003719;	4950212;	Smoe_00003720;	4950211;
scaffold_8	as_event	2101994	2102169	-	1-2^ , 0;	Smoe_00050411;	2102169,2101994;	Smoe_00050416;	;
scaffold_36	as_event	194024	194107	-	1-2^ , 0;	Smoe_00030037;	194107,194024;	Smoe_00030038;	;
scaffold_66	as_event	700329	700436	+	1^3- , 2^4-;	Smoe_00045300;	700379,700436;	Smoe_00045302;	700329,700386;
scaffold_58	as_event	988455	988457	-	1^ , 2^;	Smoe_00041573;	988455;	Smoe_00041574;	988457;
scaffold_25	as_event	1089246	1089251	+	1- , 2-;	Smoe_00023028;	1089251;	Smoe_00023029;	1089246;
scaffold_29	as_event	1690950	1690960	+	1- , 2-;	Smoe_00025203;	1690960;	Smoe_00025204;	1690950;
scaffold_9	as_event	2060530	2060539	-	1- , 2-;	Smoe_00053524;	2060539;	Smoe_00053525;	2060530;
scaffold_109	as_event	418598	418660	-	1^2- , 0;	Smoe_00006217;	418660,418598;	Smoe_00006218;	;
scaffold_48	as_event	1438879	1438949	-	1^2- , 0;	Smoe_00036970;	;	Smoe_00036969;	1438949,1438879;
scaffold_15	as_event	1898023	1898038	+	1-2^ , 0;	Smoe_00013589;	;	Smoe_00013590;	1898023,1898038;
scaffold_45	as_event	1174266	1174502	+	1^2-3^4- , 0;	Smoe_00035566;	1174266,1174324,1174446,1174502;	Smoe_00035567;	;
scaffold_57	as_event	502771	502772	-	1- , 2-;	Smoe_00041163;	502772;	Smoe_00041164;	502771;
scaffold_122	as_event	334729	334731	-	1- , 2-;	Smoe_00009647;	334729;	Smoe_00009648;	334731;
scaffold_36	as_event	742956	742961	-	1- , 2-;	Smoe_00030093;	742956;	Smoe_00030094;	742961;
scaffold_81	as_event	367643	367710	+	1- , 2-;	Smoe_00050844;	367643;	Smoe_00050846;	367710;
scaffold_155	as_event	49723	49986	+	1^2-3^4- , 0;	Smoe_00014177;	;	Smoe_00014178;	49723,49785,49932,49986;
scaffold_5	as_event	1608716	1608817	+	1-2^4- , 3-;	Smoe_00037410;	1608716,1608758,1608817;	Smoe_00037415;	1608759;
scaffold_95	as_event	628784	629413	-	1- , 2-3^4-;	Smoe_00054565;	629413;	Smoe_00054568;	629386,628840,628784;
scaffold_112	as_event	65685	65687	-	1- , 2-;	Smoe_00007562;	65687;	Smoe_00007563;	65685;
scaffold_58	as_event	709438	709440	-	1^ , 2^;	Smoe_00041529;	709438;	Smoe_00041531;	709440;
scaffold_98	as_event	544912	544913	-	1^ , 2^;	Smoe_00055055;	544913;	Smoe_00055056;	544912;
scaffold_66	as_event	88900	89042	-	1^2-3^ , 4^;	Smoe_00045359;	88900;	Smoe_00045362;	89042,88977,88931;
scaffold_9	as_event	2229620	2230881	+	1^3- , 2^4-;	Smoe_00053099;	2229620,2230866;	Smoe_00053101;	2229635,2230881;
scaffold_87	as_event	25379	25381	-	1- , 2-;	Smoe_00052171;	25381;	Smoe_00052172;	25379;
scaffold_45	as_event	1171676	1171727	+	1^2- , 0;	Smoe_00035566;	1171676,1171727;	Smoe_00035568;	;
scaffold_53	as_event	1069648	1069649	-	1- , 2-;	Smoe_00039685;	1069648;	Smoe_00039686;	1069649;
scaffold_34	as_event	351649	351657	+	1- , 2-;	Smoe_00028658;	351649;	Smoe_00028661;	351657;
scaffold_44	as_event	333956	333959	-	1- , 2-;	Smoe_00035219;	333956;	Smoe_00035220;	333959;
scaffold_60	as_event	104199	104215	+	1- , 2-;	Smoe_00043217;	104215;	Smoe_00043218;	104199;
scaffold_13	as_event	1797411	1797413	+	1- , 2-;	Smoe_00010587;	1797413;	Smoe_00010588;	1797411;
scaffold_67	as_event	665493	665557	+	1^2- , 0;	Smoe_00045561;	;	Smoe_00045562;	665493,665557;
scaffold_182	as_event	90370	90517	+	1- , 2-3^4-;	Smoe_00017085;	90370;	Smoe_00017086;	90374,90458,90517;
scaffold_122	as_event	334726	334729	-	1- , 2-;	Smoe_00009647;	334729;	Smoe_00009650;	334726;
scaffold_8	as_event	2669648	2669707	-	1^ , 2^;	Smoe_00050507;	2669707;	Smoe_00050506;	2669648;
scaffold_93	as_event	483555	483556	+	1- , 2-;	Smoe_00054273;	483556;	Smoe_00054275;	483555;
scaffold_112	as_event	30348	30810	-	1^2-3^4-5^6- , 0;	Smoe_00007557;	;	Smoe_00007558;	30810,30759,30696,30641,30427,30348;
scaffold_25	as_event	1084114	1084242	+	1^2-3^ , 4^;	Smoe_00023024;	1084114,1084190,1084238;	Smoe_00023026;	1084242;
scaffold_19	as_event	2092291	2092343	-	1^2- , 0;	Smoe_00017849;	2092343,2092291;	Smoe_00017850;	;
scaffold_138	as_event	297496	297624	+	1^3- , 2^4-;	Smoe_00011736;	297567,297624;	Smoe_00011740;	297496,297619;
scaffold_8	as_event	1929614	1929624	+	1^ , 2^;	Smoe_00049849;	1929614;	Smoe_00049848;	1929624;
scaffold_63	as_event	744911	744916	-	1- , 2-;	Smoe_00044498;	744916;	Smoe_00044500;	744911;
scaffold_87	as_event	356875	356928	+	1^2- , 0;	Smoe_00052070;	;	Smoe_00052071;	356875,356928;
scaffold_176	as_event	98222	98244	-	1- , 2-;	Smoe_00016225;	98244;	Smoe_00016226;	98222;
scaffold_53	as_event	551189	551274	+	1^3- , 2^4-;	Smoe_00039454;	551189,551241;	Smoe_00039455;	551217,551274;
scaffold_17	as_event	261044	261045	-	1^ , 2^;	Smoe_00015630;	261045;	Smoe_00015629;	261044;
scaffold_98	as_event	336732	336790	+	1^2- , 0;	Smoe_00054914;	336732,336790;	Smoe_00054915;	;
scaffold_70	as_event	565447	565449	+	1^ , 2^;	Smoe_00047486;	565447;	Smoe_00047485;	565449;
scaffold_8	as_event	2701172	2701212	+	1-2^ , 0;	Smoe_00049964;	2701172,2701212;	Smoe_00049965;	;
scaffold_50	as_event	473846	473849	+	1- , 2-;	Smoe_00038422;	473846;	Smoe_00038424;	473849;
scaffold_8	as_event	1241026	1241081	-	1^2- , 0;	Smoe_00050287;	;	Smoe_00050288;	1241081,1241026;
scaffold_113	as_event	294509	294527	+	1- , 2-;	Smoe_00007674;	294527;	Smoe_00007673;	294509;
scaffold_53	as_event	397868	397869	+	1^ , 2^;	Smoe_00039432;	397868;	Smoe_00039433;	397869;
scaffold_86	as_event	343435	343442	+	1^ , 2^;	Smoe_00051841;	343442;	Smoe_00051842;	343435;
scaffold_25	as_event	1090087	1090093	+	1- , 2-;	Smoe_00023028;	1090087;	Smoe_00023030;	1090093;
scaffold_10	as_event	378489	378541	-	1^2- , 0;	Smoe_00004465;	378541,378489;	Smoe_00004466;	;
scaffold_109	as_event	328710	328773	-	1^2- , 0;	Smoe_00006197;	328773,328710;	Smoe_00006198;	;
scaffold_67	as_event	469131	469135	-	1- , 2-;	Smoe_00045643;	469135;	Smoe_00045642;	469131;
scaffold_60	as_event	1029445	1029779	+	1^2-3^4- , 0;	Smoe_00043376;	1029445,1029516,1029719,1029779;	Smoe_00043378;	;
scaffold_119	as_event	246955	246958	-	1^ , 2^;	Smoe_00008488;	246958;	Smoe_00008489;	246955;
scaffold_1	as_event	5274236	5274290	+	1^2- , 0;	Smoe_00002928;	5274236,5274290;	Smoe_00002929;	;
scaffold_130	as_event	323271	323378	+	1^ , 2^;	Smoe_00011175;	323378;	Smoe_00011174;	323271;
scaffold_89	as_event	415643	415750	-	1^2- , 0;	Smoe_00052720;	;	Smoe_00052721;	415750,415643;
scaffold_44	as_event	74718	74731	-	1- , 2-;	Smoe_00035172;	74731;	Smoe_00035175;	74718;
scaffold_8	as_event	1271570	1272182	+	1^2-3^4-5^6-7^8-9^10- , 0;	Smoe_00049753;	;	Smoe_00049754;	1271570,1271624,1271695,1271747,1271817,1271873,1271972,1272027,1272125,1272182;
scaffold_144	as_event	59931	59944	-	1- , 2-;	Smoe_00013093;	59944;	Smoe_00013095;	59931;
scaffold_26	as_event	1648625	1649205	-	1-5^6-7^8- , 2-3^4-;	Smoe_00024005;	1649205,1648834,1648769,1648713,1648625;	Smoe_00024006;	1649184,1649132,1649072;
scaffold_111	as_event	5256	5260	-	1^ , 2^;	Smoe_00007398;	5260;	Smoe_00007399;	5256;
scaffold_113	as_event	249143	249148	-	1- , 2-;	Smoe_00007741;	249143;	Smoe_00007742;	249148;
scaffold_9	as_event	2259857	2259860	+	1- , 2-;	Smoe_00053107;	2259857;	Smoe_00053108;	2259860;
scaffold_182	as_event	37792	37851	+	1^2- , 0;	Smoe_00017078;	;	Smoe_00017081;	37792,37851;
scaffold_106	as_event	248906	248911	-	1- , 2-;	Smoe_00005785;	248911;	Smoe_00005786;	248906;
scaffold_25	as_event	442466	442523	+	1^2- , 0;	Smoe_00022953;	;	Smoe_00022956;	442466,442523;
scaffold_23	as_event	1348416	1348599	+	1^2-3^4- , 0;	Smoe_00021795;	1348416,1348471,1348541,1348599;	Smoe_00021797;	;
scaffold_54	as_event	1212470	1212490	-	1- , 2-;	Smoe_00040121;	1212470;	Smoe_00040122;	1212490;
scaffold_25	as_event	779520	779525	-	1^ , 2^;	Smoe_00023258;	779525;	Smoe_00023259;	779520;
scaffold_36	as_event	1571180	1571346	+	1^4- , 2^3-;	Smoe_00029984;	1571244,1571309;	Smoe_00029985;	1571180,1571346;
scaffold_25	as_event	847268	848259	+	1^2-3^4-5^6-7^8-9^10- , 0;	Smoe_00022995;	847268,847334,847650,847716,847838,847899,848006,848072,848191,848259;	Smoe_00022997;	;
scaffold_53	as_event	535950	536012	-	1^2- , 0;	Smoe_00039585;	;	Smoe_00039586;	536012,535950;
scaffold_29	as_event	1543676	1544035	+	1-3^4- , 2-;	Smoe_00025187;	1543676,1543963,1544035;	Smoe_00025188;	1543680;
scaffold_76	as_event	431604	431618	-	1- , 2-;	Smoe_00048963;	431604;	Smoe_00048964;	431618;
scaffold_23	as_event	1707650	1707826	+	1^ , 2^;	Smoe_00021856;	1707826;	Smoe_00021857;	1707650;
scaffold_61	as_event	731598	732156	+	1-3^ , 2-4^;	Smoe_00043666;	731654,732156;	Smoe_00043668;	731598,731697;
scaffold_190	as_event	82339	82505	+	1-3^4- , 2-;	Smoe_00017892;	82339,82449,82505;	Smoe_00017893;	82430;
scaffold_117	as_event	194973	196169	+	1^2-3^4- , 0;	Smoe_00008151;	;	Smoe_00008153;	194973,195074,196102,196169;
scaffold_69	as_event	126299	126568	-	1^2-3^4-6^ , 5^;	Smoe_00046061;	126307;	Smoe_00046063;	126568,126514,126422,126363,126299;
scaffold_16	as_event	881518	881547	+	1^ , 2^;	Smoe_00014394;	881547;	Smoe_00014393;	881518;
scaffold_59	as_event	1110188	1110286	-	1^2- , 0;	Smoe_00041987;	;	Smoe_00041988;	1110286,1110188;
scaffold_31	as_event	1554205	1554510	+	1^2- , 0;	Smoe_00027485;	;	Smoe_00027486;	1554205,1554510;
scaffold_9	as_event	1476342	1476345	+	1- , 2-;	Smoe_00052989;	1476345;	Smoe_00052992;	1476342;
scaffold_4	as_event	3500305	3500321	+	1- , 2-;	Smoe_00032278;	3500305;	Smoe_00032277;	3500321;
scaffold_63	as_event	547397	547399	-	1^ , 2^;	Smoe_00044478;	547399;	Smoe_00044479;	547397;
scaffold_48	as_event	497528	497763	+	1^2-3^4- , 0;	Smoe_00036712;	;	Smoe_00036711;	497528,497602,497712,497763;
scaffold_5	as_event	1482673	1482678	-	1- , 2-;	Smoe_00037930;	1482673;	Smoe_00037931;	1482678;
scaffold_102	as_event	134393	134455	+	1^2- , 0;	Smoe_00005269;	134393,134455;	Smoe_00005270;	;
scaffold_5	as_event	1971459	1971534	+	1-2^ , 0;	Smoe_00037492;	;	Smoe_00037493;	1971459,1971534;
scaffold_71	as_event	15728	15804	-	1-2^ , 0;	Smoe_00047831;	;	Smoe_00047832;	15804,15728;
scaffold_38	as_event	1420572	1420630	-	1^2- , 0;	Smoe_00031067;	1420630,1420572;	Smoe_00031068;	;
scaffold_110	as_event	331097	331156	-	1^2- , 0;	Smoe_00007307;	331156,331097;	Smoe_00007308;	;
scaffold_195	as_event	34123	34394	+	1^2-4^ , 3^;	Smoe_00017942;	34386;	Smoe_00017943;	34123,34178,34394;
scaffold_29	as_event	1082291	1082455	-	1^2-3^4- , 0;	Smoe_00025383;	1082455,1082385,1082345,1082291;	Smoe_00025385;	;
scaffold_74	as_event	904974	904981	-	1- , 2-;	Smoe_00048689;	904981;	Smoe_00048688;	904974;
scaffold_29	as_event	945639	945801	+	1^2-3^ , 4^;	Smoe_00025089;	945801;	Smoe_00025090;	945639,945703,945782;
scaffold_29	as_event	652260	652265	+	1^ , 2^;	Smoe_00025047;	652260;	Smoe_00025048;	652265;
scaffold_50	as_event	275841	275863	+	1- , 2-;	Smoe_00038394;	275841;	Smoe_00038396;	275863;
scaffold_144	as_event	57641	57867	+	1-2^3-4^ , 0;	Smoe_00013070;	57641,57719,57777,57867;	Smoe_00013071;	;
scaffold_121	as_event	283731	286505	-	1^2- , 3^4-;	Smoe_00009521;	283839,283731;	Smoe_00009522;	286505,286439;
scaffold_149	as_event	218928	218940	-	1^ , 2^;	Smoe_00013455;	218928;	Smoe_00013456;	218940;
scaffold_36	as_event	1002543	1002577	+	1-2^ , 0;	Smoe_00029893;	1002543,1002577;	Smoe_00029894;	;
scaffold_56	as_event	798617	798618	+	1- , 2-;	Smoe_00040640;	798617;	Smoe_00040641;	798618;
scaffold_61	as_event	1022620	1022626	+	1^ , 2^;	Smoe_00043704;	1022626;	Smoe_00043705;	1022620;
scaffold_119	as_event	136931	137072	+	1- , 2-3^4-;	Smoe_00008343;	136931;	Smoe_00008346;	136940,137019,137072;
scaffold_65	as_event	1128743	1128847	-	1^ , 2^;	Smoe_00045175;	1128743;	Smoe_00045176;	1128847;
scaffold_70	as_event	703063	703280	-	1^2-3^4- , 0;	Smoe_00047657;	703280,703224,703120,703063;	Smoe_00047656;	;
scaffold_31	as_event	306484	306485	+	1^ , 2^;	Smoe_00027345;	306485;	Smoe_00027346;	306484;
scaffold_36	as_event	27015	27312	-	1- , 2-3^4-5^6-;	Smoe_00030009;	27305,27174,27112,27080,27015;	Smoe_00030010;	27312;
scaffold_25	as_event	1170781	1170798	-	1^ , 2^;	Smoe_00023309;	1170798;	Smoe_00023311;	1170781;
scaffold_8	as_event	1432249	1432471	+	1^2-3^4- , 0;	Smoe_00049769;	;	Smoe_00049770;	1432249,1432309,1432418,1432471;
scaffold_50	as_event	842294	842336	-	1-2^ , 0;	Smoe_00038590;	842336,842294;	Smoe_00038589;	;
scaffold_26	as_event	1814348	1814407	+	1^2- , 0;	Smoe_00023713;	;	Smoe_00023716;	1814348,1814407;
scaffold_5	as_event	2345365	2345707	+	1- , 2-3^4-;	Smoe_00037540;	2345365;	Smoe_00037541;	2345373,2345640,2345707;
scaffold_54	as_event	321072	321111	-	1-2^ , 0;	Smoe_00039993;	;	Smoe_00039994;	321111,321072;
scaffold_12	as_event	293553	293679	-	1-2^ , 0;	Smoe_00008969;	;	Smoe_00008970;	293679,293553;
scaffold_81	as_event	479032	479037	+	1- , 2-;	Smoe_00050867;	479037;	Smoe_00050870;	479032;
scaffold_29	as_event	822821	823126	+	1^2-3^4- , 0;	Smoe_00025066;	822821,822884,823051,823126;	Smoe_00025067;	;
scaffold_5	as_event	568241	568915	+	1^2-3^4-5^6- , 0;	Smoe_00037259;	;	Smoe_00037260;	568241,568302,568409,568471,568856,568915;
scaffold_170	as_event	117111	117318	+	1^2- , 0;	Smoe_00015938;	117111,117318;	Smoe_00015937;	;
scaffold_0	as_event	6729781	6729784	+	1^ , 2^;	Smoe_00001056;	6729784;	Smoe_00001055;	6729781;
scaffold_48	as_event	564829	564890	+	1^2- , 0;	Smoe_00036722;	564829,564890;	Smoe_00036723;	;
scaffold_14	as_event	2645970	2645995	+	1- , 2-;	Smoe_00012306;	2645970;	Smoe_00012307;	2645995;
scaffold_86	as_event	233723	233727	-	1^ , 2^;	Smoe_00051938;	233723;	Smoe_00051940;	233727;
scaffold_25	as_event	398443	398447	-	1^ , 2^;	Smoe_00023216;	398447;	Smoe_00023218;	398443;
scaffold_53	as_event	1031930	1032005	+	1-2^ , 0;	Smoe_00039519;	1031930,1032005;	Smoe_00039520;	;
scaffold_44	as_event	505837	505921	-	1^2- , 0;	Smoe_00035241;	;	Smoe_00035242;	505921,505837;
scaffold_152	as_event	92306	92307	+	1^ , 2^;	Smoe_00013997;	92307;	Smoe_00013998;	92306;
scaffold_111	as_event	216648	216837	+	1^2-4^ , 3^;	Smoe_00007371;	216648,216723,216837;	Smoe_00007372;	216803;
scaffold_29	as_event	1777774	1777775	+	1^ , 2^;	Smoe_00025217;	1777775;	Smoe_00025218;	1777774;
scaffold_35	as_event	1484219	1484222	-	1- , 2-;	Smoe_00029719;	1484219;	Smoe_00029721;	1484222;
scaffold_67	as_event	87041	87329	+	1^2- , 0;	Smoe_00045519;	;	Smoe_00045520;	87041,87329;
scaffold_5	as_event	225989	225992	+	1- , 2-;	Smoe_00037232;	225992;	Smoe_00037234;	225989;
scaffold_25	as_event	799942	800015	+	1-3^ , 2-4^;	Smoe_00022982;	799945,800015;	Smoe_00022989;	799942,800013;
scaffold_60	as_event	891891	892157	+	1^2-3^4-6^ , 5^;	Smoe_00043358;	891891,891946,892027,892085,892157;	Smoe_00043359;	892153;
scaffold_29	as_event	68963	69185	-	1^2-4^6- , 3^5-;	Smoe_00025250;	69185,69126,69017,68963;	Smoe_00025249;	69033,68967;
scaffold_106	as_event	121003	121206	+	1^2- , 0;	Smoe_00005720;	121003,121206;	Smoe_00005721;	;
scaffold_176	as_event	14832	14833	+	1^ , 2^;	Smoe_00016191;	14833;	Smoe_00016192;	14832;
scaffold_57	as_event	1084557	1084559	+	1^ , 2^;	Smoe_00041038;	1084559;	Smoe_00041039;	1084557;
scaffold_5	as_event	3928263	3928453	+	1^3- , 2^4-5^6-;	Smoe_00037740;	3928292,3928348,3928381,3928453;	Smoe_00037741;	3928263,3928331;
scaffold_56	as_event	941819	941891	-	1^2- , 0;	Smoe_00040806;	;	Smoe_00040808;	941891,941819;
scaffold_123	as_event	130030	130050	-	1- , 2-;	Smoe_00009752;	130050;	Smoe_00009756;	130030;
scaffold_17	as_event	2330749	2330767	+	1- , 2-;	Smoe_00015547;	2330749;	Smoe_00015548;	2330767;
scaffold_41	as_event	478045	478159	-	1- , 2-3^4-;	Smoe_00033875;	478150,478111,478045;	Smoe_00033876;	478159;
scaffold_1	as_event	2402022	2402073	-	1^2- , 0;	Smoe_00003328;	2402073,2402022;	Smoe_00003327;	;
scaffold_53	as_event	881954	882016	+	1^2- , 0;	Smoe_00039480;	;	Smoe_00039481;	881954,882016;
scaffold_44	as_event	937059	937061	+	1- , 2-;	Smoe_00035071;	937059;	Smoe_00035070;	937061;
scaffold_45	as_event	607508	607586	+	1^2- , 0;	Smoe_00035509;	607508,607586;	Smoe_00035510;	;
scaffold_112	as_event	523066	524263	+	1^2-3^4-5^6-7^8- , 0;	Smoe_00007544;	523066,523120,523222,523282,523480,523536,524155,524263;	Smoe_00007547;	;
scaffold_19	as_event	2282640	2282696	-	1-2^ , 0;	Smoe_00017876;	2282696,2282640;	Smoe_00017875;	;
scaffold_12	as_event	556871	556983	+	1-3^ , 2-4^;	Smoe_00008583;	556871,556981;	Smoe_00008585;	556872,556983;
scaffold_49	as_event	507222	507225	-	1- , 2-;	Smoe_00037125;	507225;	Smoe_00037126;	507222;
scaffold_23	as_event	1654057	1654059	-	1- , 2-;	Smoe_00022178;	1654059;	Smoe_00022180;	1654057;
scaffold_233	as_event	21968	22024	+	1^2- , 0;	Smoe_00022254;	;	Smoe_00022255;	21968,22024;
scaffold_643	as_event	2366	2474	-	1-2^ , 0;	Smoe_00044897;	2474,2366;	Smoe_00044896;	;
scaffold_15	as_event	1057899	1057904	-	1^ , 2^;	Smoe_00013709;	1057904;	Smoe_00013710;	1057899;
scaffold_69	as_event	344533	344942	+	1-3^4- , 2-;	Smoe_00045935;	344533,344879,344942;	Smoe_00045936;	344540;
scaffold_97	as_event	610965	610966	-	1- , 2-;	Smoe_00054859;	610966;	Smoe_00054860;	610965;
scaffold_28	as_event	787478	787479	+	1^ , 2^;	Smoe_00024538;	787478;	Smoe_00024540;	787479;
scaffold_34	as_event	727448	727527	+	1^2- , 0;	Smoe_00028722;	;	Smoe_00028723;	727448,727527;
scaffold_120	as_event	206104	206157	+	1^2- , 0;	Smoe_00009320;	;	Smoe_00009321;	206104,206157;
scaffold_119	as_event	126570	126602	-	1-2^ , 0;	Smoe_00008449;	126602,126570;	Smoe_00008450;	;
scaffold_23	as_event	1122858	1122874	+	1- , 2-;	Smoe_00021763;	1122874;	Smoe_00021765;	1122858;
scaffold_73	as_event	196399	196618	+	1-2^4- , 3-;	Smoe_00048158;	196399,196541,196618;	Smoe_00048159;	196616;
scaffold_23	as_event	1323806	1323830	-	1^ , 2^;	Smoe_00022125;	1323806;	Smoe_00022128;	1323830;
scaffold_19	as_event	1854778	1854779	-	1- , 2-;	Smoe_00017803;	1854779;	Smoe_00017804;	1854778;
scaffold_143	as_event	52587	52718	-	1-3^ , 2-4^;	Smoe_00013034;	52718,52590;	Smoe_00013038;	52713,52587;
scaffold_25	as_event	396569	396579	-	1- , 2-;	Smoe_00023216;	396579;	Smoe_00023219;	396569;
scaffold_69	as_event	388557	388631	+	1^3- , 2^4-;	Smoe_00045947;	388572,388631;	Smoe_00045948;	388557,388610;
scaffold_25	as_event	258786	259246	-	1^2-3^4-5^6- , 0;	Smoe_00023197;	;	Smoe_00023198;	259246,259188,259020,258969,258842,258786;
scaffold_81	as_event	191988	192049	-	1^2- , 0;	Smoe_00050913;	192049,191988;	Smoe_00050917;	;
scaffold_111	as_event	288028	288039	-	1^ , 2^;	Smoe_00007444;	288039;	Smoe_00007445;	288028;
scaffold_8	as_event	2040073	2040948	+	1-11^12- , 2-3^4-5^6-7^8-9^10-;	Smoe_00049872;	2040073,2040895,2040948;	Smoe_00049874;	2040088,2040357,2040424,2040520,2040590,2040614,2040677,2040733,2040796;
scaffold_66	as_event	609271	610417	-	1^2-5^6-7^8- , 3^4-;	Smoe_00045442;	610142,610087;	Smoe_00045444;	610417,610342,609583,609526,609340,609271;
scaffold_129	as_event	288816	289134	+	1-3^4-5^6- , 2-;	Smoe_00010278;	288816,288928,288981,289078,289134;	Smoe_00010279;	288820;
scaffold_45	as_event	1201491	1201514	-	1- , 2-;	Smoe_00035754;	1201491;	Smoe_00035755;	1201514;
scaffold_89	as_event	620367	620370	+	1- , 2-;	Smoe_00052615;	620370;	Smoe_00052616;	620367;
scaffold_25	as_event	792740	792866	+	1-3^ , 2-4^;	Smoe_00022985;	792740,792864;	Smoe_00022988;	792763,792866;
scaffold_44	as_event	445349	445689	+	1-2^3- , 4-;	Smoe_00034964;	445689;	Smoe_00034965;	445349,445499,445683;
scaffold_112	as_event	185263	185497	-	1^2-3^4- , 0;	Smoe_00007584;	185497,185423,185318,185263;	Smoe_00007585;	;
scaffold_25	as_event	1856097	1856197	+	1-4^ , 2-3^;	Smoe_00023150;	1856097,1856197;	Smoe_00023149;	1856112,1856196;
scaffold_121	as_event	50394	50464	+	1^3- , 2^4-;	Smoe_00009403;	50394,50453;	Smoe_00009404;	50406,50464;
scaffold_34	as_event	827633	827637	+	1^ , 2^;	Smoe_00028743;	827633;	Smoe_00028744;	827637;
scaffold_136	as_event	176614	176671	-	1^2- , 0;	Smoe_00011566;	;	Smoe_00011565;	176671,176614;
scaffold_49	as_event	710719	710721	+	1^ , 2^;	Smoe_00037025;	710719;	Smoe_00037027;	710721;
scaffold_9	as_event	1817540	1817828	-	1- , 2-3^4-;	Smoe_00053486;	1817667,1817613,1817540;	Smoe_00053487;	1817828;
scaffold_53	as_event	879411	879768	+	1^2- , 0;	Smoe_00039481;	879411,879768;	Smoe_00039482;	;
scaffold_94	as_event	697062	697105	-	1^ , 2^;	Smoe_00054483;	697105;	Smoe_00054482;	697062;
scaffold_103	as_event	472217	472643	+	1^2-3^4-6^ , 5^;	Smoe_00005458;	472217,472282,472416,472482,472643;	Smoe_00005459;	472639;
scaffold_81	as_event	291042	292154	+	1^2-3^4-5^6-7^8-10^11-13^14- , 9^12-;	Smoe_00050832;	291650,292013;	Smoe_00050833;	291042,291136,291162,291221,291374,291430,291481,291538,291652,292011,292102,292154;
scaffold_28	as_event	868205	868209	+	1- , 2-;	Smoe_00024547;	868205;	Smoe_00024548;	868209;
scaffold_29	as_event	69120	69185	-	1^2- , 0;	Smoe_00025246;	;	Smoe_00025248;	69185,69120;
scaffold_57	as_event	1012055	1012059	-	1- , 2-;	Smoe_00041246;	1012059;	Smoe_00041247;	1012055;
scaffold_57	as_event	829065	829073	+	1^ , 2^;	Smoe_00040987;	829065;	Smoe_00040989;	829073;
scaffold_28	as_event	818714	818715	+	1^ , 2^;	Smoe_00024543;	818715;	Smoe_00024544;	818714;
scaffold_36	as_event	982486	982545	-	1^2- , 0;	Smoe_00030133;	;	Smoe_00030132;	982545,982486;
scaffold_66	as_event	476763	476835	+	1^3- , 2^4-;	Smoe_00045276;	476763,476833;	Smoe_00045278;	476768,476835;
scaffold_48	as_event	1440533	1440541	+	1^ , 2^;	Smoe_00036808;	1440533;	Smoe_00036809;	1440541;
scaffold_17	as_event	2434204	2434229	+	1^ , 2^;	Smoe_00015572;	2434229;	Smoe_00015573;	2434204;
scaffold_118	as_event	385478	385532	-	1^2- , 0;	Smoe_00008311;	;	Smoe_00008313;	385532,385478;
scaffold_58	as_event	1072368	1072376	-	1- , 2-;	Smoe_00041593;	1072376;	Smoe_00041594;	1072368;
scaffold_28	as_event	1027067	1027564	-	1^2-3^4-5^6- , 0;	Smoe_00024840;	1027564,1027468,1027404,1027336,1027174,1027067;	Smoe_00024841;	;
scaffold_91	as_event	682555	682556	-	1- , 2-;	Smoe_00054053;	682555;	Smoe_00054052;	682556;
scaffold_50	as_event	544156	544237	-	1-2^ , 0;	Smoe_00038559;	544237,544156;	Smoe_00038561;	;
scaffold_88	as_event	759474	759494	-	1^ , 2^;	Smoe_00052536;	759494;	Smoe_00052537;	759474;
scaffold_70	as_event	747061	747062	-	1- , 2-;	Smoe_00047667;	747061;	Smoe_00047666;	747062;
scaffold_123	as_event	314435	314518	-	1^2- , 0;	Smoe_00009789;	;	Smoe_00009790;	314518,314435;
scaffold_127	as_event	89141	89149	-	1- , 2-;	Smoe_00010152;	89141;	Smoe_00010153;	89149;
scaffold_41	as_event	1607889	1608089	+	1^ , 2^;	Smoe_00033805;	1607889;	Smoe_00033806;	1608089;
scaffold_16	as_event	565539	565568	+	1- , 2-;	Smoe_00014358;	565568;	Smoe_00014359;	565539;
scaffold_8	as_event	790284	790289	-	1^ , 2^;	Smoe_00050221;	790289;	Smoe_00050222;	790284;
scaffold_125	as_event	218059	218112	-	1^2- , 0;	Smoe_00009996;	;	Smoe_00009993;	218112,218059;
scaffold_48	as_event	348336	348484	+	1- , 2-;	Smoe_00036696;	348336;	Smoe_00036697;	348484;
scaffold_9	as_event	2149384	2149405	+	1- , 2-;	Smoe_00053089;	2149405;	Smoe_00053091;	2149384;
scaffold_48	as_event	310604	310661	-	1-2^ , 0;	Smoe_00036834;	310661,310604;	Smoe_00036835;	;
scaffold_19	as_event	1357890	1358110	-	1^2-3^4- , 0;	Smoe_00017706;	1358110,1358052,1357944,1357890;	Smoe_00017708;	;
scaffold_36	as_event	1157399	1157498	+	1^3- , 2^4-;	Smoe_00029906;	1157399,1157492;	Smoe_00029907;	1157442,1157498;
scaffold_88	as_event	786483	786574	-	1^3- , 2^4-;	Smoe_00052541;	786548,786483;	Smoe_00052542;	786574,786509;
scaffold_23	as_event	1103398	1103456	+	1^2- , 0;	Smoe_00021755;	1103398,1103456;	Smoe_00021758;	;
scaffold_4	as_event	578486	578638	+	1-3^4- , 2-;	Smoe_00031807;	578491;	Smoe_00031808;	578486,578568,578638;
scaffold_60	as_event	82238	85060	+	1^3- , 2^4-;	Smoe_00043205;	82814,85060;	Smoe_00043207;	82238,84440;
scaffold_54	as_event	512509	512517	+	1- , 2-;	Smoe_00039819;	512517;	Smoe_00039821;	512509;
scaffold_125	as_event	165548	165570	-	1^ , 2^;	Smoe_00009985;	165548;	Smoe_00009989;	165570;
scaffold_50	as_event	550553	550556	+	1- , 2-;	Smoe_00038443;	550553;	Smoe_00038444;	550556;
scaffold_8	as_event	1205715	1205770	-	1^2- , 0;	Smoe_00050279;	1205770,1205715;	Smoe_00050280;	;
scaffold_81	as_event	792951	792956	-	1- , 2-;	Smoe_00051007;	792951;	Smoe_00051006;	792956;
scaffold_34	as_event	1649195	1649197	+	1- , 2-;	Smoe_00028874;	1649197;	Smoe_00028875;	1649195;
scaffold_45	as_event	264054	264214	+	1^2-3^4- , 0;	Smoe_00035463;	264054,264110,264160,264214;	Smoe_00035466;	;
scaffold_176	as_event	100624	100628	-	1^ , 2^;	Smoe_00016227;	100628;	Smoe_00016228;	100624;
scaffold_50	as_event	103086	103314	+	1^2-3^4- , 0;	Smoe_00038381;	103086,103167,103257,103314;	Smoe_00038387;	;
scaffold_87	as_event	213826	214697	-	1^2-3^4- , 0;	Smoe_00052208;	;	Smoe_00052210;	214697,214632,214167,213826;
scaffold_71	as_event	518710	518713	+	1- , 2-;	Smoe_00047755;	518713;	Smoe_00047756;	518710;
scaffold_102	as_event	241086	241162	+	1- , 2-;	Smoe_00005287;	241162;	Smoe_00005288;	241086;
scaffold_48	as_event	502899	503283	+	1^2- , 0;	Smoe_00036715;	;	Smoe_00036716;	502899,503283;
scaffold_106	as_event	379040	379686	-	1^2- , 3^4-;	Smoe_00005791;	379686,379630;	Smoe_00005792;	379098,379040;
scaffold_17	as_event	2365759	2365817	-	1^2- , 0;	Smoe_00015899;	2365817,2365759;	Smoe_00015901;	;
scaffold_48	as_event	964795	964940	-	1-3^ , 2-4^;	Smoe_00036912;	964940,964796;	Smoe_00036914;	964900,964795;
scaffold_76	as_event	539677	539678	-	1- , 2-;	Smoe_00048993;	539677;	Smoe_00048994;	539678;
scaffold_136	as_event	307339	307399	-	1^2- , 0;	Smoe_00011597;	;	Smoe_00011598;	307399,307339;
scaffold_61	as_event	780197	780507	+	1^2-3^4- , 0;	Smoe_00043675;	780197,780252,780438,780507;	Smoe_00043676;	;
scaffold_150	as_event	167709	168275	+	1^2- , 3^4-;	Smoe_00013881;	167942,168275;	Smoe_00013880;	167709,167812;
scaffold_16	as_event	2054152	2054157	+	1- , 2-;	Smoe_00014552;	2054152;	Smoe_00014554;	2054157;
scaffold_20	as_event	1282186	1282196	-	1- , 2-;	Smoe_00020074;	1282186;	Smoe_00020073;	1282196;
scaffold_0	as_event	2467048	2467105	-	1^2- , 0;	Smoe_00001490;	;	Smoe_00001491;	2467105,2467048;
scaffold_16	as_event	812841	812877	+	1- , 2-;	Smoe_00014377;	812877;	Smoe_00014376;	812841;
scaffold_149	as_event	214609	214686	+	1^2- , 0;	Smoe_00013389;	214609,214686;	Smoe_00013391;	;
scaffold_63	as_event	1036535	1036540	+	1- , 2-;	Smoe_00044377;	1036535;	Smoe_00044378;	1036540;
scaffold_92	as_event	540201	540652	+	1^3- , 2^4-;	Smoe_00054106;	540201,540639;	Smoe_00054107;	540202,540652;
scaffold_17	as_event	277513	278205	+	1^2-3^4-5^6- , 0;	Smoe_00015287;	;	Smoe_00015288;	277513,277569,277726,277779,278108,278205;
scaffold_65	as_event	1002535	1002560	-	1^ , 2^;	Smoe_00045172;	1002535;	Smoe_00045173;	1002560;
scaffold_36	as_event	1359819	1360465	-	1^2-3^4-5^6- , 0;	Smoe_00030200;	1360465,1360403,1360022,1359968,1359873,1359819;	Smoe_00030201;	;
scaffold_29	as_event	658660	658700	-	1- , 2-;	Smoe_00025314;	658660;	Smoe_00025313;	658700;
scaffold_71	as_event	547454	547455	+	1^ , 2^;	Smoe_00047768;	547455;	Smoe_00047767;	547454;
scaffold_67	as_event	1007277	1007335	+	1^2- , 0;	Smoe_00045590;	1007277,1007335;	Smoe_00045591;	;
scaffold_87	as_event	736879	737025	-	1^2-4^ , 3^;	Smoe_00052315;	737025,736968,736879;	Smoe_00052314;	736966;
scaffold_117	as_event	199296	199298	+	1^ , 2^;	Smoe_00008152;	199296;	Smoe_00008151;	199298;
scaffold_8	as_event	2101414	2101418	-	1- , 2-;	Smoe_00050411;	2101418;	Smoe_00050417;	2101414;
scaffold_17	as_event	2413707	2413758	+	1^2- , 0;	Smoe_00015563;	;	Smoe_00015564;	2413707,2413758;
scaffold_14	as_event	2025095	2025534	-	1^2-3^4- , 0;	Smoe_00012626;	2025534,2025473,2025149,2025095;	Smoe_00012627;	;
scaffold_106	as_event	114739	114744	-	1- , 2-;	Smoe_00005765;	114744;	Smoe_00005768;	114739;
scaffold_5	as_event	91582	91856	-	1^2-3^4- , 0;	Smoe_00037774;	;	Smoe_00037775;	91856,91766,91634,91582;
scaffold_8	as_event	3294374	3294591	-	1- , 2-;	Smoe_00050619;	3294374;	Smoe_00050620;	3294591;
scaffold_8	as_event	2838679	2839290	-	1-5^6- , 2-3^4-;	Smoe_00050537;	2839277,2839109,2839054;	Smoe_00050540;	2839290,2838734,2838679;
scaffold_8	as_event	2722644	2722649	+	1- , 2-;	Smoe_00049971;	2722644;	Smoe_00049970;	2722649;
scaffold_33	as_event	31911	31916	+	1- , 2-;	Smoe_00028241;	31911;	Smoe_00028242;	31916;
scaffold_74	as_event	682331	682345	-	1^ , 2^;	Smoe_00048655;	682331;	Smoe_00048657;	682345;
scaffold_15	as_event	1786730	1786731	-	1- , 2-;	Smoe_00013761;	1786731;	Smoe_00013762;	1786730;
scaffold_87	as_event	230015	230019	-	1- , 2-;	Smoe_00052216;	230019;	Smoe_00052217;	230015;
scaffold_70	as_event	61005	61010	-	1^ , 2^;	Smoe_00047577;	61005;	Smoe_00047578;	61010;
scaffold_66	as_event	300616	300748	-	1-3^4- , 2-;	Smoe_00045399;	300748,300679,300616;	Smoe_00045400;	300747;
scaffold_8	as_event	736864	736923	-	1- , 2-;	Smoe_00050211;	736864;	Smoe_00050209;	736923;
scaffold_25	as_event	792740	792763	+	1- , 2-;	Smoe_00022983;	792763;	Smoe_00022985;	792740;
scaffold_8	as_event	263138	263215	+	1^2- , 0;	Smoe_00049582;	;	Smoe_00049584;	263138,263215;
scaffold_50	as_event	486622	487180	+	1^2-3^4-5^6- , 0;	Smoe_00038425;	;	Smoe_00038426;	486622,486685,486809,486879,487123,487180;
scaffold_98	as_event	157764	157925	-	1^2- , 0;	Smoe_00054969;	;	Smoe_00054970;	157925,157764;
scaffold_61	as_event	664210	664283	+	1^2- , 0;	Smoe_00043651;	664210,664283;	Smoe_00043653;	;
scaffold_5	as_event	676073	676120	-	1- , 2-;	Smoe_00037821;	676120;	Smoe_00037827;	676073;
scaffold_5	as_event	1518716	1518717	-	1^ , 2^;	Smoe_00037947;	1518717;	Smoe_00037951;	1518716;
scaffold_74	as_event	713477	713568	+	1-3^ , 2-4^;	Smoe_00048509;	713478,713568;	Smoe_00048512;	713477,713564;
scaffold_25	as_event	1169070	1169096	-	1^ , 2^;	Smoe_00023303;	1169070;	Smoe_00023304;	1169096;
scaffold_44	as_event	1221741	1221818	+	1^2- , 0;	Smoe_00035092;	;	Smoe_00035093;	1221741,1221818;
scaffold_8	as_event	1525071	1525074	+	1- , 2-;	Smoe_00049792;	1525074;	Smoe_00049791;	1525071;
scaffold_27	as_event	1579446	1579610	+	1-4^ , 2-3^;	Smoe_00024153;	1579446,1579610;	Smoe_00024156;	1579449,1579586;
scaffold_71	as_event	4524	4527	+	1- , 2-;	Smoe_00047707;	4527;	Smoe_00047708;	4524;
scaffold_34	as_event	1362583	1362896	-	1^2-4^ , 3^;	Smoe_00029049;	1362896,1362836,1362583;	Smoe_00029050;	1362701;
scaffold_144	as_event	70045	70249	-	1^2-4^ , 3^;	Smoe_00013098;	70050;	Smoe_00013099;	70249,70193,70045;
scaffold_137	as_event	89523	89577	-	1^2- , 0;	Smoe_00011654;	89577,89523;	Smoe_00011656;	;
scaffold_102	as_event	349134	349143	-	1^ , 2^;	Smoe_00005390;	349143;	Smoe_00005391;	349134;
scaffold_5	as_event	2065768	2065813	-	1-2^ , 0;	Smoe_00038037;	2065813,2065768;	Smoe_00038039;	;
scaffold_29	as_event	1826788	1827093	-	1^2- , 0;	Smoe_00025520;	1827093,1826788;	Smoe_00025524;	;
scaffold_36	as_event	794812	794824	-	1^ , 2^;	Smoe_00030106;	794812;	Smoe_00030107;	794824;
scaffold_58	as_event	631725	631889	+	1-2^ , 0;	Smoe_00041375;	;	Smoe_00041376;	631725,631889;
scaffold_121	as_event	50394	50464	+	1^3- , 2^4-;	Smoe_00009401;	50405,50464;	Smoe_00009403;	50394,50453;
scaffold_95	as_event	628220	628438	-	1^2- , 3^4-;	Smoe_00054568;	628276,628220;	Smoe_00054570;	628438,628366;
scaffold_10	as_event	291334	291867	-	1^2-3^4- , 0;	Smoe_00004443;	;	Smoe_00004442;	291867,291613,291415,291334;
scaffold_37	as_event	1640262	1640266	-	1^ , 2^;	Smoe_00030645;	1640266;	Smoe_00030647;	1640262;
scaffold_50	as_event	1320550	1320877	-	1^2-3^4- , 0;	Smoe_00038650;	;	Smoe_00038651;	1320877,1320819,1320608,1320550;
scaffold_55	as_event	965398	966127	+	1^2-3^4- , 5^6-;	Smoe_00040281;	965398,965744,965938,965989;	Smoe_00040285;	966075,966127;
scaffold_49	as_event	864022	864185	-	1-3^4- , 2-;	Smoe_00037160;	864185,864074,864022;	Smoe_00037161;	864169;
scaffold_23	as_event	1398482	1398498	+	1^ , 2^;	Smoe_00021805;	1398498;	Smoe_00021806;	1398482;
scaffold_16	as_event	1103102	1103533	-	1^2-3^4-5^6- , 0;	Smoe_00014737;	;	Smoe_00014739;	1103533,1103470,1103355,1103270,1103158,1103102;
scaffold_79	as_event	528680	528703	+	1^ , 2^;	Smoe_00049393;	528703;	Smoe_00049392;	528680;
scaffold_8	as_event	1712469	1712544	-	1^2- , 0;	Smoe_00050349;	1712544,1712469;	Smoe_00050350;	;
scaffold_89	as_event	449794	449861	-	1^2- , 0;	Smoe_00052728;	;	Smoe_00052729;	449861,449794;
scaffold_5	as_event	842209	842422	-	1^2- , 3^4-;	Smoe_00037837;	842422,842353;	Smoe_00037839;	842276,842209;
scaffold_14	as_event	2721444	2721852	+	1-3^4- , 2-;	Smoe_00012315;	2721444,2721781,2721852;	Smoe_00012316;	2721450;
scaffold_29	as_event	1647916	1647918	-	1- , 2-;	Smoe_00025484;	1647916;	Smoe_00025486;	1647918;
scaffold_29	as_event	709805	711063	-	1^2-3^4-5^6-7^8-9^ , 10^;	Smoe_00025327;	709805;	Smoe_00025328;	711063,710993,710782,710687,710390,710337,710230,710162,709897;
scaffold_137	as_event	79286	79433	-	1-3^ , 2-4^;	Smoe_00011652;	79433,79287;	Smoe_00011650;	79389,79286;
scaffold_79	as_event	584921	585117	+	1-2^3- , 4-;	Smoe_00049405;	584921,585000,585100;	Smoe_00049406;	585117;
scaffold_5	as_event	58844	59055	+	1- , 2-3^4-5^6-;	Smoe_00037206;	58854,58903,58962,59001,59055;	Smoe_00037209;	58844;
scaffold_5	as_event	1483248	1485908	-	1-3^4- , 2-;	Smoe_00037929;	1485905;	Smoe_00037932;	1485908,1483351,1483248;
scaffold_114	as_event	54082	54122	-	1-2^ , 0;	Smoe_00007899;	;	Smoe_00007901;	54122,54082;
scaffold_36	as_event	1529865	1529953	+	1^2- , 0;	Smoe_00029972;	1529865,1529953;	Smoe_00029973;	;
scaffold_16	as_event	1770589	1770590	+	1- , 2-;	Smoe_00014524;	1770590;	Smoe_00014525;	1770589;
scaffold_12	as_event	362292	362343	+	1^2- , 0;	Smoe_00008565;	362292,362343;	Smoe_00008567;	;
scaffold_136	as_event	206053	206058	-	1- , 2-;	Smoe_00011572;	206058;	Smoe_00011573;	206053;
scaffold_61	as_event	1071694	1071787	-	1^3-4^ , 2^;	Smoe_00043882;	1071731;	Smoe_00043883;	1071787,1071730,1071694;
scaffold_37	as_event	1119528	1119587	+	1-2^ , 0;	Smoe_00030392;	1119528,1119587;	Smoe_00030391;	;
scaffold_8	as_event	3207701	3207786	-	1^2- , 0;	Smoe_00050607;	;	Smoe_00050608;	3207786,3207701;
scaffold_8	as_event	1613734	1614038	+	1^2- , 3^4-;	Smoe_00049808;	1613982,1614038;	Smoe_00049809;	1613734,1613787;
scaffold_25	as_event	644966	645085	+	1^2- , 0;	Smoe_00022959;	644966,645085;	Smoe_00022963;	;
scaffold_5	as_event	58903	59055	+	1^2-3^4- , 0;	Smoe_00037207;	58903,58962,59001,59055;	Smoe_00037209;	;
scaffold_58	as_event	1006252	1006554	-	1^2-3^4- , 0;	Smoe_00041578;	1006554,1006500,1006306,1006252;	Smoe_00041577;	;
scaffold_67	as_event	723518	723552	-	1- , 2-;	Smoe_00045670;	723518;	Smoe_00045672;	723552;
scaffold_5	as_event	1324394	1324685	-	1^2- , 3^4-;	Smoe_00037916;	1324465,1324394;	Smoe_00037917;	1324685,1324619;
scaffold_1	as_event	4918792	4918793	-	1^ , 2^;	Smoe_00003707;	4918792;	Smoe_00003706;	4918793;
scaffold_50	as_event	721635	722378	-	1^2-3^4-5^6- , 0;	Smoe_00038582;	;	Smoe_00038584;	722378,722297,721904,721759,721704,721635;
scaffold_33	as_event	464966	464967	-	1^ , 2^;	Smoe_00028493;	464967;	Smoe_00028495;	464966;
scaffold_90	as_event	337249	337864	+	1^2-3^4- , 0;	Smoe_00053796;	;	Smoe_00053799;	337249,337312,337804,337864;
scaffold_88	as_event	759229	759694	-	1^2-3^4-5^6- , 0;	Smoe_00052535;	;	Smoe_00052537;	759694,759641,759474,759421,759293,759229;
scaffold_48	as_event	912649	912855	+	1- , 2-;	Smoe_00036752;	912649;	Smoe_00036754;	912855;
scaffold_133	as_event	252259	252324	+	1^3- , 2^4-;	Smoe_00011311;	252259,252319;	Smoe_00011310;	252262,252324;
scaffold_61	as_event	743144	743146	-	1- , 2-;	Smoe_00043834;	743146;	Smoe_00043836;	743144;
scaffold_119	as_event	268813	269129	+	1^2-3^4- , 0;	Smoe_00008377;	268813,268888,269070,269129;	Smoe_00008378;	;
scaffold_61	as_event	736221	736376	+	1^2- , 3^4-;	Smoe_00043669;	736221,736285;	Smoe_00043670;	736308,736376;
scaffold_29	as_event	1181868	1181874	-	1- , 2-;	Smoe_00025396;	1181868;	Smoe_00025397;	1181874;
scaffold_41	as_event	1547913	1547961	-	1- , 2-;	Smoe_00033988;	1547913;	Smoe_00033989;	1547961;
scaffold_69	as_event	621151	621425	+	1^2-3^4- , 0;	Smoe_00045983;	621151,621204,621357,621425;	Smoe_00045984;	;
scaffold_119	as_event	131305	131467	-	1^2-3^4- , 0;	Smoe_00008453;	131467,131408,131365,131305;	Smoe_00008454;	;
scaffold_123	as_event	363095	363110	+	1- , 2-;	Smoe_00009737;	363095;	Smoe_00009739;	363110;
scaffold_48	as_event	1361049	1361109	-	1^2- , 0;	Smoe_00036958;	;	Smoe_00036959;	1361109,1361049;
scaffold_38	as_event	1423712	1423713	-	1- , 2-;	Smoe_00031067;	1423712;	Smoe_00031070;	1423713;
scaffold_101	as_event	31918	32881	-	1-9^10- , 2-3^4-5^6-7^8-;	Smoe_00005181;	32872,32792,32736,32665,32601,32356,32302;	Smoe_00005182;	32881,31972,31918;
scaffold_60	as_event	749770	749776	-	1- , 2-;	Smoe_00043509;	749776;	Smoe_00043510;	749770;
scaffold_8	as_event	1693224	1693234	+	1- , 2-;	Smoe_00049817;	1693224;	Smoe_00049818;	1693234;
scaffold_62	as_event	113005	113006	+	1- , 2-;	Smoe_00043932;	113006;	Smoe_00043933;	113005;
scaffold_143	as_event	87285	87685	-	1^3-5^6- , 2^4-;	Smoe_00013042;	87685,87620,87338,87285;	Smoe_00013043;	87665,87605;
scaffold_8	as_event	2396562	2396565	+	1- , 2-;	Smoe_00049922;	2396562;	Smoe_00049923;	2396565;
scaffold_50	as_event	83133	83159	-	1- , 2-;	Smoe_00038531;	83159;	Smoe_00038534;	83133;
scaffold_27	as_event	1781915	1781945	+	1^ , 2^;	Smoe_00024199;	1781915;	Smoe_00024200;	1781945;
scaffold_5	as_event	1713311	1713366	+	1^2- , 0;	Smoe_00037440;	1713311,1713366;	Smoe_00037444;	;
scaffold_5	as_event	699689	699711	-	1- , 2-;	Smoe_00037831;	699711;	Smoe_00037830;	699689;
scaffold_12	as_event	624758	624759	+	1^ , 2^;	Smoe_00008601;	624758;	Smoe_00008603;	624759;
scaffold_109	as_event	289425	289478	+	1^2- , 0;	Smoe_00006093;	289425,289478;	Smoe_00006094;	;
scaffold_89	as_event	448904	448908	-	1^ , 2^;	Smoe_00052727;	448908;	Smoe_00052728;	448904;
scaffold_63	as_event	744163	744402	-	1-2^4- , 3-;	Smoe_00044498;	744402,744217,744163;	Smoe_00044499;	744166;
scaffold_66	as_event	204783	204847	-	1^2- , 0;	Smoe_00045386;	204847,204783;	Smoe_00045385;	;
scaffold_67	as_event	722557	722609	-	1^2- , 0;	Smoe_00045670;	;	Smoe_00045673;	722609,722557;
scaffold_0	as_event	6728137	6728475	+	1^2-4^ , 3^;	Smoe_00001055;	6728137,6728190,6728475;	Smoe_00001057;	6728470;
scaffold_79	as_event	429899	429956	+	1^2- , 0;	Smoe_00049373;	429899,429956;	Smoe_00049374;	;
scaffold_134	as_event	214002	214003	+	1^ , 2^;	Smoe_00011391;	214003;	Smoe_00011392;	214002;
scaffold_106	as_event	189844	189845	+	1- , 2-;	Smoe_00005728;	189845;	Smoe_00005730;	189844;
scaffold_36	as_event	27305	27311	-	1- , 2-;	Smoe_00030009;	27305;	Smoe_00030012;	27311;
scaffold_109	as_event	267115	267591	+	1- , 2-3^4-5^6-;	Smoe_00006087;	267115;	Smoe_00006088;	267148,267295,267352,267536,267591;
scaffold_63	as_event	547397	547501	-	1-3^ , 2-4^;	Smoe_00044475;	547501,547399;	Smoe_00044479;	547497,547397;
scaffold_141	as_event	288620	288646	+	1- , 2-;	Smoe_00012853;	288620;	Smoe_00012852;	288646;
scaffold_26	as_event	1796088	1796121	-	1^ , 2^;	Smoe_00024019;	1796088;	Smoe_00024020;	1796121;
scaffold_106	as_event	119812	119851	-	1- , 2-;	Smoe_00005771;	119851;	Smoe_00005772;	119812;
scaffold_190	as_event	70376	70549	-	1^2-4^ , 3^;	Smoe_00017900;	70417;	Smoe_00017901;	70549,70493,70376;
scaffold_97	as_event	289660	289747	+	1^2- , 0;	Smoe_00054733;	289660,289747;	Smoe_00054734;	;
scaffold_50	as_event	687962	687963	-	1- , 2-;	Smoe_00038570;	687962;	Smoe_00038574;	687963;
scaffold_88	as_event	491615	491651	+	1- , 2-;	Smoe_00052389;	491651;	Smoe_00052388;	491615;
scaffold_29	as_event	743273	743304	+	1-2^ , 0;	Smoe_00025058;	743273,743304;	Smoe_00025059;	;
scaffold_70	as_event	582953	582960	+	1- , 2-;	Smoe_00047491;	582960;	Smoe_00047493;	582953;
scaffold_113	as_event	170156	170161	+	1- , 2-;	Smoe_00007651;	170156;	Smoe_00007652;	170161;
scaffold_69	as_event	302187	302241	-	1^2- , 0;	Smoe_00046090;	;	Smoe_00046091;	302241,302187;
scaffold_56	as_event	1098636	1098979	+	1^2-3^4- , 0;	Smoe_00040677;	;	Smoe_00040676;	1098636,1098735,1098917,1098979;
scaffold_16	as_event	1090338	1090594	+	1^3-5^ , 2^4-6^;	Smoe_00014428;	1090362,1090424,1090594;	Smoe_00014427;	1090338,1090389,1090471;
scaffold_136	as_event	277105	277106	-	1^ , 2^;	Smoe_00011591;	277105;	Smoe_00011592;	277106;
scaffold_161	as_event	176723	176737	-	1- , 2-;	Smoe_00014971;	176723;	Smoe_00014970;	176737;
scaffold_8	as_event	943993	944012	-	1- , 2-;	Smoe_00050248;	943993;	Smoe_00050249;	944012;
scaffold_25	as_event	736419	736481	+	1^ , 2^;	Smoe_00022972;	736481;	Smoe_00022973;	736419;
scaffold_49	as_event	863703	864180	-	1- , 2-3^4-;	Smoe_00037161;	864169,863754,863703;	Smoe_00037162;	864180;
scaffold_104	as_event	218771	218785	-	1- , 2-;	Smoe_00005538;	218771;	Smoe_00005539;	218785;
scaffold_60	as_event	1102956	1103117	+	1- , 2-3^4-;	Smoe_00043394;	1102961,1103064,1103117;	Smoe_00043395;	1102956;
scaffold_134	as_event	170130	170377	+	1^2-4^ , 3^;	Smoe_00011376;	170130,170259,170377;	Smoe_00011378;	170366;
scaffold_28	as_event	819640	819718	+	1^3- , 2^4-;	Smoe_00024543;	819640,819710;	Smoe_00024542;	819647,819718;
scaffold_29	as_event	483159	483160	+	1^ , 2^;	Smoe_00025030;	483159;	Smoe_00025031;	483160;
scaffold_8	as_event	3126100	3126113	+	1- , 2-;	Smoe_00050053;	3126100;	Smoe_00050054;	3126113;
scaffold_41	as_event	492347	492361	-	1- , 2-;	Smoe_00033878;	492361;	Smoe_00033879;	492347;
scaffold_58	as_event	38057	38181	-	1-3^4- , 2-;	Smoe_00041435;	38177;	Smoe_00041434;	38181,38128,38057;
scaffold_28	as_event	901738	901795	+	1^2- , 0;	Smoe_00024552;	901738,901795;	Smoe_00024554;	;
scaffold_104	as_event	247889	247890	-	1- , 2-;	Smoe_00005552;	247890;	Smoe_00005553;	247889;
scaffold_16	as_event	1472417	1472419	+	1- , 2-;	Smoe_00014469;	1472419;	Smoe_00014472;	1472417;
scaffold_194	as_event	1911	1935	+	1^ , 2^;	Smoe_00017930;	1911;	Smoe_00017931;	1935;
scaffold_643	as_event	2386	2474	-	1-2^ , 0;	Smoe_00044898;	2474,2386;	Smoe_00044896;	;
scaffold_102	as_event	66402	66412	+	1^ , 2^;	Smoe_00005262;	66402;	Smoe_00005263;	66412;
scaffold_9	as_event	1910472	1910477	+	1- , 2-;	Smoe_00053052;	1910472;	Smoe_00053053;	1910477;
scaffold_79	as_event	507551	507681	+	1-3^4- , 2-;	Smoe_00049386;	507562;	Smoe_00049387;	507551,507628,507681;
scaffold_143	as_event	194983	194998	-	1- , 2-;	Smoe_00013055;	194998;	Smoe_00013056;	194983;
scaffold_109	as_event	382240	382288	+	1^ , 2^;	Smoe_00006116;	382240;	Smoe_00006117;	382288;
scaffold_61	as_event	508465	508778	-	1-3^4- , 2-;	Smoe_00043785;	508778,508533,508465;	Smoe_00043786;	508741;
scaffold_8	as_event	3297219	3297502	-	1^ , 2^;	Smoe_00050622;	3297502;	Smoe_00050623;	3297219;
scaffold_74	as_event	202315	202349	+	1- , 2-;	Smoe_00048450;	202315;	Smoe_00048451;	202349;
scaffold_80	as_event	287246	287326	-	1- , 2-;	Smoe_00050740;	287326;	Smoe_00050741;	287246;
scaffold_9	as_event	2229621	2230881	+	1^3- , 2^4-;	Smoe_00053101;	2229635,2230881;	Smoe_00053100;	2229621,2230866;
scaffold_139	as_event	278629	278632	-	1- , 2-;	Smoe_00011882;	278632;	Smoe_00011883;	278629;
scaffold_8	as_event	2040073	2040948	+	1-9^10- , 2-3^4-5^6-7^8-;	Smoe_00049872;	2040073,2040895,2040948;	Smoe_00049875;	2040088,2040357,2040424,2040614,2040681,2040733,2040796;
scaffold_23	as_event	1308329	1308330	-	1^ , 2^;	Smoe_00022120;	1308329;	Smoe_00022122;	1308330;
scaffold_121	as_event	52584	52898	+	1^2-3^4- , 0;	Smoe_00009402;	;	Smoe_00009403;	52584,52637,52822,52898;
scaffold_9	as_event	2149746	2149863	-	1^4- , 2^3-;	Smoe_00053543;	2149862,2149808;	Smoe_00053544;	2149863,2149746;
scaffold_195	as_event	30590	30592	+	1- , 2-;	Smoe_00017940;	30592;	Smoe_00017941;	30590;
scaffold_61	as_event	731539	732277	+	1^2-3^4- , 0;	Smoe_00043665;	;	Smoe_00043668;	731539,731598,731697,732277;
scaffold_89	as_event	608716	608717	+	1^ , 2^;	Smoe_00052609;	608717;	Smoe_00052613;	608716;
scaffold_8	as_event	3613391	3613466	+	1-2^ , 0;	Smoe_00050100;	;	Smoe_00050101;	3613391,3613466;
scaffold_102	as_event	135325	135327	+	1^ , 2^;	Smoe_00005269;	135325;	Smoe_00005271;	135327;
scaffold_62	as_event	495239	495563	-	1-3^ , 2-4^;	Smoe_00044185;	495482,495239;	Smoe_00044184;	495563,495254;
scaffold_57	as_event	497751	497818	-	1^2- , 0;	Smoe_00041160;	;	Smoe_00041162;	497818,497751;
scaffold_36	as_event	984217	984251	+	1^ , 2^;	Smoe_00029888;	984251;	Smoe_00029890;	984217;
scaffold_94	as_event	336525	336729	-	1^2- , 0;	Smoe_00054450;	;	Smoe_00054448;	336729,336525;
scaffold_66	as_event	254414	254417	+	1- , 2-;	Smoe_00045221;	254414;	Smoe_00045223;	254417;
scaffold_81	as_event	190872	190949	-	1-2^ , 0;	Smoe_00050916;	190949,190872;	Smoe_00050917;	;
scaffold_123	as_event	130030	130863	-	1-3^4-5^6-7^10- , 2-8^9-;	Smoe_00009755;	130863,130556,130496,130368,130309,130275,130030;	Smoe_00009753;	130710,130245,130050;
scaffold_34	as_event	1291430	1291485	-	1^2- , 0;	Smoe_00029027;	1291485,1291430;	Smoe_00029028;	;
scaffold_23	as_event	1792445	1792510	+	1^3- , 2^4-;	Smoe_00021873;	1792450,1792510;	Smoe_00021874;	1792445,1792505;
scaffold_15	as_event	774400	774405	+	1- , 2-;	Smoe_00013489;	774400;	Smoe_00013491;	774405;
scaffold_140	as_event	150317	150675	+	1-3^6- , 2-4^5-;	Smoe_00012746;	150419,150553,150613;	Smoe_00012747;	150317,150488,150675;
scaffold_5	as_event	1604297	1604364	+	1^2- , 0;	Smoe_00037410;	1604297,1604364;	Smoe_00037413;	;
scaffold_26	as_event	1648886	1649205	-	1- , 2-;	Smoe_00024005;	1649205;	Smoe_00024004;	1648886;
scaffold_129	as_event	322762	322766	-	1^ , 2^;	Smoe_00010343;	322766;	Smoe_00010344;	322762;
scaffold_79	as_event	471523	471529	-	1^ , 2^;	Smoe_00049486;	471529;	Smoe_00049487;	471523;
scaffold_72	as_event	199162	199218	-	1^2- , 0;	Smoe_00048055;	199218,199162;	Smoe_00048057;	;
scaffold_121	as_event	414054	414055	-	1^ , 2^;	Smoe_00009542;	414054;	Smoe_00009544;	414055;
scaffold_123	as_event	209221	209225	-	1^ , 2^;	Smoe_00009769;	209221;	Smoe_00009771;	209225;
scaffold_37	as_event	1571675	1571690	-	1- , 2-;	Smoe_00030626;	1571675;	Smoe_00030627;	1571690;
scaffold_3	as_event	2543236	2544673	+	1^2-4^6- , 3^5-7^8-9^10-11^12-13^14-15^16-;	Smoe_00025806;	2543424,2543553,2543656,2543730,2544041,2544133,2544261,2544331,2544423,2544488,2544586,2544673;	Smoe_00025807;	2543236,2543309,2543425,2543554;
scaffold_136	as_event	31240	31367	-	1-3^4- , 2-;	Smoe_00011541;	31344;	Smoe_00011542;	31367,31294,31240;
scaffold_25	as_event	1499206	1499652	-	1-3^4- , 2-;	Smoe_00023344;	1499636;	Smoe_00023345;	1499652,1499268,1499206;
scaffold_5	as_event	2065671	2065813	-	1-2^4- , 3-;	Smoe_00038038;	2065813,2065768,2065671;	Smoe_00038039;	2065691;
scaffold_55	as_event	776896	776948	-	1^2- , 0;	Smoe_00040465;	;	Smoe_00040471;	776948,776896;
scaffold_113	as_event	511549	511566	+	1^ , 2^;	Smoe_00007711;	511549;	Smoe_00007713;	511566;
scaffold_48	as_event	281882	282222	+	1-3^4- , 2-;	Smoe_00036682;	281882,282169,282222;	Smoe_00036683;	282151;
scaffold_152	as_event	87452	87657	+	1^4- , 2^3-;	Smoe_00013994;	87452,87657;	Smoe_00013995;	87468,87542;
scaffold_41	as_event	1467321	1467641	+	1-4^ , 2-3^;	Smoe_00033782;	1467321,1467641;	Smoe_00033783;	1467326,1467637;
scaffold_109	as_event	343129	343132	+	1- , 2-;	Smoe_00006110;	343132;	Smoe_00006111;	343129;
scaffold_29	as_event	438499	438782	-	1^2- , 0;	Smoe_00025287;	438782,438499;	Smoe_00025290;	;
scaffold_70	as_event	747356	747572	+	1^2- , 0;	Smoe_00047531;	747356,747572;	Smoe_00047533;	;
scaffold_91	as_event	320743	320779	-	1-2^ , 0;	Smoe_00053994;	;	Smoe_00054000;	320779,320743;
scaffold_8	as_event	790208	790289	-	1^3- , 2^4-;	Smoe_00050219;	790289,790234;	Smoe_00050222;	790284,790208;
scaffold_79	as_event	691108	691112	-	1- , 2-;	Smoe_00049509;	691108;	Smoe_00049510;	691112;
scaffold_83	as_event	454337	454758	+	1^2- , 0;	Smoe_00051267;	454337,454758;	Smoe_00051268;	;
scaffold_16	as_event	1531643	1531647	-	1^ , 2^;	Smoe_00014791;	1531643;	Smoe_00014792;	1531647;
scaffold_29	as_event	1107051	1107065	+	1- , 2-;	Smoe_00025106;	1107051;	Smoe_00025105;	1107065;
scaffold_25	as_event	1550776	1550778	+	1- , 2-;	Smoe_00023090;	1550778;	Smoe_00023092;	1550776;
scaffold_8	as_event	790208	790535	-	1^2-4^5- , 3^6-;	Smoe_00050218;	790289,790208;	Smoe_00050220;	790535,790483,790284,790228;
scaffold_29	as_event	1826787	1827093	-	1^2- , 0;	Smoe_00025521;	1827093,1826787;	Smoe_00025524;	;
scaffold_66	as_event	253369	253469	+	1^3- , 2^4-;	Smoe_00045221;	253391,253469;	Smoe_00045218;	253369,253441;
scaffold_61	as_event	730621	730741	+	1^2- , 0;	Smoe_00043663;	730621,730741;	Smoe_00043667;	;
scaffold_26	as_event	1822699	1822953	+	1^2- , 0;	Smoe_00023719;	1822699,1822953;	Smoe_00023720;	;
scaffold_49	as_event	1299000	1299075	+	1^3- , 2^4-;	Smoe_00037097;	1299014,1299075;	Smoe_00037096;	1299000,1299064;
scaffold_23	as_event	1544270	1544568	-	1^2-4^ , 3^;	Smoe_00022161;	1544273;	Smoe_00022162;	1544568,1544512,1544270;
scaffold_117	as_event	177058	177297	+	1-3^4- , 2-;	Smoe_00008149;	177058,177246,177297;	Smoe_00008150;	177080;
scaffold_138	as_event	40871	40935	+	1-2^ , 0;	Smoe_00011692;	40871,40935;	Smoe_00011693;	;
scaffold_72	as_event	788028	788040	+	1- , 2-;	Smoe_00048007;	788028;	Smoe_00048006;	788040;
scaffold_8	as_event	182717	182774	-	1^2- , 0;	Smoe_00050130;	;	Smoe_00050131;	182774,182717;
scaffold_16	as_event	412803	412809	-	1- , 2-;	Smoe_00014639;	412803;	Smoe_00014640;	412809;
scaffold_67	as_event	722551	722557	-	1- , 2-;	Smoe_00045673;	722557;	Smoe_00045674;	722551;
scaffold_169	as_event	87663	88343	-	1-5^6- , 2-3^4-;	Smoe_00015227;	88343,88065,87663;	Smoe_00015230;	88339,88226,88163;
scaffold_386	as_event	1959	1962	+	1- , 2-;	Smoe_00031115;	1962;	Smoe_00031114;	1959;
scaffold_109	as_event	466381	466388	-	1- , 2-;	Smoe_00006229;	466381;	Smoe_00006230;	466388;
scaffold_112	as_event	64962	64970	-	1- , 2-;	Smoe_00007561;	64970;	Smoe_00007562;	64962;
scaffold_5	as_event	1636135	1636202	-	1^2- , 0;	Smoe_00037968;	1636202,1636135;	Smoe_00037971;	;
scaffold_113	as_event	380890	381041	-	1^2- , 0;	Smoe_00007772;	;	Smoe_00007774;	381041,380890;
scaffold_117	as_event	328156	328233	-	1^2- , 0;	Smoe_00008214;	;	Smoe_00008215;	328233,328156;
scaffold_67	as_event	1007406	1007698	+	1^2-3^4- , 0;	Smoe_00045589;	1007406,1007470,1007638,1007698;	Smoe_00045590;	;
scaffold_63	as_event	744589	744916	-	1- , 2-3^4-;	Smoe_00044499;	744916;	Smoe_00044500;	744911,744667,744589;
scaffold_14	as_event	2563791	2564437	+	1^2- , 3^4-5^6-7^8-;	Smoe_00012280;	2563791,2563845;	Smoe_00012281;	2564009,2564063,2564192,2564252,2564382,2564437;
scaffold_26	as_event	1544163	1544164	-	1- , 2-;	Smoe_00023982;	1544164;	Smoe_00023983;	1544163;
scaffold_8	as_event	3278351	3278387	+	1^ , 2^;	Smoe_00050073;	3278351;	Smoe_00050072;	3278387;
scaffold_50	as_event	103086	103319	+	1^2-3^4- , 0;	Smoe_00038382;	103086,103167,103257,103319;	Smoe_00038387;	;
scaffold_46	as_event	253901	254014	+	1^4- , 2^3-;	Smoe_00035814;	253940,254000;	Smoe_00035813;	253901,254014;
scaffold_89	as_event	496714	497116	-	1^2-3^4-5^6- , 0;	Smoe_00052741;	497116,497039,497007,496923,496811,496714;	Smoe_00052742;	;
scaffold_16	as_event	1358867	1358935	+	1^2- , 0;	Smoe_00014451;	;	Smoe_00014453;	1358867,1358935;
scaffold_8	as_event	3636854	3636864	+	1- , 2-;	Smoe_00050109;	3636854;	Smoe_00050112;	3636864;
scaffold_25	as_event	263408	263454	-	1- , 2-;	Smoe_00023199;	263408;	Smoe_00023200;	263454;
scaffold_0	as_event	3914491	3914492	-	1- , 2-;	Smoe_00001784;	3914492;	Smoe_00001785;	3914491;
scaffold_44	as_event	153704	153723	-	1-2^ , 0;	Smoe_00035194;	;	Smoe_00035195;	153723,153704;
scaffold_195	as_event	30328	31263	+	1^2-3^4-5^6-7^8-9^10-11^12- , 0;	Smoe_00017939;	;	Smoe_00017941;	30328,30384,30524,30590,30708,30763,30867,30926,31006,31065,31193,31263;
scaffold_9	as_event	1824354	1824359	-	1- , 2-;	Smoe_00053493;	1824359;	Smoe_00053494;	1824354;
scaffold_67	as_event	630656	630663	+	1- , 2-;	Smoe_00045554;	630663;	Smoe_00045555;	630656;
scaffold_66	as_event	253369	253473	+	1^3- , 2^4-;	Smoe_00045220;	253391,253473;	Smoe_00045218;	253369,253441;
scaffold_44	as_event	1275569	1275571	+	1- , 2-;	Smoe_00035110;	1275569;	Smoe_00035111;	1275571;
scaffold_16	as_event	66705	67266	+	1^2-3^4-5^6-7^8-10^ , 9^;	Smoe_00014270;	66705,66760,66836,66894,67013,67069,67145,67203,67266;	Smoe_00014271;	67260;
scaffold_26	as_event	1816469	1816617	+	1^2- , 3^4-;	Smoe_00023713;	1816469,1816520;	Smoe_00023714;	1816563,1816617;
scaffold_138	as_event	126750	126758	-	1- , 2-;	Smoe_00011750;	126750;	Smoe_00011751;	126758;
scaffold_91	as_event	327801	327802	-	1- , 2-;	Smoe_00054004;	327802;	Smoe_00054005;	327801;
scaffold_97	as_event	646497	647638	+	1^2- , 3^4-5^6-;	Smoe_00054779;	646497,646554;	Smoe_00054780;	647287,647344,647579,647638;
scaffold_28	as_event	1880528	1880534	+	1- , 2-;	Smoe_00024658;	1880528;	Smoe_00024657;	1880534;
scaffold_117	as_event	199663	200313	+	1^2-3^4- , 5^6-;	Smoe_00008152;	200260,200313;	Smoe_00008154;	199663,199720,199939,200006;
scaffold_35	as_event	755529	755721	-	1^2-3^ , 4^;	Smoe_00029573;	755529;	Smoe_00029574;	755721,755654,755533;
scaffold_36	as_event	963207	963263	+	1^2- , 0;	Smoe_00029886;	;	Smoe_00029887;	963207,963263;
scaffold_40	as_event	107529	107708	-	1-3^ , 2-4^;	Smoe_00033396;	107639,107529;	Smoe_00033397;	107708,107539;
scaffold_76	as_event	380348	380364	+	1^ , 2^;	Smoe_00048894;	380348;	Smoe_00048895;	380364;
scaffold_16	as_event	1471735	1471736	-	1^ , 2^;	Smoe_00014772;	1471736;	Smoe_00014773;	1471735;
scaffold_104	as_event	188553	188965	-	1-3^4- , 2-;	Smoe_00005532;	188965,188615,188553;	Smoe_00005535;	188955;
scaffold_46	as_event	464570	464755	+	1^2-3^4- , 0;	Smoe_00035836;	464570,464627,464697,464755;	Smoe_00035838;	;
scaffold_99	as_event	484420	484599	+	1-3^4- , 2-;	Smoe_00055091;	484420,484534,484599;	Smoe_00055093;	484425;
scaffold_66	as_event	497914	498263	+	1-2^3-4^5-6^ , 0;	Smoe_00045283;	497914,498018,498084,498113,498192,498263;	Smoe_00045284;	;
scaffold_77	as_event	602581	602584	-	1- , 2-;	Smoe_00049154;	602584;	Smoe_00049155;	602581;
scaffold_90	as_event	486783	489279	-	1^2-3^4-5^6-7^8- , 0;	Smoe_00053889;	489279,489083,489012,488944,487020,486961,486841,486783;	Smoe_00053890;	;
scaffold_89	as_event	298570	298637	-	1^2- , 0;	Smoe_00052702;	;	Smoe_00052704;	298637,298570;
scaffold_54	as_event	836634	836644	+	1- , 2-;	Smoe_00039862;	836644;	Smoe_00039861;	836634;
scaffold_50	as_event	867712	868193	-	1^2-3^4-5^6- , 0;	Smoe_00038593;	;	Smoe_00038594;	868193,868128,868067,867979,867890,867712;
scaffold_0	as_event	4484334	4484353	-	1- , 2-;	Smoe_00001895;	4484353;	Smoe_00001896;	4484334;
scaffold_58	as_event	708665	709440	-	1^4- , 2^3-5^6-;	Smoe_00041530;	709406,709350,708719,708665;	Smoe_00041531;	709440,709218;
scaffold_16	as_event	1505529	1505583	-	1^2- , 0;	Smoe_00014778;	;	Smoe_00014781;	1505583,1505529;
scaffold_8	as_event	2043810	2043863	+	1- , 2-;	Smoe_00049879;	2043810;	Smoe_00049881;	2043863;
scaffold_46	as_event	738661	738662	+	1- , 2-;	Smoe_00035869;	738662;	Smoe_00035870;	738661;
scaffold_29	as_event	780383	780403	-	1^ , 2^;	Smoe_00025342;	780383;	Smoe_00025343;	780403;
scaffold_179	as_event	15686	15700	-	1- , 2-;	Smoe_00016296;	15700;	Smoe_00016297;	15686;
scaffold_38	as_event	1248694	1250330	+	1^5-6^7- , 2^3-4^8-;	Smoe_00030816;	1248811,1248866,1248919,1250330;	Smoe_00030817;	1248694,1250105,1250221,1250276;
scaffold_15	as_event	598344	598348	+	1^ , 2^;	Smoe_00013473;	598344;	Smoe_00013474;	598348;
scaffold_31	as_event	497230	497242	-	1- , 2-;	Smoe_00027549;	497242;	Smoe_00027548;	497230;
scaffold_45	as_event	240070	240169	+	1^2- , 0;	Smoe_00035456;	240070,240169;	Smoe_00035457;	;
scaffold_34	as_event	156232	156364	+	1-2^4- , 3-;	Smoe_00028644;	156322;	Smoe_00028646;	156232,156294,156364;
scaffold_117	as_event	328156	328720	-	1^2-3^4-5^6- , 0;	Smoe_00008212;	;	Smoe_00008215;	328720,328668,328581,328513,328233,328156;
scaffold_5	as_event	683142	683199	-	1^2- , 0;	Smoe_00037822;	683199,683142;	Smoe_00037824;	;
scaffold_56	as_event	995602	995630	-	1- , 2-;	Smoe_00040815;	995630;	Smoe_00040817;	995602;
scaffold_8	as_event	504423	504481	+	1-2^ , 0;	Smoe_00049636;	;	Smoe_00049637;	504423,504481;
scaffold_25	as_event	1169294	1169465	-	1^2-3^4- , 0;	Smoe_00023302;	;	Smoe_00023306;	1169465,1169408,1169359,1169294;
scaffold_53	as_event	1045516	1045702	+	1^2-4^ , 3^;	Smoe_00039525;	1045681;	Smoe_00039527;	1045516,1045640,1045702;
scaffold_62	as_event	87238	87298	-	1^2- , 0;	Smoe_00044104;	87298,87238;	Smoe_00044106;	;
scaffold_170	as_event	122953	123076	+	1-3^ , 2-4^;	Smoe_00015943;	122956,123076;	Smoe_00015944;	122953,123075;
scaffold_117	as_event	171389	172009	-	1^2- , 3^4-;	Smoe_00008197;	172009,171949;	Smoe_00008196;	171457,171389;
scaffold_67	as_event	969132	969188	+	1^2- , 0;	Smoe_00045582;	969132,969188;	Smoe_00045584;	;
scaffold_119	as_event	258927	259855	+	1^4-5^6- , 2^3-;	Smoe_00008376;	258995,259054;	Smoe_00008374;	258927,259148,259540,259855;
scaffold_29	as_event	1232591	1234550	+	1^2-3^4-5^6-7^8-9^10- , 0;	Smoe_00025117;	;	Smoe_00025119;	1232591,1233114,1233789,1233844,1233984,1234035,1234211,1234275,1234482,1234550;
scaffold_98	as_event	344871	345169	-	1-2^ , 0;	Smoe_00055012;	345169,344871;	Smoe_00055013;	;
scaffold_29	as_event	438112	438782	-	1^2- , 3^4-;	Smoe_00025288;	438205,438112;	Smoe_00025289;	438782,438462;
scaffold_44	as_event	676385	676386	-	1^ , 2^;	Smoe_00035255;	676386;	Smoe_00035256;	676385;
scaffold_147	as_event	204192	204347	-	1-3^4- , 2-;	Smoe_00013284;	204347,204260,204192;	Smoe_00013283;	204338;
scaffold_16	as_event	1753068	1753092	-	1- , 2-;	Smoe_00014811;	1753092;	Smoe_00014812;	1753068;
scaffold_130	as_event	321675	321818	+	1^2-3^ , 4^;	Smoe_00011176;	321675,321727,321795;	Smoe_00011178;	321818;
scaffold_61	as_event	730621	730689	+	1^2- , 0;	Smoe_00043664;	730621,730689;	Smoe_00043667;	;
scaffold_6	as_event	2390091	2390451	-	1^2-3^4- , 0;	Smoe_00042947;	;	Smoe_00042946;	2390451,2390376,2390240,2390091;
scaffold_102	as_event	227178	227444	+	1^2-4^ , 3^;	Smoe_00005282;	227178,227275,227444;	Smoe_00005284;	227441;
scaffold_29	as_event	1262959	1262964	-	1^ , 2^;	Smoe_00025417;	1262964;	Smoe_00025420;	1262959;
scaffold_25	as_event	997581	997582	-	1^ , 2^;	Smoe_00023280;	997582;	Smoe_00023279;	997581;
scaffold_66	as_event	830607	830611	-	1- , 2-;	Smoe_00045470;	830607;	Smoe_00045469;	830611;
scaffold_12	as_event	662579	662694	+	1-3^ , 2-4^;	Smoe_00008614;	662579,662660;	Smoe_00008615;	662583,662694;
scaffold_70	as_event	739798	742837	-	1-3^4-5^6-7^8- , 2-;	Smoe_00047661;	742831;	Smoe_00047662;	742837,740385,740315,740202,740125,739861,739798;
scaffold_83	as_event	462858	462860	+	1^ , 2^;	Smoe_00051269;	462858;	Smoe_00051270;	462860;
scaffold_53	as_event	552425	552480	+	1^2- , 0;	Smoe_00039454;	;	Smoe_00039456;	552425,552480;
scaffold_38	as_event	1396633	1396807	-	1- , 2-3^4-;	Smoe_00031063;	1396804,1396707,1396633;	Smoe_00031066;	1396807;
scaffold_37	as_event	403960	403964	+	1- , 2-;	Smoe_00030314;	403960;	Smoe_00030313;	403964;
scaffold_6	as_event	2522345	2522412	+	1-2^ , 0;	Smoe_00042383;	2522345,2522412;	Smoe_00042382;	;
scaffold_28	as_event	523799	523822	-	1- , 2-;	Smoe_00024756;	523799;	Smoe_00024757;	523822;
scaffold_23	as_event	1188911	1191257	+	1-3^4- , 2-;	Smoe_00021771;	1188911,1191175,1191257;	Smoe_00021772;	1188914;
scaffold_121	as_event	70748	71113	-	1- , 2-3^4-;	Smoe_00009491;	71109,70802,70748;	Smoe_00009492;	71113;
scaffold_118	as_event	101417	102328	+	1^2-3^4-5^6- , 7^8-;	Smoe_00008233;	101417,101471,101685,101736,102062,102114;	Smoe_00008234;	102274,102328;
scaffold_15	as_event	1115162	1115821	-	1^2-3^4- , 0;	Smoe_00013720;	;	Smoe_00013721;	1115821,1115756,1115227,1115162;
scaffold_169	as_event	88339	88343	-	1- , 2-;	Smoe_00015225;	88339;	Smoe_00015228;	88343;
scaffold_20	as_event	950853	950917	-	1^2- , 0;	Smoe_00020006;	950917,950853;	Smoe_00020007;	;
scaffold_78	as_event	416508	416520	-	1- , 2-;	Smoe_00049305;	416508;	Smoe_00049307;	416520;
scaffold_8	as_event	269844	270180	+	1^3- , 2^4-5^6-;	Smoe_00049586;	269849,269902,270122,270180;	Smoe_00049588;	269844,269897;
scaffold_46	as_event	695534	695586	+	1^ , 2^;	Smoe_00035862;	695534;	Smoe_00035863;	695586;
scaffold_56	as_event	1267910	1267912	+	1- , 2-;	Smoe_00040692;	1267910;	Smoe_00040693;	1267912;
scaffold_142	as_event	164802	164804	+	1- , 2-;	Smoe_00012931;	164802;	Smoe_00012932;	164804;
scaffold_69	as_event	886258	886260	-	1- , 2-;	Smoe_00046165;	886260;	Smoe_00046166;	886258;
scaffold_15	as_event	1897617	1897680	+	1^2- , 0;	Smoe_00013589;	1897617,1897680;	Smoe_00013591;	;
scaffold_62	as_event	355706	355711	-	1- , 2-;	Smoe_00044160;	355706;	Smoe_00044161;	355711;
scaffold_12	as_event	645474	645682	-	1^4- , 2^3-;	Smoe_00009003;	645592,645531;	Smoe_00009002;	645682,645474;
scaffold_87	as_event	511209	511790	+	1^2- , 3^4-5^6-;	Smoe_00052086;	511209,511260;	Smoe_00052087;	511504,511561,511737,511790;
scaffold_48	as_event	523962	524035	-	1-2^ , 0;	Smoe_00036861;	524035,523962;	Smoe_00036862;	;
scaffold_16	as_event	2075111	2075181	+	1^2- , 0;	Smoe_00014558;	;	Smoe_00014559;	2075111,2075181;
scaffold_8	as_event	288817	288838	+	1- , 2-;	Smoe_00049595;	288817;	Smoe_00049596;	288838;
scaffold_90	as_event	249154	249159	-	1^ , 2^;	Smoe_00053863;	249154;	Smoe_00053862;	249159;
scaffold_111	as_event	200846	200908	+	1^2- , 0;	Smoe_00007369;	;	Smoe_00007370;	200846,200908;
scaffold_147	as_event	208012	208823	+	1^2- , 3^4-;	Smoe_00013232;	208769,208823;	Smoe_00013234;	208012,208071;
scaffold_35	as_event	456140	456622	+	1^2- , 3^4-;	Smoe_00029213;	456140,456201;	Smoe_00029215;	456448,456622;
scaffold_29	as_event	540791	541055	-	1-3^ , 2-4^;	Smoe_00025306;	541055,540792;	Smoe_00025307;	540831,540791;
scaffold_12	as_event	593263	593264	+	1^ , 2^;	Smoe_00008592;	593264;	Smoe_00008593;	593263;
scaffold_8	as_event	2051069	2051192	-	1- , 2-;	Smoe_00050398;	2051192;	Smoe_00050399;	2051069;
scaffold_14	as_event	1862458	1862459	+	1^ , 2^;	Smoe_00012214;	1862459;	Smoe_00012215;	1862458;
scaffold_78	as_event	423823	423935	-	1^2- , 0;	Smoe_00049308;	;	Smoe_00049309;	423935,423823;
scaffold_150	as_event	51697	51700	+	1- , 2-;	Smoe_00013856;	51697;	Smoe_00013855;	51700;
scaffold_36	as_event	1515655	1515658	-	1^ , 2^;	Smoe_00030228;	1515658;	Smoe_00030230;	1515655;
scaffold_113	as_event	360413	360479	+	1- , 2-;	Smoe_00007679;	360479;	Smoe_00007680;	360413;
scaffold_61	as_event	988570	988618	-	1- , 2-;	Smoe_00043871;	988618;	Smoe_00043872;	988570;
scaffold_77	as_event	788695	788701	+	1^ , 2^;	Smoe_00049077;	788695;	Smoe_00049078;	788701;
scaffold_12	as_event	2150670	2150682	+	1- , 2-;	Smoe_00008801;	2150670;	Smoe_00008802;	2150682;
scaffold_72	as_event	201286	201445	-	1-3^4- , 2-;	Smoe_00048054;	201445,201361,201286;	Smoe_00048055;	201442;
scaffold_89	as_event	415710	415753	-	1^ , 2^;	Smoe_00052719;	415753;	Smoe_00052722;	415710;
scaffold_8	as_event	3027069	3027122	+	1^ , 2^;	Smoe_00050031;	3027122;	Smoe_00050032;	3027069;
scaffold_66	as_event	405995	406314	+	1^2- , 0;	Smoe_00045263;	405995,406314;	Smoe_00045264;	;
scaffold_16	as_event	1770589	1770591	+	1- , 2-;	Smoe_00014523;	1770591;	Smoe_00014525;	1770589;
scaffold_38	as_event	1572543	1572549	-	1^ , 2^;	Smoe_00031095;	1572543;	Smoe_00031096;	1572549;
scaffold_104	as_event	306351	306414	+	1^2- , 0;	Smoe_00005515;	306351,306414;	Smoe_00005516;	;
scaffold_112	as_event	268916	268990	-	1^2- , 0;	Smoe_00007602;	268990,268916;	Smoe_00007601;	;
scaffold_161	as_event	197051	197114	+	1^2- , 0;	Smoe_00014948;	197051,197114;	Smoe_00014949;	;
scaffold_56	as_event	46665	46678	+	1- , 2-;	Smoe_00040559;	46678;	Smoe_00040560;	46665;
scaffold_33	as_event	464904	464913	-	1- , 2-;	Smoe_00028493;	464904;	Smoe_00028494;	464913;
scaffold_71	as_event	389093	389168	-	1^2- , 0;	Smoe_00047868;	389168,389093;	Smoe_00047869;	;
scaffold_120	as_event	88754	88758	+	1- , 2-;	Smoe_00009305;	88758;	Smoe_00009306;	88754;
scaffold_62	as_event	622302	622662	+	1-3^4- , 2-5^6-;	Smoe_00044021;	622302,622409,622509;	Smoe_00044025;	622307,622611,622662;
scaffold_20	as_event	841382	841415	-	1- , 2-;	Smoe_00019987;	841415;	Smoe_00019988;	841382;
scaffold_66	as_event	247159	247447	-	1^2- , 0;	Smoe_00045394;	;	Smoe_00045393;	247447,247159;
scaffold_136	as_event	250626	250627	-	1- , 2-;	Smoe_00011581;	250627;	Smoe_00011582;	250626;
scaffold_28	as_event	978633	978643	-	1- , 2-;	Smoe_00024827;	978633;	Smoe_00024825;	978643;
scaffold_81	as_event	367469	367862	+	1-3^4- , 2-;	Smoe_00050844;	367643;	Smoe_00050845;	367469,367764,367862;
scaffold_98	as_event	664533	664644	-	1^2- , 0;	Smoe_00055069;	664644,664533;	Smoe_00055068;	;
scaffold_9	as_event	1818399	1818451	-	1^2- , 0;	Smoe_00053486;	;	Smoe_00053491;	1818451,1818399;
scaffold_119	as_event	228580	228639	-	1^2- , 0;	Smoe_00008485;	;	Smoe_00008486;	228639,228580;
scaffold_123	as_event	301335	301398	+	1^4- , 2^3-;	Smoe_00009721;	301340,301395;	Smoe_00009722;	301335,301398;
scaffold_28	as_event	787453	787478	+	1^ , 2^;	Smoe_00024537;	787453;	Smoe_00024538;	787478;
scaffold_15	as_event	1862833	1862840	-	1- , 2-;	Smoe_00013775;	1862840;	Smoe_00013776;	1862833;
scaffold_191	as_event	56574	56627	-	1^2- , 0;	Smoe_00017921;	;	Smoe_00017923;	56627,56574;
scaffold_106	as_event	167135	167140	-	1- , 2-;	Smoe_00005775;	167140;	Smoe_00005776;	167135;
scaffold_110	as_event	261889	262092	+	1- , 2-3^4-;	Smoe_00007236;	261889;	Smoe_00007235;	261926,262016,262092;
scaffold_87	as_event	213756	214065	-	1-3^ , 2-4^;	Smoe_00052209;	214065,213782;	Smoe_00052210;	213826,213756;
scaffold_16	as_event	1505004	1505072	-	1^2- , 0;	Smoe_00014778;	1505072,1505004;	Smoe_00014777;	;
scaffold_92	as_event	703769	703776	-	1- , 2-;	Smoe_00054211;	703776;	Smoe_00054213;	703769;
scaffold_19	as_event	1357295	1357297	-	1^ , 2^;	Smoe_00017706;	1357297;	Smoe_00017707;	1357295;
scaffold_139	as_event	272190	272218	-	1- , 2-;	Smoe_00011879;	272218;	Smoe_00011881;	272190;
scaffold_154	as_event	15718	16030	-	1^2-3^4- , 0;	Smoe_00014137;	16030,15934,15784,15718;	Smoe_00014138;	;
scaffold_90	as_event	302812	303096	+	1^2-3^4- , 0;	Smoe_00053790;	;	Smoe_00053791;	302812,302880,303041,303096;
scaffold_77	as_event	186563	186814	+	1^2-3^4- , 0;	Smoe_00049018;	186563,186615,186759,186814;	Smoe_00049019;	;
scaffold_10	as_event	106872	106923	+	1^2- , 0;	Smoe_00003964;	106872,106923;	Smoe_00003966;	;
scaffold_25	as_event	125071	125072	+	1^ , 2^;	Smoe_00022916;	125072;	Smoe_00022918;	125071;
scaffold_67	as_event	723515	723552	-	1- , 2-;	Smoe_00045671;	723515;	Smoe_00045672;	723552;
scaffold_74	as_event	430652	430830	+	1- , 2-;	Smoe_00048479;	430830;	Smoe_00048478;	430652;
scaffold_29	as_event	540609	541302	-	1^4-5^6-8^ , 2^3-7^;	Smoe_00025305;	541302,540832,540792,540705,540609;	Smoe_00025308;	541143,541055,540610;
scaffold_59	as_event	104050	104109	+	1- , 2-;	Smoe_00041619;	104050;	Smoe_00041618;	104109;
scaffold_37	as_event	382105	382308	+	1^2- , 0;	Smoe_00030310;	382105,382308;	Smoe_00030311;	;
scaffold_71	as_event	541209	541218	+	1^ , 2^;	Smoe_00047764;	541218;	Smoe_00047766;	541209;
scaffold_8	as_event	954728	955544	+	1^2-3^4-5^6- , 0;	Smoe_00049704;	954728,954782,955005,955067,955490,955544;	Smoe_00049705;	;
scaffold_53	as_event	543097	543155	-	1^2- , 0;	Smoe_00039589;	;	Smoe_00039590;	543155,543097;
scaffold_104	as_event	307391	307392	+	1^ , 2^;	Smoe_00005514;	307391;	Smoe_00005516;	307392;
scaffold_9	as_event	2135644	2135706	+	1- , 2-;	Smoe_00053086;	2135706;	Smoe_00053085;	2135644;
scaffold_36	as_event	1609730	1609787	-	1-2^ , 0;	Smoe_00030251;	;	Smoe_00030253;	1609787,1609730;
scaffold_16	as_event	1256459	1357841	+	1-2^3-4^ , 5-6^7-8^;	Smoe_00014453;	1357612,1357671,1357722,1357841;	Smoe_00014454;	1256459,1256518,1256569,1256688;
scaffold_48	as_event	1076697	1076873	-	1^4- , 2^3-;	Smoe_00036925;	1076831,1076730;	Smoe_00036926;	1076873,1076697;
scaffold_61	as_event	464466	465190	+	1^2-3^4-5^6- , 0;	Smoe_00043604;	;	Smoe_00043606;	464466,464548,464645,464949,464979,465190;
scaffold_9	as_event	2229620	2229621	+	1^ , 2^;	Smoe_00053099;	2229620;	Smoe_00053100;	2229621;
scaffold_61	as_event	1093081	1093141	+	1^2- , 0;	Smoe_00043721;	1093081,1093141;	Smoe_00043720;	;
scaffold_79	as_event	107881	107985	+	1^ , 2^;	Smoe_00049341;	107985;	Smoe_00049342;	107881;
scaffold_62	as_event	475888	476097	+	1^4- , 2^3-;	Smoe_00043993;	476036,476087;	Smoe_00043994;	475888,476097;
scaffold_38	as_event	1396804	1397040	-	1^2- , 0;	Smoe_00031063;	1397040,1396804;	Smoe_00031065;	;
scaffold_94	as_event	336636	336725	-	1^2- , 0;	Smoe_00054450;	;	Smoe_00054449;	336725,336636;
scaffold_176	as_event	29045	29054	-	1- , 2-;	Smoe_00016211;	29054;	Smoe_00016213;	29045;
scaffold_13	as_event	1797486	1797501	+	1^ , 2^;	Smoe_00010587;	1797501;	Smoe_00010589;	1797486;
scaffold_12	as_event	177172	177480	+	1^2-3^4-6^ , 5^;	Smoe_00008537;	177430;	Smoe_00008539;	177172,177255,177282,177388,177480;
scaffold_81	as_event	214939	214946	+	1- , 2-;	Smoe_00050824;	214946;	Smoe_00050825;	214939;
scaffold_33	as_event	1296894	1296907	-	1^ , 2^;	Smoe_00028593;	1296907;	Smoe_00028594;	1296894;
scaffold_8	as_event	3145918	3146467	-	1^2-3^4- , 0;	Smoe_00050604;	;	Smoe_00050605;	3146467,3146410,3145980,3145918;
scaffold_9	as_event	1856054	1856243	+	1^2-3^4- , 0;	Smoe_00053028;	1856054,1856120,1856159,1856243;	Smoe_00053029;	;
scaffold_34	as_event	1683713	1683884	-	1^2-3^4- , 0;	Smoe_00029099;	1683884,1683833,1683773,1683713;	Smoe_00029100;	;
scaffold_191	as_event	56484	56627	-	1^2-4^ , 3^;	Smoe_00017924;	56627,56574,56484;	Smoe_00017921;	56485;
scaffold_17	as_event	731015	731035	+	1^ , 2^;	Smoe_00015369;	731035;	Smoe_00015370;	731015;
scaffold_34	as_event	1507808	1507864	-	1^2- , 0;	Smoe_00029066;	1507864,1507808;	Smoe_00029068;	;
scaffold_169	as_event	87663	88683	-	1^2-3^4-5^6-7^8- , 9^10-;	Smoe_00015229;	88065,87663;	Smoe_00015230;	88683,88602,88528,88458,88396,88339,88226,88163;
scaffold_61	as_event	1017037	1017530	+	1^4- , 2^3-;	Smoe_00043708;	1017406,1017524;	Smoe_00043709;	1017037,1017530;
scaffold_81	as_event	462703	462751	-	1^2- , 0;	Smoe_00050961;	462751,462703;	Smoe_00050962;	;
scaffold_15	as_event	782255	782369	+	1-2^ , 0;	Smoe_00013495;	782255,782369;	Smoe_00013494;	;
scaffold_152	as_event	87452	87468	+	1^ , 2^;	Smoe_00013996;	87452;	Smoe_00013995;	87468;
scaffold_121	as_event	413984	414125	-	1-3^5- , 2-4^6-;	Smoe_00009542;	414123,414054,413984;	Smoe_00009543;	414125,414055,413987;
scaffold_76	as_event	535341	535342	-	1^ , 2^;	Smoe_00048990;	535341;	Smoe_00048991;	535342;
scaffold_8	as_event	2022383	2022384	-	1^ , 2^;	Smoe_00050391;	2022384;	Smoe_00050392;	2022383;
scaffold_48	as_event	1438853	1438949	-	1^2- , 0;	Smoe_00036970;	;	Smoe_00036971;	1438949,1438853;
scaffold_8	as_event	523609	523935	+	1-3^4- , 2-;	Smoe_00049642;	523609,523884,523935;	Smoe_00049643;	523615;
scaffold_56	as_event	1161163	1161605	-	1^2-3^4-5^6- , 0;	Smoe_00040832;	1161605,1161547,1161425,1161371,1161216,1161163;	Smoe_00040834;	;
scaffold_169	as_event	78806	78808	+	1^ , 2^;	Smoe_00015195;	78806;	Smoe_00015194;	78808;
scaffold_70	as_event	921256	921259	-	1- , 2-;	Smoe_00047685;	921259;	Smoe_00047687;	921256;
scaffold_38	as_event	1422533	1422537	-	1^ , 2^;	Smoe_00031067;	1422533;	Smoe_00031069;	1422537;
scaffold_53	as_event	468116	468227	+	1^4- , 2^3-;	Smoe_00039443;	468127,468184;	Smoe_00039446;	468116,468227;
scaffold_26	as_event	1814969	1815666	+	1^2-3^4-5^6-7^8- , 0;	Smoe_00023712;	1814969,1815040,1815159,1815212,1815289,1815343,1815604,1815666;	Smoe_00023716;	;
scaffold_15	as_event	1593693	1593704	-	1- , 2-;	Smoe_00013752;	1593693;	Smoe_00013753;	1593704;
scaffold_37	as_event	1625964	1625971	-	1- , 2-;	Smoe_00030637;	1625971;	Smoe_00030638;	1625964;
scaffold_136	as_event	145581	145582	-	1^ , 2^;	Smoe_00011558;	145582;	Smoe_00011559;	145581;
scaffold_133	as_event	314987	315075	+	1^3- , 2^4-;	Smoe_00011320;	314987,315052;	Smoe_00011321;	315018,315075;
scaffold_36	as_event	1539611	1539992	+	1^2-3^4- , 0;	Smoe_00029975;	1539611,1539663,1539762,1539992;	Smoe_00029979;	;
scaffold_72	as_event	918286	918294	+	1- , 2-;	Smoe_00048029;	918294;	Smoe_00048030;	918286;
scaffold_17	as_event	2366122	2366289	-	1^2- , 0;	Smoe_00015899;	2366289,2366122;	Smoe_00015902;	;
scaffold_81	as_event	337247	337722	+	1^2-3^4- , 0;	Smoe_00050841;	337247,337298,337666,337722;	Smoe_00050839;	;
scaffold_33	as_event	188965	189082	-	1-4^ , 2-3^;	Smoe_00028453;	189082,188965;	Smoe_00028455;	189078,188966;
scaffold_44	as_event	1480742	1481377	+	1^2-3^4- , 0;	Smoe_00035156;	;	Smoe_00035155;	1480742,1481164,1481319,1481377;
scaffold_136	as_event	312253	312254	-	1^ , 2^;	Smoe_00011600;	312254;	Smoe_00011602;	312253;
scaffold_8	as_event	2396555	2396562	+	1- , 2-;	Smoe_00049921;	2396555;	Smoe_00049922;	2396562;
scaffold_27	as_event	1576130	1576186	+	1^2- , 0;	Smoe_00024149;	;	Smoe_00024150;	1576130,1576186;
scaffold_78	as_event	651816	651819	-	1- , 2-;	Smoe_00049314;	651816;	Smoe_00049315;	651819;
scaffold_8	as_event	880285	880366	-	1^2- , 0;	Smoe_00050233;	;	Smoe_00050232;	880366,880285;
scaffold_41	as_event	1064135	1064140	-	1- , 2-;	Smoe_00033946;	1064135;	Smoe_00033945;	1064140;
scaffold_36	as_event	515122	515199	+	1^2- , 0;	Smoe_00029847;	;	Smoe_00029848;	515122,515199;
scaffold_90	as_event	191561	191618	+	1^2- , 0;	Smoe_00053753;	;	Smoe_00053755;	191561,191618;
scaffold_12	as_event	2365989	2366078	-	1^2- , 0;	Smoe_00009182;	;	Smoe_00009181;	2366078,2365989;
scaffold_36	as_event	27112	27312	-	1- , 2-3^4-;	Smoe_00030010;	27312;	Smoe_00030011;	27305,27174,27112;
scaffold_23	as_event	1328645	1328701	-	1^2- , 0;	Smoe_00022130;	;	Smoe_00022131;	1328701,1328645;
scaffold_45	as_event	1229514	1229984	-	1^2-3^4- , 0;	Smoe_00035757;	;	Smoe_00035758;	1229984,1229743,1229721,1229514;
scaffold_48	as_event	520515	520847	+	1^2-3^4- , 0;	Smoe_00036718;	520515,520580,520787,520847;	Smoe_00036719;	;
scaffold_23	as_event	1509193	1509246	-	1^2- , 0;	Smoe_00022151;	1509246,1509193;	Smoe_00022154;	;
scaffold_60	as_event	1171956	1172198	+	1^2-3^4- , 0;	Smoe_00043405;	1171956,1172019,1172138,1172198;	Smoe_00043406;	;
scaffold_74	as_event	499344	499354	-	1- , 2-;	Smoe_00048634;	499344;	Smoe_00048635;	499354;
scaffold_15	as_event	1471441	1471446	-	1- , 2-;	Smoe_00013746;	1471446;	Smoe_00013748;	1471441;
scaffold_69	as_event	126242	126568	-	1^2- , 3^4-;	Smoe_00046061;	126307,126242;	Smoe_00046062;	126568,126514;
scaffold_81	as_event	291042	292154	+	1^2-3^4-5^6-7^8-10^11-13^14- , 9^12-;	Smoe_00050832;	291650,292013;	Smoe_00050834;	291042,291136,291163,291221,291374,291430,291481,291538,291652,291763,292102,292154;
scaffold_5	as_event	1758111	1758471	-	1^2- , 3^4-;	Smoe_00037996;	1758170,1758111;	Smoe_00037998;	1758471,1758413;
scaffold_8	as_event	2839054	2839345	-	1^2-3^4- , 0;	Smoe_00050536;	2839345,2839290,2839109,2839054;	Smoe_00050538;	;
scaffold_8	as_event	2287407	2287408	-	1- , 2-;	Smoe_00050441;	2287407;	Smoe_00050443;	2287408;
scaffold_70	as_event	476257	476266	+	1- , 2-;	Smoe_00047470;	476266;	Smoe_00047471;	476257;
scaffold_48	as_event	314830	315016	-	1-2^3- , 4-;	Smoe_00036836;	314830;	Smoe_00036837;	315016,314984,314915;
scaffold_103	as_event	247314	247347	+	1- , 2-;	Smoe_00005449;	247347;	Smoe_00005450;	247314;
scaffold_60	as_event	668109	668242	+	1^2-4^ , 3^;	Smoe_00043321;	668238;	Smoe_00043323;	668109,668200,668242;
scaffold_25	as_event	846638	846795	+	1^2-3^ , 4^;	Smoe_00022995;	846638,846722,846784;	Smoe_00022996;	846795;
scaffold_6	as_event	2520634	2521065	+	1^2-3^4- , 0;	Smoe_00042381;	2520634,2520692,2521013,2521065;	Smoe_00042382;	;
scaffold_23	as_event	1071550	1072125	+	1-5^6- , 2-3^4-;	Smoe_00021747;	1071560,1071760,1071813;	Smoe_00021746;	1071550,1072041,1072125;
scaffold_13	as_event	1797485	1797486	+	1^ , 2^;	Smoe_00010586;	1797485;	Smoe_00010589;	1797486;
scaffold_26	as_event	1906429	1906430	-	1- , 2-;	Smoe_00024037;	1906429;	Smoe_00024039;	1906430;
scaffold_19	as_event	2092291	2092781	-	1^2-3^4-5^6-7^8- , 0;	Smoe_00017847;	;	Smoe_00017849;	2092781,2092722,2092653,2092601,2092441,2092389,2092343,2092291;
scaffold_66	as_event	464603	464604	-	1- , 2-;	Smoe_00045426;	464603;	Smoe_00045427;	464604;
scaffold_8	as_event	2394118	2394123	-	1- , 2-;	Smoe_00050462;	2394123;	Smoe_00050463;	2394118;
scaffold_56	as_event	529131	529154	-	1^ , 2^;	Smoe_00040771;	529154;	Smoe_00040774;	529131;
scaffold_61	as_event	1020279	1020483	+	1^2-3^4- , 0;	Smoe_00043704;	;	Smoe_00043706;	1020279,1020332,1020400,1020483;
scaffold_58	as_event	461868	461979	-	1-3^ , 2-4^;	Smoe_00041479;	461979,461918;	Smoe_00041480;	461963,461868;
scaffold_86	as_event	82885	83036	-	1- , 2-3^4-;	Smoe_00051915;	83036;	Smoe_00051916;	83032,82955,82885;
scaffold_125	as_event	231110	231168	+	1^2- , 0;	Smoe_00009931;	231110,231168;	Smoe_00009932;	;
scaffold_12	as_event	619555	619557	+	1- , 2-;	Smoe_00008599;	619555;	Smoe_00008600;	619557;
scaffold_66	as_event	607615	607684	-	1^2- , 0;	Smoe_00045441;	607684,607615;	Smoe_00045442;	;
scaffold_102	as_event	489413	489819	+	1-3^4-5^6- , 2-;	Smoe_00005325;	489413,489604,489662,489755,489819;	Smoe_00005327;	489418;
scaffold_6	as_event	2521850	2522345	+	1^2-3^4-5^6- , 0;	Smoe_00042381;	2521850,2521915,2521985,2522039,2522154,2522345;	Smoe_00042386;	;
scaffold_53	as_event	397217	397274	+	1^ , 2^;	Smoe_00039432;	397217;	Smoe_00039434;	397274;
scaffold_16	as_event	2392846	2392960	-	1-2^3- , 4-;	Smoe_00014891;	2392846;	Smoe_00014893;	2392960,2392912,2392853;
scaffold_50	as_event	275785	275786	+	1^ , 2^;	Smoe_00038395;	275786;	Smoe_00038396;	275785;
scaffold_28	as_event	1374142	1374188	-	1- , 2-;	Smoe_00024869;	1374142;	Smoe_00024870;	1374188;
scaffold_176	as_event	103950	103958	-	1- , 2-;	Smoe_00016230;	103958;	Smoe_00016231;	103950;
scaffold_25	as_event	1314118	1314119	+	1^ , 2^;	Smoe_00023058;	1314118;	Smoe_00023057;	1314119;
scaffold_17	as_event	794971	795030	+	1^2- , 0;	Smoe_00015377;	;	Smoe_00015378;	794971,795030;
scaffold_8	as_event	2398671	2398678	-	1- , 2-;	Smoe_00050465;	2398671;	Smoe_00050464;	2398678;
scaffold_35	as_event	1486285	1486515	-	1^2-3^4- , 0;	Smoe_00029719;	1486515,1486463,1486341,1486285;	Smoe_00029720;	;
scaffold_8	as_event	3639706	3639760	+	1^2- , 0;	Smoe_00050110;	3639706,3639760;	Smoe_00050111;	;
scaffold_90	as_event	510046	510060	+	1- , 2-;	Smoe_00053820;	510046;	Smoe_00053821;	510060;
scaffold_23	as_event	1122858	1123212	+	1- , 2-3^4-;	Smoe_00021763;	1122874,1123158,1123212;	Smoe_00021766;	1122858;
scaffold_0	as_event	2465844	2465898	-	1^2- , 0;	Smoe_00001491;	;	Smoe_00001492;	2465898,2465844;
scaffold_48	as_event	964795	964796	-	1^ , 2^;	Smoe_00036913;	964796;	Smoe_00036914;	964795;
scaffold_0	as_event	4484334	4484348	-	1- , 2-;	Smoe_00001896;	4484334;	Smoe_00001897;	4484348;
scaffold_89	as_event	160842	160843	+	1^ , 2^;	Smoe_00052561;	160843;	Smoe_00052562;	160842;
scaffold_54	as_event	111227	111545	+	1^2-3^4-5^6- , 0;	Smoe_00039724;	111227,111297,111348,111406,111485,111545;	Smoe_00039723;	;
scaffold_87	as_event	539629	539645	-	1- , 2-;	Smoe_00052253;	539645;	Smoe_00052254;	539629;
scaffold_102	as_event	316905	317223	-	1^2-3^4- , 0;	Smoe_00005376;	317223,317147,316956,316905;	Smoe_00005377;	;
scaffold_80	as_event	245927	245928	-	1- , 2-;	Smoe_00050731;	245927;	Smoe_00050732;	245928;
scaffold_8	as_event	2840493	2840688	-	1^2-3^4- , 0;	Smoe_00050535;	;	Smoe_00050536;	2840688,2840627,2840551,2840493;
scaffold_120	as_event	383526	383593	+	1^2- , 0;	Smoe_00009340;	383526,383593;	Smoe_00009341;	;
scaffold_44	as_event	82738	82793	-	1-2^ , 0;	Smoe_00035177;	;	Smoe_00035176;	82793,82738;
scaffold_16	as_event	377692	377861	+	1^3- , 2^4-;	Smoe_00014315;	377807,377861;	Smoe_00014316;	377692,377845;
scaffold_136	as_event	46780	46787	-	1- , 2-;	Smoe_00011544;	46780;	Smoe_00011545;	46787;
scaffold_8	as_event	2044921	2045014	+	1^2- , 0;	Smoe_00049879;	2044921,2045014;	Smoe_00049880;	;
scaffold_87	as_event	758268	758313	+	1- , 2-;	Smoe_00052151;	758313;	Smoe_00052152;	758268;
scaffold_69	as_event	550299	550368	+	1^ , 2^;	Smoe_00045972;	550299;	Smoe_00045971;	550368;
scaffold_17	as_event	1079742	1080252	+	1^2-4^ , 3^;	Smoe_00015393;	1079742,1079794,1080252;	Smoe_00015395;	1080232;
scaffold_31	as_event	820688	820704	+	1- , 2-;	Smoe_00027411;	820688;	Smoe_00027410;	820704;
scaffold_88	as_event	64046	64047	-	1- , 2-;	Smoe_00052435;	64047;	Smoe_00052436;	64046;
scaffold_25	as_event	847268	848466	+	1^2-3^4-5^6-7^8- , 9^10-;	Smoe_00022996;	847268,847334,847650,847716,847838,847899,848006,848072;	Smoe_00022997;	848390,848466;
scaffold_5	as_event	676073	676351	-	1^2-3^4- , 0;	Smoe_00037826;	;	Smoe_00037827;	676351,676280,676198,676073;
scaffold_29	as_event	69017	69126	-	1-4^ , 2-3^;	Smoe_00025250;	69126,69017;	Smoe_00025248;	69120,69033;
scaffold_5	as_event	676120	676351	-	1^2-3^4- , 0;	Smoe_00037824;	676351,676280,676198,676120;	Smoe_00037826;	;
scaffold_117	as_event	215828	215832	-	1^ , 2^;	Smoe_00008206;	215832;	Smoe_00008208;	215828;
scaffold_152	as_event	92224	92307	+	1-3^ , 2-4^;	Smoe_00013997;	92226,92307;	Smoe_00013999;	92224,92306;
scaffold_121	as_event	287816	288092	-	1^2-3^4- , 0;	Smoe_00009521;	;	Smoe_00009523;	288092,288020,287887,287816;
scaffold_94	as_event	336908	337182	-	1^2-3^4- , 0;	Smoe_00054446;	;	Smoe_00054450;	337182,337103,336960,336908;
scaffold_102	as_event	432401	433195	+	1- , 2-3^4-;	Smoe_00005315;	432691,433044,433195;	Smoe_00005316;	432401;
scaffold_94	as_event	312106	312381	+	1^2-3^4- , 0;	Smoe_00054401;	;	Smoe_00054402;	312106,312160,312327,312381;
scaffold_62	as_event	583680	583702	+	1- , 2-;	Smoe_00044008;	583680;	Smoe_00044009;	583702;
scaffold_96	as_event	546972	547085	-	1-2^ , 0;	Smoe_00054688;	;	Smoe_00054689;	547085,546972;
scaffold_17	as_event	275271	275796	+	1- , 2-3^4-5^6-7^8-;	Smoe_00015288;	275310,275357,275413,275595,275646,275743,275796;	Smoe_00015291;	275271;
scaffold_48	as_event	1141023	1141025	-	1- , 2-;	Smoe_00036934;	1141025;	Smoe_00036935;	1141023;
scaffold_95	as_event	680267	680525	+	1- , 2-;	Smoe_00054532;	680525;	Smoe_00054531;	680267;
scaffold_56	as_event	1161371	1162741	-	1-3^4-9^10-11^12- , 2-5^6-7^8-;	Smoe_00040834;	1162732,1162339,1162262,1162142,1162061;	Smoe_00040833;	1162741,1162514,1162415,1161605,1161533,1161425,1161371;
scaffold_45	as_event	368294	368372	+	1-2^ , 0;	Smoe_00035474;	;	Smoe_00035475;	368294,368372;
scaffold_29	as_event	653422	653479	+	1^2- , 0;	Smoe_00025047;	653422,653479;	Smoe_00025049;	;
scaffold_16	as_event	1944583	1944598	+	1- , 2-;	Smoe_00014543;	1944583;	Smoe_00014544;	1944598;
scaffold_90	as_event	190915	191618	+	1^2-3^4- , 5^6-;	Smoe_00053753;	190915,190969,191292,191354;	Smoe_00053757;	191561,191618;
scaffold_1	as_event	1570470	1570471	-	1^ , 2^;	Smoe_00003225;	1570471;	Smoe_00003227;	1570470;
scaffold_46	as_event	464565	464755	+	1^2-3^4- , 0;	Smoe_00035839;	464565,464627,464697,464755;	Smoe_00035838;	;
scaffold_66	as_event	198413	199241	-	1^2- , 0;	Smoe_00045380;	;	Smoe_00045381;	199241,198413;
scaffold_36	as_event	783482	783569	-	1^2- , 0;	Smoe_00030099;	783569,783482;	Smoe_00030103;	;
scaffold_30	as_event	891153	891258	+	1^2- , 0;	Smoe_00026936;	891153,891258;	Smoe_00026938;	;
scaffold_34	as_event	1302674	1302676	-	1^ , 2^;	Smoe_00029032;	1302676;	Smoe_00029030;	1302674;
scaffold_61	as_event	664283	664286	+	1- , 2-;	Smoe_00043651;	664283;	Smoe_00043652;	664286;
scaffold_97	as_event	643793	644136	+	1^2- , 3^4-;	Smoe_00054777;	644085,644136;	Smoe_00054776;	643793,643846;
scaffold_25	as_event	1154411	1154418	-	1- , 2-;	Smoe_00023300;	1154411;	Smoe_00023301;	1154418;
scaffold_63	as_event	961048	961216	-	1-2^ , 0;	Smoe_00044540;	;	Smoe_00044539;	961216,961048;
scaffold_17	as_event	194153	194413	+	1^2- , 3^4-;	Smoe_00015270;	194153,194209;	Smoe_00015271;	194359,194413;
scaffold_81	as_event	191401	191721	-	1^ , 2^;	Smoe_00050913;	191401;	Smoe_00050914;	191721;
scaffold_25	as_event	779520	779633	-	1^2-3^ , 4^;	Smoe_00023258;	779633,779566,779525;	Smoe_00023260;	779520;
scaffold_44	as_event	699490	699573	-	1^2- , 0;	Smoe_00035261;	;	Smoe_00035262;	699573,699490;
scaffold_5	as_event	681016	681075	-	1^2- , 0;	Smoe_00037821;	;	Smoe_00037824;	681075,681016;
scaffold_165	as_event	66744	66795	-	1- , 2-;	Smoe_00015095;	66744;	Smoe_00015096;	66795;
scaffold_76	as_event	539678	540173	-	1^2-3^4-5^6- , 0;	Smoe_00048994;	540173,540120,540074,540022,539731,539678;	Smoe_00048995;	;
scaffold_102	as_event	501651	501657	-	1^ , 2^;	Smoe_00005418;	501651;	Smoe_00005416;	501657;
scaffold_37	as_event	1646499	1646500	-	1- , 2-;	Smoe_00030651;	1646500;	Smoe_00030652;	1646499;
scaffold_53	as_event	1069251	1069306	-	1^2- , 0;	Smoe_00039685;	1069306,1069251;	Smoe_00039687;	;
scaffold_14	as_event	2564192	2564194	+	1^ , 2^;	Smoe_00012279;	2564194;	Smoe_00012281;	2564192;
scaffold_147	as_event	148906	149020	-	1-2^ , 0;	Smoe_00013273;	;	Smoe_00013272;	149020,148906;
scaffold_50	as_event	1026812	1026866	+	1^2- , 0;	Smoe_00038478;	;	Smoe_00038476;	1026812,1026866;
scaffold_50	as_event	697998	697999	+	1^ , 2^;	Smoe_00038455;	697998;	Smoe_00038456;	697999;
scaffold_26	as_event	1823325	1823444	+	1^2- , 0;	Smoe_00023719;	;	Smoe_00023718;	1823325,1823444;
scaffold_176	as_event	14336	14590	+	1^2-3^4- , 0;	Smoe_00016190;	14336,14392,14537,14590;	Smoe_00016191;	;
scaffold_29	as_event	68445	68537	-	1^2- , 0;	Smoe_00025246;	;	Smoe_00025249;	68537,68445;
scaffold_8	as_event	1737037	1737088	-	1^2- , 0;	Smoe_00050357;	1737088,1737037;	Smoe_00050356;	;
scaffold_17	as_event	2412632	2412718	+	1^ , 2^;	Smoe_00015563;	2412718;	Smoe_00015565;	2412632;
scaffold_123	as_event	130030	130275	-	1^4- , 2^3-;	Smoe_00009752;	130245,130050;	Smoe_00009755;	130275,130030;
scaffold_49	as_event	710719	710720	+	1^ , 2^;	Smoe_00037025;	710719;	Smoe_00037028;	710720;
scaffold_8	as_event	2559576	2559642	-	1^2- , 0;	Smoe_00050496;	;	Smoe_00050498;	2559642,2559576;
scaffold_36	as_event	777453	777457	+	1^ , 2^;	Smoe_00029869;	777453;	Smoe_00029870;	777457;
scaffold_34	as_event	112654	112667	-	1^ , 2^;	Smoe_00028913;	112654;	Smoe_00028915;	112667;
scaffold_44	as_event	1080863	1081070	-	1^2-3^4- , 0;	Smoe_00035317;	;	Smoe_00035318;	1081070,1081000,1080917,1080863;
scaffold_45	as_event	189306	189333	-	1- , 2-;	Smoe_00035635;	189333;	Smoe_00035639;	189306;
scaffold_97	as_event	293303	293434	+	1^2- , 0;	Smoe_00054736;	293303,293434;	Smoe_00054737;	;
scaffold_44	as_event	1268380	1269150	-	1^2- , 3^4-;	Smoe_00035344;	1268440,1268380;	Smoe_00035345;	1269150,1269095;
scaffold_16	as_event	2280805	2281033	+	1^2- , 0;	Smoe_00014583;	;	Smoe_00014585;	2280805,2281033;
scaffold_8	as_event	2428772	2428777	+	1- , 2-;	Smoe_00049927;	2428772;	Smoe_00049926;	2428777;
scaffold_15	as_event	1471179	1471217	-	1^ , 2^;	Smoe_00013746;	1471217;	Smoe_00013747;	1471179;
scaffold_112	as_event	284258	284709	+	1^2-4^ , 3^;	Smoe_00007498;	284258,284320,284709;	Smoe_00007502;	284699;
scaffold_54	as_event	52823	53043	+	1^2-3^4- , 0;	Smoe_00039715;	;	Smoe_00039718;	52823,52877,52984,53043;
scaffold_125	as_event	220042	220334	-	1- , 2-3^4-;	Smoe_00009996;	220331,220094,220042;	Smoe_00009994;	220334;
scaffold_8	as_event	3618028	3618049	+	1- , 2-;	Smoe_00050102;	3618049;	Smoe_00050103;	3618028;
scaffold_14	as_event	1761664	1761736	-	1^2- , 0;	Smoe_00012601;	1761736,1761664;	Smoe_00012602;	;
scaffold_8	as_event	1523387	1527014	+	1-2^4- , 3-;	Smoe_00049787;	1527007;	Smoe_00049788;	1523387,1523393,1527014;
scaffold_16	as_event	875275	875328	+	1^2- , 0;	Smoe_00014388;	875275,875328;	Smoe_00014387;	;
scaffold_48	as_event	1359251	1359988	-	1-5^ , 2-3^4-6^;	Smoe_00036957;	1359988,1359255;	Smoe_00036958;	1359979,1359861,1359806,1359251;
scaffold_134	as_event	146821	146839	-	1- , 2-;	Smoe_00011438;	146821;	Smoe_00011437;	146839;
scaffold_29	as_event	965060	965065	-	1- , 2-;	Smoe_00025373;	965060;	Smoe_00025374;	965065;
scaffold_61	as_event	541216	541281	+	1^2- , 0;	Smoe_00043621;	;	Smoe_00043622;	541216,541281;
scaffold_44	as_event	332834	332897	-	1^2- , 0;	Smoe_00035219;	332897,332834;	Smoe_00035218;	;
scaffold_15	as_event	583720	583834	+	1-2^3- , 4-;	Smoe_00013470;	583720,583752,583804;	Smoe_00013469;	583834;
scaffold_9	as_event	2149382	2149384	+	1- , 2-;	Smoe_00053091;	2149384;	Smoe_00053090;	2149382;
scaffold_8	as_event	736923	736991	-	1^2- , 0;	Smoe_00050210;	;	Smoe_00050209;	736991,736923;
scaffold_137	as_event	78074	78149	-	1^ , 2^;	Smoe_00011649;	78074;	Smoe_00011650;	78149;
scaffold_110	as_event	369764	369821	+	1^2- , 0;	Smoe_00007252;	;	Smoe_00007253;	369764,369821;
scaffold_19	as_event	1404887	1404933	-	1-2^ , 0;	Smoe_00017712;	1404933,1404887;	Smoe_00017713;	;
scaffold_5	as_event	225697	225748	+	1^2- , 0;	Smoe_00037231;	;	Smoe_00037232;	225697,225748;
scaffold_31	as_event	258075	258098	+	1- , 2-;	Smoe_00027329;	258098;	Smoe_00027330;	258075;
scaffold_134	as_event	325059	325132	-	1^2- , 0;	Smoe_00011464;	325132,325059;	Smoe_00011465;	;
scaffold_29	as_event	67067	67125	-	1^2- , 0;	Smoe_00025247;	;	Smoe_00025250;	67125,67067;
scaffold_89	as_event	608795	608888	+	1-2^ , 0;	Smoe_00052610;	;	Smoe_00052613;	608795,608888;
scaffold_36	as_event	27015	27080	-	1^2- , 0;	Smoe_00030009;	27080,27015;	Smoe_00030011;	;
scaffold_8	as_event	2181491	2181494	-	1^ , 2^;	Smoe_00050424;	2181491;	Smoe_00050425;	2181494;
scaffold_33	as_event	1297413	1297436	-	1- , 2-;	Smoe_00028594;	1297436;	Smoe_00028596;	1297413;
scaffold_49	as_event	527506	527563	+	1^2- , 0;	Smoe_00036998;	527506,527563;	Smoe_00036999;	;
scaffold_127	as_event	283221	283231	-	1- , 2-;	Smoe_00010201;	283231;	Smoe_00010202;	283221;
scaffold_29	as_event	949110	949658	+	1^2-3^5- , 4^6-;	Smoe_00025092;	949110,949176,949572,949654;	Smoe_00025091;	949576,949658;
scaffold_83	as_event	588571	588627	-	1^2- , 0;	Smoe_00051404;	588627,588571;	Smoe_00051405;	;
scaffold_88	as_event	784944	785475	-	1^2-3^4- , 0;	Smoe_00052541;	785475,785417,785005,784944;	Smoe_00052545;	;
scaffold_54	as_event	1292929	1292932	-	1^ , 2^;	Smoe_00040136;	1292929;	Smoe_00040138;	1292932;
scaffold_23	as_event	1344668	1344727	+	1^ , 2^;	Smoe_00021795;	1344668;	Smoe_00021796;	1344727;
scaffold_119	as_event	137676	137677	+	1^ , 2^;	Smoe_00008343;	137677;	Smoe_00008345;	137676;
scaffold_109	as_event	383445	383573	+	1^4- , 2^3-;	Smoe_00006118;	383445,383573;	Smoe_00006119;	383450,383508;
scaffold_74	as_event	6067	6093	+	1^ , 2^;	Smoe_00048431;	6067;	Smoe_00048432;	6093;
scaffold_25	as_event	1171087	1171139	-	1^2- , 0;	Smoe_00023309;	1171139,1171087;	Smoe_00023310;	;
scaffold_119	as_event	74287	74498	-	1^2-3^4- , 0;	Smoe_00008440;	;	Smoe_00008441;	74498,74433,74347,74287;
scaffold_36	as_event	1515454	1515525	-	1^2- , 0;	Smoe_00030229;	1515525,1515454;	Smoe_00030230;	;
scaffold_63	as_event	802002	802068	-	1^2- , 0;	Smoe_00044513;	802068,802002;	Smoe_00044514;	;
scaffold_46	as_event	253533	253534	+	1^ , 2^;	Smoe_00035814;	253533;	Smoe_00035815;	253534;
scaffold_29	as_event	1076538	1076650	-	1^3-4^ , 2^;	Smoe_00025383;	1076640;	Smoe_00025384;	1076650,1076590,1076538;
scaffold_56	as_event	1053203	1053204	-	1^ , 2^;	Smoe_00040818;	1053204;	Smoe_00040820;	1053203;
scaffold_57	as_event	544490	544492	+	1- , 2-;	Smoe_00040957;	544492;	Smoe_00040962;	544490;
scaffold_19	as_event	2094005	2094253	-	1^2-4^ , 3^;	Smoe_00017849;	2094253,2094168,2094005;	Smoe_00017851;	2094011;
scaffold_122	as_event	224860	224960	-	1-2^4- , 3-;	Smoe_00009633;	224960,224911,224860;	Smoe_00009632;	224869;
scaffold_170	as_event	108378	108384	+	1- , 2-;	Smoe_00015928;	108378;	Smoe_00015932;	108384;
scaffold_98	as_event	292500	292511	+	1- , 2-;	Smoe_00054902;	292500;	Smoe_00054903;	292511;
scaffold_125	as_event	219844	220094	-	1^2- , 3^4-;	Smoe_00009993;	220094,220042;	Smoe_00009994;	219901,219844;
scaffold_8	as_event	26121	27969	-	1- , 2-3^4-5^6-7^8-9^10-;	Smoe_00050116;	27969;	Smoe_00050117;	27835,27779,27725,27487,27426,26631,26573,26172,26121;
scaffold_34	as_event	1127378	1127582	+	1^2-3^4- , 0;	Smoe_00028791;	1127378,1127437,1127530,1127582;	Smoe_00028793;	;
scaffold_53	as_event	958566	958626	-	1^2- , 0;	Smoe_00039664;	;	Smoe_00039666;	958626,958566;
scaffold_15	as_event	1490709	1490774	-	1^2- , 0;	Smoe_00013749;	1490774,1490709;	Smoe_00013750;	;
scaffold_12	as_event	624034	624215	+	1-2^3- , 4-;	Smoe_00008605;	624215;	Smoe_00008602;	624034,624093,624180;
scaffold_37	as_event	484180	484182	-	1- , 2-;	Smoe_00030507;	484182;	Smoe_00030508;	484180;
scaffold_60	as_event	906928	906949	-	1^ , 2^;	Smoe_00043539;	906949;	Smoe_00043538;	906928;
scaffold_78	as_event	354742	355073	+	1^2-3^4- , 0;	Smoe_00049218;	354742,354926,355016,355073;	Smoe_00049221;	;
scaffold_107	as_event	317827	317908	-	1^2- , 0;	Smoe_00005893;	317908,317827;	Smoe_00005894;	;
scaffold_110	as_event	341879	342027	-	1- , 2-;	Smoe_00007310;	342027;	Smoe_00007311;	341879;
scaffold_29	as_event	485078	485160	+	1^2- , 0;	Smoe_00025032;	485078,485160;	Smoe_00025033;	;
scaffold_86	as_event	401608	401671	+	1^2- , 0;	Smoe_00051856;	401608,401671;	Smoe_00051857;	;
scaffold_92	as_event	565514	565518	+	1^ , 2^;	Smoe_00054117;	565518;	Smoe_00054119;	565514;
scaffold_54	as_event	500378	500381	-	1- , 2-;	Smoe_00040026;	500381;	Smoe_00040027;	500378;
scaffold_115	as_event	352949	353011	+	1^3- , 2^4-;	Smoe_00007977;	352951,353011;	Smoe_00007978;	352949,353000;
scaffold_15	as_event	910438	910725	+	1^4- , 2^3-;	Smoe_00013511;	910438,910725;	Smoe_00013510;	910514,910710;
scaffold_17	as_event	2203035	2203130	+	1-2^ , 0;	Smoe_00015516;	2203035,2203130;	Smoe_00015515;	;
scaffold_12	as_event	556871	556872	+	1- , 2-;	Smoe_00008581;	556872;	Smoe_00008583;	556871;
scaffold_54	as_event	320923	320999	-	1-2^ , 0;	Smoe_00039992;	;	Smoe_00039993;	320999,320923;
scaffold_16	as_event	160627	160973	-	1^2-3^4- , 0;	Smoe_00014614;	;	Smoe_00014615;	160973,160899,160686,160627;
scaffold_29	as_event	819378	819411	-	1- , 2-;	Smoe_00025349;	819411;	Smoe_00025350;	819378;
scaffold_29	as_event	1776128	1776388	+	1^2-3^4- , 0;	Smoe_00025217;	1776128,1776179,1776328,1776388;	Smoe_00025219;	;
scaffold_62	as_event	1067984	1068257	-	1^2- , 3^4-;	Smoe_00044257;	1068038,1067984;	Smoe_00044259;	1068257,1068182;
scaffold_71	as_event	130769	130998	-	1^2-3^4- , 0;	Smoe_00047842;	130998,130944,130823,130769;	Smoe_00047841;	;
scaffold_17	as_event	2353628	2353632	+	1- , 2-;	Smoe_00015556;	2353628;	Smoe_00015557;	2353632;
scaffold_29	as_event	1086169	1086247	+	1^2- , 0;	Smoe_00025100;	;	Smoe_00025102;	1086169,1086247;
scaffold_134	as_event	70085	70089	-	1^ , 2^;	Smoe_00011430;	70085;	Smoe_00011429;	70089;
scaffold_19	as_event	1818641	1818647	+	1^ , 2^;	Smoe_00017429;	1818647;	Smoe_00017428;	1818641;
scaffold_12	as_event	268576	268704	-	1-3^4- , 2-;	Smoe_00008962;	268702;	Smoe_00008964;	268704,268631,268576;
scaffold_123	as_event	321944	322125	-	1^2-3^4- , 0;	Smoe_00009792;	322125,322058,322010,321944;	Smoe_00009793;	;
scaffold_70	as_event	61133	61176	-	1- , 2-;	Smoe_00047577;	61176;	Smoe_00047579;	61133;
scaffold_61	as_event	775000	775069	-	1^2- , 0;	Smoe_00043840;	;	Smoe_00043841;	775069,775000;
scaffold_62	as_event	892479	892546	-	1-4^ , 2-3^;	Smoe_00044234;	892531,892483;	Smoe_00044235;	892546,892479;
scaffold_89	as_event	450391	450458	-	1^2- , 0;	Smoe_00052729;	450458,450391;	Smoe_00052730;	;
scaffold_34	as_event	1736057	1736061	+	1- , 2-;	Smoe_00028886;	1736057;	Smoe_00028887;	1736061;
scaffold_62	as_event	624922	625352	+	1^2-3^4-5^6- , 0;	Smoe_00044022;	624922,624973,625057,625113,625290,625352;	Smoe_00044024;	;
scaffold_58	as_event	663984	664055	+	1^2- , 0;	Smoe_00041383;	;	Smoe_00041384;	663984,664055;
scaffold_74	as_event	108077	108139	+	1^2- , 0;	Smoe_00048440;	;	Smoe_00048441;	108077,108139;
scaffold_6	as_event	2201748	2201758	-	1- , 2-;	Smoe_00042907;	2201748;	Smoe_00042906;	2201758;
scaffold_32	as_event	1483575	1483581	+	1^ , 2^;	Smoe_00027910;	1483581;	Smoe_00027911;	1483575;
scaffold_53	as_event	1049142	1049660	+	1-3^4- , 2-;	Smoe_00039527;	1049153;	Smoe_00039528;	1049142,1049566,1049660;
scaffold_41	as_event	343304	343346	-	1- , 2-;	Smoe_00033864;	343346;	Smoe_00033865;	343304;
scaffold_122	as_event	352939	353318	-	1^2- , 0;	Smoe_00009657;	;	Smoe_00009658;	353318,352939;
scaffold_190	as_event	68142	68143	-	1- , 2-;	Smoe_00017898;	68142;	Smoe_00017902;	68143;
scaffold_35	as_event	101542	101549	-	1^ , 2^;	Smoe_00029456;	101549;	Smoe_00029455;	101542;
scaffold_8	as_event	2310829	2310830	+	1^ , 2^;	Smoe_00049906;	2310830;	Smoe_00049907;	2310829;
scaffold_74	as_event	514285	514315	+	1- , 2-;	Smoe_00048497;	514285;	Smoe_00048496;	514315;
scaffold_67	as_event	284971	285033	-	1^2- , 0;	Smoe_00045632;	;	Smoe_00045633;	285033,284971;
scaffold_81	as_event	473255	473262	-	1- , 2-;	Smoe_00050965;	473262;	Smoe_00050967;	473255;
scaffold_17	as_event	1962850	1962854	+	1^ , 2^;	Smoe_00015490;	1962850;	Smoe_00015489;	1962854;
scaffold_36	as_event	702328	702427	-	1^3- , 2^4-;	Smoe_00030089;	702427,702361;	Smoe_00030090;	702411,702328;
scaffold_121	as_event	188432	188451	+	1- , 2-;	Smoe_00009428;	188432;	Smoe_00009429;	188451;
scaffold_129	as_event	322534	322547	-	1^ , 2^;	Smoe_00010343;	322534;	Smoe_00010345;	322547;
scaffold_55	as_event	1276376	1276380	+	1- , 2-;	Smoe_00040310;	1276376;	Smoe_00040312;	1276380;
scaffold_25	as_event	1170781	1171139	-	1^2-3^ , 4^;	Smoe_00023309;	1171139,1171087,1170798;	Smoe_00023307;	1170781;
scaffold_17	as_event	641018	641042	+	1^ , 2^;	Smoe_00015357;	641018;	Smoe_00015358;	641042;
scaffold_110	as_event	428846	428871	-	1- , 2-;	Smoe_00007332;	428871;	Smoe_00007333;	428846;
scaffold_54	as_event	673103	673116	-	1- , 2-;	Smoe_00040047;	673103;	Smoe_00040048;	673116;
scaffold_48	as_event	912852	912855	+	1- , 2-;	Smoe_00036753;	912852;	Smoe_00036754;	912855;
scaffold_41	as_event	1467321	1467641	+	1-3^ , 2-4^;	Smoe_00033784;	1467326,1467641;	Smoe_00033781;	1467321,1467637;
scaffold_44	as_event	86437	86481	+	1^ , 2^;	Smoe_00034900;	86437;	Smoe_00034901;	86481;
scaffold_16	as_event	1762955	1762995	-	1- , 2-;	Smoe_00014814;	1762955;	Smoe_00014815;	1762995;
scaffold_9	as_event	1296847	1297084	+	1- , 2-3^4-;	Smoe_00052958;	1296854,1297006,1297084;	Smoe_00052959;	1296847;
scaffold_74	as_event	344638	344647	-	1^ , 2^;	Smoe_00048602;	344638;	Smoe_00048603;	344647;
scaffold_143	as_event	87384	87567	-	1^2-3^4- , 0;	Smoe_00013042;	;	Smoe_00013044;	87567,87509,87447,87384;
scaffold_86	as_event	277909	277946	-	1- , 2-;	Smoe_00051943;	277909;	Smoe_00051944;	277946;
scaffold_138	as_event	168160	168217	+	1^ , 2^;	Smoe_00011711;	168160;	Smoe_00011712;	168217;
scaffold_81	as_event	790029	790082	-	1^2- , 0;	Smoe_00051005;	;	Smoe_00051006;	790082,790029;
scaffold_55	as_event	915628	915629	+	1- , 2-;	Smoe_00040275;	915629;	Smoe_00040276;	915628;
scaffold_41	as_event	1522596	1522599	+	1- , 2-;	Smoe_00033786;	1522596;	Smoe_00033787;	1522599;
scaffold_36	as_event	1001430	1001431	+	1- , 2-;	Smoe_00029891;	1001430;	Smoe_00029892;	1001431;
scaffold_146	as_event	107761	107765	-	1- , 2-;	Smoe_00013181;	107765;	Smoe_00013182;	107761;
scaffold_63	as_event	61577	61774	-	1^2-3^4- , 0;	Smoe_00044397;	;	Smoe_00044399;	61774,61723,61632,61577;
scaffold_61	as_event	738594	738598	+	1- , 2-;	Smoe_00043672;	738598;	Smoe_00043673;	738594;
scaffold_55	as_event	1196995	1197167	-	1^2-4^ , 3^;	Smoe_00040531;	1196996;	Smoe_00040532;	1197167,1197034,1196995;
scaffold_142	as_event	41457	41474	-	1- , 2-;	Smoe_00012953;	41474;	Smoe_00012954;	41457;
scaffold_150	as_event	93168	93203	+	1-2^ , 0;	Smoe_00013867;	93168,93203;	Smoe_00013868;	;
scaffold_104	as_event	307248	307447	+	1^2-4^6- , 3^5-;	Smoe_00005516;	307248,307302,307392,307447;	Smoe_00005517;	307391,307446;
scaffold_55	as_event	854204	854261	-	1^2- , 0;	Smoe_00040490;	854261,854204;	Smoe_00040489;	;
scaffold_109	as_event	504580	504656	-	1^2- , 0;	Smoe_00006237;	;	Smoe_00006238;	504656,504580;
scaffold_6	as_event	2521013	2521065	+	1^2- , 0;	Smoe_00042382;	;	Smoe_00042385;	2521013,2521065;
scaffold_61	as_event	529082	529087	+	1- , 2-;	Smoe_00043614;	529082;	Smoe_00043616;	529087;
scaffold_74	as_event	933105	933386	-	1^2-3^ , 4^;	Smoe_00048692;	933105;	Smoe_00048693;	933386,933329,933240;
scaffold_130	as_event	229122	229298	-	1-3^4- , 2-;	Smoe_00011217;	229298,229206,229122;	Smoe_00011218;	229294;
scaffold_8	as_event	2978309	2978796	-	1-3^4- , 2-;	Smoe_00050570;	2978796,2978371,2978309;	Smoe_00050571;	2978653;
scaffold_38	as_event	1418116	1418118	+	1^ , 2^;	Smoe_00030847;	1418118;	Smoe_00030849;	1418116;
scaffold_12	as_event	361365	361369	+	1- , 2-;	Smoe_00008565;	361369;	Smoe_00008566;	361365;
scaffold_46	as_event	219555	219556	-	1^ , 2^;	Smoe_00035960;	219556;	Smoe_00035962;	219555;
scaffold_214	as_event	30553	30556	-	1- , 2-;	Smoe_00020975;	30553;	Smoe_00020976;	30556;
scaffold_29	as_event	1179619	1179624	-	1- , 2-;	Smoe_00025394;	1179624;	Smoe_00025395;	1179619;
scaffold_9	as_event	2505999	2506056	-	1^ , 2^;	Smoe_00053606;	2506056;	Smoe_00053607;	2505999;
scaffold_32	as_event	699928	700192	-	1-3^4- , 2-;	Smoe_00028080;	700192,699981,699928;	Smoe_00028082;	700184;
scaffold_29	as_event	540791	540792	-	1^ , 2^;	Smoe_00025304;	540792;	Smoe_00025307;	540791;
scaffold_29	as_event	68190	68537	-	1^2-3^ , 4^;	Smoe_00025245;	68537,68445,68262;	Smoe_00025246;	68190;
scaffold_89	as_event	207815	207881	-	1^2- , 0;	Smoe_00052689;	;	Smoe_00052690;	207881,207815;
scaffold_97	as_event	416348	416351	-	1- , 2-;	Smoe_00054842;	416351;	Smoe_00054843;	416348;
scaffold_56	as_event	637975	638078	-	1-2^ , 0;	Smoe_00040782;	;	Smoe_00040783;	638078,637975;
scaffold_66	as_event	171272	171789	-	1^2-4^6- , 3^5-;	Smoe_00045378;	171789,171719,171332,171272;	Smoe_00045379;	171411,171312;
scaffold_48	as_event	354499	355219	+	1^2- , 3^4-;	Smoe_00036701;	355158,355219;	Smoe_00036700;	354499,354557;
scaffold_121	as_event	413984	414055	-	1^3- , 2^4-;	Smoe_00009542;	414054,413984;	Smoe_00009545;	414055,413987;
scaffold_9	as_event	329487	330063	-	1-3^4-5^6- , 2-;	Smoe_00053273;	330063,329711,329649,329541,329487;	Smoe_00053274;	330059;
scaffold_36	as_event	1196835	1196924	+	1^2- , 0;	Smoe_00029914;	;	Smoe_00029915;	1196835,1196924;
scaffold_8	as_event	3438013	3438466	+	1^2- , 0;	Smoe_00050083;	3438013,3438466;	Smoe_00050084;	;
scaffold_106	as_event	166550	167201	-	1^2-3^4-5^6- , 0;	Smoe_00005775;	167201,167140,166771,166719,166601,166550;	Smoe_00005777;	;
scaffold_109	as_event	320846	321033	-	1- , 2-3^4-;	Smoe_00006190;	321033;	Smoe_00006192;	321027,320939,320846;
scaffold_165	as_event	57070	57241	+	1-2^ , 0;	Smoe_00015053;	57070,57241;	Smoe_00015054;	;
scaffold_36	as_event	56910	56918	-	1- , 2-;	Smoe_00030021;	56910;	Smoe_00030025;	56918;
scaffold_78	as_event	131672	131701	-	1-2^ , 0;	Smoe_00049270;	;	Smoe_00049271;	131701,131672;
scaffold_62	as_event	557206	557293	-	1-2^ , 0;	Smoe_00044188;	;	Smoe_00044189;	557293,557206;
scaffold_92	as_event	489316	489368	-	1^2- , 0;	Smoe_00054182;	489368,489316;	Smoe_00054183;	;
scaffold_133	as_event	244821	244885	+	1- , 2-;	Smoe_00011304;	244821;	Smoe_00011306;	244885;
scaffold_19	as_event	1573158	1573192	-	1- , 2-;	Smoe_00017768;	1573192;	Smoe_00017769;	1573158;
scaffold_79	as_event	817065	817070	-	1^ , 2^;	Smoe_00049531;	817070;	Smoe_00049532;	817065;
scaffold_26	as_event	1823277	1823325	+	1-2^ , 0;	Smoe_00023718;	1823277,1823325;	Smoe_00023720;	;
scaffold_23	as_event	1828831	1828835	-	1^ , 2^;	Smoe_00022214;	1828835;	Smoe_00022215;	1828831;
scaffold_91	as_event	321073	321130	-	1^2- , 0;	Smoe_00053994;	321130,321073;	Smoe_00053997;	;
scaffold_29	as_event	1525046	1525055	+	1- , 2-;	Smoe_00025182;	1525055;	Smoe_00025183;	1525046;
scaffold_29	as_event	975897	976152	-	1^2-3^4- , 0;	Smoe_00025379;	976152,976091,975967,975897;	Smoe_00025382;	;
scaffold_154	as_event	175255	175310	+	1^2- , 0;	Smoe_00014123;	175255,175310;	Smoe_00014124;	;
scaffold_61	as_event	1164325	1164560	+	1^2-3^ , 4^;	Smoe_00043731;	1164325,1164387,1164521;	Smoe_00043733;	1164560;
scaffold_8	as_event	2842329	2842352	-	1- , 2-;	Smoe_00050541;	2842329;	Smoe_00050543;	2842352;
scaffold_8	as_event	2040073	2040948	+	1-11^12- , 2-3^4-5^6-7^8-9^10-;	Smoe_00049872;	2040073,2040895,2040948;	Smoe_00049873;	2040088,2040357,2040424,2040520,2040593,2040614,2040681,2040733,2040796;
scaffold_174	as_event	110013	110085	-	1^2- , 0;	Smoe_00016104;	;	Smoe_00016106;	110085,110013;
scaffold_62	as_event	892811	892885	-	1^2- , 0;	Smoe_00044235;	892885,892811;	Smoe_00044237;	;
scaffold_12	as_event	624034	624093	+	1-2^ , 0;	Smoe_00008601;	;	Smoe_00008602;	624034,624093;
scaffold_61	as_event	890871	891142	+	1- , 2-3^4-;	Smoe_00043692;	890887,890947,891142;	Smoe_00043695;	890871;
scaffold_5	as_event	58962	59001	+	1-2^ , 0;	Smoe_00037207;	58962,59001;	Smoe_00037208;	;
scaffold_131	as_event	388283	388338	-	1^2- , 0;	Smoe_00011276;	388338,388283;	Smoe_00011277;	;
scaffold_33	as_event	890175	890177	-	1^ , 2^;	Smoe_00028543;	890175;	Smoe_00028544;	890177;
scaffold_71	as_event	4524	4529	+	1- , 2-;	Smoe_00047706;	4529;	Smoe_00047708;	4524;
scaffold_37	as_event	1644410	1644411	-	1- , 2-;	Smoe_00030650;	1644411;	Smoe_00030651;	1644410;
scaffold_74	as_event	235411	235418	+	1^ , 2^;	Smoe_00048461;	235411;	Smoe_00048462;	235418;
scaffold_55	as_event	965938	966127	+	1^2-3^4- , 0;	Smoe_00040282;	965938,965989,966075,966127;	Smoe_00040283;	;
scaffold_61	as_event	1207418	1207582	+	1-2^ , 0;	Smoe_00043739;	;	Smoe_00043740;	1207418,1207582;
scaffold_49	as_event	1063877	1063880	+	1- , 2-;	Smoe_00037054;	1063880;	Smoe_00037056;	1063877;
scaffold_16	as_event	1466052	1466106	+	1^2- , 0;	Smoe_00014467;	1466052,1466106;	Smoe_00014466;	;
scaffold_9	as_event	1817540	1817828	-	1- , 2-3^4-;	Smoe_00053487;	1817828;	Smoe_00053491;	1817671,1817613,1817540;
scaffold_54	as_event	548598	548620	-	1- , 2-;	Smoe_00040033;	548620;	Smoe_00040034;	548598;
scaffold_48	as_event	348484	348487	+	1- , 2-;	Smoe_00036695;	348487;	Smoe_00036697;	348484;
scaffold_55	as_event	776647	776683	-	1-2^ , 0;	Smoe_00040465;	776683,776647;	Smoe_00040466;	;
scaffold_103	as_event	476199	476480	+	1- , 2-3^4-5^6-;	Smoe_00005460;	476201,476322,476376,476422,476480;	Smoe_00005462;	476199;
scaffold_48	as_event	793877	795075	-	1^2- , 3^4-5^6-;	Smoe_00036891;	795075,795003;	Smoe_00036892;	794057,793996,793942,793877;
scaffold_147	as_event	268480	268499	-	1^ , 2^;	Smoe_00013296;	268499;	Smoe_00013297;	268480;
scaffold_37	as_event	1673540	1673543	-	1- , 2-;	Smoe_00030659;	1673543;	Smoe_00030660;	1673540;
scaffold_5	as_event	2241205	2241386	-	1- , 2-3^4-;	Smoe_00038064;	2241386;	Smoe_00038065;	2241373,2241268,2241205;
scaffold_121	as_event	283728	286505	-	1^2- , 3^4-;	Smoe_00009520;	283839,283728;	Smoe_00009522;	286505,286439;
scaffold_45	as_event	802314	802317	+	1- , 2-;	Smoe_00035534;	802317;	Smoe_00035535;	802314;
scaffold_36	as_event	1404449	1404456	+	1- , 2-;	Smoe_00029957;	1404449;	Smoe_00029958;	1404456;
scaffold_58	as_event	692013	692127	-	1^2- , 0;	Smoe_00041521;	692127,692013;	Smoe_00041523;	;
scaffold_1	as_event	2740077	2740079	+	1- , 2-;	Smoe_00002606;	2740079;	Smoe_00002608;	2740077;
scaffold_14	as_event	1719933	1719935	+	1- , 2-;	Smoe_00012199;	1719935;	Smoe_00012198;	1719933;
scaffold_35	as_event	408340	409179	+	1^2- , 3^4-5^6-;	Smoe_00029205;	408340,408395;	Smoe_00029204;	408648,408713,409126,409179;
scaffold_127	as_event	279203	279301	+	1^3- , 2^4-;	Smoe_00010127;	279203,279266;	Smoe_00010129;	279249,279301;
scaffold_94	as_event	578611	578818	-	1^2-3^4- , 0;	Smoe_00054467;	578818,578754,578663,578611;	Smoe_00054468;	;
scaffold_92	as_event	564916	564920	+	1- , 2-;	Smoe_00054117;	564916;	Smoe_00054121;	564920;
scaffold_88	as_event	632832	632836	-	1^ , 2^;	Smoe_00052518;	632832;	Smoe_00052520;	632836;
scaffold_63	as_event	294771	295225	-	1^2-3^4-5^6- , 0;	Smoe_00044437;	;	Smoe_00044438;	295225,295115,295087,295030,294829,294771;
scaffold_88	as_event	491738	491742	+	1- , 2-;	Smoe_00052389;	491738;	Smoe_00052387;	491742;
scaffold_8	as_event	2340453	2340460	+	1^ , 2^;	Smoe_00049915;	2340453;	Smoe_00049916;	2340460;
scaffold_57	as_event	829200	829282	+	1^2- , 0;	Smoe_00040988;	829200,829282;	Smoe_00040989;	;
scaffold_17	as_event	386912	387009	-	1^2- , 0;	Smoe_00015650;	;	Smoe_00015653;	387009,386912;
scaffold_93	as_event	146622	146633	-	1^ , 2^;	Smoe_00054316;	146633;	Smoe_00054318;	146622;
scaffold_36	as_event	984142	984251	+	1-2^ , 0;	Smoe_00029888;	984142,984251;	Smoe_00029889;	;
scaffold_28	as_event	523805	523822	-	1- , 2-;	Smoe_00024755;	523805;	Smoe_00024757;	523822;
scaffold_129	as_event	269701	269705	+	1- , 2-;	Smoe_00010276;	269701;	Smoe_00010277;	269705;
scaffold_61	as_event	592782	592834	+	1^2- , 0;	Smoe_00043627;	592782,592834;	Smoe_00043628;	;
scaffold_67	as_event	969637	969654	+	1^ , 2^;	Smoe_00045583;	969654;	Smoe_00045584;	969637;
scaffold_95	as_event	561187	561684	-	1^2-3^4- , 0;	Smoe_00054555;	561684,561629,561247,561187;	Smoe_00054556;	;
scaffold_119	as_event	187105	187161	+	1^2- , 0;	Smoe_00008359;	187105,187161;	Smoe_00008361;	;
scaffold_110	as_event	263706	263711	+	1^ , 2^;	Smoe_00007237;	263711;	Smoe_00007238;	263706;
scaffold_29	as_event	1221024	1221140	-	1^3- , 2^4-;	Smoe_00025406;	1221137,1221024;	Smoe_00025407;	1221140,1221061;
scaffold_55	as_event	563349	563352	-	1- , 2-;	Smoe_00040453;	563349;	Smoe_00040456;	563352;
scaffold_154	as_event	1947	1949	+	1^ , 2^;	Smoe_00014075;	1949;	Smoe_00014077;	1947;
scaffold_23	as_event	1298673	1298797	-	1-2^ , 0;	Smoe_00022116;	;	Smoe_00022117;	1298797,1298673;
scaffold_48	as_event	326076	326134	-	1^2- , 0;	Smoe_00036838;	;	Smoe_00036839;	326134,326076;
scaffold_34	as_event	1377140	1377142	+	1- , 2-;	Smoe_00028823;	1377142;	Smoe_00028826;	1377140;
scaffold_12	as_event	351585	351647	-	1^2- , 0;	Smoe_00008974;	351647,351585;	Smoe_00008975;	;
scaffold_31	as_event	1292423	1293133	-	1^2-3^4-5^6- , 0;	Smoe_00027643;	1293133,1293076,1292652,1292595,1292479,1292423;	Smoe_00027644;	;
scaffold_72	as_event	293137	293142	+	1- , 2-;	Smoe_00047960;	293142;	Smoe_00047961;	293137;
scaffold_26	as_event	1832634	1832696	-	1^2- , 0;	Smoe_00024024;	;	Smoe_00024025;	1832696,1832634;
scaffold_50	as_event	102181	103086	+	1^2-4^5-6^ , 3^;	Smoe_00038381;	102181,102239,102734,102792,103086;	Smoe_00038384;	102473;
scaffold_108	as_event	55979	56058	+	1^4- , 2^3-;	Smoe_00005930;	55993,56048;	Smoe_00005932;	55979,56058;
scaffold_90	as_event	191561	193353	+	1^2- , 3^4-;	Smoe_00053754;	191561,191618;	Smoe_00053753;	193296,193353;
scaffold_90	as_event	220408	220467	+	1^2- , 0;	Smoe_00053770;	220408,220467;	Smoe_00053769;	;
scaffold_95	as_event	628220	628438	-	1^3- , 2^4-5^6-;	Smoe_00054566;	628436,628364,628276,628220;	Smoe_00054570;	628438,628366;
scaffold_123	as_event	208332	208336	-	1^ , 2^;	Smoe_00009769;	208332;	Smoe_00009770;	208336;
scaffold_38	as_event	1559827	1561574	+	1^2-3^4-5^6-7^8- , 9^10-11^12-;	Smoe_00030873;	1559827,1559886,1560435,1560531,1560603,1560659,1561149,1561226;	Smoe_00030875;	1561359,1561425,1561522,1561574;
scaffold_38	as_event	1602838	1603101	-	1^2- , 0;	Smoe_00031098;	1603101,1602838;	Smoe_00031099;	;
scaffold_86	as_event	385339	385678	+	1^2- , 0;	Smoe_00051852;	;	Smoe_00051853;	385339,385678;
scaffold_16	as_event	1757142	1757203	+	1^2- , 0;	Smoe_00014519;	1757142,1757203;	Smoe_00014521;	;
scaffold_26	as_event	1541852	1541906	-	1- , 2-;	Smoe_00023982;	1541906;	Smoe_00023984;	1541852;
scaffold_90	as_event	190729	191618	+	1^3-5^6- , 2^4-;	Smoe_00053756;	190748,190969;	Smoe_00053757;	190729,190803,191561,191618;
scaffold_70	as_event	345590	345595	-	1^ , 2^;	Smoe_00047618;	345590;	Smoe_00047619;	345595;
scaffold_38	as_event	1600573	1600634	-	1^2- , 0;	Smoe_00031097;	;	Smoe_00031100;	1600634,1600573;
scaffold_94	as_event	578611	578663	-	1^2- , 0;	Smoe_00054466;	;	Smoe_00054467;	578663,578611;
scaffold_102	as_event	340174	340191	-	1^ , 2^;	Smoe_00005388;	340174;	Smoe_00005386;	340191;
scaffold_112	as_event	282613	282747	+	1^2- , 0;	Smoe_00007499;	;	Smoe_00007502;	282613,282747;
scaffold_150	as_event	35409	35479	-	1-2^ , 0;	Smoe_00013890;	35479,35409;	Smoe_00013892;	;
scaffold_16	as_event	376924	376976	+	1^2- , 0;	Smoe_00014315;	376924,376976;	Smoe_00014317;	;
scaffold_25	as_event	241072	241162	+	1^2- , 0;	Smoe_00022930;	241072,241162;	Smoe_00022931;	;
scaffold_53	as_event	1068879	1070138	-	1^2-3^4-5^6-7^8-9^10-11^12- , 0;	Smoe_00039683;	;	Smoe_00039685;	1070138,1070080,1069918,1069862,1069702,1069648,1069529,1069472,1069306,1069251,1068931,1068879;
scaffold_58	as_event	692064	692127	-	1^2- , 0;	Smoe_00041520;	692127,692064;	Smoe_00041523;	;
scaffold_138	as_event	43310	43659	+	1-3^4- , 2-;	Smoe_00011692;	43310,43601,43659;	Smoe_00011694;	43312;
scaffold_55	as_event	776121	776273	-	1^2-4^ , 3^;	Smoe_00040466;	776273,776181,776121;	Smoe_00040467;	776134;
scaffold_26	as_event	1822699	1823277	+	1^2-3^4- , 0;	Smoe_00023719;	1822699,1822953,1823191,1823277;	Smoe_00023721;	;
scaffold_91	as_event	321069	321130	-	1^2- , 0;	Smoe_00053995;	321130,321069;	Smoe_00053997;	;
scaffold_74	as_event	708243	708247	-	1^ , 2^;	Smoe_00048661;	708243;	Smoe_00048660;	708247;
scaffold_15	as_event	774328	774405	+	1^4- , 2^3-;	Smoe_00013489;	774342,774400;	Smoe_00013490;	774328,774405;
scaffold_9	as_event	333195	333250	-	1^2- , 0;	Smoe_00053275;	;	Smoe_00053277;	333250,333195;
scaffold_25	as_event	1549661	1549728	+	1^2- , 0;	Smoe_00023090;	1549661,1549728;	Smoe_00023091;	;
scaffold_127	as_event	309391	309397	+	1- , 2-;	Smoe_00010131;	309391;	Smoe_00010132;	309397;
scaffold_5	as_event	700123	700207	-	1^2- , 0;	Smoe_00037829;	;	Smoe_00037830;	700207,700123;
scaffold_113	as_event	505628	505639	-	1- , 2-;	Smoe_00007795;	505628;	Smoe_00007796;	505639;
scaffold_113	as_event	9148	9210	-	1^2- , 0;	Smoe_00007716;	;	Smoe_00007717;	9210,9148;
scaffold_66	as_event	900508	900511	+	1^ , 2^;	Smoe_00045326;	900511;	Smoe_00045327;	900508;
scaffold_16	as_event	1891139	1893095	-	1^2-3^4- , 5^6-7^8-;	Smoe_00014839;	1891427,1891346,1891217,1891139;	Smoe_00014840;	1893095,1893028,1892825,1892753;
scaffold_97	as_event	234545	234617	+	1- , 2-;	Smoe_00054725;	234545;	Smoe_00054726;	234617;
scaffold_119	as_event	182509	182817	+	1^2-3^4-5^6- , 0;	Smoe_00008357;	182509,182563,182632,182685,182756,182817;	Smoe_00008358;	;
scaffold_9	as_event	1894275	1894279	+	1^ , 2^;	Smoe_00053046;	1894279;	Smoe_00053049;	1894275;
scaffold_50	as_event	730936	731129	-	1^ , 2^;	Smoe_00038585;	730936;	Smoe_00038586;	731129;
scaffold_44	as_event	100445	100505	+	1^2- , 0;	Smoe_00034908;	100445,100505;	Smoe_00034909;	;
scaffold_16	as_event	94426	94428	+	1- , 2-;	Smoe_00014282;	94428;	Smoe_00014283;	94426;
scaffold_125	as_event	217939	218311	-	1^2-3^4- , 5^6-;	Smoe_00009995;	217997,217939;	Smoe_00009994;	218311,218256,218112,218059;
scaffold_8	as_event	36291	36327	+	1- , 2-;	Smoe_00049549;	36327;	Smoe_00049550;	36291;
scaffold_69	as_event	43150	43151	+	1^ , 2^;	Smoe_00045899;	43150;	Smoe_00045900;	43151;
scaffold_5	as_event	545425	545553	-	1- , 2-;	Smoe_00037805;	545425;	Smoe_00037806;	545553;
scaffold_81	as_event	439967	441335	+	1^2- , 3^4-;	Smoe_00050860;	439967,440020;	Smoe_00050861;	441260,441335;
scaffold_137	as_event	86716	86738	-	1- , 2-;	Smoe_00011654;	86738;	Smoe_00011655;	86716;
scaffold_127	as_event	258023	262905	-	1-2^3-4^5-6^7-8^16- , 9-10^11-12^13-14^15-;	Smoe_00010196;	258700,258553,258488,258364,258281,258193,258099;	Smoe_00010197;	262905,262764,262694,262575,262492,262404,262268,262193,258023;
scaffold_66	as_event	254341	254350	+	1^ , 2^;	Smoe_00045221;	254341;	Smoe_00045219;	254350;
scaffold_86	as_event	802511	802512	+	1^ , 2^;	Smoe_00051907;	802512;	Smoe_00051906;	802511;
scaffold_74	as_event	713564	713568	+	1^ , 2^;	Smoe_00048510;	713564;	Smoe_00048509;	713568;
scaffold_134	as_event	170028	170130	+	1-2^ , 0;	Smoe_00011376;	170028,170130;	Smoe_00011377;	;
scaffold_37	as_event	1436651	1436654	+	1^ , 2^;	Smoe_00030428;	1436651;	Smoe_00030429;	1436654;
scaffold_5	as_event	1757726	1757996	-	1^2-4^ , 3^;	Smoe_00037996;	1757794;	Smoe_00037997;	1757996,1757937,1757726;
scaffold_5	as_event	699689	699795	-	1^2- , 0;	Smoe_00037828;	;	Smoe_00037830;	699795,699689;
scaffold_60	as_event	349356	351518	-	1^2-3^4-5^6- , 0;	Smoe_00043463;	;	Smoe_00043465;	351518,351459,351364,351304,349492,349356;
scaffold_55	as_event	850338	850343	-	1^ , 2^;	Smoe_00040485;	850343;	Smoe_00040490;	850338;
scaffold_9	as_event	1278124	1278127	+	1- , 2-;	Smoe_00052948;	1278124;	Smoe_00052949;	1278127;
scaffold_23	as_event	1509193	1509353	-	1-3^4- , 2-;	Smoe_00022153;	1509353,1509246,1509193;	Smoe_00022154;	1509343;
scaffold_129	as_event	322478	322547	-	1^2- , 0;	Smoe_00010345;	322547,322478;	Smoe_00010346;	;
scaffold_8	as_event	643686	643687	+	1^ , 2^;	Smoe_00049662;	643686;	Smoe_00049666;	643687;
scaffold_61	as_event	464466	464949	+	1^2-3^4- , 0;	Smoe_00043604;	;	Smoe_00043605;	464466,464548,464645,464949;
scaffold_67	as_event	1003620	1003902	+	1^2- , 0;	Smoe_00045587;	;	Smoe_00045588;	1003620,1003902;
scaffold_67	as_event	723515	723518	-	1- , 2-;	Smoe_00045670;	723518;	Smoe_00045671;	723515;
scaffold_8	as_event	2036710	2036783	+	1^ , 2^;	Smoe_00049869;	2036783;	Smoe_00049870;	2036710;
scaffold_46	as_event	253901	254297	+	1^4-5^6- , 2^3-;	Smoe_00035813;	253901,254014,254245,254297;	Smoe_00035816;	253940,254000;
scaffold_61	as_event	742593	742597	-	1^ , 2^;	Smoe_00043834;	742593;	Smoe_00043835;	742597;
scaffold_25	as_event	78427	78481	-	1^2- , 0;	Smoe_00023174;	78481,78427;	Smoe_00023175;	;
scaffold_16	as_event	540565	540590	-	1- , 2-;	Smoe_00014657;	540590;	Smoe_00014658;	540565;
scaffold_136	as_event	206051	206058	-	1- , 2-;	Smoe_00011572;	206058;	Smoe_00011574;	206051;
scaffold_55	as_event	1204506	1204579	-	1^2- , 0;	Smoe_00040536;	1204579,1204506;	Smoe_00040537;	;
scaffold_37	as_event	1472061	1472156	-	1^ , 2^;	Smoe_00030611;	1472156;	Smoe_00030612;	1472061;
scaffold_25	as_event	1872423	1872425	+	1^ , 2^;	Smoe_00023157;	1872425;	Smoe_00023159;	1872423;
scaffold_38	as_event	1426893	1427232	-	1^2- , 0;	Smoe_00031071;	;	Smoe_00031072;	1427232,1426893;
scaffold_36	as_event	58076	58161	-	1^2- , 0;	Smoe_00030022;	;	Smoe_00030024;	58161,58076;
scaffold_66	as_event	88845	88931	-	1^2- , 0;	Smoe_00045358;	;	Smoe_00045362;	88931,88845;
scaffold_61	as_event	735405	735438	-	1- , 2-;	Smoe_00043832;	735438;	Smoe_00043831;	735405;
scaffold_34	as_event	1136819	1136829	+	1- , 2-;	Smoe_00028791;	1136819;	Smoe_00028796;	1136829;
scaffold_16	as_event	953824	954210	-	1-3^4- , 2-;	Smoe_00014713;	954210,953877,953824;	Smoe_00014714;	954203;
scaffold_26	as_event	1779923	1780105	-	1^2-4^ , 3^;	Smoe_00024016;	1780105,1780042,1779923;	Smoe_00024017;	1779979;
scaffold_89	as_event	376028	376402	-	1^2- , 0;	Smoe_00052707;	376402,376028;	Smoe_00052708;	;
scaffold_8	as_event	1228152	1228178	+	1- , 2-;	Smoe_00049738;	1228152;	Smoe_00049739;	1228178;
scaffold_8	as_event	1754857	1754861	+	1^ , 2^;	Smoe_00049832;	1754857;	Smoe_00049833;	1754861;
scaffold_5	as_event	1713311	1713766	+	1^2-3^4- , 0;	Smoe_00037442;	1713311,1713366,1713699,1713766;	Smoe_00037444;	;
scaffold_54	as_event	513326	513350	+	1^ , 2^;	Smoe_00039822;	513350;	Smoe_00039823;	513326;
scaffold_0	as_event	2583944	2583946	-	1- , 2-;	Smoe_00001527;	2583946;	Smoe_00001528;	2583944;
scaffold_94	as_event	331820	331843	-	1^ , 2^;	Smoe_00054444;	331820;	Smoe_00054445;	331843;
scaffold_48	as_event	795003	795075	-	1^2- , 0;	Smoe_00036890;	;	Smoe_00036891;	795075,795003;
scaffold_52	as_event	712191	712195	-	1- , 2-;	Smoe_00039338;	712195;	Smoe_00039339;	712191;
scaffold_17	as_event	386912	387273	-	1^2-3^4- , 0;	Smoe_00015651;	;	Smoe_00015653;	387273,387211,387009,386912;
scaffold_66	as_event	405966	406285	+	1^2- , 0;	Smoe_00045264;	;	Smoe_00045268;	405966,406285;
scaffold_86	as_event	115616	115684	+	1^2- , 0;	Smoe_00051806;	;	Smoe_00051807;	115616,115684;
scaffold_14	as_event	1803881	1804229	+	1^2-3^5- , 4^6-;	Smoe_00012212;	1804163,1804229;	Smoe_00012211;	1803881,1803936,1804159,1804225;
scaffold_23	as_event	1722186	1725133	+	1-3^4-5^6-7^8-9^10- , 2-;	Smoe_00021860;	1722186,1723866,1723922,1724413,1724468,1724807,1724864,1725073,1725133;	Smoe_00021861;	1722196;
scaffold_74	as_event	712586	712589	+	1^ , 2^;	Smoe_00048510;	712586;	Smoe_00048512;	712589;
scaffold_104	as_event	307446	307719	+	1-4^6-7^8- , 2-3^5-;	Smoe_00005515;	307447,307512,307580;	Smoe_00005517;	307446,307518,307582,307662,307719;
scaffold_109	as_event	257418	257484	-	1^2- , 0;	Smoe_00006177;	257484,257418;	Smoe_00006176;	;
scaffold_5	as_event	1864410	1864530	-	1-3^ , 2-4^;	Smoe_00038012;	1864528,1864410;	Smoe_00038014;	1864530,1864411;
scaffold_9	as_event	1234162	1234172	-	1^ , 2^;	Smoe_00053410;	1234172;	Smoe_00053412;	1234162;
scaffold_106	as_event	112418	112612	-	1^2-4^ , 3^;	Smoe_00005763;	112429;	Smoe_00005764;	112612,112521,112418;
scaffold_23	as_event	1371779	1371804	+	1-2^ , 0;	Smoe_00021803;	;	Smoe_00021802;	1371779,1371804;
scaffold_9	as_event	1817131	1817613	-	1^2-3^4-5^6- , 0;	Smoe_00053489;	;	Smoe_00053491;	1817613,1817540,1817455,1817398,1817190,1817131;
scaffold_8	as_event	643550	643737	+	1^2-3^4- , 0;	Smoe_00049663;	;	Smoe_00049666;	643550,643618,643687,643737;
scaffold_23	as_event	1398941	1398943	+	1^ , 2^;	Smoe_00021805;	1398941;	Smoe_00021810;	1398943;
scaffold_29	as_event	708109	708448	+	1-3^4- , 2-;	Smoe_00025053;	708279;	Smoe_00025055;	708109,708376,708448;
scaffold_8	as_event	909717	910578	-	1^2-3^4-5^6- , 0;	Smoe_00050240;	910578,910515,910269,910214,909782,909717;	Smoe_00050241;	;
scaffold_92	as_event	18675	18921	-	1^2-3^4- , 0;	Smoe_00054140;	;	Smoe_00054141;	18921,18866,18729,18675;
scaffold_127	as_event	181201	181208	+	1^ , 2^;	Smoe_00010118;	181208;	Smoe_00010119;	181201;
scaffold_62	as_event	292451	292512	+	1^2- , 0;	Smoe_00043962;	292451,292512;	Smoe_00043963;	;
scaffold_16	as_event	1886222	1886225	-	1^ , 2^;	Smoe_00014836;	1886225;	Smoe_00014838;	1886222;
scaffold_16	as_event	1677403	1677452	-	1^ , 2^;	Smoe_00014801;	1677403;	Smoe_00014803;	1677452;
scaffold_61	as_event	854526	854588	-	1^2- , 0;	Smoe_00043853;	;	Smoe_00043854;	854588,854526;
scaffold_29	as_event	65264	65434	-	1-3^4- , 2-;	Smoe_00025245;	65434,65334,65264;	Smoe_00025250;	65433;
scaffold_56	as_event	343246	343339	-	1^3- , 2^4-;	Smoe_00040735;	343299,343246;	Smoe_00040737;	343339,343275;
scaffold_89	as_event	490165	490191	+	1- , 2-;	Smoe_00052587;	490191;	Smoe_00052588;	490165;
scaffold_41	as_event	1467844	1467901	+	1^2- , 0;	Smoe_00033782;	1467844,1467901;	Smoe_00033784;	;
scaffold_34	as_event	1289941	1289975	-	1^ , 2^;	Smoe_00029027;	1289975;	Smoe_00029026;	1289941;
scaffold_53	as_event	526549	526604	-	1^2- , 0;	Smoe_00039583;	;	Smoe_00039584;	526604,526549;
scaffold_5	as_event	2221224	2221342	+	1^2- , 0;	Smoe_00037520;	;	Smoe_00037521;	2221224,2221342;
scaffold_170	as_event	107315	107317	+	1- , 2-;	Smoe_00015929;	107315;	Smoe_00015933;	107317;
scaffold_8	as_event	1256033	1256183	+	1-3^4- , 2-;	Smoe_00049745;	1256036;	Smoe_00049747;	1256033,1256132,1256183;
scaffold_70	as_event	481605	481879	-	1^2-3^4- , 0;	Smoe_00047634;	481879,481794,481676,481605;	Smoe_00047633;	;
scaffold_56	as_event	759114	759711	+	1^2- , 3^4-;	Smoe_00040628;	759114,759182;	Smoe_00040630;	759557,759711;
scaffold_8	as_event	790228	790289	-	1^3- , 2^4-;	Smoe_00050219;	790289,790234;	Smoe_00050220;	790284,790228;
scaffold_28	as_event	1258641	1258649	+	1^ , 2^;	Smoe_00024582;	1258649;	Smoe_00024583;	1258641;
scaffold_48	as_event	733761	733768	-	1- , 2-;	Smoe_00036881;	733768;	Smoe_00036883;	733761;
scaffold_50	as_event	688929	688935	-	1^ , 2^;	Smoe_00038570;	688935;	Smoe_00038572;	688929;
scaffold_8	as_event	3036858	3036919	-	1^2- , 0;	Smoe_00050582;	3036919,3036858;	Smoe_00050585;	;
scaffold_113	as_event	507487	507498	+	1^ , 2^;	Smoe_00007709;	507487;	Smoe_00007708;	507498;
scaffold_66	as_event	935787	935801	-	1- , 2-;	Smoe_00045481;	935801;	Smoe_00045483;	935787;
scaffold_36	as_event	1256791	1256811	+	1^ , 2^;	Smoe_00029920;	1256791;	Smoe_00029919;	1256811;
scaffold_44	as_event	1101115	1101138	+	1- , 2-;	Smoe_00035076;	1101115;	Smoe_00035077;	1101138;
scaffold_21	as_event	174989	175004	-	1- , 2-;	Smoe_00020612;	175004;	Smoe_00020613;	174989;
scaffold_57	as_event	1193584	1193588	-	1^ , 2^;	Smoe_00041264;	1193588;	Smoe_00041265;	1193584;
scaffold_44	as_event	834909	835703	-	1^2- , 0;	Smoe_00035286;	;	Smoe_00035287;	835703,834909;
scaffold_69	as_event	1010882	1011013	-	1^2- , 0;	Smoe_00046183;	;	Smoe_00046184;	1011013,1010882;
scaffold_16	as_event	1645423	1645896	+	1^4-5^6- , 2^3-;	Smoe_00014499;	1645423,1645700,1645766,1645896;	Smoe_00014500;	1645486,1645698;
scaffold_70	as_event	316812	317055	-	1- , 2-3^4-;	Smoe_00047611;	317012,316884,316812;	Smoe_00047612;	317055;
scaffold_8	as_event	982607	982905	+	1^3- , 2^4-;	Smoe_00049715;	982832,982905;	Smoe_00049716;	982607,982901;
scaffold_8	as_event	1710269	1710323	-	1^2- , 0;	Smoe_00050348;	1710323,1710269;	Smoe_00050352;	;
scaffold_14	as_event	2028404	2028409	-	1^ , 2^;	Smoe_00012627;	2028404;	Smoe_00012628;	2028409;
scaffold_14	as_event	2283476	2283492	+	1- , 2-;	Smoe_00012267;	2283476;	Smoe_00012268;	2283492;
scaffold_41	as_event	803968	804073	+	1^3- , 2^4-;	Smoe_00033724;	803968,804051;	Smoe_00033726;	803990,804073;
scaffold_60	as_event	506172	506238	+	1^2- , 0;	Smoe_00043294;	506172,506238;	Smoe_00043295;	;
scaffold_66	as_event	88845	89259	-	1-5^6- , 2-3^4-;	Smoe_00045358;	89226,89042,88977;	Smoe_00045359;	89259,88900,88845;
scaffold_8	as_event	1552972	1552973	-	1^ , 2^;	Smoe_00050320;	1552973;	Smoe_00050321;	1552972;
scaffold_15	as_event	1130793	1130795	-	1- , 2-;	Smoe_00013725;	1130793;	Smoe_00013726;	1130795;
scaffold_70	as_event	580853	580867	-	1- , 2-;	Smoe_00047643;	580867;	Smoe_00047645;	580853;
scaffold_139	as_event	285795	285801	-	1- , 2-;	Smoe_00011889;	285795;	Smoe_00011890;	285801;
scaffold_54	as_event	418156	418293	-	1-3^4- , 2-;	Smoe_00040008;	418293,418210,418156;	Smoe_00040009;	418290;
scaffold_8	as_event	2435430	2435542	-	1- , 2-;	Smoe_00050474;	2435430;	Smoe_00050473;	2435542;
scaffold_70	as_event	455860	455951	-	1^2- , 0;	Smoe_00047629;	;	Smoe_00047631;	455951,455860;
scaffold_14	as_event	2640381	2640383	-	1- , 2-;	Smoe_00012697;	2640381;	Smoe_00012698;	2640383;
scaffold_8	as_event	388863	388866	+	1- , 2-;	Smoe_00049604;	388863;	Smoe_00049605;	388866;
scaffold_5	as_event	1487599	1487601	-	1^ , 2^;	Smoe_00037929;	1487601;	Smoe_00037933;	1487599;
scaffold_23	as_event	1491099	1491100	-	1- , 2-;	Smoe_00022147;	1491100;	Smoe_00022148;	1491099;
scaffold_117	as_event	200856	200857	+	1- , 2-;	Smoe_00008152;	200857;	Smoe_00008155;	200856;
scaffold_29	as_event	98674	98729	+	1^2- , 0;	Smoe_00024972;	98674,98729;	Smoe_00024970;	;
scaffold_31	as_event	353218	353222	+	1- , 2-;	Smoe_00027348;	353218;	Smoe_00027349;	353222;
scaffold_31	as_event	1774072	1774261	-	1-2^ , 0;	Smoe_00027722;	;	Smoe_00027723;	1774261,1774072;
scaffold_53	as_event	1045366	1045371	+	1^ , 2^;	Smoe_00039525;	1045366;	Smoe_00039526;	1045371;
scaffold_27	as_event	1776655	1776657	+	1- , 2-;	Smoe_00024193;	1776657;	Smoe_00024194;	1776655;
scaffold_8	as_event	1803313	1803586	+	1^4-5^6- , 2^3-;	Smoe_00049840;	1803315,1803389;	Smoe_00049842;	1803313,1803404,1803522,1803586;
scaffold_49	as_event	1095558	1095671	-	1-4^ , 2-3^;	Smoe_00037174;	1095667,1095567;	Smoe_00037175;	1095671,1095558;
scaffold_29	as_event	1169484	1169487	-	1- , 2-;	Smoe_00025392;	1169487;	Smoe_00025393;	1169484;
scaffold_165	as_event	151430	151573	+	1^3- , 2^4-;	Smoe_00015079;	151489,151573;	Smoe_00015081;	151430,151490;
scaffold_8	as_event	3241027	3241030	+	1- , 2-;	Smoe_00050065;	3241030;	Smoe_00050066;	3241027;
scaffold_8	as_event	2102389	2102390	-	1- , 2-;	Smoe_00050411;	2102389;	Smoe_00050414;	2102390;
scaffold_16	as_event	1456076	1456546	+	1^6- , 2^3-4^5-;	Smoe_00014463;	1456076,1456546;	Smoe_00014461;	1456252,1456312,1456404,1456502;
scaffold_36	as_event	19977	20243	+	1^2- , 0;	Smoe_00029769;	;	Smoe_00029768;	19977,20243;
scaffold_8	as_event	832529	832536	+	1- , 2-;	Smoe_00049689;	832529;	Smoe_00049690;	832536;
scaffold_152	as_event	218159	218326	+	1^ , 2^;	Smoe_00014022;	218326;	Smoe_00014021;	218159;
scaffold_17	as_event	2220200	2220280	+	1^2- , 0;	Smoe_00015520;	2220200,2220280;	Smoe_00015521;	;
scaffold_28	as_event	689806	689852	-	1^ , 2^;	Smoe_00024771;	689806;	Smoe_00024772;	689852;
scaffold_66	as_event	89715	89716	-	1^ , 2^;	Smoe_00045359;	89716;	Smoe_00045360;	89715;
scaffold_87	as_event	511209	511790	+	1^2- , 3^4-5^6-;	Smoe_00052085;	511209,511278;	Smoe_00052087;	511504,511561,511737,511790;
scaffold_26	as_event	1778612	1778805	-	1^2-4^ , 3^;	Smoe_00024017;	1778613;	Smoe_00024018;	1778805,1778753,1778612;
scaffold_62	as_event	1067468	1067502	-	1- , 2-;	Smoe_00044255;	1067468;	Smoe_00044257;	1067502;
scaffold_52	as_event	410354	410377	+	1- , 2-;	Smoe_00039115;	410354;	Smoe_00039116;	410377;
scaffold_60	as_event	92482	92483	-	1^ , 2^;	Smoe_00043424;	92483;	Smoe_00043426;	92482;
scaffold_5	as_event	699911	699914	-	1^ , 2^;	Smoe_00037829;	699911;	Smoe_00037831;	699914;
scaffold_23	as_event	1030464	1030730	+	1-2^4-5^6- , 3-;	Smoe_00021739;	1030464,1030545,1030610,1030643,1030730;	Smoe_00021740;	1030606;
scaffold_23	as_event	1298495	1298619	-	1-2^ , 0;	Smoe_00022117;	;	Smoe_00022118;	1298619,1298495;
scaffold_5	as_event	1662416	1662419	+	1- , 2-;	Smoe_00037423;	1662419;	Smoe_00037426;	1662416;
scaffold_16	as_event	2389566	2389582	+	1- , 2-;	Smoe_00014599;	2389566;	Smoe_00014598;	2389582;
scaffold_58	as_event	159503	159505	+	1- , 2-;	Smoe_00041297;	159503;	Smoe_00041298;	159505;
scaffold_92	as_event	689827	689948	-	1^2- , 0;	Smoe_00054203;	689948,689827;	Smoe_00054205;	;
scaffold_55	as_event	965398	965744	+	1^4- , 2^3-;	Smoe_00040281;	965398,965744;	Smoe_00040284;	965572,965638;
scaffold_31	as_event	281461	281497	+	1^ , 2^;	Smoe_00027338;	281497;	Smoe_00027339;	281461;
scaffold_8	as_event	3145495	3146467	-	1^2-3^4-5^6- , 0;	Smoe_00050603;	;	Smoe_00050605;	3146467,3146410,3145980,3145918,3145551,3145495;
scaffold_23	as_event	1344586	1344668	+	1-2^ , 0;	Smoe_00021793;	;	Smoe_00021795;	1344586,1344668;
scaffold_29	as_event	957455	958021	+	1^2- , 3^4-;	Smoe_00025095;	957455,957604;	Smoe_00025096;	957968,958021;
scaffold_81	as_event	373795	373810	+	1^ , 2^;	Smoe_00050847;	373810;	Smoe_00050848;	373795;
scaffold_71	as_event	4527	4533	+	1- , 2-;	Smoe_00047707;	4527;	Smoe_00047709;	4533;
scaffold_60	as_event	558400	558706	-	1^2-3^4- , 0;	Smoe_00043490;	;	Smoe_00043491;	558706,558654,558460,558400;
scaffold_114	as_event	52945	52971	-	1^ , 2^;	Smoe_00007899;	52971;	Smoe_00007902;	52945;
scaffold_25	as_event	390553	390609	+	1^2- , 0;	Smoe_00022943;	390553,390609;	Smoe_00022944;	;
scaffold_63	as_event	294771	294829	-	1^2- , 0;	Smoe_00044436;	;	Smoe_00044439;	294829,294771;
scaffold_29	as_event	1520686	1520689	+	1- , 2-;	Smoe_00025178;	1520689;	Smoe_00025181;	1520686;
scaffold_86	as_event	683208	683209	+	1^ , 2^;	Smoe_00051887;	683209;	Smoe_00051888;	683208;
scaffold_97	as_event	390237	390308	-	1^2- , 0;	Smoe_00054835;	390308,390237;	Smoe_00054837;	;
scaffold_102	as_event	240944	241184	+	1-3^4-5^ , 2-6^;	Smoe_00005285;	240944,241024,241086,241177;	Smoe_00005286;	240950,241184;
scaffold_112	as_event	24901	25131	-	1- , 2-;	Smoe_00007555;	25131;	Smoe_00007554;	24901;
scaffold_113	as_event	512562	512566	+	1^ , 2^;	Smoe_00007711;	512566;	Smoe_00007712;	512562;
scaffold_89	as_event	497495	497528	-	1-2^ , 0;	Smoe_00052740;	497528,497495;	Smoe_00052741;	;
scaffold_66	as_event	220494	220680	+	1-2^ , 0;	Smoe_00045207;	;	Smoe_00045208;	220494,220680;
scaffold_16	as_event	2075111	2075185	+	1^2- , 0;	Smoe_00014557;	2075111,2075185;	Smoe_00014558;	;
scaffold_53	as_event	398036	398038	+	1^ , 2^;	Smoe_00039432;	398038;	Smoe_00039431;	398036;
scaffold_31	as_event	1772592	1772779	-	1^2-4^ , 3^;	Smoe_00027722;	1772779,1772728,1772592;	Smoe_00027724;	1772597;
scaffold_8	as_event	854508	854573	-	1^2- , 0;	Smoe_00050226;	;	Smoe_00050227;	854573,854508;
scaffold_30	as_event	271421	271429	+	1^ , 2^;	Smoe_00026833;	271429;	Smoe_00026835;	271421;
scaffold_55	as_event	779140	779268	-	1-3^4- , 2-;	Smoe_00040468;	779228;	Smoe_00040471;	779268,779200,779140;
scaffold_0	as_event	6839856	6839929	+	1^2- , 0;	Smoe_00001084;	6839856,6839929;	Smoe_00001085;	;
scaffold_86	as_event	804984	805038	+	1^2- , 0;	Smoe_00051907;	804984,805038;	Smoe_00051910;	;
scaffold_5	as_event	226002	226005	+	1- , 2-;	Smoe_00037231;	226005;	Smoe_00037233;	226002;
scaffold_50	as_event	45795	45823	+	1- , 2-;	Smoe_00038368;	45823;	Smoe_00038369;	45795;
scaffold_8	as_event	1709074	1709131	-	1^2- , 0;	Smoe_00050348;	;	Smoe_00050351;	1709131,1709074;
scaffold_107	as_event	378358	378378	-	1^ , 2^;	Smoe_00005903;	378378;	Smoe_00005902;	378358;
scaffold_94	as_event	336525	336729	-	1^4- , 2^3-;	Smoe_00054449;	336725,336636;	Smoe_00054448;	336729,336525;
scaffold_23	as_event	1077264	1078960	-	1^2-3^4- , 0;	Smoe_00022084;	;	Smoe_00022085;	1078960,1078462,1077336,1077264;
scaffold_34	as_event	333251	333254	-	1^ , 2^;	Smoe_00028926;	333251;	Smoe_00028927;	333254;
scaffold_89	as_event	485687	485695	+	1^ , 2^;	Smoe_00052585;	485695;	Smoe_00052583;	485687;
scaffold_90	as_event	265432	265439	-	1- , 2-;	Smoe_00053869;	265439;	Smoe_00053870;	265432;
scaffold_62	as_event	1045284	1045287	-	1^ , 2^;	Smoe_00044247;	1045287;	Smoe_00044248;	1045284;
scaffold_48	as_event	286378	286388	+	1^ , 2^;	Smoe_00036680;	286388;	Smoe_00036682;	286378;
scaffold_97	as_event	141744	141796	-	1^2- , 0;	Smoe_00054807;	;	Smoe_00054808;	141796,141744;
scaffold_29	as_event	1698071	1698197	-	1^4- , 2^3-;	Smoe_00025498;	1698162,1698075;	Smoe_00025500;	1698197,1698071;
scaffold_74	as_event	708061	708062	-	1^ , 2^;	Smoe_00048661;	708062;	Smoe_00048659;	708061;
scaffold_8	as_event	2101994	2102176	-	1-2^ , 0;	Smoe_00050415;	2102176,2101994;	Smoe_00050416;	;
scaffold_137	as_event	86738	86791	-	1^2- , 0;	Smoe_00011654;	86791,86738;	Smoe_00011658;	;
scaffold_109	as_event	114277	114365	-	1^3- , 2^4-;	Smoe_00006158;	114334,114277;	Smoe_00006157;	114365,114292;
scaffold_169	as_event	87663	88226	-	1^2- , 3^4-;	Smoe_00015226;	88065,87663;	Smoe_00015230;	88226,88163;
scaffold_83	as_event	190563	190566	+	1- , 2-;	Smoe_00051229;	190566;	Smoe_00051228;	190563;
scaffold_80	as_event	271585	271588	-	1- , 2-;	Smoe_00050736;	271585;	Smoe_00050735;	271588;
scaffold_5	as_event	1635296	1636387	-	1^2-3^4-5^6-7^8-9^10- , 0;	Smoe_00037969;	;	Smoe_00037971;	1636387,1636323,1636086,1636001,1635851,1635792,1635582,1635526,1635356,1635296;
scaffold_8	as_event	3242008	3242215	-	1-3^4- , 2-;	Smoe_00050612;	3242215,3242060,3242008;	Smoe_00050613;	3242205;
scaffold_36	as_event	349722	350065	-	1^2-3^4-5^6- , 0;	Smoe_00030051;	350065,350013,349925,349864,349773,349722;	Smoe_00030055;	;
scaffold_57	as_event	1012056	1012059	-	1- , 2-;	Smoe_00041246;	1012059;	Smoe_00041249;	1012056;
scaffold_62	as_event	892531	892546	-	1- , 2-;	Smoe_00044234;	892531;	Smoe_00044236;	892546;
scaffold_93	as_event	491846	492259	+	1^2- , 0;	Smoe_00054277;	;	Smoe_00054278;	491846,492259;
scaffold_52	as_event	77325	77328	+	1- , 2-;	Smoe_00039064;	77325;	Smoe_00039065;	77328;
scaffold_98	as_event	544529	544583	-	1^2- , 0;	Smoe_00055055;	;	Smoe_00055057;	544583,544529;
scaffold_87	as_event	187897	187950	+	1^2- , 0;	Smoe_00052048;	187897,187950;	Smoe_00052047;	;
scaffold_133	as_event	253292	253454	+	1-3^4- , 2-;	Smoe_00011309;	253292,253379,253454;	Smoe_00011311;	253333;
scaffold_54	as_event	1227137	1227193	+	1^2- , 0;	Smoe_00039914;	;	Smoe_00039916;	1227137,1227193;
scaffold_34	as_event	1369466	1369767	-	1^2-3^4- , 0;	Smoe_00029051;	;	Smoe_00029052;	1369767,1369688,1369528,1369466;
scaffold_8	as_event	276501	276502	+	1^ , 2^;	Smoe_00049589;	276502;	Smoe_00049590;	276501;
scaffold_23	as_event	1692310	1692311	+	1- , 2-;	Smoe_00021852;	1692311;	Smoe_00021853;	1692310;
scaffold_66	as_event	490896	491082	+	1-3^4- , 2-;	Smoe_00045280;	490896,491024,491082;	Smoe_00045282;	490958;
scaffold_8	as_event	2025786	2025788	+	1- , 2-;	Smoe_00049864;	2025788;	Smoe_00049866;	2025786;
scaffold_92	as_event	345040	345077	-	1^ , 2^;	Smoe_00054179;	345077;	Smoe_00054180;	345040;
scaffold_28	as_event	745977	746011	+	1^ , 2^;	Smoe_00024524;	746011;	Smoe_00024525;	745977;
scaffold_3	as_event	2543728	2543730	+	1- , 2-;	Smoe_00025803;	2543730;	Smoe_00025805;	2543728;
scaffold_32	as_event	700184	700192	-	1- , 2-;	Smoe_00028081;	700192;	Smoe_00028082;	700184;
scaffold_41	as_event	1120361	1120381	-	1^ , 2^;	Smoe_00033956;	1120381;	Smoe_00033957;	1120361;
scaffold_112	as_event	370473	370474	-	1^ , 2^;	Smoe_00007615;	370473;	Smoe_00007616;	370474;
scaffold_14	as_event	2735291	2735519	+	1^2- , 3^4-;	Smoe_00012319;	2735291,2735356;	Smoe_00012318;	2735428,2735519;
scaffold_60	as_event	995135	995145	+	1- , 2-;	Smoe_00043367;	995145;	Smoe_00043368;	995135;
scaffold_53	as_event	958566	958627	-	1^2- , 0;	Smoe_00039664;	;	Smoe_00039665;	958627,958566;
scaffold_50	as_event	50112	50240	-	1^ , 2^;	Smoe_00038527;	50112;	Smoe_00038528;	50240;
scaffold_5	as_event	1635296	1636387	-	1^2-3^4-5^6-7^8-9^10-11^12- , 0;	Smoe_00037970;	1636387,1636323,1636202,1636135,1636086,1636001,1635851,1635792,1635582,1635526,1635356,1635296;	Smoe_00037969;	;
scaffold_57	as_event	997097	997224	+	1-3^4- , 2-;	Smoe_00041018;	997097,997167,997224;	Smoe_00041020;	997117;
scaffold_8	as_event	2838037	2838095	-	1^2- , 0;	Smoe_00050536;	;	Smoe_00050537;	2838095,2838037;
scaffold_29	as_event	974443	974501	-	1^2- , 0;	Smoe_00025378;	;	Smoe_00025381;	974501,974443;
scaffold_12	as_event	176972	177480	+	1^2-3^4-5^6-8^ , 7^;	Smoe_00008536;	176972,177047,177172,177255,177282,177337,177480;	Smoe_00008537;	177430;
scaffold_170	as_event	107317	107318	+	1- , 2-;	Smoe_00015928;	107318;	Smoe_00015933;	107317;
scaffold_81	as_event	362361	362428	-	1^2- , 0;	Smoe_00050936;	;	Smoe_00050937;	362428,362361;
scaffold_179	as_event	47537	47541	+	1^ , 2^;	Smoe_00016268;	47537;	Smoe_00016269;	47541;
scaffold_8	as_event	3229437	3230192	-	1^2-4^ , 3^;	Smoe_00050609;	3229474;	Smoe_00050610;	3230192,3230108,3229437;
scaffold_29	as_event	901976	902043	+	1^2- , 0;	Smoe_00025075;	901976,902043;	Smoe_00025077;	;
scaffold_8	as_event	213064	213588	-	1^2-3^4- , 0;	Smoe_00050141;	213588,213532,213121,213064;	Smoe_00050140;	;
scaffold_29	as_event	1221061	1221175	-	1-3^4- , 2-;	Smoe_00025405;	1221151;	Smoe_00025407;	1221175,1221140,1221061;
scaffold_97	as_event	389997	390083	-	1^4- , 2^3-;	Smoe_00054836;	390066,390002;	Smoe_00054837;	390083,389997;
scaffold_27	as_event	1754940	1754944	+	1- , 2-;	Smoe_00024186;	1754944;	Smoe_00024187;	1754940;
scaffold_90	as_event	248985	249188	-	1^2-4^ , 3^;	Smoe_00053864;	249002;	Smoe_00053865;	249188,249098,248985;
scaffold_29	as_event	725224	725229	-	1- , 2-;	Smoe_00025331;	725229;	Smoe_00025332;	725224;
scaffold_87	as_event	200443	200448	+	1- , 2-;	Smoe_00052053;	200443;	Smoe_00052052;	200448;
scaffold_62	as_event	88161	88174	-	1^ , 2^;	Smoe_00044103;	88174;	Smoe_00044106;	88161;
scaffold_36	as_event	740672	740697	-	1^ , 2^;	Smoe_00030092;	740697;	Smoe_00030093;	740672;
scaffold_8	as_event	427695	427750	-	1^2- , 0;	Smoe_00050170;	;	Smoe_00050171;	427750,427695;
scaffold_86	as_event	600496	600501	-	1^ , 2^;	Smoe_00051990;	600501;	Smoe_00051991;	600496;
scaffold_107	as_event	407155	407181	+	1- , 2-;	Smoe_00005850;	407155;	Smoe_00005851;	407181;
scaffold_16	as_event	2392392	2392960	-	1-2^3-5^6-7^8- , 4-;	Smoe_00014892;	2392846;	Smoe_00014893;	2392960,2392912,2392853,2392607,2392553,2392447,2392392;
scaffold_49	as_event	1054545	1054627	-	1^3- , 2^4-;	Smoe_00037169;	1054627,1054547;	Smoe_00037171;	1054625,1054545;
scaffold_130	as_event	324054	324403	+	1^2-4^ , 3^;	Smoe_00011176;	324187;	Smoe_00011177;	324054,324115,324403;
scaffold_45	as_event	204807	204862	-	1^2- , 0;	Smoe_00035641;	;	Smoe_00035642;	204862,204807;
scaffold_93	as_event	144456	144514	-	1^2- , 0;	Smoe_00054318;	;	Smoe_00054319;	144514,144456;
scaffold_5	as_event	1770910	1770911	-	1^ , 2^;	Smoe_00037999;	1770911;	Smoe_00038000;	1770910;
scaffold_25	as_event	128107	128133	+	1- , 2-;	Smoe_00022919;	128107;	Smoe_00022920;	128133;
scaffold_55	as_event	1201513	1201567	-	1^2- , 0;	Smoe_00040532;	;	Smoe_00040534;	1201567,1201513;
scaffold_61	as_event	713038	713356	-	1-4^ , 2-3^;	Smoe_00043826;	713176,713094;	Smoe_00043827;	713356,713038;
scaffold_29	as_event	1527261	1527319	+	1^2- , 0;	Smoe_00025183;	1527261,1527319;	Smoe_00025184;	;
scaffold_8	as_event	2838679	2839054	-	1- , 2-3^4-;	Smoe_00050535;	2839050,2838734,2838679;	Smoe_00050537;	2839054;
scaffold_53	as_event	880664	880784	+	1^2- , 0;	Smoe_00039480;	880664,880784;	Smoe_00039482;	;
scaffold_8	as_event	3297096	3297159	-	1-2^ , 0;	Smoe_00050622;	3297159,3297096;	Smoe_00050624;	;
[truncated: 3,762 more rows]

## Sheet: root-specifc
Transcript ID	related known gene	location	length	FPKM(Root)	FPKM(Stem)	FPKM(Leaf)
[truncated: 450 more rows]

[truncated: 2 more sheets: stem-specific, leaf-specific]
