# Supplementary material for: Global transcriptome analysis reveals extensive gene remodeling, alternative splicing and differential transcription profiles in non-seed vascular plant Selaginella moellendorffii
Source: BMC Genomics. 2017 Jan 25;18(Suppl 1):1042. doi: 10.1186/s12864-016-3266-1 (PMC5310277; doi:10.1186/s12864-016-3266-1)
Supplement: Additional file 7: — Tissue-specific expression of coding genes in S. moellendorffii. (XLSX 131 kb) [file 12864_2016_3266_MOESM7_ESM.xlsx]

## Sheet: root
gene ID	ref gene	genome location	FPKM(root)	FPKM(stem)	FPKM(leaf)
XLOC_000005	-	scaffold_0:234202-238076	22.213	0	0
XLOC_000024	75881	scaffold_0:369938-373854	0.651389	0	0.0201737
XLOC_000030	402043	scaffold_0:404134-405536	0.181244	0.0400636	0.0252284
XLOC_000047	75609	scaffold_0:542618-544670	2.5348	0	0
XLOC_000060	402086	scaffold_0:615982-666732	0.109323	0.0953444	0.0603488
XLOC_000204	402351	scaffold_0:2479766-2483996	1.54753	0	0
XLOC_000206	71073	scaffold_0:2495777-2496534	0.113012	0	0.0623556
XLOC_000217	402373	scaffold_0:2577792-2579545	118.976	0	0
XLOC_000257	402428	scaffold_0:2900203-2902627	0.438836	0	0.0252163
XLOC_000289	75347	scaffold_0:3117458-3186804	0.191734	0	0.0213708
XLOC_000295	22308	scaffold_0:3191012-3192546	1.36404	0	0
XLOC_000312	73861	scaffold_0:3301036-3302247	0.346601	0	0.0479786
XLOC_000375	402594	scaffold_0:3728922-3730196	0.147098	0	0
XLOC_000402	229918	scaffold_0:4053674-4055753	0.105371	0.0311243	0.0195831
XLOC_000416	402679	scaffold_0:4183346-4184445	0.141713	0	0.0393165
XLOC_000445	73443	scaffold_0:4528229-4528700	0.528057	0	0
XLOC_000463	-	scaffold_0:4585285-4585964	1.52661	0	0
XLOC_000516	402833	scaffold_0:4970603-4971663	0.153446	0	0.0842206
XLOC_000549	74799	scaffold_0:5171316-5172384	0.113747	0.0501621	0
XLOC_000571	74217	scaffold_0:5444744-5445393	0.154865	0	0
XLOC_000585	402946	scaffold_0:5550986-5553075	0.204303	0.0905407	0.0379749
XLOC_000629	5272	scaffold_0:5907624-5908200	0.128665	0	0.0708463
XLOC_000652	75865	scaffold_0:6259441-6259872	0.818832	0	0
XLOC_000679	437708	scaffold_0:6601252-6602938	0.292104	0	0
XLOC_000705	403135	scaffold_0:6830735-6832333	165.01	0.0345062	0
XLOC_000718	403155	scaffold_0:6893496-6910567	1.09785	0.0278178	0.0349963
XLOC_000727	73316	scaffold_0:106583-106904	0.366066	0	0
XLOC_000813	402132	scaffold_0:938798-940115	2.21747	0	0
XLOC_000829	-	scaffold_0:1101594-1102296	1.06959	0	0.0537634
XLOC_000845	74182	scaffold_0:1185170-1187362	0.129624	0	0.0359919
XLOC_000917	75451	scaffold_0:2089693-2090422	5.91347	0.0808771	0.0511218
XLOC_000918	-	scaffold_0:2090907-2091103	19.1082	0	0
XLOC_001199	75600	scaffold_0:4503745-4504843	0.110004	0	0
XLOC_001201	75338	scaffold_0:4529157-4531367	8.94728	0	0.0442737
XLOC_001202	9272	scaffold_0:4545111-4545426	1.28922	0	0
XLOC_001252	402819	scaffold_0:4890574-4891994	0.406468	0.0719511	0.0905825
XLOC_001271	65922	scaffold_0:5055563-5056717	1.63024	0	0.0445461
XLOC_001279	-	scaffold_0:5092932-5093375	23.2195	0	0
XLOC_001362	402995	scaffold_0:5876127-5878330	0.163152	0	0
XLOC_001377	403024	scaffold_0:6111000-6112340	0.110368	0	0.0920538
XLOC_001395	73459	scaffold_0:6386025-6386437	0.296702	0	0
XLOC_001413	403075	scaffold_0:6494831-6496270	0.119436	0.0526388	0.0995572
XLOC_001452	74933	scaffold_0:6911542-6913558	0.261229	0	0
XLOC_001490	27666	scaffold_1:539005-539521	2.73694	0	0
XLOC_001495	403220	scaffold_1:592127-593707	0.52799	0	0.0245023
XLOC_001503	76041	scaffold_1:684344-687143	0.116582	0.0414283	0.0130207
XLOC_001559	7263	scaffold_1:1343550-1482384	0.783108	0	0
XLOC_001575	68870	scaffold_1:1732283-1733165	0.272944	0	0
XLOC_001579	403353	scaffold_1:1753698-1757553	0.299478	0.0177499	0.0111543
XLOC_001600	403386	scaffold_1:2210868-2212246	0.140111	0	0
XLOC_001602	76299	scaffold_1:2235445-2236371	0.122987	0	0
XLOC_001614	77299	scaffold_1:2310000-2312159	0.727009	0	0.0336644
XLOC_001738	403600	scaffold_1:3475759-3477168	0.143725	0	0
XLOC_001794	403704	scaffold_1:4255148-4256461	17.9024	0	0.0345319
XLOC_001797	403708	scaffold_1:4265545-4266719	0.149977	0	0
XLOC_001801	403712	scaffold_1:4321017-4322020	0.467154	0	0
XLOC_001819	-	scaffold_1:4398738-4400755	1.28742	0.0729403	0.0305763
XLOC_001838	403755	scaffold_1:4523506-4526744	0.182124	0.0322682	0.04061
XLOC_001904	403873	scaffold_1:5298983-5299587	2.96076	0	0
XLOC_001910	28035	scaffold_1:5325990-5326434	170.656	0	0
XLOC_001934	227294	scaffold_1:5525658-5526326	1.87376	0.0908916	0
XLOC_002078	403299	scaffold_1:1328408-1329485	0.942934	0	0
XLOC_002082	227249	scaffold_1:1343550-1482384	0.277705	0	0
XLOC_002142	-	scaffold_1:2132459-2133264	1.00526	0	0
XLOC_002190	77761	scaffold_1:2574337-2575900	1.47751	0	0
XLOC_002284	-	scaffold_1:3468704-3468930	16.1143	0	0
XLOC_002292	403606	scaffold_1:3492492-3496434	0.162504	0	0
XLOC_002305	403622	scaffold_1:3597358-3599914	2.06598	0	0
XLOC_002350	403695	scaffold_1:4144321-4149320	0.324911	0.0359467	0
XLOC_002364	76106	scaffold_1:4382304-4385019	0.652393	0.0181235	0.0113895
XLOC_002386	37715	scaffold_1:4667790-4669164	0.428879	0	0
XLOC_002388	77039	scaffold_1:4673083-4673524	0.786577	0	0
XLOC_002420	403814	scaffold_1:4974067-4975886	0.11914	0	0.0221283
XLOC_002439	76966	scaffold_1:5112596-5115063	0.593949	0	0
XLOC_002473	76013	scaffold_1:5395169-5396501	0.213681	0	0.0594221
XLOC_002521	-	scaffold_1:5790467-5790687	36.3151	0	0
XLOC_002544	77559	scaffold_1:6031007-6031853	0.101981	0	0.0563517
XLOC_002549	76771	scaffold_1:6051139-6055101	1.14986	0	0
XLOC_002550	-	scaffold_1:6071088-6071271	1287.73	0	0
XLOC_002700	409350	scaffold_10:1586344-1586868	0.26863	0	0
XLOC_002713	409374	scaffold_10:1697713-1698746	0.302255	0	0
XLOC_002715	-	scaffold_10:1713716-1714459	1.08089	0	0
XLOC_002754	15031	scaffold_10:1954032-1954840	0.205214	0.0896182	0
XLOC_002757	409429	scaffold_10:1969460-1972986	0.318434	0.0202093	0
XLOC_002805	169986	scaffold_10:2502954-2504870	0.120132	0	0.050269
XLOC_002844	409562	scaffold_10:2729559-2731831	0.199027	0	0
XLOC_002864	89147	scaffold_10:2971512-2973262	0.439992	0	0
XLOC_002900	-	scaffold_10:310970-317927	4.96302	0	0
XLOC_002906	409165	scaffold_10:350676-351704	0.150683	0	0
XLOC_002952	39611	scaffold_10:672167-672350	2.12815	0	0
XLOC_002997	169783	scaffold_10:1282717-1286434	0.19902	0	0
XLOC_003010	89459	scaffold_10:1466917-1467629	0.179794	0	0
XLOC_003024	9109	scaffold_10:1614186-1614441	0.654803	0	0
XLOC_003033	409370	scaffold_10:1686843-1689299	0.640773	0.051686	0.0162522
XLOC_003062	8351	scaffold_10:1973130-1973382	0.677403	0	0
XLOC_003089	409476	scaffold_10:2266603-2268949	0.922437	0.0680682	0.0428394
XLOC_003210	428297	scaffold_100:421227-430027	0.158025	0	0
XLOC_003227	-	scaffold_100:28027-28901	0.729169	0	0.0404487
XLOC_003267	-	scaffold_100:526980-528023	394.069	0	0.0372816
XLOC_003275	130241	scaffold_100:577190-579143	0.542052	0.0861382	0.0177854
XLOC_003315	428396	scaffold_101:449127-449845	0.130675	0	0
XLOC_003348	428366	scaffold_101:256159-257022	0.168923	0	0
XLOC_003474	4073	scaffold_102:355539-356400	0.148644	0	0.0824405
XLOC_003476	-	scaffold_102:364878-365828	2.42945	0.0578032	0.072918
XLOC_003524	18672	scaffold_103:550484-550823	0.324821	0	0
XLOC_003630	131123	scaffold_105:218850-219545	0.223008	0	0
XLOC_003643	428690	scaffold_105:343950-345165	0.165576	0	0.0917274
XLOC_003772	5342	scaffold_107:195372-309280	0.156312	0	0
XLOC_003782	-	scaffold_107:385795-387850	0.870348	0	0.0510065
XLOC_003786	448006	scaffold_107:454314-456149	1.60121	0	0
XLOC_003899	428860	scaffold_108:225065-225711	0.583271	0	0
XLOC_003908	428882	scaffold_108:390107-392845	11.8243	0	0.0839319
XLOC_003915	-	scaffold_108:444912-446333	26.7645	0	0
XLOC_003948	428944	scaffold_109:181406-192755	0.230705	0	0
XLOC_003971	428980	scaffold_109:374328-378505	5.58726	0	0.0179973
XLOC_004175	-	scaffold_11:1139211-1139814	3.73029	0	0
XLOC_004176	-	scaffold_11:1140347-1140762	5.90788	0	0
XLOC_004197	440571	scaffold_11:1300392-1304724	0.338485	0	0.0928667
XLOC_004231	-	scaffold_11:1692492-1692734	8.39924	0	0
XLOC_004252	17495	scaffold_11:1900060-1900763	0.192145	0	0
XLOC_004272	409967	scaffold_11:2036240-2038226	2.8247	0	0
XLOC_004320	69766	scaffold_11:2564986-2565430	0.594366	0	0
XLOC_004335	410058	scaffold_11:2641732-2644527	28.962	0	0
XLOC_004355	64580	scaffold_11:2804510-2805628	0.140521	0	0
XLOC_004406	-	scaffold_11:550514-551471	1.23622	0	0.0361308
XLOC_004428	231208	scaffold_11:748818-750940	0.181722	0.0268664	0.0168974
XLOC_004446	91155	scaffold_11:975977-979150	0.201422	0.0894351	0.0140566
XLOC_004450	90375	scaffold_11:987528-993133	0.148284	0	0.0206656
XLOC_004514	409855	scaffold_11:1374290-1468165	0.796466	0.0991424	0
XLOC_004516	-	scaffold_11:1374290-1468165	3.4602	0	0
XLOC_004552	90494	scaffold_11:1791205-1793687	0.187543	0	0
XLOC_004577	-	scaffold_11:1933461-1936277	1.32203	0.0244462	0
XLOC_004642	90555	scaffold_11:2587530-2588247	0.188974	0.0826689	0.0522631
XLOC_004651	410060	scaffold_11:2645577-2647629	0.572216	0.0559961	0.0706265
XLOC_004708	29280	scaffold_110:354507-354799	0.847223	0	0
XLOC_004722	429099	scaffold_110:485411-493948	0.96741	0	0.0269208
XLOC_004741	-	scaffold_110:218386-220706	48.0738	0	0
XLOC_004745	429044	scaffold_110:255457-256659	0.888107	0	0.0812981
XLOC_004763	-	scaffold_110:403020-404045	1.09193	0	0
XLOC_004774	429095	scaffold_110:479455-482774	0.502109	0.0886983	0.0558763
XLOC_004892	17683	scaffold_112:336116-337677	0.492482	0.0335496	0
XLOC_004902	-	scaffold_112:451228-451695	71.6041	0	0
XLOC_004915	429184	scaffold_112:13816-23131	0.185766	0	0
XLOC_004920	-	scaffold_112:69234-69919	1.2066	0	0
XLOC_004951	-	scaffold_112:368727-417819	1.22987	0	0
XLOC_004955	11755	scaffold_112:489273-514025	53.6403	0.0766303	0.0241235
XLOC_004956	429255	scaffold_112:489273-514025	0.335068	0.0593996	0.0186844
XLOC_004980	132607	scaffold_113:246419-247801	0.104503	0.0461311	0
XLOC_005016	429269	scaffold_113:1576-2754	0.151335	0	0
XLOC_005045	-	scaffold_113:259173-340660	7.02894	0	0
XLOC_005046	429316	scaffold_113:259173-340660	0.52257	0	0.0953558
XLOC_005081	-	scaffold_114:63368-64310	0.464491	0	0.073683
XLOC_005108	132803	scaffold_114:284991-287141	0.152686	0.0338029	0.0212737
XLOC_005123	429457	scaffold_114:388217-388670	0.222665	0	0
XLOC_005131	429368	scaffold_114:12424-13150	0.141748	0	0
XLOC_005138	429383	scaffold_114:80200-125308	0.395113	0	0
XLOC_005245	133028	scaffold_116:334014-335449	0.294062	0	0.0234002
XLOC_005327	-	scaffold_117:461584-463625	0.459637	0.0480013	0.0301821
XLOC_005335	429624	scaffold_118:13981-86762	0.399439	0	0
XLOC_005343	-	scaffold_118:131730-132271	12.3375	0	0
XLOC_005387	-	scaffold_118:233222-235043	6.88288	0	0
XLOC_005419	-	scaffold_119:151924-152668	4.12837	0	0.0584626
XLOC_005421	429713	scaffold_119:153366-158816	1.04314	0.0910806	0
XLOC_005450	133501	scaffold_119:386114-387101	0.751521	0	0
XLOC_005497	236294	scaffold_119:387117-387943	0.346601	0	0
XLOC_005563	410200	scaffold_12:703880-737876	0.129644	0	0.0719987
XLOC_005721	410470	scaffold_12:2755082-2763216	1.87235	0	0
XLOC_005728	410487	scaffold_12:2768466-2848875	0.138777	0	0.0385081
XLOC_005792	410196	scaffold_12:665960-674312	2.99903	0.0653065	0
XLOC_005868	410371	scaffold_12:2042704-2253839	0.118809	0	0
XLOC_005949	-	scaffold_120:110399-112124	2.4565	0	0
XLOC_005953	429799	scaffold_120:134905-136608	0.571989	0	0
XLOC_006045	-	scaffold_121:264434-265356	475.639	0	0.0423385
XLOC_006306	134229	scaffold_124:208579-211340	1.15614	0.0205431	0.0387388
XLOC_006331	47756	scaffold_124:135367-136069	0.972352	0	0
XLOC_006349	134234	scaffold_124:295060-296223	7.78633	0	0.0354469
XLOC_006418	-	scaffold_125:133017-134592	2.40454	0	0.0418814
XLOC_006438	-	scaffold_125:362310-364610	3.92531	0.0444071	0.0139588
XLOC_006439	-	scaffold_125:365160-366071	2.0595	0	0
XLOC_006450	-	scaffold_126:7630-8364	2.59135	0	0
XLOC_006517	430283	scaffold_127:144648-146065	0.216575	0	0
XLOC_006572	430303	scaffold_127:187095-292633	0.132761	0	0
XLOC_006649	134740	scaffold_129:84624-85362	0.100752	0	0
XLOC_006665	-	scaffold_129:188988-190325	0.465412	0.0913213	0.0287678
XLOC_006770	92638	scaffold_13:954003-954712	0.242408	0	0
XLOC_006780	92738	scaffold_13:1117087-1117741	0.107214	0	0
XLOC_006794	410688	scaffold_13:1374576-1375821	4.73654	0	0.0527299
XLOC_006810	66149	scaffold_13:1524021-1525056	0.107214	0.0935501	0
XLOC_006811	92351	scaffold_13:1525852-1527232	0.106162	0	0
XLOC_006818	410723	scaffold_13:1592567-1593776	0.147098	0	0
XLOC_006863	171117	scaffold_13:1911841-1915552	0.763354	0.0678783	0.0426526
XLOC_006897	171183	scaffold_13:2188149-2189851	0.10483	0	0
XLOC_007024	410621	scaffold_13:886028-887173	0.13275	0	0.0730566
XLOC_007036	410641	scaffold_13:978977-980045	0.195193	0	0.0361308
XLOC_007047	410658	scaffold_13:1107122-1107974	4.16037	0	0
XLOC_007072	410699	scaffold_13:1405784-1407311	0.15774	0.092836	0.0877411
XLOC_007108	92201	scaffold_13:1708783-1710207	2.39443	0	0
XLOC_007137	410796	scaffold_13:1968806-1970749	0.562989	0	0
XLOC_007190	410896	scaffold_13:2412407-2416543	0.117829	0	0
XLOC_007294	-	scaffold_131:312478-313130	7.82838	0	0.0594524
XLOC_007303	47053	scaffold_131:395190-396333	0.184796	0	0
XLOC_007329	430525	scaffold_133:55039-57450	4.9021	0.0387127	0
XLOC_007365	-	scaffold_133:187310-218382	30.2496	0	0.0324572
XLOC_007366	-	scaffold_133:187310-218382	31.6992	0	0
XLOC_007367	-	scaffold_133:187310-218382	63.7831	0	0
XLOC_007428	448754	scaffold_134:171762-204456	0.232868	0	0.0518539
XLOC_007483	430705	scaffold_136:205058-214229	0.11817	0	0
XLOC_007552	236550	scaffold_137:169694-172630	1.73112	0.0694368	0.0890212
XLOC_007595	-	scaffold_138:138341-139307	3.53724	0.0566335	0.0714346
XLOC_007636	-	scaffold_138:252848-253916	0.669889	0.0654019	0.0412808
XLOC_007671	430854	scaffold_139:154512-203536	0.174204	0.0763464	0
XLOC_007695	-	scaffold_139:154512-203536	3.6312	0	0.0607378
XLOC_007711	-	scaffold_139:282128-290882	7.58907	0	0
XLOC_007728	-	scaffold_14:121924-123773	1.10677	0.0321935	0.020261
XLOC_007762	-	scaffold_14:651133-651461	43.6135	0	0
XLOC_007794	411088	scaffold_14:1002567-1005127	0.151585	0	0.0604781
XLOC_007814	231570	scaffold_14:1192849-1194688	0.587765	0.0868527	0.0364239
XLOC_007815	93535	scaffold_14:1203915-1206652	3.44386	0.0440871	0
XLOC_007836	93338	scaffold_14:1383753-1432442	0.123543	0	0.0229415
XLOC_007866	411224	scaffold_14:1664697-1665521	0.824521	0	0
XLOC_007962	-	scaffold_14:61136-63271	0.849197	0.0228494	0.043097
XLOC_008006	411029	scaffold_14:627504-628545	0.11734	0.0517267	0.0326079
XLOC_008024	411057	scaffold_14:873037-875794	0.160763	0.0355754	0.0895716
XLOC_008047	411097	scaffold_14:1085825-1086912	0.116965	0	0
XLOC_008048	93661	scaffold_14:1087369-1088569	0.118589	0	0
XLOC_008220	-	scaffold_140:101459-101843	9.53344	0	0
XLOC_008237	-	scaffold_140:267086-268203	0.80819	0	0
XLOC_008295	-	scaffold_141:249552-252012	1.56591	0	0.0123184
XLOC_008302	-	scaffold_141:274475-282567	1.52052	0	0
XLOC_008503	-	scaffold_144:201927-202350	3.34137	0	0
XLOC_008552	45851	scaffold_146:140221-140899	6.52678	0	0.0563517
XLOC_008622	-	scaffold_148:104125-108867	1.09247	0.0737091	0.0465476
XLOC_008660	-	scaffold_149:31969-34010	2.86325	0.0485839	0.0612354
XLOC_008734	171605	scaffold_15:573931-574440	2.67254	0	0
XLOC_008760	94465	scaffold_15:859820-1055271	0.165585	0	0
XLOC_008769	411495	scaffold_15:1074760-1075947	1.02546	0	0.0437222
XLOC_008790	-	scaffold_15:1278228-1642871	4.17385	0	0.0462444
XLOC_008938	94002	scaffold_15:1656224-1657962	0.148945	0.0659624	0.0830201
XLOC_008959	94145	scaffold_15:1899401-1899680	1.53947	0	0
XLOC_009006	411672	scaffold_15:2664673-2665758	0.145445	0	0
XLOC_009044	431330	scaffold_150:120485-121075	0.137102	0	0
XLOC_009058	136759	scaffold_151:76061-77029	0.405898	0	0.0449824
XLOC_009071	449069	scaffold_151:206661-207808	0.110489	0.0487424	0.0614363
XLOC_009079	431381	scaffold_151:230119-231381	0.200242	0	0
XLOC_009081	431382	scaffold_151:235719-236278	0.464596	0	0
XLOC_009083	431383	scaffold_151:240147-241103	18.4472	0	0
XLOC_009087	136772	scaffold_151:271484-272912	0.303205	0	0.0241235
XLOC_009118	-	scaffold_152:128310-129218	5.73831	0	0
XLOC_009175	3338	scaffold_154:117434-118121	0.138235	0	0
XLOC_009181	-	scaffold_154:143713-162973	8.00734	0	0
XLOC_009206	-	scaffold_154:141783-142995	3.8666	0.0461311	0
XLOC_009207	431468	scaffold_154:143713-162973	2.90019	0	0
XLOC_009221	431497	scaffold_155:76164-76819	0.116965	0	0
XLOC_009259	4672	scaffold_158:73641-74520	0.103882	0	0
XLOC_009314	-	scaffold_16:409942-411787	11.6749	0	0.0240822
XLOC_009326	411741	scaffold_16:481962-488249	1.18597	0	0.0591328
XLOC_009327	411742	scaffold_16:493831-495621	0.144138	0	0
XLOC_009357	94673	scaffold_16:815197-835426	1.4385	0.0566922	0
XLOC_009393	-	scaffold_16:1175239-1176890	5.274	0	0.0400028
XLOC_009455	-	scaffold_16:1953809-1955502	13.0317	0	0
XLOC_009522	411739	scaffold_16:471427-472833	0.215749	0.0476023	0.0599931
XLOC_009525	-	scaffold_16:512543-514330	17.3235	0	0
XLOC_009625	-	scaffold_16:1761915-1762329	52.0835	0	0
XLOC_009629	-	scaffold_16:1788875-1790545	2.08779	0.0484785	0
XLOC_009630	-	scaffold_16:1814645-1814836	17.7008	0	0
XLOC_009641	-	scaffold_16:1896570-1898001	1.09425	0	0.0320134
XLOC_009705	-	scaffold_161:59687-60899	26.3436	0	0
XLOC_009782	-	scaffold_164:175000-175291	10.15	0	0
XLOC_009793	137360	scaffold_165:38905-39637	0.64323	0.0804412	0
XLOC_009848	431699	scaffold_165:168990-169395	135.621	0	0
XLOC_009850	431701	scaffold_165:176211-176616	2.97315	0	0
XLOC_009856	-	scaffold_166:172506-172688	26.1701	0	0
XLOC_009865	-	scaffold_167:15812-159339	1067.82	0	0
XLOC_009876	-	scaffold_167:15812-159339	244.73	0	0
XLOC_009925	-	scaffold_169:26872-27175	32.6282	0	0
XLOC_009928	236794	scaffold_169:41520-45605	0.170643	0	0
XLOC_009962	-	scaffold_17:188151-188694	1.98191	0	0
XLOC_009994	-	scaffold_17:397026-397301	160.195	0	0
XLOC_009995	-	scaffold_17:397403-398134	113.215	0	0.0633397
XLOC_010079	96116	scaffold_17:1624872-1625980	3.98124	0	0
XLOC_010088	412300	scaffold_17:1667959-1669333	0.126663	0	0
XLOC_010106	441581	scaffold_17:1830248-1831795	0.168742	0	0
XLOC_010193	-	scaffold_17:182726-185142	0.534915	0	0
XLOC_010194	-	scaffold_17:182726-185142	0.919447	0	0.0284186
XLOC_010198	-	scaffold_17:189485-195405	2.50961	0	0
XLOC_010202	-	scaffold_17:221709-222149	14.4113	0	0
XLOC_010222	-	scaffold_17:391736-396527	7.76249	0	0
XLOC_010290	412273	scaffold_17:1560816-1561811	43.1876	0	0
XLOC_010315	-	scaffold_17:1675513-1676457	0.661807	0	0.0367451
XLOC_010377	231846	scaffold_17:2291633-2293986	0.163152	0.0715695	0.0451995
XLOC_010411	-	scaffold_170:98843-105352	0.563736	0	0.051973
XLOC_010414	137553	scaffold_170:112574-115455	1.14624	0	0
XLOC_010475	431835	scaffold_172:174-144593	0.127645	0	0
XLOC_010539	236852	scaffold_175:93060-94122	4292.97	0	0
XLOC_010638	24064	scaffold_179:95125-96004	3.98983	0	0
XLOC_010698	412486	scaffold_18:249885-286538	0.304012	0	0
XLOC_010701	96831	scaffold_18:298115-299433	2.59538	0	0.0833173
XLOC_010709	412516	scaffold_18:456771-560824	0.336279	0.021336	0.0134123
XLOC_010730	412550	scaffold_18:712218-715170	0.180622	0.0535255	0.0112122
XLOC_010732	412554	scaffold_18:733890-734949	1.26412	0	0.0319406
XLOC_010772	-	scaffold_18:1157414-1157879	60.0303	0	0
XLOC_010793	412646	scaffold_18:1303500-1304214	0.382079	0	0
XLOC_010951	96541	scaffold_18:607165-608909	1.37163	0.0328361	0.0206634
XLOC_010983	412572	scaffold_18:929047-930214	0.347147	0.0510194	0
XLOC_010985	412577	scaffold_18:934241-959777	0.213475	0	0.039483
XLOC_010993	96575	scaffold_18:994220-995402	3.77716	0	0
XLOC_011050	96742	scaffold_18:1427891-1429390	0.980653	0	0.0818606
XLOC_011071	172574	scaffold_18:1562433-1563319	0.203548	0	0
XLOC_011077	412699	scaffold_18:1585791-1591358	2.73987	0.0537451	0.0202515
XLOC_011089	96758	scaffold_18:1626082-1875727	1.58266	0.0110107	0
XLOC_011095	96729	scaffold_18:1958621-1964173	0.577687	0	0
XLOC_011121	412774	scaffold_18:2207661-2209066	0.112598	0.0993227	0.0939
XLOC_011136	-	scaffold_180:79591-81588	0.203062	0.0599965	0.0188727
XLOC_011210	138230	scaffold_185:34937-65695	1.40281	0	0
XLOC_011227	-	scaffold_186:110619-111737	1.06757	0	0
XLOC_011441	-	scaffold_19:1874205-1875379	1.22174	0	0.0846769
XLOC_011463	-	scaffold_19:2013878-2014366	2.15971	0	0
XLOC_011474	-	scaffold_19:2119074-2120329	7.55447	0	0.0783594
XLOC_011497	412790	scaffold_19:195019-196701	0.22903	0	0.0638211
XLOC_011511	412807	scaffold_19:257042-299968	10.2841	0	0
XLOC_011529	-	scaffold_19:479079-479831	2.03875	0.0776512	0
XLOC_011535	412837	scaffold_19:547597-548274	1.49921	0	0
XLOC_011569	97374	scaffold_19:849138-850230	0.38227	0	0
XLOC_011575	-	scaffold_19:877727-877950	704.901	0	0
XLOC_011726	-	scaffold_19:2113588-2114374	0.836162	0.0733276	0
XLOC_011736	-	scaffold_19:2208992-2210145	2.80114	0	0.0288565
XLOC_011788	-	scaffold_195:58835-59828	17.3429	0	0
XLOC_011847	78600	scaffold_2:418543-435298	1.52481	0.0339553	0.0952299
XLOC_011849	6122	scaffold_2:438005-438377	31.967	0	0
XLOC_011855	404072	scaffold_2:487013-489185	0.111213	0.0328361	0
XLOC_011890	404126	scaffold_2:780324-782564	0.284577	0.0945559	0.0198319
XLOC_011909	78040	scaffold_2:935924-936587	0.10519	0	0
XLOC_012018	78340	scaffold_2:2005938-2007491	0.421814	0	0.0213708
XLOC_012019	6124	scaffold_2:2029034-2029406	1.61178	0	0
XLOC_012031	230122	scaffold_2:2088468-2090244	1.34287	0	0
XLOC_012075	404426	scaffold_2:2492629-2493659	0.201503	0	0
XLOC_012076	-	scaffold_2:2501718-2502056	6.21071	0	0
XLOC_012077	-	scaffold_2:2502238-2502785	1.112	0	0
XLOC_012078	28122	scaffold_2:2503383-2503881	0.160815	0	0
XLOC_012125	404503	scaffold_2:2886514-2890804	0.236064	0	0
XLOC_012133	404514	scaffold_2:2910708-2935061	0.256451	0	0
XLOC_012173	404587	scaffold_2:3232183-3372904	0.928812	0	0
XLOC_012179	40460378232	scaffold_2:3418103-3474636	5.85533	0	0
XLOC_012200	404641	scaffold_2:3666092-3668011	0.125232	0.0555321	0.0349294
XLOC_012222	78690	scaffold_2:3828187-3829526	0.273213	0.0964349	0.0607718
XLOC_012225	404685	scaffold_2:3850785-3852429	0.111958	0.0330543	0.0416023
XLOC_012242	404720	scaffold_2:3976144-3977155	0.159285	0	0
XLOC_012264	26835	scaffold_2:4223934-4224615	3.75041	0	0
XLOC_012309	230086	scaffold_2:363631-365407	2.56943	0	0
XLOC_012341	404105	scaffold_2:714836-755210	1.2	0.0968333	0.0456657
XLOC_012428	-	scaffold_2:1529155-1529801	2.26447	0	0
XLOC_012438	404282	scaffold_2:1650266-1652451	0.144129	0.0319231	0.0602616
XLOC_012448	438190	scaffold_2:1705410-1706084	0.757965	0	0
XLOC_012456	78910	scaffold_2:1834218-1835797	0.151992	0	0.0635324
XLOC_012460	78525	scaffold_2:1851876-1853336	0.110733	0	0
XLOC_012475	404337	scaffold_2:1945884-1948020	0.181334	0.0963878	0.0808692
XLOC_012551	438262	scaffold_2:2690365-2694191	2.34188	0.0205998	0.0388459
XLOC_012573	79232	scaffold_2:2884461-2886186	13.8362	0	0
XLOC_012600	404542	scaffold_2:3020494-3021450	14.4847	0	0
XLOC_012602	404546	scaffold_2:3032655-3033234	2.68133	0	0
XLOC_012604	-	scaffold_2:3034492-3034834	5.41949	0	0
XLOC_012630	78745	scaffold_2:3399443-3400499	0.193686	0	0
XLOC_012663	78793	scaffold_2:3754776-3755682	0.13935	0	0.0386671
XLOC_012664	-	scaffold_2:3765722-3765866	85.2396	0	0
XLOC_012708	-	scaffold_2:4117392-4117548	52.4759	0	0
XLOC_012756	98717	scaffold_20:149692-151120	0.201925	0	0
XLOC_012764	98542	scaffold_20:193033-194369	0.113747	0.0501621	0.031617
XLOC_012771	98401	scaffold_20:409794-411317	0.18788	0	0
XLOC_012781	98722	scaffold_20:452876-455800	5.45349	0.0770921	0.0242682
XLOC_012798	173016	scaffold_20:594119-596580	3.89084	0	0.0176559
XLOC_012825	413266	scaffold_20:753251-754501	0.138198	0.0607851	0.0767007
XLOC_012834	231997	scaffold_20:807224-808387	0.129124	0	0
XLOC_012838	413285	scaffold_20:826056-827091	0.203925	0	0
XLOC_012887	413371	scaffold_20:1243422-1275683	0.16407	0.0719318	0.0454609
XLOC_012893	441969	scaffold_20:1300061-1359043	0.141428	0.0416667	0.0262418
XLOC_012908	-	scaffold_20:1486993-1487302	17.5753	0	0
XLOC_012909	-	scaffold_20:1488471-1488844	8.72315	0	0
XLOC_012910	-	scaffold_20:1489148-1489744	4.24544	0	0
XLOC_012926	98567	scaffold_20:1568674-1585107	13.9209	0	0
XLOC_012935	98243	scaffold_20:1732664-1734136	0.354795	0.0784427	0.0493923
XLOC_013050	413249	scaffold_20:675577-677529	0.175997	0	0.0735068
XLOC_013096	413316	scaffold_20:990474-991764	0.386286	0.0973787	0.0920538
XLOC_013105	413330	scaffold_20:1069401-1070568	1.25254	0.0551682	0
XLOC_013135	98674	scaffold_20:1296270-1297242	7.31606	0	0.082805
XLOC_013167	98236	scaffold_20:1590183-1590975	23.9257	0	0
XLOC_013232	-	scaffold_201:11393-12384	0.964868	0	0
XLOC_013246	-	scaffold_208:47581-55647	5708.68	0	0
XLOC_013255	-	scaffold_21:54656-57466	7.21725	0.0611957	0.0256358
XLOC_013268	413534	scaffold_21:154524-158322	5.2617	0.0127618	0
XLOC_013333	413644	scaffold_21:797406-797903	1.9529	0	0
XLOC_013355	413678	scaffold_21:1043303-1043837	8.21892	0	0
XLOC_013375	413718	scaffold_21:1276743-1277658	0.137629	0	0.0381939
XLOC_013395	413754	scaffold_21:1435109-1435514	16.238	0	0
XLOC_013396	413755	scaffold_21:1437075-1437480	8.69074	0	0
XLOC_013416	-	scaffold_21:1651741-1652481	2.62889	0.0995833	0
XLOC_013439	413823	scaffold_21:1833419-1852704	0.36555	0	0.0505726
XLOC_013478	413537	scaffold_21:172284-202357	6.47732	0	0
XLOC_013479	413537	scaffold_21:172284-202357	7.14644	0	0
XLOC_013487	413555	scaffold_21:296073-343119	452.452	0	0
XLOC_013491	-	scaffold_21:296073-343119	247.193	0	0
XLOC_013503	413580	scaffold_21:491964-498537	0.112253	0.0978427	0.0619471
XLOC_013554	98841	scaffold_21:1036145-1037315	2.65078	0.045018	0.0567225
XLOC_013566	98850	scaffold_21:1139417-1142362	0.12062	0.0857116	0.0404105
XLOC_013635	413824	scaffold_21:1833419-1852704	0.116522	0	0
XLOC_013735	413954	scaffold_22:624465-691018	0.281992	0	0
XLOC_013792	414052	scaffold_22:1295878-1299690	1.02462	0	0.0259269
XLOC_013808	99883	scaffold_22:1364088-1365261	0.355751	0	0
XLOC_013827	414102	scaffold_22:1572518-1573952	0.55166	0.0750883	0.0236364
XLOC_013869	442137	scaffold_22:408731-412118	0.251211	0	0.0466449
XLOC_013875	413929	scaffold_22:466121-466737	0.269781	0	0
XLOC_013890	413953	scaffold_22:624465-691018	0.133774	0	0
XLOC_013908	-	scaffold_22:820703-821629	1.96594	0	0
XLOC_013909	53500	scaffold_22:854871-856113	0.592499	0	0
XLOC_013942	-	scaffold_22:1184234-1184776	1.26857	0	0
XLOC_013947	414045	scaffold_22:1248560-1250044	5.95307	0	0
XLOC_013955	99909	scaffold_22:1305565-1313390	0.168922	0	0
XLOC_013965	414072	scaffold_22:1376424-1376966	8.25906	0	0
XLOC_014001	-	scaffold_222:9609-10289	0.710975	0.0887302	0.0561265
XLOC_014052	100233	scaffold_23:244125-246351	0.111504	0	0.0615361
XLOC_014110	-	scaffold_23:845405-845893	1.82745	0	0
XLOC_014170	-	scaffold_23:1513998-1514726	1.01825	0	0
XLOC_014248	414169	scaffold_23:116655-117760	0.11817	0	0
XLOC_014250	414170	scaffold_23:123241-131319	0.152845	0	0
XLOC_014291	414238	scaffold_23:543109-545392	0.980591	0	0.0133549
XLOC_014357	414369	scaffold_23:1461318-1462080	0.174204	0	0
XLOC_014384	-	scaffold_23:1697785-1700129	2.47386	0	0
XLOC_014441	-	scaffold_236:11910-13269	1.15455	0.0756592	0.0476335
XLOC_014485	-	scaffold_24:507015-507671	6.61894	0	0.0589534
XLOC_014489	7967	scaffold_24:518127-519047	1.9441	0	0
XLOC_014510	414574	scaffold_24:791332-792436	2.69081	0.0564194	0.0355816
XLOC_014519	101474	scaffold_24:860546-863246	0.110368	0	0.0306846
XLOC_014529	414604	scaffold_24:922233-924651	0.122636	0.036179	0.0683224
XLOC_014599	101213	scaffold_24:1541577-1548611	0.918255	0.0561589	0
XLOC_014643	101095	scaffold_24:1911210-1912101	0.142316	0	0
XLOC_014694	414539	scaffold_24:492506-496047	23.8675	0	0
XLOC_014704	-	scaffold_24:539530-539785	6.54803	0	0
XLOC_014715	414571	scaffold_24:767143-768247	41.5998	0	0.03216
XLOC_014749	101554	scaffold_24:960043-960577	0.576766	0	0
XLOC_014753	414628	scaffold_24:1194302-1207581	9.27505	0	0
XLOC_014792	59752	scaffold_24:1572148-1572400	0.677403	0	0
XLOC_014798	414697	scaffold_24:1583439-1584447	2.80351	0	0
XLOC_014853	-	scaffold_245:7497-8749	0.65876	0.0415893	0.0785786
XLOC_014921	-	scaffold_25:965854-966518	0.944725	0.0916356	0.05798
XLOC_014981	-	scaffold_25:1513660-1515581	0.413377	0	0.0192082
XLOC_015024	-	scaffold_25:1819661-1820014	2.98429	0	0
XLOC_015103	-	scaffold_25:994925-995944	0.531522	0.0927748	0
XLOC_015116	-	scaffold_25:1092832-1095617	1.58782	0	0.0326838
XLOC_015126	-	scaffold_25:1178053-1178981	10.5163	0	0
XLOC_015179	-	scaffold_25:1697986-1699857	12.3347	0	0
XLOC_015273	102826	scaffold_26:586410-610395	0.195193	0	0
XLOC_015299	31008	scaffold_26:919015-921900	2.87288	0.0648744	0.0951589
XLOC_015392	415333	scaffold_26:1613191-1613827	1.48018	0	0
XLOC_015408	-	scaffold_26:1831255-1831640	5.27895	0	0
XLOC_015419	415071	scaffold_26:25544-26009	1.22653	0	0
XLOC_015425	102624	scaffold_26:54952-58838	4.64349	0.0314081	0
XLOC_015426	102742	scaffold_26:54952-58838	0.189462	0	0.0263649
XLOC_015433	415089	scaffold_26:111808-112540	0.116152	0	0
XLOC_015465	102834174566	scaffold_26:473266-476510	0.257413	0.031059	0.0841459
XLOC_015474	102667	scaffold_26:649162-650595	0.169741	0	0
XLOC_015532	415247	scaffold_26:1166416-1168730	5.07032	0.0370778	0.0466836
XLOC_015541	415256	scaffold_26:1195719-1197046	2.73261	0.0409428	0
XLOC_015548	102892	scaffold_26:1249213-1250225	0.210379	0	0
XLOC_015613	-	scaffold_26:1880281-1881191	2.45626	0	0
XLOC_015635	432347	scaffold_266:35-5286	0.128483	0	0.00798186
XLOC_015640	103350	scaffold_27:77279-78908	0.104276	0.0924093	0.0193804
XLOC_015642	-	scaffold_27:115338-115473	449.798	0	0
XLOC_015644	-	scaffold_27:120193-120934	1.7411	0	0
XLOC_015762	-	scaffold_27:108711-108963	266.219	0	0
XLOC_015763	-	scaffold_27:109565-109924	13.8408	0	0
XLOC_015765	-	scaffold_27:120193-120934	5.53158	0	0
XLOC_015819	415476	scaffold_27:1307880-1309491	0.216575	0	0
XLOC_015858	-	scaffold_27:1722680-1728591	5.30098	0.0581121	0.0781859
XLOC_015906	-	scaffold_277:10326-10648	8.36093	0	0
XLOC_015922	104037	scaffold_28:129202-133254	2.5612	0.0315186	0.0793278
XLOC_015954	415652	scaffold_28:408950-410247	78.6673	0	0.0403325
XLOC_016028	-	scaffold_28:1520824-1521751	1.41998	0	0.0523605
XLOC_016040	103975	scaffold_28:1663274-1664453	0.151543	0	0
XLOC_016083	415610	scaffold_28:168282-175234	0.141337	0	0.029404
XLOC_016108	415651	scaffold_28:407374-408696	11.2977	0	0
XLOC_016121	-	scaffold_28:505004-507491	0.48561	0	0
XLOC_016160	-	scaffold_28:944217-954194	633.957	0	0
XLOC_016171	-	scaffold_28:989405-989651	10.9039	0	0
XLOC_016205	415805	scaffold_28:1429098-1430227	0.259324	0	0
XLOC_016212	415821	scaffold_28:1530889-1532784	8.67207	0	0
XLOC_016229	103565	scaffold_28:1660197-1661382	5.72404	0.0443491	0.0838144
XLOC_016245	-	scaffold_28:1860698-1860960	7.89003	0	0
XLOC_016474	-	scaffold_29:441482-446490	4.13108	0	0.0655966
XLOC_016492	232630	scaffold_29:712988-713888	1.89704	0	0
XLOC_016493	-	scaffold_29:714274-715284	12.48	0	0
XLOC_016538	-	scaffold_29:1196254-1197661	1.23239	0	0
XLOC_016701	80238	scaffold_3:1364448-1365311	0.104532	0	0
XLOC_016720	31754	scaffold_3:1539018-1542650	0.17636	0	0.0196653
XLOC_016790	438470	scaffold_3:2434301-2438181	0.167299	0.0889814	0.0932978
XLOC_016808	438486	scaffold_3:2474983-2657081	2.59561	0.0240007	0.0301901
XLOC_016839	-	scaffold_3:2833008-2835717	0.43827	0.0729403	0
XLOC_016860	405191	scaffold_3:3008243-3009078	0.103241	0	0.0570382
XLOC_016966	405368	scaffold_3:3968933-4220031	0.299954	0	0
XLOC_016991	79797	scaffold_3:4235020-4236472	0.277334	0	0
XLOC_016995	405424	scaffold_3:4297643-4299645	0.680272	0	0.0941877
XLOC_017029	79756	scaffold_3:492821-592569	1.28022	0	0
XLOC_017080	404900	scaffold_3:1253347-1283369	0.109994	0.0324788	0
XLOC_017139	80075	scaffold_3:1780891-1782530	0.1088	0.0963878	0.0404346
XLOC_017195	230204	scaffold_3:2420380-2421825	0.126677	0.0557868	0.0703611
XLOC_017212	405114	scaffold_3:2474983-2657081	2.37857	0.0305509	0.0192315
XLOC_017234	405154	scaffold_3:2778201-2782152	0.124765	0.0276631	0.0173998
XLOC_017261	22404	scaffold_3:3105164-3106879	20.0356	0	0.0527299
XLOC_017333	405327	scaffold_3:3816468-3817623	0.103532	0.0914145	0.0287973
XLOC_017335	-	scaffold_3:3830226-3831189	2.45846	0	0
XLOC_017397	35272	scaffold_30:120969-132115	0.179794	0	0
XLOC_017454	-	scaffold_30:738681-739396	4.87853	0	0.0766429
XLOC_017499	416425	scaffold_30:1180280-1180922	0.157784	0	0
XLOC_017511	232763	scaffold_30:1427658-1428971	0.270798	0	0.0375808
XLOC_017544	416270	scaffold_30:191358-193628	0.156265	0.0459889	0.0579511
XLOC_017571	416325	scaffold_30:542553-547756	12.4251	0	0.0658641
XLOC_017640	-	scaffold_30:1230268-1230667	2.35073	0	0
XLOC_017681	432408	scaffold_305:9736-10950	0.364826	0	0
XLOC_017806	416717	scaffold_31:1319062-1600059	226.639	0	0
XLOC_017839	416510	scaffold_31:295848-296253	1.60093	0	0
XLOC_017880	416579	scaffold_31:675731-693163	90.7674	0	0
XLOC_017894	-	scaffold_31:794487-794985	2.09059	0	0
XLOC_017921	-	scaffold_31:1114420-1115238	0.396903	0	0.0879923
XLOC_017982	416739	scaffold_31:1652654-1702776	5.58004	0	0.0089938
XLOC_017992	-	scaffold_31:1793185-1793913	1.07782	0	0
XLOC_017993	-	scaffold_31:1794462-1794994	4.26821	0	0
XLOC_018108	-	scaffold_32:1332398-1333027	0.566334	0	0
XLOC_018109	416901	scaffold_32:1333459-1334399	0.477796	0	0.0441344
XLOC_018119	106033	scaffold_32:1343684-1413088	0.123408	0	0
XLOC_018120	105833	scaffold_32:1343684-1413088	0.123408	0	0
XLOC_018131	416938	scaffold_32:1454600-1604123	0.15556	0	0
XLOC_018140	-	scaffold_32:1628868-1641586	5.70577	0	0
XLOC_018145	416970	scaffold_32:1673281-1674442	22.5183	0	0
XLOC_018235	416876	scaffold_32:781441-782076	0.198973	0	0
XLOC_018239	-	scaffold_32:874740-874936	17.5158	0	0
XLOC_018245	416894	scaffold_32:1304519-1305368	0.259324	0	0
XLOC_018246	416897	scaffold_32:1315235-1316243	0.122053	0	0
XLOC_018253	416923	scaffold_32:1452849-1453734	0.215307	0.0630978	0.039818
XLOC_018283	105755	scaffold_32:1670584-1671788	41.2585	0	0
XLOC_018364	106387	scaffold_33:553956-554841	0.932997	0	0
XLOC_018438	-	scaffold_33:94128-94700	2.20997	0	0
XLOC_018467	106437	scaffold_33:405809-406196	0.248915	0	0
XLOC_018488	417089	scaffold_33:491375-538257	23.7448	0	0
XLOC_018489	417090	scaffold_33:491375-538257	0.746694	0	0
XLOC_018492	417099	scaffold_33:554877-576954	0.104177	0	0
XLOC_018578	-	scaffold_334:5234-8195	2.01218	0	0.0241704
XLOC_018622	417303	scaffold_34:522081-549413	2.16857	0	0.0317242
XLOC_018626	417305	scaffold_34:581535-582535	0.126715	0	0
XLOC_018673	-	scaffold_34:1045263-1049440	1.85563	0.0232046	0.0729474
XLOC_018714	-	scaffold_34:1512036-1512239	22.2026	0	0
XLOC_018770	417263	scaffold_34:193000-200279	1.31603	0.0447529	0.0168604
XLOC_018772	417266	scaffold_34:257063-262618	4.67015	0.0560458	0.0492783
XLOC_018773	417267	scaffold_34:263605-265768	0.116118	0.0511944	0.0322708
XLOC_018778	-	scaffold_34:323256-327648	3.22139	0.0260659	0
XLOC_018844	-	scaffold_34:1280577-1281460	15.5829	0	0.0997034
XLOC_018885	417487	scaffold_34:1620058-1620569	0.301942	0	0
XLOC_018896	-	scaffold_34:1700658-1702440	0.770707	0	0.0388811
XLOC_018998	-	scaffold_35:822952-823535	6.31978	0	0
XLOC_019023	-	scaffold_35:987072-1103147	8.5188	0	0
XLOC_019024	-	scaffold_35:987072-1103147	5.53368	0	0
XLOC_019025	-	scaffold_35:987072-1103147	4.92972	0	0
XLOC_019067	417771417772	scaffold_35:1583350-1600127	4.76308	0.0865782	0.0498495
XLOC_019079	13356	scaffold_35:1683814-1684906	0.331152	0	0
XLOC_019084	107394	scaffold_35:1702931-1753698	1.88266	0	0.028029
XLOC_019088	417801	scaffold_35:1754381-1757017	0.263277	0	0.0293927
XLOC_019092	107439	scaffold_35:1767346-1768758	0.152003	0	0.0563809
XLOC_019096	417534	scaffold_35:5948-167450	0.281366	0	0
XLOC_019113	417560	scaffold_35:168388-173583	0.198315	0.0103899	0.0391483
XLOC_019171	417659	scaffold_35:818981-822595	1.03036	0.041397	0
XLOC_019235	10779672972	scaffold_35:1478693-1480757	4.71037	0	0
XLOC_019240	107555	scaffold_35:1555225-1559992	2.84201	0.0125292	0.0260774
XLOC_019249	417783	scaffold_35:1668801-1669806	0.187912	0	0
XLOC_019260	432469	scaffold_355:6209-7357	0.395027	0.0693525	0.0875808
XLOC_019289	-	scaffold_36:173409-173892	30.9129	0	0
XLOC_019383	10846337836	scaffold_36:1412964-1416103	0.391241	0.0497126	0
XLOC_019407	-	scaffold_36:1710380-1711310	0.745427	0	0
XLOC_019409	-	scaffold_36:23744-24783	318.888	0	0
XLOC_019410	-	scaffold_36:25309-26440	974.732	0	0
XLOC_019651	418271	scaffold_37:1066287-1088234	2.48344	0.0733747	0.0959572
XLOC_019656	-	scaffold_37:1124997-1125445	1.53132	0	0
XLOC_019657	14016	scaffold_37:1135306-1137525	2.51098	0.0503312	0
XLOC_019788	418238	scaffold_37:828726-834333	0.178085	0.0989039	0.0372986
XLOC_019871	418408	scaffold_38:21062-21570	0.358522	0	0
XLOC_019917	109362	scaffold_38:664721-672234	0.301942	0	0
XLOC_019995	-	scaffold_38:1608996-1609798	1.30309	0	0
XLOC_020023	418438	scaffold_38:185305-552419	5.12339	0.0531587	0.0334329
XLOC_020025	-	scaffold_38:185305-552419	1.16696	0	0.0713862
XLOC_020050	11120	scaffold_38:737613-740119	0.404907	0	0.0452016
XLOC_020105	418582	scaffold_38:1475479-1476020	0.168923	0	0
XLOC_020107	-	scaffold_38:1513314-1515213	0.843813	0	0.0752883
XLOC_020115	-	scaffold_38:1610079-1611427	0.474825	0.0381845	0.0961639
XLOC_020118	432498	scaffold_381:6700-7989	0.125762	0	0
XLOC_020210	233236	scaffold_39:679851-681169	0.110004	0.048531	0.0305844
XLOC_020212	418699	scaffold_39:700304-700934	0.452047	0	0
XLOC_020236	-	scaffold_39:1076991-1077299	5.88639	0	0
XLOC_020237	110167	scaffold_39:1077629-1079608	1.57108	0	0
XLOC_020370	418750	scaffold_39:1151354-1180514	0.429275	0.0211846	0.0266338
XLOC_020433	-	scaffold_4:21680-22869	0.47925	0.0470027	0.0296171
XLOC_020482	81507	scaffold_4:376937-378824	9.32966	0	0
XLOC_020586	405717	scaffold_4:1538989-1541089	0.157223	0.0930597	0.0877647
XLOC_020674	438863	scaffold_4:2374590-2375671	0.178729	0	0
XLOC_020691	405919	scaffold_4:2649709-2651823	0.637278	0.0664026	0.0626964
XLOC_020694	-	scaffold_4:2683380-2687353	3.35588	0.0791358	0.0249152
XLOC_020695	405930	scaffold_4:2687605-2688709	0.327856	0	0
XLOC_020703	81338	scaffold_4:2786572-2837112	0.575201	0	0.0213788
XLOC_020707	405952	scaffold_4:2856316-2858485	0.145067	0	0
XLOC_020712	405960	scaffold_4:2889282-2890942	10.6193	0.0650993	0.0614479
XLOC_020716	-	scaffold_4:2989119-2989316	24.9636	0	0
XLOC_020755	-	scaffold_4:3539131-3540086	4.76206	0.0574325	0.0724479
XLOC_020759	80915	scaffold_4:3551478-3552075	0.244178	0	0
XLOC_020776	-	scaffold_4:3683569-3684283	0.760193	0	0.0525564
XLOC_020786	81201	scaffold_4:3754925-3805410	0.313598	0	0
XLOC_020791	81931	scaffold_4:3814406-3815891	15.4466	0	0
XLOC_020813	438958	scaffold_4:4050861-4061342	0.594896	0.0658654	0.0829063
XLOC_020823	-	scaffold_4:85981-86291	5.94668	0	0
XLOC_020934	-	scaffold_4:1176649-1181110	2.54405	0.0487956	0.061508
XLOC_020944	-	scaffold_4:1278249-1278667	242.789	0	0
XLOC_020946	405668	scaffold_4:1291814-1293893	2.43292	0	0
XLOC_020998	405754	scaffold_4:1700133-1701692	0.200661	0	0
XLOC_021058	405879	scaffold_4:2284848-2286500	2.44408	0.0941582	0.0987415
XLOC_021090	40594881112	scaffold_4:2846238-2848505	0.253307	0.024978	0.0205716
XLOC_021095	405960	scaffold_4:2889282-2890942	7.07118	0.0404253	0
XLOC_021102	-	scaffold_4:2990253-2990954	5480.3	0	0.0604763
XLOC_021116	81097	scaffold_4:3270101-3271944	2.50319	0	0
XLOC_021125	-	scaffold_4:3468718-3473266	4.44985	0.0181455	0.0912266
XLOC_021152	406045	scaffold_4:3627121-3634164	0.207063	0.0457073	0.0575947
XLOC_021160	-	scaffold_4:3680515-3682482	1.43621	0.024992	0.0157158
XLOC_021172	-	scaffold_4:3754925-3805410	2.58231	0	0
XLOC_021184	63866	scaffold_4:3924279-3926186	0.549336	0	0
XLOC_021193	4297	scaffold_40:65848-66506	3.68546	0	0
XLOC_021247	233288	scaffold_40:592011-895161	1.67206	0	0
XLOC_021264	418971	scaffold_40:592011-895161	0.167237	0	0
XLOC_021345	418853	scaffold_40:61995-65348	0.10744	0.0381948	0.0480104
XLOC_021386	418910	scaffold_40:515085-518658	1.68823	0	0
XLOC_021388	418913	scaffold_40:524078-528685	0.106092	0.0674419	0.0338919
XLOC_021419	418963	scaffold_40:592011-895161	0.184796	0.0809773	0.0511218
XLOC_021424	418976	scaffold_40:592011-895161	95.196	0	0
XLOC_021437	418992	scaffold_40:1034984-1039170	68.1105	0.0237943	0.0224169
XLOC_021470	59353	scaffold_40:1510032-1510437	1.60093	0	0
XLOC_021645	419126	scaffold_41:146059-224652	0.317023	0	0.0118059
XLOC_021678	419183	scaffold_41:565319-567922	0.372362	0	0.0622651
XLOC_021719	-	scaffold_41:1083058-1083305	3.59122	0	0
XLOC_021759	-	scaffold_412:1292-1654	3.63519	0	0
XLOC_021839	233421	scaffold_42:1144106-1144857	0.291635	0	0
XLOC_021867	111389	scaffold_42:1339426-1341856	0.788892	0	0.050784
XLOC_021902	-	scaffold_42:166578-167352	1.62114	0	0
XLOC_021939	111186	scaffold_42:662418-761680	0.101363	0.0885547	0
XLOC_022000	233433	scaffold_42:1251662-1256058	0.202629	0.0901788	0.0647358
XLOC_022022	111512	scaffold_42:1342415-1344480	0.285516	0	0.0176957
XLOC_022048	419518	scaffold_42:1620011-1623654	217.92	0	0
XLOC_022069	112012	scaffold_43:179033-180871	0.543265	0	0
XLOC_022089	419579	scaffold_43:388531-390104	0.171483	0	0
XLOC_022096	419593	scaffold_43:496148-498349	0.127306	0	0.0236364
XLOC_022099	111688	scaffold_43:528360-528927	70.0666	0	0
XLOC_022102	419604	scaffold_43:552949-554175	0.30851	0	0
XLOC_022140	11173239345	scaffold_43:882619-887484	2.76824	0.0239278	0.0677705
XLOC_022154	178079	scaffold_43:1003277-1011788	0.137472	0.0203669	0.0128
XLOC_022162	112052	scaffold_43:1147739-1150678	1.85912	0	0
XLOC_022169	419700	scaffold_43:1169992-1170448	4.30227	0	0
XLOC_022201	111729	scaffold_43:1451442-1454742	0.17419	0	0
XLOC_022235	-	scaffold_43:160944-161531	61.8164	0	0
XLOC_022274	419592	scaffold_43:491307-494111	0.262039	0	0
XLOC_022276	111859	scaffold_43:518434-520975	0.156001	0.023085	0
XLOC_022341	57720	scaffold_43:1263509-1264522	0.760196	0	0.0663272
XLOC_022347	-	scaffold_43:1330202-1331812	23.0002	0	0.0196379
XLOC_022452	-	scaffold_44:643425-644181	2.26718	0.0861689	0.0544934
XLOC_022487	419983	scaffold_44:1138431-1139137	0.154865	0	0
XLOC_022502	420008	scaffold_44:1153820-1271068	0.506781	0.0740552	0.0935603
XLOC_022527	-	scaffold_44:1452995-1454879	112.568	0	0.0164811
XLOC_022556	-	scaffold_44:125511-129667	6.42635	0	0.0728235
XLOC_022576	59042	scaffold_44:317750-318116	1.94176	0	0
XLOC_022581	419850	scaffold_44:352718-353966	0.214173	0	0
XLOC_022652	420017	scaffold_44:1294184-1297407	1.17376	0	0
XLOC_022668	-	scaffold_44:1450006-1450560	1.42904	0	0
XLOC_022685	-	scaffold_44:1570273-1570770	1.61331	0	0
XLOC_022712	-	scaffold_45:155207-158871	0.753633	0	0
XLOC_022732	420160	scaffold_45:384297-386552	0.355873	0	0.0654041
XLOC_022794	-	scaffold_45:1055732-1057521	0.892782	0.0359179	0
XLOC_022812	-	scaffold_45:1255296-1256066	3.35041	0	0
XLOC_022840	420100	scaffold_45:50785-52294	0.418081	0	0
XLOC_022846	420119	scaffold_45:131682-132847	0.12295	0	0
XLOC_022894	-	scaffold_45:661734-664754	2.79866	0.0615369	0.0388274
XLOC_022915	420257	scaffold_45:971118-975089	0.231931	0	0.0647098
XLOC_023005	-	scaffold_46:599068-603310	0.365713	0	0
XLOC_023081	-	scaffold_46:440589-443197	2.52627	0.0184066	0.0462707
XLOC_023121	420466	scaffold_46:995176-995747	0.222665	0	0
XLOC_023122	113458	scaffold_46:1003948-1005900	0.50862	0	0.0231629
XLOC_023153	420513	scaffold_46:1391943-1442901	0.17243	0	0
XLOC_023160	420525	scaffold_46:1501981-1504360	0.136759	0	0.0762591
XLOC_023214	420603	scaffold_47:305925-544017	6.21478	0	0
XLOC_023218	420608	scaffold_47:305925-544017	0.160815	0	0
XLOC_023238	420647	scaffold_47:674630-675470	0.323149	0	0.0447674
XLOC_023318	113633	scaffold_47:1422561-1428636	0.484841	0	0.0736353
XLOC_023367	113951114008	scaffold_47:544832-572698	3.19372	0.0708095	0.0665408
XLOC_023369	420634	scaffold_47:544832-572698	0.274204	0	0
XLOC_023382	420660	scaffold_47:785307-787713	1.51724	0.0254031	0.03195
XLOC_023432	113941113945	scaffold_47:1208794-1214770	7.8608	0	0.0177188
XLOC_023491	233699	scaffold_48:369414-370843	0.132346	0	0
XLOC_023547	-	scaffold_48:1084861-1262913	3.54043	0	0.0956305
XLOC_023548	-	scaffold_48:1084861-1262913	4.56107	0	0.0504788
XLOC_023553	-	scaffold_48:1084861-1262913	0.854688	0	0
XLOC_023587	420807	scaffold_48:297110-299216	0.213992	0.0474922	0
XLOC_023651	-	scaffold_48:1047069-1047652	14.5355	0	0
XLOC_023722	-	scaffold_49:879091-879499	2.93338	0	0
XLOC_023837	406148	scaffold_5:181656-211606	1.06937	0.0780583	0.0493266
XLOC_023839	406148	scaffold_5:181656-211606	0.505856	0.0689053	0.0867368
XLOC_023859	-	scaffold_5:565821-566642	1.26409	0	0
XLOC_023933	-	scaffold_5:1569558-1569968	309.531	0	0
XLOC_023953	-	scaffold_5:1745150-1747686	0.870976	0	0.013509
XLOC_023979	406428	scaffold_5:1983813-2118570	0.198976	0	0
XLOC_024007	83688	scaffold_5:2394279-2394780	10.7872	0	0
XLOC_024040	82557	scaffold_5:2694727-2880389	0.173408	0.0856674	0.0645919
XLOC_024043	439146	scaffold_5:2694727-2880389	0.563247	0.0682108	0.0428777
XLOC_024060	23264	scaffold_5:2993694-2995011	0.111101	0	0.030887
XLOC_024083	406640	scaffold_5:3430963-3431632	0.487122	0	0.0890195
XLOC_024108	406685	scaffold_5:3686501-3687904	0.147333	0	0
XLOC_024116	29243	scaffold_5:3729952-3730153	1.4416	0	0
XLOC_024268	-	scaffold_5:1622590-1623291	4.96863	0.0851853	0
XLOC_024282	406388	scaffold_5:1743037-1744908	0.82331	0	0.0183668
XLOC_024284	-	scaffold_5:1749759-1750191	3.66835	0	0
XLOC_024327	-	scaffold_5:2269356-2269793	8.91729	0	0
XLOC_024328	-	scaffold_5:2272458-2274732	2.02294	0	0.0448388
XLOC_024371	25765406544	scaffold_5:2694727-2880389	6.53784	0	0
XLOC_024383	26454	scaffold_5:2694727-2880389	0.899365	0.0306699	0.0964365
XLOC_024384	83100	scaffold_5:2694727-2880389	0.563633	0	0.053153
XLOC_024415	270498	scaffold_5:3049576-3050085	0.280441	0	0
XLOC_024419	406604	scaffold_5:3063708-3064767	0.133774	0	0
XLOC_024421	439169	scaffold_5:3075663-3076267	2.0137	0	0
XLOC_024448	406653	scaffold_5:3496043-3496816	0.107214	0	0
XLOC_024465	406684	scaffold_5:3684196-3684769	36.7373	0	0
XLOC_024651	421197	scaffold_50:959005-959925	0.142316	0	0.0394822
XLOC_024699	421269	scaffold_51:43782-48150	0.12633	0.0187143	0
XLOC_024723	115305	scaffold_51:262241-263031	0.207764	0	0
XLOC_024868	115352	scaffold_51:498759-499014	0.654803	0	0
XLOC_024870	-	scaffold_51:508988-509405	3.25398	0	0
XLOC_024900	115533	scaffold_51:933162-935691	3.17445	0	0
XLOC_024911	421388	scaffold_51:1024244-1025210	0.309722	0	0.0570382
XLOC_024953	421461	scaffold_52:125544-128355	0.566713	0.091491	0.0431411
XLOC_024976	-	scaffold_52:398666-399111	31.0041	0	0
XLOC_025008	115805	scaffold_52:789573-789990	0.216932	0	0
XLOC_025015	55873	scaffold_52:841477-842410	1.35891	0.0912621	0
XLOC_025161	72177	scaffold_52:913037-1041839	0.140558	0	0.0772751
XLOC_025189	116300	scaffold_53:349755-351594	7.6249	0.0277145	0.0174322
XLOC_025191	116278	scaffold_53:379602-380661	0.321595	0	0
XLOC_025208	421707	scaffold_53:573158-803575	0.240816	0.077783	0.0367059
XLOC_025257	421826	scaffold_53:1367401-1368223	0.10653	0	0
XLOC_025274	445132	scaffold_53:400321-401491	0.218433	0	0.0403905
XLOC_025277	421677	scaffold_53:426821-447034	0.393289	0	0
XLOC_025298	421715	scaffold_53:573158-803575	0.13154	0	0
XLOC_025360	116243	scaffold_53:1365539-1367169	0.111709	0	0.0415101
XLOC_025392	421866	scaffold_54:167057-168640	0.290294	0	0.0322708
XLOC_025398	-	scaffold_54:226526-227864	0.647775	0	0
XLOC_025430	-	scaffold_54:401005-402177	10.3487	0.0912621	0.0577416
XLOC_025601	-	scaffold_54:401005-402177	1.37357	0	0
XLOC_025612	116635	scaffold_54:495337-496901	0.559977	0.0354066	0
XLOC_025722	117229	scaffold_55:44252-50120	0.432628	0	0
XLOC_025782	422213	scaffold_55:816893-819515	0.106162	0.0468552	0.0295237
XLOC_025790	-	scaffold_55:857723-859966	0.90801	0	0
XLOC_025818	34337	scaffold_55:1275209-1331186	14.3185	0	0
XLOC_025831	-	scaffold_55:50333-51304	0.958555	0	0.0709834
XLOC_025834	422106	scaffold_55:83856-85099	4.6817	0	0.0286213
XLOC_025848	17395	scaffold_55:134193-418468	1.66874	0	0
XLOC_025860	422149	scaffold_55:134193-418468	0.585584	0	0
XLOC_025875	-	scaffold_55:477607-478162	28.3324	0	0
XLOC_025894	-	scaffold_55:746214-746951	0.546334	0.0797251	0
XLOC_025933	-	scaffold_55:1087150-1087598	3.25406	0	0
XLOC_025958	422302	scaffold_56:68098-72458	0.256451	0	0
XLOC_025967	422324	scaffold_56:321964-323421	0.144554	0.0425779	0.0536359
XLOC_026107	-	scaffold_56:812670-822467	13.3655	0	0
XLOC_026127	-	scaffold_56:1075377-1077189	13.612	0	0
XLOC_026185	422537	scaffold_57:328187-329237	0.504549	0.0633657	0.0799761
XLOC_026199	-	scaffold_57:435153-436760	0.964586	0	0.0934449
XLOC_026301	118155	scaffold_57:237255-239040	0.115837	0	0
XLOC_026398	-	scaffold_58:138710-139718	0.306837	0	0
XLOC_026409	422731	scaffold_58:196165-367965	0.108131	0	0
XLOC_026426	-	scaffold_58:458714-459273	1.21076	0	0
XLOC_026613	432626	scaffold_581:250-4167	0.185112	0.0253502	0.079615
XLOC_026697	268781	scaffold_59:749893-751977	0.249005	0.0945559	0.0198319
XLOC_026706	-	scaffold_59:836178-837734	9.42351	0	0
XLOC_026719	118910	scaffold_59:1065527-1075333	0.671883	0.0655935	0.0414025
XLOC_026725	423035	scaffold_59:1118340-1235213	0.177317	0.0521201	0.0328371
XLOC_026817	119024	scaffold_59:797636-802986	1.51449	0	0.0165686
XLOC_026823	12696	scaffold_59:958772-961222	6.05817	0	0
XLOC_026867	406759	scaffold_6:46591-47260	0.311647	0	0.0573878
XLOC_026900	406804	scaffold_6:362688-365009	2.67227	0	0
XLOC_026902	84585	scaffold_6:374655-376250	0.786789	0	0
XLOC_026922	83924	scaffold_6:441563-632425	0.712692	0.0263697	0
XLOC_026926	406845	scaffold_6:694536-696846	0.236158	0	0
XLOC_027028	30228	scaffold_6:1671885-1675825	0.118456	0.0395362	0.0827822
XLOC_027114	64527	scaffold_6:2509831-2511410	0.206424	0	0.0574181
XLOC_027141	407198	scaffold_6:2754831-2755264	0.252628	0	0
XLOC_027154	407218	scaffold_6:2937811-2940411	0.390898	0	0
XLOC_027192	407291	scaffold_6:3407989-3410827	0.175188	0	0
XLOC_027229	84634	scaffold_6:3867738-3870801	1.47524	0.036267	0
XLOC_027230	84387	scaffold_6:3876249-3877699	5.87218	0.0721831	0
XLOC_027231	84620	scaffold_6:3877877-3880247	0.917115	0	0
XLOC_027234	84903	scaffold_6:3885496-3886021	0.296036	0	0
XLOC_027264	406775	scaffold_6:114419-117571	0.22746	0	0.0158667
XLOC_027291	22892	scaffold_6:441563-632425	0.378577	0.050379	0.0317253
XLOC_027321	406870	scaffold_6:803569-805676	0.263512	0.0779338	0
XLOC_027362	230667	scaffold_6:1214266-1216147	0.123239	0.0727106	0.0686564
XLOC_027385	406960	scaffold_6:1306704-1307070	1.17174	0	0
XLOC_027442	407046	scaffold_6:1856371-1858223	9.13623	0	0
XLOC_027449	407053	scaffold_6:1927386-1930653	2.22783	0.0457998	0.0288554
XLOC_027450	-	scaffold_6:1930732-1930940	8.86479	0	0
XLOC_027451	-	scaffold_6:1931704-1932315	3.89618	0	0.065101
XLOC_027460	407067	scaffold_6:2005183-2007186	0.12763	0	0.0236962
XLOC_027489	407109	scaffold_6:2287367-2288592	0.30851	0	0
XLOC_027500	407124	scaffold_6:2383777-2387646	0.17836	0.0432813	0.0543806
XLOC_027542	84921	scaffold_6:2726587-2727388	0.110765	0	0
XLOC_027553	24390	scaffold_6:2772579-2773809	0.13115	0.0577287	0.0728235
XLOC_027647	-	scaffold_6:3709193-3709342	212.802	0	0
XLOC_027656	439471	scaffold_6:3872335-3876015	1.03468	0	0.0116251
XLOC_027812	119186423095	scaffold_60:94271-324070	1.2776	0	0
XLOC_027900	423293	scaffold_60:1184357-1187221	0.185823	0	0.0514024
XLOC_028044	-	scaffold_61:568601-581031	22.403	0	0
XLOC_028093	423453	scaffold_61:1075154-1075577	10.4642	0	0
XLOC_028104	423474	scaffold_61:1159261-1162541	0.225645	0	0
XLOC_028158	-	scaffold_62:305052-324503	5.84087	0	0
XLOC_028189	43584	scaffold_62:618826-649764	7.41751	0	0
XLOC_028222	423673	scaffold_62:943075-1046061	0.34838	0	0
XLOC_028273	-	scaffold_62:440661-441618	20.3652	0	0.0361308
XLOC_028329	-	scaffold_62:1058805-1060729	2.58085	0	0
XLOC_028335	-	scaffold_629:1-592	1.48678	0	0.0682645
XLOC_028345	-	scaffold_63:105112-107590	0.895616	0.0722732	0.0454441
XLOC_028488	423753	scaffold_63:410249-412794	1.05622	0	0.0168367
XLOC_028541	-	scaffold_63:898763-899043	5.59293	0	0
XLOC_028592	423915	scaffold_64:250416-380067	36.8046	0	0
XLOC_028595	446038	scaffold_64:250416-380067	0.179889	0	0
XLOC_028629	5836	scaffold_64:716430-716943	0.153446	0	0
XLOC_028678	423866	scaffold_64:631-68605	0.153446	0	0
XLOC_028683	20385	scaffold_64:631-68605	0.627641	0.0813893	0.0383689
XLOC_028685	423875	scaffold_64:631-68605	0.122987	0	0
XLOC_028867	-	scaffold_65:806236-902915	656.964	0	0
XLOC_028899	121554	scaffold_65:345585-347462	0.131651	0.0388134	0.0244383
XLOC_028915	424119	scaffold_65:566173-567022	0.102607	0	0
XLOC_028948	121398	scaffold_65:960106-993433	0.559307	0	0
XLOC_028985	-	scaffold_66:341606-342194	1.24823	0	0
XLOC_028996	424289	scaffold_66:400664-401697	0.190048	0	0
XLOC_029054	121793	scaffold_66:96899-97559	0.105856	0	0
XLOC_029056	-	scaffold_66:101767-103368	9.10665	0	0.0273933
XLOC_029098	424317	scaffold_66:602849-603769	0.806013	0	0
XLOC_029102	-	scaffold_66:681410-681976	2.37691	0	0.0726787
XLOC_029183	122109	scaffold_67:967255-985688	0.174312	0	0
XLOC_029192	424394	scaffold_67:5023-6943	0.677829	0.0799126	0
XLOC_029193	122261122321	scaffold_67:12143-14025	1.51996	0	0.0350489
XLOC_029270	424554	scaffold_68:394597-395386	1.01638	0	0
XLOC_029273	424555	scaffold_68:412070-413564	2.93392	0.0355754	0.0223929
XLOC_029287	122533	scaffold_68:836520-839037	0.225645	0	0
XLOC_029296	424604	scaffold_68:976885-979618	1.04317	0	0
XLOC_029316	45393	scaffold_68:357191-358079	0.247797	0	0.0682645
XLOC_029350	-	scaffold_68:846806-846932	186.479	0	0
XLOC_029375	-	scaffold_69:81475-82087	5.88944	0	0
XLOC_029379	-	scaffold_69:116123-116863	5.16206	0	0
XLOC_029437	-	scaffold_69:874138-874633	2.76036	0	0.0890195
XLOC_029468	424623	scaffold_69:43825-76098	0.251449	0	0
XLOC_029471	-	scaffold_69:87229-88163	16.6994	0.0590223	0
XLOC_029524	-	scaffold_69:520997-521523	8.85496	0	0
XLOC_029531	424716	scaffold_69:767900-770256	22.8823	0	0
XLOC_029539	424726	scaffold_69:770543-820494	7.17719	0	0.0158936
XLOC_029541	-	scaffold_69:844274-844443	48.0019	0	0
XLOC_029543	424733	scaffold_69:851310-853852	4.62674	0	0
XLOC_029547	122603	scaffold_69:905089-905480	1.67792	0	0
XLOC_029584	36529	scaffold_7:187245-190336	0.206481	0	0.0570382
XLOC_029602	-	scaffold_7:431319-432281	4.008	0.0569215	0.0358999
XLOC_029638	407482	scaffold_7:964083-966866	0.123289	0.043799	0.0275345
XLOC_029640	230787	scaffold_7:982574-983981	2.20741	0.0415121	0
XLOC_029642	85264	scaffold_7:1012987-1014063	0.132187	0	0
XLOC_029679	-	scaffold_7:1406383-1406838	1.11873	0	0
XLOC_029766	85776	scaffold_7:2259721-2261117	0.104503	0	0.058131
XLOC_029776	-	scaffold_7:2315939-2316454	6.55809	0	0
XLOC_029788	407737	scaffold_7:2418244-2420622	0.197846	0.0878558	0.082847
XLOC_029826	1847	scaffold_7:2774631-2776561	1.6498	0	0
XLOC_029862	64246	scaffold_7:3052984-3054225	0.281495	0	0
XLOC_029867	407856	scaffold_7:3136601-3139598	0.12738	0	0.0177629
XLOC_029879	439685	scaffold_7:3264977-3266783	3.45328	0	0.0336629
XLOC_029887	439692	scaffold_7:3330098-3336991	0.204296	0.0953496	0.0925249
XLOC_029902	407912	scaffold_7:3462957-3464766	0.216321	0	0
XLOC_029918	-	scaffold_7:3612532-3612712	112.336	0	0
XLOC_029919	407935	scaffold_7:3612837-3656328	6.94047	0	0
XLOC_029935	-	scaffold_7:3709095-3710121	346.179	0	0.0924823
XLOC_029964	85692	scaffold_7:244259-247419	1.8481	0.0843014	0.0621993
XLOC_030008	-	scaffold_7:932384-933838	0.23734	0.0350189	0.088166
XLOC_030009	85364	scaffold_7:989806-991138	0.170042	0	0.0630213
XLOC_030040	85320	scaffold_7:1244922-1246576	0.742209	0	0.0653047
XLOC_030046	407539	scaffold_7:1303863-1305662	0.116106	0	0
XLOC_030068	1244085436	scaffold_7:1456657-1487558	3.15267	0.03419	0.0440639
XLOC_030079	407578	scaffold_7:1548739-1552234	0.273773	0.0913298	0
XLOC_030084	407590	scaffold_7:1582627-1614143	0.241801	0	0
XLOC_030100	86096	scaffold_7:1750086-1750701	0.116965	0	0.0645031
XLOC_030151	86387	scaffold_7:2146562-2149364	8.91187	0.0341892	0
XLOC_030163	85853	scaffold_7:2239589-2241567	1.56734	0.0248395	0
XLOC_030170	407707	scaffold_7:2263975-2266675	0.137629	0.0605385	0
XLOC_030181	407722	scaffold_7:2352982-2356687	0.462767	0.0630824	0
XLOC_030182	85823	scaffold_7:2356842-2357951	0.229121	0.0998052	0
XLOC_030248	407837	scaffold_7:3026430-3027371	0.152718	0	0
XLOC_030262	85925	scaffold_7:3153290-3154442	0.454453	0	0.050298
XLOC_030303	407923	scaffold_7:3511501-3511876	52.5804	0	0
XLOC_030398	424884	scaffold_70:521652-522248	0.301942	0	0
XLOC_030454	-	scaffold_70:172610-250851	0.90429	0.0939309	0.0296085
XLOC_030466	424837	scaffold_70:312352-312984	0.170643	0	0
XLOC_030504	5469	scaffold_70:863124-888156	0.232114	0	0
XLOC_030566	17528	scaffold_71:563518-564094	0.545225	0	0
XLOC_030569	425043	scaffold_71:590978-594303	0.112049	0.0995637	0
XLOC_030576	425050	scaffold_71:630949-631984	0.199103	0	0.0550271
XLOC_030611	123452	scaffold_71:144659-148752	3.74171	0	0
XLOC_030770	-	scaffold_72:975986-976304	177.235	0	0
XLOC_030821	-	scaffold_72:710990-711691	1.94848	0	0.0538665
XLOC_030848	425227	scaffold_72:945105-969380	214.961	0	0.0559032
XLOC_030886	46563	scaffold_73:587032-587908	1.09058	0	0.080665
XLOC_030904	-	scaffold_73:648380-748041	2.55965	0	0.0934623
XLOC_030963	425290	scaffold_73:461485-550643	0.121653	0	0
XLOC_031011	425365	scaffold_73:824555-895946	0.201175	0.0894229	0.0786739
XLOC_031041	-	scaffold_74:89227-90484	2.83035	0	0
XLOC_031131	-	scaffold_74:223576-225041	0.4246	0	0.0674066
XLOC_031159	124260	scaffold_74:478642-479569	0.135399	0	0
XLOC_031182	425502	scaffold_74:670014-809315	8.13245	0.0571065	0
XLOC_031200	19046	scaffold_74:937383-937623	2.34932	0	0
XLOC_031220	425551	scaffold_75:202002-203685	0.143725	0.0846728	0.0266652
XLOC_031423	425729	scaffold_76:552535-553487	5.43246	0	0
XLOC_031442	425751	scaffold_77:203684-211131	0.376053	0.0456184	0.0764281
XLOC_031474	124919	scaffold_77:716540-725511	0.112958	0	0.0252345
XLOC_031501	425742	scaffold_77:99862-101048	0.1065	0.0940054	0.0296171
XLOC_031538	-	scaffold_77:681183-681534	4.31821	0	0
XLOC_031558	125145	scaffold_77:894910-896539	2.78654	0	0
XLOC_031608	425854	scaffold_78:102959-103875	0.13275	0	0
XLOC_031681	446858	scaffold_79:381638-383836	0.294396	0.0237587	0.0896316
XLOC_031710	426049	scaffold_79:710718-715112	0.830451	0.0963406	0.0302662
XLOC_031769	-	scaffold_79:488098-488213	363.681	0	0
XLOC_031771	-	scaffold_79:505419-505840	40.7344	0	0
XLOC_031891	-	scaffold_8:936212-936752	1.55923	0	0
XLOC_032032	-	scaffold_8:2456308-2456900	2.26927	0	0
XLOC_032085	-	scaffold_8:2982094-2983193	1.0439	0	0
XLOC_032147	-	scaffold_8:147425-148562	19.2329	0	0
XLOC_032151	408000	scaffold_8:189591-190983	2.08183	0	0
XLOC_032342	-	scaffold_8:2284608-2371001	0.708485	0	0.0262971
XLOC_032343	-	scaffold_8:2284608-2371001	0.931799	0	0
XLOC_032344	-	scaffold_8:2284608-2371001	181.887	0.0570897	0
XLOC_032356	-	scaffold_8:2434049-2434935	1.00333	0	0
XLOC_032365	-	scaffold_8:2519753-2520237	4.54565	0	0
XLOC_032378	-	scaffold_8:2630249-2631641	1.0331	0	0
XLOC_032408	408499	scaffold_8:2893851-2930177	442.959	0	0.036951
XLOC_032425	-	scaffold_8:3034431-3040839	20.9109	0	0
XLOC_032455	86439	scaffold_8:3469371-3475157	0.702953	0.0443491	0.0558763
XLOC_032456	-	scaffold_8:3515895-3516471	7.84972	0	0
XLOC_032515	125873	scaffold_80:790148-791047	0.302255	0	0.0556815
XLOC_032555	125729	scaffold_80:612996-613850	0.186862	0	0
XLOC_032584	-	scaffold_81:206569-210881	2699.84	0	0
XLOC_032643	-	scaffold_81:227239-331972	4.75988	0	0
XLOC_032651	-	scaffold_81:384482-385287	32.8246	0.0711149	0
XLOC_032671	426240	scaffold_81:602586-603420	0.543033	0.0947377	0.05996
XLOC_032682	126065	scaffold_81:650896-889490	0.840101	0	0
XLOC_032730	426361	scaffold_82:650147-650603	5.94659	0	0
XLOC_032807	126394	scaffold_82:821330-824147	0.419366	0.0339006	0.0745572
XLOC_032821	-	scaffold_83:166208-166681	4.82457	0	0
XLOC_033006	426545	scaffold_84:130409-132389	1.17374	0.0346397	0.021802
XLOC_033021	43385	scaffold_84:294656-295861	0.11734	0.0517267	0.0652159
XLOC_033023	426574	scaffold_84:305611-309239	0.130622	0	0
XLOC_033032	426586	scaffold_84:389503-390554	0.199068	0	0.0368415
XLOC_033136	-	scaffold_84:623283-734116	0.475829	0	0.0754666
XLOC_033138	-	scaffold_84:734253-735107	0.815758	0	0
XLOC_033146	426634	scaffold_84:781565-783630	0.167767	0.0493331	0
XLOC_033161	426654	scaffold_85:165853-166766	0.565511	0.0708897	0.0447674
XLOC_033165	25995	scaffold_85:177723-178365	0.110036	0.0959557	0
XLOC_033192	426703	scaffold_85:609453-610356	0.105856	0	0
XLOC_033247	-	scaffold_85:617926-618366	21.913	0	0
XLOC_033252	426714	scaffold_85:642229-841128	0.107906	0	0.0595785
XLOC_033372	-	scaffold_86:407258-409744	6.31073	0.0533169	0
XLOC_033385	447198	scaffold_86:529007-546926	0.168884	0.0747124	0.0470354
XLOC_033386	426831	scaffold_86:529007-546926	0.136472	0.0808373	0.0381082
XLOC_033472	426991	scaffold_87:590771-591482	0.76454	0.0835949	0.052853
XLOC_033487	427014	scaffold_87:676022-676718	4.12261	0	0
XLOC_033500	427034	scaffold_87:744693-745827	1.217	0.0467085	0.0588618
XLOC_033515	427053	scaffold_87:808880-809855	0.190739	0.0559961	0
XLOC_033620	427043	scaffold_87:768089-773921	0.148828	0	0.0332155
XLOC_033668	427145	scaffold_88:521857-527047	898.263	0	0
XLOC_033747	7585	scaffold_88:521857-527047	80.1059	0	0
XLOC_033748	427145	scaffold_88:521857-527047	0.417717	0	0
XLOC_033750	427149	scaffold_88:547740-548460	0.145445	0	0
XLOC_033751	-	scaffold_88:549692-551364	1.25722	0.038348	0.0482886
XLOC_033771	-	scaffold_88:730084-743895	1.0608	0	0
XLOC_033807	235567	scaffold_89:512735-517315	7.18875	0.0940068	0.0592351
XLOC_033840	427308	scaffold_89:751320-760876	0.251524	0	0
XLOC_033886	-	scaffold_89:459959-463448	19.5341	0.0186489	0.0117192
XLOC_033995	19150	scaffold_9:872756-873044	0.473406	0	0
XLOC_034010	408754	scaffold_9:1091047-1095600	0.124095	0.0157684	0.0297219
XLOC_034216	409071	scaffold_9:2964106-2966454	0.831008	0	0.0136469
XLOC_034217	409072	scaffold_9:2967132-2974650	1.873	0	0.0775352
XLOC_034263	88220	scaffold_9:367866-370151	0.590895	0	0.0387609
XLOC_034278	-	scaffold_9:701634-703324	25.3593	0.0311243	0.0783324
XLOC_034418	-	scaffold_9:1940048-1940514	6.09121	0	0
XLOC_034430	-	scaffold_9:2069457-2070471	26.1921	0	0
XLOC_034431	-	scaffold_9:2070547-2071835	1.51416	0	0
XLOC_034504	408999	scaffold_9:2582599-2583388	1.49182	0	0.0746082
XLOC_034544	409084	scaffold_9:3002872-3003904	2.72755	0	0
XLOC_034574	-	scaffold_90:203182-205209	0.717571	0	0.0724479
XLOC_034610	427424	scaffold_90:675074-682847	0.570511	0	0
XLOC_034646	-	scaffold_90:307191-308540	1.64158	0	0.025388
XLOC_034651	427396	scaffold_90:410065-410904	0.336146	0	0
XLOC_034667	427432	scaffold_91:10825-12588	3.41329	0	0
XLOC_034689	-	scaffold_91:439604-441012	0.751658	0.0442615	0.0278827
XLOC_034700	-	scaffold_91:593459-594020	0.964889	0	0
XLOC_034705	-	scaffold_91:618335-619548	0.426	0.0940054	0.0888512
XLOC_034750	427468	scaffold_91:395440-397100	8.70091	0	0.058312
XLOC_034776	-	scaffold_91:650186-651342	81.593	0	0
XLOC_034777	427523	scaffold_91:651715-653017	89.2426	0	0
XLOC_034838	-	scaffold_92:10183-12321	3.32953	0	0.0295007
XLOC_034845	-	scaffold_92:74323-84386	9.84139	0	0
XLOC_034853	-	scaffold_92:168550-169349	1.12257	0	0
XLOC_034864	447514	scaffold_92:318497-322341	5.14029	0	0.0674451
XLOC_034879	427617	scaffold_92:563568-689442	0.159299	0	0
XLOC_034890	-	scaffold_92:711884-713319	0.566501	0.0454752	0
XLOC_034899	-	scaffold_93:98882-99146	5.94366	0	0
XLOC_034901	15275	scaffold_93:149098-150306	6.24433	0	0
XLOC_034905	-	scaffold_93:177631-178456	5.22611	0	0
XLOC_034958	-	scaffold_93:23073-24147	1.24255	0	0.0430538
XLOC_034959	-	scaffold_93:24720-25437	1.81233	0	0.0527538
XLOC_035052	-	scaffold_94:709756-710195	2.77467	0	0
XLOC_035105	427866	scaffold_95:599669-609182	0.643259	0	0.0881822
XLOC_035186	-	scaffold_96:542738-547653	12.2035	0.0119003	0.0597944
XLOC_035210	427903	scaffold_96:112726-147287	1.82676	0	0
XLOC_035219	427915	scaffold_96:193269-279017	0.100148	0	0.0553563
XLOC_035266	-	scaffold_97:89047-89574	9.12331	0	0
XLOC_035273	129793	scaffold_97:239106-243536	1.37288	0.0242292	0
XLOC_035302	-	scaffold_97:630930-632096	0.616263	0	0.0342373
XLOC_035313	-	scaffold_97:31724-31935	8.4126	0	0
XLOC_035393	-	scaffold_98:358552-362946	0.976821	0	0
XLOC_035411	-	scaffold_98:531245-532019	3.58358	0.0747975	0
XLOC_035417	-	scaffold_98:571299-578948	3.71697	0.0223031	0.0701074
XLOC_035435	-	scaffold_98:198348-199922	85.5155	0	0.0826635
XLOC_035495	428173	scaffold_99:316354-318141	1.10268	0	0
XLOC_035515	18456	scaffold_99:536281-584614	1.29957	0	0
XLOC_035551	-	scaffold_99:519769-523183	1.42504	0.0378078	0.0475231

## Sheet: stem
gene ID	ref gene	genome location	FPKM(root)	FPKM(stem)	FPKM(leaf)
XLOC_000003	-	scaffold_0:112395-112943	0	2.17062	0
XLOC_000029	402042	scaffold_0:395199-396207	0	0.435685	0.0917274
XLOC_000093	75047	scaffold_0:998926-1000075	0	0.221858	0
XLOC_000126	402209	scaffold_0:1489406-1491467	0	0.134244	0
XLOC_000130	73640	scaffold_0:1522691-1524440	0	0.118599	0.0746793
XLOC_000148	437311	scaffold_0:1653938-1655849	0	0.219542	0.0172608
XLOC_000354	75138	scaffold_0:3573317-3573896	0	0.110929	0
XLOC_000379	402603	scaffold_0:3760269-3761667	0	0.114067	0
XLOC_000407	73476	scaffold_0:4091014-4092391	0	0.521681	0
XLOC_000419	74961	scaffold_0:4208202-4208696	0	0.855798	0
XLOC_000502	402806	scaffold_0:4855592-4860812	0.0796327	0.139788	0
XLOC_000539	164290	scaffold_0:5110293-5110964	0	0.163509	0
XLOC_000576	62313	scaffold_0:5508859-5510461	0	0.144018	0.0679917
XLOC_000613	437656	scaffold_0:5794847-5796181	0	2.19925	0.0848268
XLOC_000616	27860	scaffold_0:5803793-5804330	0	0.237458	0
XLOC_000697	403122	scaffold_0:6773211-6774556	0	0.351135	0.0632341
XLOC_000728	-	scaffold_0:112395-112943	0	1.29395	0
XLOC_000839	402167	scaffold_0:1147742-1158964	0.0770679	0.270703	0.0854498
XLOC_000857	402202	scaffold_0:1399346-1479147	0	0.675046	0
XLOC_000987	402396	scaffold_0:2683531-2686312	0.0973386	0.194527	0.0271749
XLOC_001059	402511	scaffold_0:3366302-3369063	0	0.162919	0
XLOC_001090	74786	scaffold_0:3587473-3588179	0	0.191911	0
XLOC_001096	74871	scaffold_0:3645227-3647130	0	0.783678	0.0824405
XLOC_001097	402575	scaffold_0:3647646-3648321	0	0.262851	0.0834705
XLOC_001106	402598	scaffold_0:3748106-3749757	0	9.88481	0
XLOC_001151	402666	scaffold_0:4140531-4142201	0	0.394277	0.0834705
XLOC_001171	73707	scaffold_0:4341680-4344998	0.0224098	0.119476	0.012516
XLOC_001176	402699	scaffold_0:4365926-4366843	0	0.121784	0.0772751
XLOC_001266	402840	scaffold_0:4999720-5001068	0.0519267	0.275086	0
XLOC_001324	402928	scaffold_0:5457880-5460592	0	0.126605	0.0796613
XLOC_001384	403039	scaffold_0:6236350-6237441	0.0630996	0.111158	0
XLOC_001410	4601	scaffold_0:6452290-6452823	0	0.197156	0
XLOC_001599	69095	scaffold_1:2144171-2144577	0	0.309607	0
XLOC_001625	77812	scaffold_1:2409818-2410155	0	0.811229	0
XLOC_001700	403534	scaffold_1:3124989-3169516	0	0.152419	0.0958499
XLOC_001866	437993	scaffold_1:4943076-4946133	0	0.161924	0.0407572
XLOC_001884	64161	scaffold_1:5076790-5077861	0.0566807	0.149982	0.0630213
XLOC_001958	77105	scaffold_1:5768468-5790300	0	0.964933	0
XLOC_001965	39516403963	scaffold_1:5843634-5846020	0	0.217874	0
XLOC_001989	77146	scaffold_1:6087259-6087931	0	0.223518	0.0708463
XLOC_002001	76475	scaffold_1:150560-153078	0.0359547	0.222985	0.0200442
XLOC_002002	77831	scaffold_1:157334-159593	0.0241938	0.193406	0.0405271
XLOC_002015	164596	scaffold_1:442613-443823	0	3.15611	0
XLOC_002151	403392	scaffold_1:2252914-2253928	0	0.197649	0.0831727
XLOC_002160	77440	scaffold_1:2326592-2327951	0	1.53058	0
XLOC_002174	437844	scaffold_1:2483123-2487496	0	0.104461	0.0661743
XLOC_002222	76407	scaffold_1:2887999-3006886	0	0.16841	0
XLOC_002249	77443	scaffold_1:3201786-3202562	0	0.524015	0
XLOC_002251	77371	scaffold_1:3213436-3214142	0	0.142718	0
XLOC_002387	403769	scaffold_1:4670313-4671723	0.0619307	0.163689	0
XLOC_002663	169778	scaffold_10:1262590-1266670	0	0.28947	0.0962974
XLOC_002673	409313	scaffold_10:1304959-1306069	0.0743218	0.130613	0.0824405
XLOC_002701	90062	scaffold_10:1591096-1593304	0.0363456	0.354184	0.0405224
XLOC_002702	90013	scaffold_10:1596697-1601752	0.0306199	0.162958	0.0170824
XLOC_002736	89921	scaffold_10:1807551-1808931	0	0.448444	0
XLOC_002905	-	scaffold_10:343910-346554	0.0408077	1.08829	0.0911896
XLOC_002939	89499	scaffold_10:538646-539495	0	0.160882	0.0508442
XLOC_002988	409288	scaffold_10:1112726-1114271	0	0.302769	0.096335
XLOC_002993	39587	scaffold_10:1133306-1133534	0	1.44075	0
XLOC_003020	90062	scaffold_10:1591096-1593304	0	0.971903	0.0532289
XLOC_003027	17521	scaffold_10:1631948-1632488	0	0.122785	0
XLOC_003036	409378	scaffold_10:1715131-1716662	0.0559222	0.295998	0.0932764
XLOC_003037	-	scaffold_10:1756202-1757303	0	0.643005	0
XLOC_003039	409385	scaffold_10:1767161-1768910	0	0.112069	0.0470354
XLOC_003179	27771428235	scaffold_100:132381-137219	0	0.322843	0.0553889
XLOC_003274	428312	scaffold_100:574175-575180	0	0.11983	0
XLOC_003306	428377	scaffold_101:305591-307488	0	0.122568	0.0773341
XLOC_003356	428377	scaffold_101:305591-307488	0	0.834008	0.0751616
XLOC_003357	428378	scaffold_101:308295-310820	0	0.18411	0
XLOC_003383	-	scaffold_102:27685-28436	0.0887984	0.777861	0
XLOC_003412	-	scaffold_102:334816-336902	0	0.991385	0.0222863
XLOC_003504	-	scaffold_102:571897-575065	0	2.43782	0.0320134
XLOC_003658	131134	scaffold_105:98226-99402	0.0608043	1.01809	0.0675688
XLOC_003735	-	scaffold_106:175991-177018	0	4.40232	0
XLOC_003886	-	scaffold_108:75180-75444	0	5.25128	0
XLOC_003943	-	scaffold_109:141667-142511	0	8.34644	0
XLOC_003991	-	scaffold_109:556115-556649	0	1.62288	0
XLOC_004096	90341	scaffold_11:268732-511112	0	0.576927	0.0955223
XLOC_004198	90256	scaffold_11:1306179-1307742	0	0.134906	0.0212255
XLOC_004225	409888	scaffold_11:1649578-1650232	0	0.133778	0.0849842
XLOC_004357	16556	scaffold_11:2809675-2810301	0	0.80267	0.0849842
XLOC_004363	410100	scaffold_11:2833184-2834680	0	0.339918	0.0429206
XLOC_004408	90391	scaffold_11:559115-560217	0.0871018	0.30531	0.0964514
XLOC_004417	90647	scaffold_11:696083-696545	0	0.312244	0
XLOC_004435	409742	scaffold_11:780070-785125	0.0767011	0.10187	0.0213708
XLOC_004495	409833	scaffold_11:1318583-1319624	0	0.15518	0.0326079
XLOC_004623	90579	scaffold_11:2368684-2371954	0.0236128	0.167809	0.079114
XLOC_004778	429100	scaffold_110:496034-497075	0	0.258633	0.0326079
XLOC_004789	-	scaffold_111:112151-113380	0.0659198	1.21859	0.073203
XLOC_004850	-	scaffold_111:277367-277684	0	1.55844	0
XLOC_004858	236128	scaffold_112:6602-7431	0	2.54311	0
XLOC_004877	-	scaffold_112:207822-210340	0.0935157	2.29462	0.0869452
XLOC_004878	-	scaffold_112:210587-211589	0.0614752	0.325003	0
XLOC_004954	132508	scaffold_112:487018-488752	0	0.148795	0
XLOC_005050	429326	scaffold_113:259173-340660	0	0.137851	0
XLOC_005059	132639	scaffold_113:453948-454530	0	0.220222	0.0697905
XLOC_005139	132930	scaffold_114:80200-125308	0	0.36802	0
XLOC_005203	448302	scaffold_115:302156-304475	0	1.69463	0.0288565
XLOC_005234	429523	scaffold_116:155407-159387	0	0.904497	0.018355
XLOC_005286	-	scaffold_117:169554-175489	0	4.86119	0.0138282
XLOC_005289	429592	scaffold_117:232349-332818	0	0.249674	0
XLOC_005306	-	scaffold_117:232349-332818	0	1.99589	0.0349617
XLOC_005330	429617	scaffold_118:13981-86762	0	0.21239	0
XLOC_005358	4314	scaffold_118:380586-390063	0	9.01201	0.0772751
XLOC_005455	229621	scaffold_119:404721-437856	0.0697749	0.185498	0.0389189
XLOC_005591	91939	scaffold_12:920394-923553	0	1.00805	0.0276087
XLOC_005626	410297	scaffold_12:1396595-1397503	0	0.137469	0
XLOC_005651	25442	scaffold_12:1998843-1999813	0	0.107727	0.0682645
XLOC_005714	91845	scaffold_12:2742363-2745452	0.0859081	1.58132	0.0951447
XLOC_005913	410458	scaffold_12:2653602-2659971	0.0908907	0.238778	0
XLOC_005928	16613	scaffold_12:2768466-2848875	0	0.3742	0
XLOC_005931	410484	scaffold_12:2768466-2848875	0	0.104705	0
XLOC_005964	133636	scaffold_120:352217-353772	0	0.216597	0.0272869
XLOC_006300	134339	scaffold_124:134275-135132	0	2.03262	0.0584626
XLOC_006318	134253	scaffold_124:298577-381445	0.0690989	0.24314	0.0767007
XLOC_006319	186416	scaffold_124:383246-385177	0	0.144808	0.0304188
XLOC_006320	-	scaffold_124:438575-439496	0	1.68568	0
XLOC_006356	28765	scaffold_124:436122-436353	0	0.692192	0
XLOC_006386	430167	scaffold_125:286796-291061	0.0575501	0.102134	0.0642286
XLOC_006400	430194	scaffold_125:396778-420133	0	0.216467	0.0756178
XLOC_006515	-	scaffold_127:90439-97993	0.0694824	1.28346	0.0771218
XLOC_006531	430253	scaffold_127:18398-21854	0	0.10008	0.0629337
XLOC_006638	-	scaffold_129:51-50214	0	7.50813	0
XLOC_006760	92327	scaffold_13:926435-926759	0	0.297656	0
XLOC_006840	440966	scaffold_13:1713284-1713987	0	0.100477	0
XLOC_006850	231443	scaffold_13:1801533-1803121	0.0870814	0.115539	0.0242485
XLOC_006860	440989	scaffold_13:1876646-1879232	0.088146	0.104275	0.032789
XLOC_006881	92554	scaffold_13:2053276-2056910	0.0703279	0.780437	0.0946548
XLOC_007000	93043	scaffold_13:593917-596184	0	0.276088	0.0772022
XLOC_007089	92172	scaffold_13:1555017-1557183	0	0.180352	0.0378216
XLOC_007197	92328	scaffold_13:2470502-2472359	0	0.119869	0.0503213
XLOC_007226	430426	scaffold_130:136140-137361	0	0.148849	0
XLOC_007236	-	scaffold_130:210779-211902	0	1.05577	0
XLOC_007263	-	scaffold_130:94486-96169	0	0.267298	0.0186844
XLOC_007264	-	scaffold_130:96845-97669	0.0786338	0.897413	0
XLOC_007267	430421	scaffold_130:111090-112432	0.0676996	0.119144	0
XLOC_007398	448753	scaffold_134:171762-204456	0	1.25717	0.0568075
XLOC_007426	430604	scaffold_134:171762-204456	0.0654351	0.261064	0.0729899
XLOC_007541	-	scaffold_137:54467-59304	0.0869305	2.26836	0.0242067
XLOC_007550	-	scaffold_137:127140-127355	0	20.8746	0
XLOC_007656	-	scaffold_139:4493-92004	0	3.85109	0
XLOC_007682	430824	scaffold_139:1550-3132	0	0.21239	0
XLOC_007752	441081	scaffold_14:574985-577522	0.077518	0.642406	0.0576987
XLOC_007755	411022	scaffold_14:590501-610811	0	10.5845	0.0213871
XLOC_007973	-	scaffold_14:140699-141450	0.0887984	2.56694	0.0983078
XLOC_008003	93920	scaffold_14:590501-610811	0	4.07546	0.0248931
XLOC_008154	-	scaffold_14:2222008-2224857	0	0.69327	0.0336226
XLOC_008272	-	scaffold_140:266258-267077	0	0.468344	0
XLOC_008447	-	scaffold_143:91481-92697	0.0486993	1.46295	0.0813077
XLOC_008467	-	scaffold_144:74426-77254	0.0379654	10.8032	0
XLOC_008541	187148	scaffold_146:246876-247749	0	3.47552	0
XLOC_008586	-	scaffold_147:254122-255161	0	1.39417	0
XLOC_008651	431230	scaffold_148:204909-208786	0	0.11983	0.0760209
XLOC_008774	94262	scaffold_15:1199000-1199459	0	0.157767	0
XLOC_008847	94034	scaffold_15:2623874-2637686	0	2.03099	0
XLOC_009189	-	scaffold_154:239262-239537	0	5.60305	0
XLOC_009191	-	scaffold_154:23-247	0	9.89578	0
XLOC_009345	16781	scaffold_16:573759-770689	0	0.218673	0
XLOC_009375	411826	scaffold_16:955453-1032348	0	0.124837	0.0792356
XLOC_009442	-	scaffold_16:1846873-1848488	0	17.4077	0
XLOC_009507	70988	scaffold_16:309718-310925	0	0.111574	0
XLOC_009623	411932	scaffold_16:1744920-1745777	0	0.148382	0
XLOC_009674	-	scaffold_16:2376843-2378262	0	13.5602	0
XLOC_009681	412041	scaffold_16:2436021-2438363	0	0.106403	0.0335423
XLOC_009719	431577	scaffold_161:13695-16662	0	0.107167	0
XLOC_009738	137248	scaffold_163:24210-26019	0	0.105445	0
XLOC_009779	-	scaffold_164:169752-170288	0	3.10364	0
XLOC_009828	-	scaffold_165:69885-70067	0	11.5237	0
XLOC_009829	-	scaffold_165:70242-70571	0	2.30681	0
XLOC_010035	412211	scaffold_17:855275-857739	0	0.205482	0.0323824
XLOC_010144	-	scaffold_17:2278057-2278654	0	1.09308	0
XLOC_010208	-	scaffold_17:241848-253549	0	0.912621	0
XLOC_010316	412303	scaffold_17:1681046-1681889	0	0.152655	0.0482257
XLOC_010358	60139	scaffold_17:2178237-2183580	0.0736521	0.163104	0.0821101
XLOC_010420	-	scaffold_170:132128-133840	0	1.04901	0.0549924
XLOC_010735	96329	scaffold_18:750892-772278	0.0906968	0.214545	0.033734
XLOC_010741	441675	scaffold_18:922420-924691	0	0.107237	0.0225005
XLOC_010777	412627	scaffold_18:1206789-1207611	0	0.10851	0
XLOC_010782	412632	scaffold_18:1256347-1258213	0.0744725	0.164906	0.0622651
XLOC_010833	18958	scaffold_18:1554434-1554890	0	0.292005	0
XLOC_010874	412762	scaffold_18:2148211-2151776	0	0.107139	0
XLOC_010995	96219	scaffold_18:1000492-1001765	0	0.112839	0
XLOC_011026	96839	scaffold_18:1269076-1270117	0	0.1871	0
XLOC_011080	412706	scaffold_18:1626082-1875727	0.051606	0.318974	0.028709
XLOC_011084	412711	scaffold_18:1626082-1875727	0.0409789	0.145068	0.0913186
XLOC_011112	96271	scaffold_18:2160948-2163697	0	1.00388	0.0577416
XLOC_011118	96876	scaffold_18:2195980-2197645	0	0.104729	0.0659177
XLOC_011179	-	scaffold_182:80556-81817	0.049322	0.479296	0.0274468
XLOC_011240	449314	scaffold_187:38580-41486	0.0888226	0.551617	0.0660794
XLOC_011243	432084	scaffold_187:69412-71495	0	0.160686	0
XLOC_011313	-	scaffold_19:627037-629468	0	0.774187	0
XLOC_011315	97551	scaffold_19:647465-649294	0	0.339606	0.0237563
XLOC_011338	441800	scaffold_19:834649-835376	0	0.918235	0
XLOC_011430	97702	scaffold_19:1745503-1747319	0	0.362163	0.0379749
XLOC_011555	412869	scaffold_19:725502-730933	0	0.114116	0.0307297
XLOC_011853	78200	scaffold_2:468766-482139	0.0328755	5.48438	0.0275638
XLOC_011879	404109	scaffold_2:714836-755210	0	0.305007	0.0823404
XLOC_011949	27259	scaffold_2:1108007-1404390	0	0.24557	0
XLOC_011974	404272	scaffold_2:1586121-1586967	0	0.114326	0
XLOC_011987	78994	scaffold_2:1677802-1690507	0	0.142718	0.0907426
XLOC_012116	404488	scaffold_2:2827718-2829098	0.0840176	0.780573	0
XLOC_012117	404489	scaffold_2:2829870-2833379	0	0.325626	0
XLOC_012171	404583	scaffold_2:3232183-3372904	0	1.86785	0
XLOC_012174	79236	scaffold_2:3232183-3372904	0	0.460832	0.0730618
XLOC_012207	404652	scaffold_2:3716517-3734279	0	0.122872	0.0780051
XLOC_012272	79053	scaffold_2:4269767-4297474	0	0.160258	0.0252333
XLOC_012449	404301	scaffold_2:1709525-1710110	0	0.384241	0
XLOC_012477	78663	scaffold_2:1953069-1956721	0	1.47713	0.0183759
XLOC_012595	404535	scaffold_2:3003756-3005247	0.0832	0.145938	0.0460894
XLOC_012701	78548	scaffold_2:3952377-3957665	0	0.180319	0
XLOC_012725	78615	scaffold_2:4266675-4267934	0.0800139	0.140445	0.0443434
XLOC_012737	78038	scaffold_2:4325497-4327369	0	0.622081	0
XLOC_012797	413225	scaffold_20:586812-587697	0	0.206776	0.0870381
XLOC_012810	413248	scaffold_20:674542-675366	0	0.121784	0
XLOC_012814	267594	scaffold_20:687579-689343	0.0598607	0.158289	0
XLOC_012818	98217	scaffold_20:707831-708143	0	0.322501	0
XLOC_012959	413476	scaffold_20:1953337-1956839	0	0.548347	0
XLOC_012961	413480	scaffold_20:1961042-1962847	0.0901335	0.119549	0.0501864
XLOC_012973	98603	scaffold_20:2029348-2030705	0	1.22254	0.0908376
XLOC_013036	59650	scaffold_20:597963-598242	0	0.416147	0
XLOC_013081	413294	scaffold_20:911762-912869	0.0544645	2.30699	0
XLOC_013145	-	scaffold_20:1444638-1445294	0	0.859495	0
XLOC_013160	16655	scaffold_20:1550060-1550603	0	0.121784	0
XLOC_013194	98470	scaffold_20:1931224-1932004	0	0.203696	0
XLOC_013201	413485	scaffold_20:1974429-1976620	0.0542504	0.240781	0.0605595
XLOC_013260	59586	scaffold_21:102160-102560	0	0.286557	0
XLOC_013306	413586	scaffold_21:531088-532235	0	0.381638	0.0964514
XLOC_013348	99218	scaffold_21:919949-920645	0	0.344014	0
XLOC_013403	413765	scaffold_21:1479769-1481556	0	0.35998	0.0385888
XLOC_013433	99375	scaffold_21:1789677-1798927	0	0.606948	0
XLOC_013453	98922	scaffold_21:2001329-2004641	0	0.481233	0.0216341
XLOC_013454	99275	scaffold_21:2004785-2006986	0	0.128921	0.0813659
XLOC_013524	413618	scaffold_21:662552-667136	0	16.4083	0.0205275
XLOC_013531	442047	scaffold_21:706595-773031	0	125.201	0
XLOC_013691	413874	scaffold_22:5237-6556	0.0505144	0.223071	0
XLOC_013774	99427	scaffold_22:1088676-1090452	0	1.38279	0.0675302
XLOC_013788	20797	scaffold_22:1257388-1259519	0.0439984	0.71721	0.0980081
XLOC_013958	414063	scaffold_22:1336880-1342446	0.0344718	0.122204	0.0768853
XLOC_013976	414095	scaffold_22:1553180-1554327	0	0.271822	0
XLOC_014037	414162	scaffold_23:90399-91906	0	0.166049	0.0261441
XLOC_014118	414288	scaffold_23:1032862-1067602	0	0.13659	0
XLOC_014255	414177	scaffold_23:155742-239934	0	0.953153	0
XLOC_014261	100345	scaffold_23:279492-281197	0	0.121458	0
XLOC_014265	100748	scaffold_23:302462-304069	0	0.127009	0.0266652
XLOC_014421	414480	scaffold_23:2016245-2018010	0	4.08479	0
XLOC_014440	432281	scaffold_236:9131-9683	0	0.271322	0
XLOC_014504	414565	scaffold_24:744358-745468	0	0.687427	0.0361308
XLOC_014576	414653	scaffold_24:1393555-1395059	0	0.440556	0.0924455
XLOC_014582	-	scaffold_24:1416217-1416701	0	17.5463	0
XLOC_014598	414688	scaffold_24:1541577-1548611	0	0.486027	0
XLOC_014627	101484	scaffold_24:1791008-1791437	0	0.463854	0
XLOC_014681	414524	scaffold_24:300092-311087	0	0.820385	0.0649593
XLOC_015002	174459	scaffold_25:1658757-1659581	0	0.276127	0.0871731
XLOC_015056	414783	scaffold_25:223407-224827	0	0.181415	0.0573878
XLOC_015076	414822	scaffold_25:622305-623856	0.0901335	0.119549	0.0250932
XLOC_015106	-	scaffold_25:1045419-1047349	0	0.635586	0
XLOC_015131	-	scaffold_25:1309761-1314193	0	3.50207	0
XLOC_015423	232422	scaffold_26:51124-52425	0.0614752	1.08334	0.034154
XLOC_015424	174517	scaffold_26:52826-54240	0.0500605	1.5034	0
XLOC_015427	102623	scaffold_26:65749-66888	0	0.843918	0.0484753
XLOC_015652	103154	scaffold_27:278762-840496	0	0.105718	0
XLOC_015662	415426	scaffold_27:278762-840496	0.0290754	0.15479	0.0811204
XLOC_015734	-	scaffold_27:1771459-1776280	0	0.980322	0.0528541
XLOC_015939	103488	scaffold_28:285544-287923	0.0668749	0.118563	0
XLOC_015957	174988	scaffold_28:459891-460684	0	0.158603	0.0501185
XLOC_016102	415644	scaffold_28:353856-356339	0	0.141291	0
XLOC_016110	267868	scaffold_28:421779-423056	0.0581936	0.307871	0.0646902
XLOC_016335	416033	scaffold_29:813678-816493	0	0.128517	0
XLOC_016410	-	scaffold_29:1634002-1635358	0.0467908	1.77843	0
XLOC_016469	415951	scaffold_29:332837-426434	0	1.76837	0.0202322
XLOC_016482	415992	scaffold_29:568795-653609	0	0.189697	0
XLOC_016667	80171	scaffold_3:793361-794218	0	0.116104	0
XLOC_016713	-	scaffold_3:1431934-1432529	0	0.533505	0
XLOC_016726	404968	scaffold_3:1680123-1686542	0.0499022	0.118392	0.0650819
XLOC_016745	79402	scaffold_3:1971169-1973446	0.0334375	0.207486	0.0559415
XLOC_016794	405091	scaffold_3:2466030-2468722	0.0298011	0.211505	0.083137
XLOC_016822	79568	scaffold_3:2719308-2721576	0	2.04078	0.0643199
XLOC_016826	405140	scaffold_3:2737468-2738339	0	0.453329	0
XLOC_016845	80322	scaffold_3:2889877-2891957	0	0.100498	0
XLOC_016859	79628	scaffold_3:3003024-3004599	0	1.46411	0.0418814
XLOC_016861	-	scaffold_3:3011366-3012657	0	2.97002	0.0758215
XLOC_016862	80651	scaffold_3:3014430-3016194	0	2.19601	0.0363532
XLOC_016869	-	scaffold_3:3103321-3104070	0	0.702516	0.098653
XLOC_017056	141552	scaffold_3:856913-857564	0	0.754092	0
XLOC_017073	80280	scaffold_3:1142073-1146100	0	0.102039	0.0643199
XLOC_017121	79947	scaffold_3:1544516-1546121	0.070693	2.12977	0
XLOC_017151	79357	scaffold_3:1956112-1956901	0.0832	0.364846	0
XLOC_017171	405039	scaffold_3:2214312-2217512	0	0.664698	0
XLOC_017228	80522	scaffold_3:2736017-2737005	0	0.506209	0
XLOC_017271	80431	scaffold_3:3171654-3174692	0.0745228	0.757768	0
XLOC_017301	405262	scaffold_3:3456014-3457356	0	0.446694	0
XLOC_017345	405348	scaffold_3:3920044-3923044	0	0.137298	0
XLOC_017359	80725	scaffold_3:3968933-4220031	0	1.33572	0
XLOC_017548	151109	scaffold_30:212734-215162	0	3.34412	0
XLOC_017778	443266	scaffold_31:1155811-1224536	0	0.172741	0
XLOC_017807	416717416720	scaffold_31:1319062-1600059	0	1.25596	0.0881278
XLOC_017969	-	scaffold_31:1319062-1600059	0.0238161	77.2353	0.0930876
XLOC_018000	-	scaffold_311:3171-4334	0	0.642073	0.0450546
XLOC_018223	416857	scaffold_32:678536-682614	0	0.387447	0.0202868
XLOC_018229	443354	scaffold_32:717654-721219	0	0.945059	0.020836
XLOC_018230	416867	scaffold_32:722229-723065	0	38.2302	0.0672836
XLOC_018413	417191	scaffold_33:1224216-1225590	0	0.136703	0.028709
XLOC_018458	417054	scaffold_33:284325-339670	0	0.485263	0
XLOC_018585	417227	scaffold_34:35831-36968	0	0.461277	0.0969237
XLOC_018698	417433	scaffold_34:1320852-1322623	0	0.254018	0
XLOC_018713	-	scaffold_34:1509763-1511147	0.0465303	1.02827	0.025903
XLOC_018783	417285	scaffold_34:376903-456138	0	0.803551	0.087959
XLOC_018932	417542	scaffold_35:5948-167450	0	0.156282	0
XLOC_018939	417556	scaffold_35:5948-167450	0	0.100714	0
XLOC_019052	417746	scaffold_35:1412585-1413713	0	1.01555	0
XLOC_019214	107845	scaffold_35:1249665-1249866	0	1.10339	0
XLOC_019318	417900	scaffold_36:513911-664339	0	0.106956	0
XLOC_019356	108196	scaffold_36:1209190-1215966	0	0.245136	0
XLOC_019370	418032	scaffold_36:1349917-1350876	0	0.119144	0
XLOC_019504	108291	scaffold_36:1161833-1163505	0.0349767	0.99184	0.0780061
XLOC_019506	417992	scaffold_36:1178483-1179755	0.0578579	0.459175	0
XLOC_019515	-	scaffold_36:1254862-1255397	0	3.06089	0
XLOC_019609	-	scaffold_37:499391-499904	0	3.9718	0
XLOC_019610	-	scaffold_37:500123-501071	0	1.05694	0
XLOC_019752	-	scaffold_37:495160-495927	0	2.44174	0
XLOC_019789	418240	scaffold_37:837197-838101	0	0.113457	0
XLOC_019823	418337	scaffold_37:1451947-1452553	0	0.118876	0.075409
XLOC_020036	418452	scaffold_38:632916-633732	0	0.262007	0
XLOC_020320	418651	scaffold_39:354815-355582	0	0.126959	0
XLOC_020477	405503	scaffold_4:349728-350511	0	0.132592	0
XLOC_020563	405673	scaffold_4:1333251-1333917	0	0.148382	0
XLOC_020684	81583	scaffold_4:2601382-2603889	0	0.897207	0
XLOC_020750	406018	scaffold_4:3518947-3519865	0	1.53729	0.089871
XLOC_020777	230422	scaffold_4:3687662-3690318	0	12.0669	0.0168262
XLOC_020805	81909	scaffold_4:3922721-3924084	0	0.714272	0.03216
XLOC_020869	405538	scaffold_4:501915-502407	0	0.282738	0
XLOC_021124	142586	scaffold_4:3353531-3355625	0	0.20305	0.0547424
XLOC_021165	406067	scaffold_4:3719972-3720908	0	35.2964	0
XLOC_021182	64803	scaffold_4:3896345-3897545	0.062393	0.164895	0
XLOC_021478	59756	scaffold_40:1571399-1571615	0	0.856393	0
XLOC_021674	419177	scaffold_41:501714-503187	0	0.138025	0
XLOC_021702	419212	scaffold_41:844581-845518	0	0.310067	0
XLOC_021768	-	scaffold_417:6574-6908	0	4.19382	0
XLOC_021790	419324	scaffold_42:239411-239981	0	0.129154	0
XLOC_021808	271396	scaffold_42:457216-458455	0.0523058	3.00161	0.0872868
XLOC_021872	419482	scaffold_42:1369081-1566636	0	0.234544	0.0369871
XLOC_021877	419489	scaffold_42:1369081-1566636	0	0.146492	0
XLOC_021881	444337	scaffold_42:1369081-1566636	0.0472323	0.375699	0.0788727
XLOC_021940	111188	scaffold_42:662418-761680	0	0.108275	0.0227189
XLOC_021945	419369	scaffold_42:662418-761680	0	0.205095	0
XLOC_022006	419461	scaffold_42:1272335-1275451	0	0.114571	0.0361308
XLOC_022035	111390	scaffold_42:1369081-1566636	0	0.225204	0
XLOC_022066	112084	scaffold_43:157627-158776	0.0699666	0.246148	0.0388274
XLOC_022121	13509	scaffold_43:721363-722710	0.0592945	0.10454	0.0329522
XLOC_022164	111894	scaffold_43:1155451-1157276	0	0.772552	0.0983548
XLOC_022192	-	scaffold_43:1382764-1383011	0	6.27117	0
XLOC_022221	112059	scaffold_43:1657526-1658604	0	0.122568	0
XLOC_022302	111910	scaffold_43:772923-774795	0	0.105565	0.0497938
XLOC_022357	233488	scaffold_43:1448015-1449572	0	0.225833	0.0236962
XLOC_022361	53281	scaffold_43:1486794-1488096	0	7.74999	0
XLOC_022388	-	scaffold_44:70493-72392	0.036799	1.89063	0
XLOC_022507	420017	scaffold_44:1294184-1297407	0.0468345	0.662352	0
XLOC_022534	-	scaffold_44:1510955-1511433	0	8.51897	0
XLOC_022592	28213	scaffold_44:471734-602909	0	45.8121	0
XLOC_022632	419970	scaffold_44:1077873-1078434	0	0.172281	0
XLOC_022680	420075	scaffold_44:1531239-1532771	0	0.112602	0
XLOC_022693	-	scaffold_441:1476-1895	0	2.47114	0
XLOC_022752	420195	scaffold_45:575675-577099	0	1.47535	0
XLOC_022900	-	scaffold_45:715604-715712	0	1312.64	0
XLOC_022906	18006	scaffold_45:826861-827659	0	0.159447	0
XLOC_022962	233590	scaffold_45:1445367-1448137	0	0.323402	0
XLOC_022969	432551	scaffold_451:52-2060	0	0.174536	0
XLOC_023118	113376	scaffold_46:965685-966897	0	0.129582	0.0544151
XLOC_023131	113525	scaffold_46:1050370-1051493	0.0570677	0.503312	0.0634483
XLOC_023162	432559	scaffold_463:1010-2574	0	0.121784	0
XLOC_023165	187905	scaffold_466:966-5381	0	0.262304	0
XLOC_023168	444712	scaffold_47:75050-75705	0	0.12449	0.0790129
XLOC_023293	420743	scaffold_47:1230560-1273376	0	0.764076	0
XLOC_023297	113883	scaffold_47:1230560-1273376	0	0.585235	0
XLOC_023455	-	scaffold_47:1371117-1397080	0	1.22325	0.0704908
XLOC_023705	114611	scaffold_49:263443-673965	0	0.113428	0
XLOC_023713	-	scaffold_49:723860-724703	0	1.34134	0.0846769
XLOC_023717	-	scaffold_49:812897-813378	0	5.82512	0
XLOC_023972	-	scaffold_5:1962745-1964369	0.081162	0.359179	0.0678275
XLOC_024056	406582	scaffold_5:2936671-2938053	0	2.01306	0.0243747
XLOC_024124	439208	scaffold_5:3949686-3953933	0	0.225059	0.0884787
XLOC_024189	-	scaffold_5:855750-857280	0	1.10763	0
XLOC_024314	83463	scaffold_5:1983813-2118570	0	0.521162	0
XLOC_024418	406603	scaffold_5:3060784-3063155	0.0323378	0.114691	0.0180366
XLOC_024429	406622	scaffold_5:3347237-3347920	0	0.107727	0
XLOC_024442	143126	scaffold_5:3410274-3411481	0	0.108334	0
XLOC_024594	421249	scaffold_50:1312269-1319487	0	0.951955	0.0707012
XLOC_024655	421202	scaffold_50:987539-1009744	0	0.48875	0
XLOC_024705	421276	scaffold_51:90468-92181	0	0.120721	0.0379749
XLOC_024744	-	scaffold_51:484217-486168	0	0.428692	0.0158578
XLOC_024819	444992	scaffold_51:71489-74573	0	6.1395	0
XLOC_024931	421427	scaffold_51:1198821-1388568	0.0779913	0.103519	0.0651533
XLOC_025010	421570	scaffold_52:811833-813029	0.0857611	0.150348	0
XLOC_025028	115893	scaffold_52:913037-1041839	0	0.136136	0
XLOC_025056	34456	scaffold_52:1170718-1171693	0	0.335976	0.0353132
XLOC_025144	421575	scaffold_52:831815-833121	0	0.200302	0.0421479
XLOC_025223	445158	scaffold_53:892752-894925	0	0.164422	0.0413877
XLOC_025338	-	scaffold_53:963166-965729	0	255.621	0
XLOC_025351	421809	scaffold_53:1087379-1103526	0.0396194	0.175369	0.0441529
XLOC_025369	-	scaffold_54:23981-24635	0	1.49805	0
XLOC_025417	445208	scaffold_54:330970-354421	0	0.170116	0.0357628
XLOC_025445	445219	scaffold_54:471819-473278	0	0.797873	0.0228297
XLOC_025529	422060	scaffold_54:1233145-1236425	0.0226221	0.100502	0.0631708
XLOC_025622	116892	scaffold_54:556159-558807	0.0241356	0.23582	0.067387
XLOC_025641	421993	scaffold_54:845541-846854	0	0.35213	0.0556815
XLOC_025693	-	scaffold_54:1219075-1221740	0.0704074	1.00076	0.0262114
XLOC_025710	179697	scaffold_54:1313334-1314555	0	0.280012	0.0884077
XLOC_025736	117224	scaffold_55:134193-418468	0.0453138	0.120199	0.0252284
XLOC_025801	-	scaffold_55:1051359-1053739	0.0228593	0.588994	0.0127662
XLOC_025805	-	scaffold_55:1157973-1158637	0	23.1199	0
XLOC_025858	117027	scaffold_55:134193-418468	0.0392494	0.173743	0
XLOC_025886	-	scaffold_55:536856-539896	0.0219009	14.597	0
XLOC_026010	422413	scaffold_56:846719-849381	0	0.200325	0.0540057
XLOC_026070	422325	scaffold_56:329213-329846	0	0.111759	0.0708463
XLOC_026111	422417	scaffold_56:862052-863247	0	0.189475	0
XLOC_026273	445427	scaffold_57:2010-2472	0	0.501027	0
XLOC_026310	73134	scaffold_57:340597-340786	0	1.40397	0
XLOC_026350	422623	scaffold_57:525489-804153	0	0.141543	0
XLOC_026463	-	scaffold_58:659902-661899	0	0.239311	0.0753469
XLOC_026578	422821	scaffold_58:740501-932164	0	22.3652	0
XLOC_026612	422870	scaffold_58:1136791-1138623	0	0.332517	0.0525564
XLOC_026637	422895	scaffold_59:160776-162372	0.0743069	0.164543	0.0207091
XLOC_026768	422914	scaffold_59:325094-325550	0	0.63779	0
XLOC_026794	-	scaffold_59:599192-600269	0	6.93178	0
XLOC_026800	268776	scaffold_59:632621-634203	0	0.159683	0.0251381
XLOC_026807	118913	scaffold_59:681933-682215	0	0.405614	0
XLOC_026827	40907	scaffold_59:996433-999950	0.0331365	1.61337	0
XLOC_026894	-	scaffold_6:321255-321907	0	6.29416	0
XLOC_026939	84506	scaffold_6:771216-772362	0	0.101346	0.0638812
XLOC_027012	8985	scaffold_6:1514084-1514312	0	2.88149	0
XLOC_027046	407038	scaffold_6:1770983-1815598	0	0.141455	0.0594233
XLOC_027087	407102	scaffold_6:2262234-2263065	0	0.204884	0.0862365
XLOC_027121	84108	scaffold_6:2554684-2555827	0	0.234991	0
XLOC_027190	407288	scaffold_6:3401150-3402416	0	0.4779	0
XLOC_027204	84160	scaffold_6:3620897-3622118	0	0.188011	0.0296171
XLOC_027223	407336	scaffold_6:3740761-3743515	0.0352719	0.218782	0.0786614
XLOC_027262	84463	scaffold_6:104910-106638	0	0.226978	0
XLOC_027276	406795	scaffold_6:318318-320535	0.040779	0.108275	0.0227189
XLOC_027419	227576	scaffold_6:1727206-1728394	0	0.983117	0.0886868
XLOC_027483	167765	scaffold_6:2247577-2248893	0	0.197987	0.0623915
XLOC_027492	27643	scaffold_6:2319810-2320344	0	0.87386	0.0792356
XLOC_027588	439437	scaffold_6:3124213-3126648	0	2.1689	0.067028
XLOC_027596	26754	scaffold_6:3180197-3181364	0	0.24557	0.0779177
XLOC_027611	439448	scaffold_6:3381310-3384851	0	0.356167	0.0235622
XLOC_027648	84768	scaffold_6:3717190-3718540	0	0.304956	0.0959996
XLOC_027669	-	scaffold_60:6880-8225	0.0432777	0.727366	0
XLOC_027685	-	scaffold_60:94271-324070	0	2.92567	0
XLOC_027686	-	scaffold_60:94271-324070	0	3.6653	0
XLOC_027717	423152	scaffold_60:445353-446286	0	0.103976	0.0658641
XLOC_027736	423181	scaffold_60:591119-622535	0	0.164222	0.0258554
XLOC_027839	-	scaffold_60:497611-499665	0.0283041	0.477245	0.0157953
XLOC_027963	-	scaffold_61:802964-805013	0.080764	0.836436	0.0901589
XLOC_028068	-	scaffold_61:802964-805013	0.0776596	0.340954	0
XLOC_028079	-	scaffold_61:902590-906795	0	0.512571	0.0496542
XLOC_028127	423500	scaffold_62:43950-44527	0	0.199773	0
XLOC_028174	42448	scaffold_62:456911-459938	0.035197	1.31729	0.0105312
XLOC_028324	423675	scaffold_62:943075-1046061	0	0.190908	0.0401595
XLOC_028326	445941	scaffold_62:1050171-1050767	0	0.128047	0
XLOC_028348	-	scaffold_63:111965-115412	0	1.57711	0.0834705
XLOC_028487	-	scaffold_63:397283-397481	0	39.1519	0
XLOC_028569	42085	scaffold_64:86660-88941	0.0305639	0.433766	0.0852564
XLOC_028605	121042	scaffold_64:250416-380067	0	0.226793	0
XLOC_028721	423940	scaffold_64:431400-505244	0	0.146924	0
XLOC_028729	423956	scaffold_64:520059-521117	0.0674265	0.11867	0
XLOC_028759	121182	scaffold_64:816864-818187	0	0.112839	0.0355816
XLOC_028808	424082	scaffold_65:246897-247975	0.0612499	0.107942	0.0680599
XLOC_028863	121574	scaffold_65:806236-902915	0	0.138898	0
XLOC_028875	424054	scaffold_65:84462-87586	0.030287	0.268664	0.0675898
XLOC_028880	424061	scaffold_65:180773-183541	0.0206901	0.331046	0
XLOC_028916	15423	scaffold_65:570930-572562	0	0.594381	0.075409
XLOC_029072	424257	scaffold_66:269836-270939	0	0.128047	0
XLOC_029181	424492	scaffold_67:953933-962584	0	0.12948	0
XLOC_029200	424404	scaffold_67:53978-54647	0	0.170324	0
XLOC_029371	424620	scaffold_69:43825-76098	0	0.129633	0.0815737
XLOC_029389	-	scaffold_69:282122-283009	0.0715641	0.566284	0.0794109
XLOC_029550	-	scaffold_69:906810-906963	0	71.7539	0
XLOC_029559	424756	scaffold_69:974024-1006902	0	0.151384	0
XLOC_029567	139115	scaffold_691:2322-2796	0	0.149868	0
XLOC_029660	72200	scaffold_7:1150815-1153167	0	0.285436	0
XLOC_029688	85242	scaffold_7:1566205-1567192	0	0.220673	0.0695769
XLOC_029704	407604	scaffold_7:1644603-1646521	0.0477715	0.295516	0.053179
XLOC_029719	270568	scaffold_7:1785770-1787755	0	0.1311	0
XLOC_029759	439613	scaffold_7:2178450-2181022	0.0685665	0.151925	0.0955834
XLOC_029806	407760	scaffold_7:2565621-2567295	0	0.104729	0
XLOC_029854	60230	scaffold_7:3011931-3016875	0.0481994	0.139502	0.00794739
XLOC_029994	407459	scaffold_7:703267-705739	0.068101	0.150901	0
XLOC_030002	407473	scaffold_7:900783-901587	0	0.184784	0
XLOC_030022	86363	scaffold_7:1094493-1095668	0	0.112414	0.0708938
XLOC_030034	85183	scaffold_7:1176373-1178327	0.0385235	0.102336	0
XLOC_030086	407593	scaffold_7:1582627-1614143	0.0889349	0.117974	0.049523
XLOC_030145	15697	scaffold_7:2108043-2114323	0	0.26056	0
XLOC_030212	407777407782	scaffold_7:2677578-2742676	0	1.13827	0.0868495
XLOC_030435	-	scaffold_70:967472-968217	0.089752	0.786054	0
XLOC_030438	-	scaffold_70:989385-990098	0.0952046	0.916124	0
XLOC_030505	122967	scaffold_70:888223-888820	0	0.106195	0.0672836
XLOC_030529	123384	scaffold_71:176638-177115	0	0.296763	0
XLOC_030762	-	scaffold_72:923154-923408	0	5.81059	0
XLOC_030764	-	scaffold_72:935323-935824	0	2.90651	0
XLOC_030782	-	scaffold_72:230028-231533	0.0380269	0.23573	0
XLOC_030885	425309	scaffold_73:584540-585728	0	0.228983	0.0482257
XLOC_031022	425377	scaffold_73:896367-897521	0.0612499	1.67311	0.0340299
XLOC_031105	-	scaffold_74:987209-988667	0	4.68603	0.0457336
XLOC_031138	124329	scaffold_74:296030-298927	0.0234143	0.54082	0.0392256
XLOC_031492	425831	scaffold_77:801980-830206	0.0676873	0.149991	0.056618
XLOC_031593	125253	scaffold_78:436385-626524	0	0.57946	0
XLOC_031628	425891	scaffold_78:362556-364394	0	0.58832	0.0740884
XLOC_031630	425893	scaffold_78:387855-388293	0	0.510971	0
XLOC_032194	408079	scaffold_8:542713-544146	0	0.101003	0.095496
XLOC_032256	-	scaffold_8:1411040-1413585	0	0.984514	0
XLOC_032535	28726	scaffold_80:296895-297343	0	1.49765	0
XLOC_032650	426204	scaffold_81:378778-379531	0	0.106195	0
XLOC_032719	126225	scaffold_82:460012-461971	0.0904786	1.60524	0.0168266
XLOC_032734	426366	scaffold_82:670761-704249	0	0.112414	0.0708939
XLOC_032801	126247	scaffold_82:760222-761050	0.0781436	0.343043	0.0866355
XLOC_032803	28097	scaffold_82:792733-792961	0	0.720374	0
XLOC_032840	-	scaffold_83:327223-327620	0	15.2841	0
XLOC_032983	-	scaffold_83:800025-800368	0	2.65042	0
XLOC_032988	-	scaffold_83:825940-826269	0	4.38805	0
XLOC_032989	-	scaffold_83:826747-827064	0	3.11687	0
XLOC_033003	126729	scaffold_84:119548-120052	0	0.136217	0
XLOC_033029	126823	scaffold_84:362853-364374	0	1.64261	0.0252284
XLOC_033067	447134	scaffold_84:806714-810698	0.0782844	0.139012	0.0582671
XLOC_033267	-	scaffold_86:116280-117055	0	0.746727	0
XLOC_033286	426776	scaffold_86:322661-325193	0.0404827	0.143327	0
XLOC_033590	426997	scaffold_87:602781-604126	0	2.40778	0.031617
XLOC_033647	128032	scaffold_88:225610-331063	0	0.432054	0.0906556
XLOC_033651	427112	scaffold_88:225610-331063	0	0.257581	0
XLOC_033882	427237	scaffold_89:427078-428583	0	0.416218	0.0497618
XLOC_033929	408649	scaffold_9:136513-137601	0.0682525	0.120103	0.0757698
XLOC_033942	408663	scaffold_9:256567-257332	0	0.141369	0.0898728
XLOC_034200	88976	scaffold_9:2852238-2854837	0	0.396571	0.0166274
XLOC_034224	39423	scaffold_9:3001118-3001433	0	0.49167	0
XLOC_034228	88464	scaffold_9:3066415-3068836	0	0.257579	0
XLOC_034277	408700	scaffold_9:695595-699517	0.0312762	0.125244	0.0174838
XLOC_034284	-	scaffold_9:760215-760608	0	1.84694	0
XLOC_034360	88474	scaffold_9:1360216-1362677	0.0283521	0.327086	0.0791101
XLOC_034558	427320	scaffold_90:70992-104030	0	0.270723	0
XLOC_034591	-	scaffold_90:319107-334853	0.0494858	0.813065	0.0967024
XLOC_034607	427417	scaffold_90:509256-509565	0	4.94002	0
XLOC_034721	-	scaffold_91:685823-686877	0	0.662498	0
XLOC_034744	447461	scaffold_91:346565-348796	0.0409121	0.144833	0.0227926
XLOC_034783	-	scaffold_91:675017-675897	0	0.704436	0
XLOC_034794	427558	scaffold_92:108653-110301	0	0.32511	0.0410396
XLOC_034846	128933	scaffold_92:102427-108078	0.0557358	49.4164	0.0929677
XLOC_034852	-	scaffold_92:165220-168365	0.0967073	2.27009	0.0216135
XLOC_034882	427619	scaffold_92:563568-689442	0.0918981	0.160894	0
XLOC_034947	427728	scaffold_93:581711-582428	0	0.225204	0.0713862
XLOC_035007	129215	scaffold_93:589787-591059	0.0551838	0.389515	0
XLOC_035048	-	scaffold_94:692659-693709	0	0.511944	0
XLOC_035145	427879	scaffold_95:647015-647863	0.0929115	0.243953	0.0514024
XLOC_035204	-	scaffold_96:631397-634427	0.0829459	0.564419	0.0462928
XLOC_035286	428019	scaffold_97:335895-383843	0	0.181616	0
XLOC_035317	427977	scaffold_97:90686-91535	0	0.176332	0
XLOC_035444	-	scaffold_98:307561-308596	0	33.3526	0

## Sheet: leaf
gene ID	ref gene	genome location	FPKM(root)	FPKM(stem)	FPKM(leaf)
XLOC_000142	74970	scaffold_0:1630442-1631980	0	0.0537768	0.10172
XLOC_000170	402292	scaffold_0:2091561-2211870	0	0	0.105182
XLOC_000305	402493	scaffold_0:3258560-3273862	0	0	0.111163
XLOC_000340	402537	scaffold_0:3462568-3463431	0	0	0.203312
XLOC_000360	402569	scaffold_0:3632066-3634343	0	0.0488487	0.277069
XLOC_000583	402945	scaffold_0:5547925-5548803	0	0	0.925491
XLOC_000617	33400	scaffold_0:5808206-5809770	0.0944631	0.0417443	0.131455
XLOC_000639	403018	scaffold_0:6084739-6102265	0	0	0.12115
XLOC_000816	402137	scaffold_0:964831-966127	0	0.0919779	0.78234
XLOC_000931	74444	scaffold_0:2230207-2233127	0.0565762	0.0251041	0.110505
XLOC_000977	74096	scaffold_0:2609068-2609815	0	0.0783304	0.346502
XLOC_001298	402886	scaffold_0:5175821-5177530	0	0.0648166	0.346688
XLOC_001312	402908	scaffold_0:5345334-5345867	0	0	0.19267
XLOC_001372	403013	scaffold_0:6074012-6074410	0	0	0.16875
XLOC_001537	77297	scaffold_1:1207326-1208085	0	0	0.119648
XLOC_001587	77006	scaffold_1:2073284-2075055	0	0.067453	0.106127
XLOC_001638	403443	scaffold_1:2565052-2565656	0	0	0.126055
XLOC_001642	266613	scaffold_1:2600296-2602336	0.0859619	0.0380223	0.119693
XLOC_001713	403556	scaffold_1:3241098-3241705	0	0	0.684188
XLOC_001865	76216	scaffold_1:4939778-4941085	0.0666203	0.0586359	0.221922
XLOC_002101	403329	scaffold_1:1501260-1659036	0	0.0972437	0.184629
XLOC_002123	403359	scaffold_1:1844010-1846407	0.0741422	0.0985083	0.103317
XLOC_002206	26786	scaffold_1:2696413-2697046	0	0.0978427	0.495545
XLOC_002283	76630	scaffold_1:3444129-3445519	0.051606	0.0911354	0.258381
XLOC_002330	-	scaffold_1:3825830-3961879	0	0	0.49109
XLOC_002608	227784	scaffold_10:601672-602400	0	0	0.183403
XLOC_002625	409244	scaffold_10:753356-757416	0.0599819	0.0177684	0.219598
XLOC_002772	409455	scaffold_10:2183442-2186680	0	0.0610734	0.105519
XLOC_002778	89697	scaffold_10:2236339-2236879	0	0	0.409551
XLOC_002781	66365	scaffold_10:2260582-2262006	0	0	0.233901
XLOC_003104	409501	scaffold_10:2415802-2416498	0.0983797	0.0860034	0.27194
XLOC_003249	428270	scaffold_100:267223-267880	0	0	0.17649
XLOC_003423	428498	scaffold_102:450256-452015	0	0	0.116709
XLOC_003478	-	scaffold_102:375357-376878	0	0	0.307015
XLOC_003525	17947	scaffold_103:551062-551419	0	0	0.157568
XLOC_003655	447919	scaffold_105:38947-41793	0.0848611	0.0565685	0.118507
XLOC_004139	440525	scaffold_11:793673-794188	0	0	0.29819
XLOC_004411	18217	scaffold_11:623051-623312	0	0	0.324285
XLOC_004490	63324	scaffold_11:1296476-1298134	0.0855221	0	0.142901
XLOC_004791	429133	scaffold_111:144131-147401	0.0404294	0.0539122	0.146813
XLOC_005256	429517	scaffold_116:30819-141435	0	0	0.137065
XLOC_005268	133103	scaffold_116:193308-245166	0	0.0530128	0.200538
XLOC_005365	429623	scaffold_118:13981-86762	0	0	0.283189
XLOC_005534	-	scaffold_12:309079-309756	0	0	1.01637
XLOC_005535	-	scaffold_12:309991-311123	0	0.0468062	0.589854
XLOC_005601	16054	scaffold_12:981257-1025940	0	0	0.100461
XLOC_005709	410455	scaffold_12:2648220-2649261	0	0	0.131167
XLOC_005876	410388	scaffold_12:2259075-2259617	0	0	0.383291
XLOC_005919	92029	scaffold_12:2746464-2747762	0	0.0885547	0.168044
XLOC_006222	-	scaffold_123:212311-212895	0	0	0.63283
XLOC_006223	-	scaffold_123:213080-214959	0	0.0462741	0.932991
XLOC_006769	92825	scaffold_13:947506-949028	0	0	0.169968
XLOC_007167	92851	scaffold_13:2241563-2241824	0	0	0.324285
XLOC_007174	410868	scaffold_13:2295334-2297036	0	0	0.103137
XLOC_007443	135317	scaffold_135:219080-219452	0	0	0.145478
XLOC_007646	7079	scaffold_138:333498-333925	0	0	0.145478
XLOC_007706	236575	scaffold_139:207225-276734	0.0862008	0.0381195	0.191999
XLOC_008080	411177	scaffold_14:1456576-1459067	0.0889276	0.0525967	0.198472
XLOC_008184	72476	scaffold_14:2576123-2580050	0	0	0.363566
XLOC_008197	411385	scaffold_14:2702552-2703414	0	0	0.299227
XLOC_008243	135839	scaffold_140:53893-54640	0.0894318	0	0.148501
XLOC_008278	430927	scaffold_141:69016-246909	0	0	38.3205
XLOC_008448	-	scaffold_143:94166-97892	0	0	0.741897
XLOC_008584	-	scaffold_147:245812-246666	0	0	0.374832
XLOC_008604	136371	scaffold_147:160277-162651	0.0608043	0.0535837	0.101353
XLOC_008993	17953	scaffold_15:2449718-2450190	0	0	0.131322
XLOC_009000	441328	scaffold_15:2623874-2637686	0.0494126	0.0658273	0.19312
XLOC_009001	94034	scaffold_15:2623874-2637686	0.0324005	0.028728	0.144571
XLOC_009258	431533	scaffold_158:31536-33159	0	0	0.124711
XLOC_009363	-	scaffold_16:900995-906594	0.0985731	0.0861689	0.708415
XLOC_009591	-	scaffold_16:1372727-1373877	0	0	0.228233
XLOC_009649	94666	scaffold_16:1962807-1963072	0	0	0.746322
XLOC_009699	431573	scaffold_160:227649-228134	0	0	0.127764
XLOC_009714	431598	scaffold_161:167181-168564	0.0765921	0.0672687	0.509598
XLOC_010582	431908	scaffold_176:45103-63993	0.0465736	0.0411686	0.103708
XLOC_010813	412673	scaffold_18:1476466-1481344	0.0455581	0.0805596	0.862413
XLOC_010839	58821	scaffold_18:1876165-1876567	0	0	0.126055
XLOC_010870	70599	scaffold_18:2094511-2114099	0	0	0.118146
XLOC_010892	412436	scaffold_18:65704-66800	0	0.0692453	0.262333
XLOC_011301	148358	scaffold_19:532957-534793	0.0745427	0.0654975	0.124025
XLOC_011351	172782	scaffold_19:896407-897755	0.0586702	0	0.195648
XLOC_011455	-	scaffold_19:1993868-1994240	0	0	2.76408
XLOC_011776	432135	scaffold_194:23055-24752	0	0	0.103372
XLOC_012194	404630	scaffold_2:3627634-3628826	0.09189	0.0804412	0.203377
XLOC_012420	404260	scaffold_2:1473146-1474380	0	0	0.106139
XLOC_012535	29219	scaffold_2:2548513-2549362	0	0.0847019	0.374909
XLOC_012560	28925	scaffold_2:2746342-2755509	0	0	0.33464
XLOC_012728	404762	scaffold_2:4269767-4297474	0.0944663	0	0.262914
XLOC_012741	-	scaffold_20:30376-30658	0	0	4.81796
XLOC_012895	97970	scaffold_20:1365068-1367550	0.0677788	0	0.188981
XLOC_013024	413209	scaffold_20:533629-534296	0	0	0.161198
XLOC_013061	413264	scaffold_20:730977-736957	0	0.067453	0.339608
XLOC_013157	98323	scaffold_20:1522403-1524121	0.0487467	0.0430694	0.108515
XLOC_013253	413513	scaffold_21:41307-42102	0	0	0.105706
XLOC_013500	413573	scaffold_21:437684-438503	0.0862034	0	0.190936
XLOC_013574	413706	scaffold_21:1189877-1232207	0	0	0.159085
XLOC_013669	-	scaffold_214:29455-31763	0	0.0989934	0.155979
XLOC_013712	413911	scaffold_22:343704-344887	0	0	0.279346
XLOC_013785	414039	scaffold_22:1212548-1213060	0	0	0.196447
XLOC_013836	149261	scaffold_22:1768940-1770547	0.0735981	0.0977912	0.328201
XLOC_013865	413911	scaffold_22:343704-344887	0.0633387	0	0.351806
XLOC_013872	413925	scaffold_22:425317-431266	0	0.0584207	0.147366
XLOC_013988	414114	scaffold_22:1616311-1687148	0	0	0.1851
XLOC_013989	414119	scaffold_22:1688323-1688775	0	0	0.13906
XLOC_014684	232269	scaffold_24:311221-377063	0	0	0.255877
XLOC_014745	414607	scaffold_24:946876-947686	0	0	0.135082
XLOC_014763	15483	scaffold_24:1331856-1333047	0.0819759	0	0.136256
XLOC_015053	414778	scaffold_25:138923-139355	0	0	0.111163
XLOC_015158	102231	scaffold_25:1510121-1513213	0	0	0.212612
XLOC_015233	415085	scaffold_26:85847-88642	0.0301233	0	0.151258
XLOC_015251	102871	scaffold_26:326395-327473	0	0	0.888419
XLOC_015260	-	scaffold_26:375895-377134	0	0	0.397055
XLOC_015274	102512	scaffold_26:586410-610395	0	0	0.234796
XLOC_015370	415309	scaffold_26:1503664-1504351	0	0	0.165467
XLOC_015390	415331	scaffold_26:1604831-1605527	0	0	0.322395
XLOC_015710	-	scaffold_27:1609329-1609840	0	0	1.48591
XLOC_015754	103221	scaffold_27:1950898-1951387	0	0	0.181485
XLOC_015760	442773	scaffold_27:89179-92682	0.0594929	0.0705243	0.121875
XLOC_015774	-	scaffold_27:269261-269464	0	0	9.3473
XLOC_015794	103164	scaffold_27:278762-840496	0	0	0.181485
XLOC_015999	415765	scaffold_28:1239949-1241292	0	0	0.190712
XLOC_016002	-	scaffold_28:1260745-1261874	0.0564892	0	0.18843
XLOC_016003	415772	scaffold_28:1262547-1263150	0	0	0.325944
XLOC_016234	-	scaffold_28:1701337-1703080	0.0986676	0.0583165	0.752054
XLOC_016393	104343	scaffold_29:1470944-1471429	0	0	0.58934
XLOC_016660	79368	scaffold_3:492821-592569	0	0.0913381	0.230967
XLOC_016793	438472	scaffold_3:2454005-2456458	0.0905331	0.08031	0.117857
XLOC_016832	80189	scaffold_3:2765493-2766811	0.0580588	0	0.129083
XLOC_016848	79895	scaffold_3:2911277-2911673	0	0	0.259038
XLOC_017149	80675	scaffold_3:1946774-1947851	0	0	0.165929
XLOC_017190	80644	scaffold_3:2381397-2388402	0.0656922	0	0.164882
XLOC_017400	-	scaffold_30:158036-158776	0	0	0.451067
XLOC_017702	-	scaffold_31:275713-278293	0.0879399	0.0780243	0.228989
XLOC_017923	4.16649e+17	scaffold_31:1155811-1224536	0.0293476	0.0781151	0.114628
XLOC_018029	105823	scaffold_32:156665-157394	0	0	0.152504
XLOC_018049	105772	scaffold_32:328979-330158	0	0.0860034	0.163164
XLOC_018164	106011	scaffold_32:61339-62993	0	0	0.122269
XLOC_018343	417052	scaffold_33:284325-339670	0.0361883	0.0961807	0.16139
XLOC_018354	-	scaffold_33:457526-457979	0	0	0.615949
XLOC_018474	417068	scaffold_33:418226-419017	0	0	0.230502
XLOC_018725	19588	scaffold_34:1591801-1592002	0	0	0.746322
XLOC_019369	-	scaffold_36:1342136-1343182	0.0770629	0	0.384523
XLOC_019435	108178	scaffold_36:335912-336203	0	0	0.245868
XLOC_019561	432476	scaffold_363:153-741	0	0	0.363179
XLOC_019567	-	scaffold_368:8191-9082	0	0.0625688	0.434305
XLOC_019697	418360	scaffold_37:1530983-1531913	0	0.0593352	0.187153
XLOC_019767	-	scaffold_37:695069-695548	0	0	0.859651
XLOC_020178	418654	scaffold_39:374657-375455	0	0	0.778676
XLOC_020323	110007	scaffold_39:382925-383573	0	0	3.89879
XLOC_020399	109905	scaffold_39:1427783-1428911	0.0595056	0	1.55422
XLOC_020569	405686	scaffold_4:1389999-1390459	0	0	0.385039
XLOC_020670	29878	scaffold_4:2305590-2305824	0	0	1.78449
XLOC_020742	406008	scaffold_4:3475522-3477305	0	0.0699832	0.110121
XLOC_021011	29850	scaffold_4:1730786-2193132	0	0	1.37332
XLOC_021085	34229	scaffold_4:2720122-2721588	0	0	0.116967
XLOC_021117	81450	scaffold_4:3272544-3273675	0	0	0.210943
XLOC_021220	-	scaffold_40:446625-446948	0	0	3.85154
XLOC_021251	110531	scaffold_40:592011-895161	0	0	0.21917
XLOC_021662	-	scaffold_41:361218-362793	0.0361101	0.0959746	0.140913
XLOC_021912	419329	scaffold_42:250390-386349	0	0	0.964793
XLOC_021951	419375	scaffold_42:772835-773594	0.0966728	0	0.160369
XLOC_022068	112001	scaffold_43:177818-178676	0	0	0.281258
XLOC_022195	111873	scaffold_43:1390874-1391354	0	0	0.491737
XLOC_022295	419634	scaffold_43:744147-749534	0.086958	0.0386398	0.206425
XLOC_022310	419653	scaffold_43:836744-850461	0.0972367	0.0850241	0.107527
XLOC_022460	419914	scaffold_44:684356-821871	0	0	0.128174
XLOC_022462	419917	scaffold_44:684356-821871	0	0	0.203975
XLOC_022550	112603	scaffold_44:88718-90498	0	0.0352356	1.53174
XLOC_022587	-	scaffold_44:455854-456518	0	0	0.701389
XLOC_022604	419915	scaffold_44:684356-821871	0	0.0353228	1.37847
XLOC_022608	444482	scaffold_44:684356-821871	0	0.0899455	0.424989
XLOC_022681	420076	scaffold_44:1533600-1534351	0	0	0.185098
XLOC_022705	112999	scaffold_45:90753-92778	0.0863252	0.0255335	0.128457
XLOC_022791	420267	scaffold_45:1017944-1018819	0.0989622	0	0.109411
XLOC_022834	112759	scaffold_45:1484257-1498799	0	0	0.171792
XLOC_022920	-	scaffold_45:1074275-1074576	0	0	6.54075
XLOC_023060	420362	scaffold_46:80725-82316	0	0	0.333164
XLOC_023202	59165	scaffold_47:305925-544017	0	0	0.19267
XLOC_023581	420798	scaffold_48:14664-230656	0.0563854	0	0.188801
XLOC_023801	-	scaffold_49:1139797-1146333	0	0	31.0641
XLOC_023852	406177	scaffold_5:523499-524422	0.0972352	0	0.107527
XLOC_023853	-	scaffold_5:528585-529670	0	0	0.217164
XLOC_023943	406366	scaffold_5:1650433-1651768	0.0534202	0	0.118844
XLOC_024178	438996	scaffold_5:652820-654415	0.0636603	0.0560662	0.141431
XLOC_024520	-	scaffold_50:99958-293306	0.0970591	0.0848757	0.429286
XLOC_024732	115254	scaffold_51:298942-300991	0.0269213	0.0716945	0.150265
XLOC_024753	115406	scaffold_51:562195-563094	0.0955674	0.0835949	0.105706
XLOC_024805	17644	scaffold_51:1198821-1388568	0	0	0.28655
XLOC_024887	421357	scaffold_51:804821-805574	0	0	0.118146
XLOC_024998	115750	scaffold_52:664909-691462	0	0	0.141751
XLOC_025023	115924	scaffold_52:885324-885988	0	0	0.410048
XLOC_025166	421618	scaffold_52:1043091-1043518	0	0	0.295497
XLOC_025169	421627	scaffold_52:1088401-1120292	0	0	0.426279
XLOC_025203	421691	scaffold_53:495821-523238	0.0848901	0	0.141045
XLOC_025588	421889	scaffold_54:288401-290316	0.0930839	0.0814657	0.772449
XLOC_025764	4915	scaffold_55:508025-515028	0	0	0.296857
XLOC_026282	422499	scaffold_57:80156-137339	0	0	0.305007
XLOC_026333	-	scaffold_57:525489-804153	0.0757818	0	4.74846
XLOC_026361	-	scaffold_57:941761-942779	0	0	0.922624
XLOC_026524	118613	scaffold_58:196165-367965	0	0.0993228	0.2191
XLOC_026854	423049	scaffold_59:1118340-1235213	0	0	0.101689
XLOC_026955	230655	scaffold_6:874659-878718	0	0.06674	0.345975
XLOC_027040	68508	scaffold_6:1751808-1752416	0	0	0.150818
XLOC_027063	439350	scaffold_6:1987294-1989232	0.0447138	0.0791093	0.298954
XLOC_027371	439299	scaffold_6:1251437-1252636	0	0	0.170381
XLOC_027517	407160	scaffold_6:2541524-2542691	0	0.0903083	0.11379
XLOC_027573	-	scaffold_6:2999935-3000287	0	0	0.648186
XLOC_027575	407236	scaffold_6:3011185-3015220	0.0746587	0.0655939	0.372623
XLOC_027587	40725383946	scaffold_6:3071085-3072095	0	0	0.188739
XLOC_027735	423180	scaffold_60:591119-622535	0	0.0947377	0.2998
XLOC_027771	423245	scaffold_60:927145-932596	0.0578579	0.0510194	0.25728
XLOC_027778	-	scaffold_60:1022693-1023783	0	0	0.525077
XLOC_027914	119777	scaffold_61:153483-432495	0	0	0.23992
XLOC_028010	119955	scaffold_61:82094-82349	0	0	0.345599
XLOC_028014	423315	scaffold_61:145160-146052	0.0929115	0	0.102805
XLOC_028046	445796	scaffold_61:599109-600780	0	0	1.09863
XLOC_028160	423569	scaffold_62:348527-350906	0	0	0.129901
XLOC_028210	423654	scaffold_62:783157-784515	0	0	0.107976
XLOC_028226	35487	scaffold_62:1058316-1058664	0	0	0.82906
XLOC_028383	-	scaffold_63:592132-592865	0	0	0.507863
XLOC_028457	-	scaffold_63:201084-202976	0	0.0418223	0.210722
XLOC_028477	423738	scaffold_63:323626-324040	0	0	0.119648
XLOC_028514	445983	scaffold_63:642094-647127	0.0351151	0.015232	0.105268
XLOC_028662	181325	scaffold_64:928887-946613	0	0.0222587	0.335845
XLOC_028746	-	scaffold_64:722366-723258	0	0	0.505775
XLOC_028833	27243	scaffold_65:559772-562071	0	0	0.242377
XLOC_028859	121519	scaffold_65:803562-805575	0	0	0.160985
XLOC_028892	424087	scaffold_65:258652-260415	0	0	0.126055
XLOC_028945	-	scaffold_65:956602-958219	0	0	0.254049
XLOC_029177	424483	scaffold_67:734796-915823	0.0944631	0.0834887	0.236618
XLOC_029197	424397	scaffold_67:37327-38799	0	0	0.109863
XLOC_029212	-	scaffold_67:289117-290802	0.0450668	0	0.150559
XLOC_029218	-	scaffold_67:462537-463601	0	0	0.447814
XLOC_029695	407592	scaffold_7:1582627-1614143	0	0	0.581384
XLOC_029832	66231	scaffold_7:2820298-2825675	0	0	0.117456
XLOC_029944	407373	scaffold_7:18570-23696	0.0206135	0.0366474	0.149702
XLOC_030334	230928	scaffold_7:3785364-3785675	0	0	0.525234
XLOC_030375	424841	scaffold_70:325345-330638	0	0	0.207823
XLOC_030674	425096	scaffold_71:909091-912410	0	0.045805	0.134297
XLOC_030871	235002	scaffold_73:453332-455419	0	0.061353	0.154404
XLOC_030903	48832	scaffold_73:648380-748041	0	0	0.160237
XLOC_030974	124069	scaffold_73:554955-556620	0.0768267	0.0674873	0.425952
XLOC_030989	425323	scaffold_73:632129-633352	0	0	0.142772
XLOC_031158	446638	scaffold_74:474997-475532	0	0	0.171792
XLOC_031216	37978	scaffold_75:153106-153397	0	0	0.245868
XLOC_031428	-	scaffold_76:880802-882063	0	0.0412445	0.311699
XLOC_031499	269181	scaffold_77:55457-58998	0	0.0212046	0.106636
XLOC_031651	125443	scaffold_79:38825-40715	0.0334375	0.0592816	0.186472
XLOC_031732	425944	scaffold_79:60036-61151	0	0	0.127764
XLOC_032123	-	scaffold_8:3460948-3464752	0.0550626	0.0971674	0.306177
XLOC_032159	408016	scaffold_8:210855-265003	0	0	34.5157
XLOC_032264	408223	scaffold_8:1457736-1459696	0	0	0.119693
XLOC_032397	408479	scaffold_8:2811149-2812271	0	0	0.1162
XLOC_032850	-	scaffold_83:437726-438172	0	0	1.89622
XLOC_033061	-	scaffold_84:761116-761851	0.0913876	0	0.202279
XLOC_033126	-	scaffold_84:553089-553636	0	0	0.48333
XLOC_033619	127781	scaffold_87:768089-773921	0.0771206	0.0228261	0.200914
XLOC_033739	427128	scaffold_88:419085-420279	0.0972352	0	0.16129
XLOC_033777	427179	scaffold_89:3771-4735	0	0	2.74063
XLOC_033870	427220	scaffold_89:306541-307166	0	0	0.315136
XLOC_033912	408631	scaffold_9:36821-37691	0	0	0.247773
XLOC_034269	169207	scaffold_9:631832-632277	0	0	0.146227
XLOC_034279	408701	scaffold_9:716897-718703	0	0	0.135599
XLOC_034312	408746	scaffold_9:954798-956373	0	0	0.113655
XLOC_034327	88278	scaffold_9:1140243-1141001	0.0955674	0.0835949	0.105706
XLOC_034417	32917	scaffold_9:1929565-1939302	0	0.0625688	0.197411
XLOC_034465	-	scaffold_9:2303212-2303374	0	0	25.5422
XLOC_035556	-	scaffold_99:619994-621392	0.0413848	0	0.299708
XLOC_035563	139175	scaffold_C542:236-944	0	0	0.106306
