# Supplementary material for: Global transcriptome analysis reveals extensive gene remodeling, alternative splicing and differential transcription profiles in non-seed vascular plant Selaginella moellendorffii
Source: BMC Genomics. 2017 Jan 25;18(Suppl 1):1042. doi: 10.1186/s12864-016-3266-1 (PMC5310277; doi:10.1186/s12864-016-3266-1)
Supplement: Additional file 8: — Tissue-specific expression of lncRNAs in S. moellendorffii. (XLSX 41 kb) [file 12864_2016_3266_MOESM8_ESM.xlsx]

## Sheet: root
ID	ref gene	relation of known gene	genome location	FPKM(root)	FPKM(stem)	FPKM(leaf)
Smoe_00003510	-	u	scaffold_1:3468704-3468930	16.1143	0	0
Smoe_00034003	-	u	scaffold_412:1292-1654	3.63519	0	0
Smoe_00019234	-	u	scaffold_2:3034492-3034834	5.41949	0	0
Smoe_00019229	404542|404542.v1.91	x	scaffold_2:3020494-3021450	14.4847	0	0
Smoe_00005844	-	u	scaffold_107:385795-387850	0.870348	0	0.0510065
Smoe_00044537	-	u	scaffold_63:898763-899043	5.59293	0	0
Smoe_00042871	-	u	scaffold_6:1930732-1930940	8.86479	0	0
Smoe_00017948	-	u	scaffold_195:58835-59828	17.3429	0	0
Smoe_00046369	-	u	scaffold_7:1406383-1406838	1.11873	0	0
Smoe_00011340	-	u	scaffold_133:187310-218382	63.7831	0	0
Smoe_00037454	-	u	scaffold_5:1745150-1747686	0.870976	0	0.013509
Smoe_00006780	-	u	scaffold_11:550514-551471	1.23622	0	0.0361308
Smoe_00013548	-	u	scaffold_15:1278228-1642871	4.17385	0	0.0462444
Smoe_00032648	-	u	scaffold_4:1278249-1278667	242.789	0	0
Smoe_00023278	-	u	scaffold_25:994925-995944	0.531522	0.0927748	0
Smoe_00024831	-	u	scaffold_28:989405-989651	10.9039	0	0
Smoe_00015804	-	u	scaffold_17:1675513-1676457	0.661807	0	0.0367451
Smoe_00054962	-	u	scaffold_98:571299-578948	3.71697	0.0223031	0.0701074
Smoe_00035395	-	u	scaffold_44:1570273-1570770	1.61331	0	0
Smoe_00044271	-	u	scaffold_629:1-592	1.48678	0	0.0682645
Smoe_00014935	-	u	scaffold_161:59687-60899	26.3436	0	0
Smoe_00025808	438486|438486.v1.91	x	scaffold_3:2474983-2657081	2.59561	0.0240007	0.0301901
Smoe_00024032	-	u	scaffold_26:1880281-1881191	2.45626	0	0
Smoe_00051222	-	u	scaffold_83:166208-166681	4.82457	0	0
Smoe_00054229	-	u	scaffold_93:98882-99146	5.94366	0	0
Smoe_00046731	-	u	scaffold_7:3612532-3612712	112.336	0	0
Smoe_00054921	-	u	scaffold_98:358552-362946	0.976821	0	0
Smoe_00006678	410058|410058.v1.91	x	scaffold_11:2641732-2644527	28.962	0	0
Smoe_00017553	-	u	scaffold_19:479079-479831	2.03875	0.0776512	0
Smoe_00023723	-	u	scaffold_26:1831255-1831640	5.27895	0	0
Smoe_00037967	-	u	scaffold_5:1622590-1623291	4.96863	0.0851853	0
Smoe_00009313	-	u	scaffold_120:110399-112124	2.4565	0	0
Smoe_00036214	420603|420603.v1.91	x	scaffold_47:305925-544017	6.21478	0	0
Smoe_00048044	-	u	scaffold_72:975986-976304	177.235	0	0
Smoe_00027240	-	u	scaffold_30:1230268-1230667	2.35073	0	0
Smoe_00023139	-	u	scaffold_25:1819661-1820014	2.98429	0	0
Smoe_00022269	-	u	scaffold_236:11910-13269	1.15455	0.0756592	0.0476335
Smoe_00053627	408999|408999.v1.91	x	scaffold_9:2582599-2583388	1.49182	0	0.0746082
Smoe_00042547	84620|84620.v1.91	x	scaffold_6:3877877-3880247	0.917115	0	0
Smoe_00054792	-	u	scaffold_97:31724-31935	8.4126	0	0
Smoe_00046593	1847|1847.v1.91	x	scaffold_7:2774631-2776561	1.6498	0	0
Smoe_00001904	75338|75338.v1.91	x	scaffold_0:4529157-4531367	8.94728	0	0.0442737
Smoe_00046161	-	u	scaffold_69:844274-844443	48.0019	0	0
Smoe_00023743	102624|102624.v1.91	x	scaffold_26:54952-58838	4.64349	0.0314081	0
Smoe_00012325	-	u	scaffold_14:61136-63271	0.849197	0.0228494	0.043097
Smoe_00054435	-	u	scaffold_94:709756-710195	2.77467	0	0
Smoe_00021557	-	u	scaffold_222:9609-10289	0.710975	0.0887302	0.0561265
Smoe_00014813	-	u	scaffold_16:1761915-1762329	52.0835	0	0
Smoe_00049493	-	u	scaffold_79:505419-505840	40.7344	0	0
Smoe_00001431	-	u	scaffold_0:2090907-2091103	19.1082	0	0
Smoe_00045020	-	u	scaffold_65:806236-902915	656.964	0	0
Smoe_00002040	-	u	scaffold_0:5092932-5093375	23.2195	0	0
Smoe_00024615	-	u	scaffold_28:1520824-1521751	1.41998	0	0.0523605
Smoe_00050586	-	u	scaffold_8:3034431-3040839	20.9109	0	0
Smoe_00003886	-	u	scaffold_1:5790467-5790687	36.3151	0	0
Smoe_00027941	-	u	scaffold_32:1628868-1641586	5.70577	0	0
Smoe_00046253	-	u	scaffold_7:431319-432281	4.008	0.0569215	0.0358999
Smoe_00023293	-	u	scaffold_25:1092832-1095617	1.58782	0	0.0326838
Smoe_00029104	-	u	scaffold_34:1700658-1702440	0.770707	0	0.0388811
Smoe_00000695	-	u	scaffold_0:4585285-4585964	1.52661	0	0
Smoe_00026156	405424|405424.v1.91	x	scaffold_3:4297643-4299645	0.680272	0	0.0941877
Smoe_00035355	420017|420017.v1.91	x	scaffold_44:1294184-1297407	1.17376	0	0
Smoe_00032412	-	u	scaffold_4:85981-86291	5.94668	0	0
Smoe_00027890	-	u	scaffold_32:1332398-1333027	0.566334	0	0
Smoe_00024243	-	u	scaffold_27:120193-120934	5.53158	0	0
Smoe_00052504	-	u	scaffold_88:549692-551364	1.25722	0.038348	0.0482886
Smoe_00045447	-	u	scaffold_66:681410-681976	2.37691	0	0.0726787
Smoe_00051451	426545|426545.v1.91	x	scaffold_84:130409-132389	1.17374	0.0346397	0.021802
Smoe_00050472	-	u	scaffold_8:2434049-2434935	1.00333	0	0
Smoe_00004999	-	u	scaffold_100:28027-28901	0.729169	0	0.0404487
Smoe_00028436	-	u	scaffold_33:94128-94700	2.20997	0	0
Smoe_00032296	-	u	scaffold_4:3539131-3540086	4.76206	0.0574325	0.0724479
Smoe_00038071	-	u	scaffold_5:2272458-2274732	2.02294	0	0.0448388
Smoe_00015616	-	u	scaffold_17:221709-222149	14.4113	0	0
Smoe_00017854	-	u	scaffold_19:2113588-2114374	0.836162	0.0733276	0
Smoe_00028843	-	u	scaffold_34:1512036-1512239	22.2026	0	0
Smoe_00022890	-	u	scaffold_245:7497-8749	0.65876	0.0415893	0.0785786
Smoe_00037038	-	u	scaffold_49:879091-879499	2.93338	0	0
Smoe_00042872	-	u	scaffold_6:1931704-1932315	3.89618	0	0.065101
Smoe_00040005	-	u	scaffold_54:401005-402177	1.37357	0	0
Smoe_00017159	-	u	scaffold_186:110619-111737	1.06757	0	0
Smoe_00020615	413537|413537.v1.91	x	scaffold_21:172284-202357	6.47732	0	0
Smoe_00032187	405919|405919.v1.91	x	scaffold_4:2649709-2651823	0.637278	0.0664026	0.0626964
Smoe_00015604	-	u	scaffold_17:182726-185142	0.534915	0	0
Smoe_00029284	-	u	scaffold_35:822952-823535	6.31978	0	0
Smoe_00052590	235567|235567.v1.91	x	scaffold_89:512735-517315	7.18875	0.0940068	0.0592351
Smoe_00053758	-	u	scaffold_90:203182-205209	0.717571	0	0.0724479
Smoe_00006523	-	u	scaffold_11:1692492-1692734	8.39924	0	0
Smoe_00014821	-	u	scaffold_16:1814645-1814836	17.7008	0	0
Smoe_00021448	-	u	scaffold_22:1184234-1184776	1.26857	0	0
Smoe_00024241	-	u	scaffold_27:109565-109924	13.8408	0	0
Smoe_00015213	-	u	scaffold_169:26872-27175	32.6282	0	0
Smoe_00023543	31008|31008.v1.91	x	scaffold_26:919015-921900	2.87288	0.0648744	0.0951589
Smoe_00015038	-	u	scaffold_164:175000-175291	10.15	0	0
Smoe_00032191	-	u	scaffold_4:2683380-2687353	3.35588	0.0791358	0.0249152
Smoe_00039752	-	u	scaffold_54:226526-227864	0.647775	0	0
Smoe_00004176	-	u	scaffold_10:1713716-1714459	1.08089	0	0
Smoe_00054771	-	u	scaffold_97:630930-632096	0.616263	0	0.0342373
Smoe_00024934	-	u	scaffold_28:1860698-1860960	7.89003	0	0
Smoe_00039796	-	u	scaffold_54:401005-402177	10.3487	0.0912621	0.0577416
Smoe_00040795	-	u	scaffold_56:812670-822467	13.3655	0	0
Smoe_00054175	447514|447514.v1.91	x	scaffold_92:318497-322341	5.14029	0	0.0674451
Smoe_00015131	-	u	scaffold_166:172506-172688	26.1701	0	0
Smoe_00020616	413537|413537.v1.91	x	scaffold_21:172284-202357	7.14644	0	0
Smoe_00013302	-	u	scaffold_148:104125-108867	1.09247	0.0737091	0.0465476
Smoe_00017465	-	u	scaffold_19:2013878-2014366	2.15971	0	0
Smoe_00003754	76966|76966.v1.91	x	scaffold_1:5112596-5115063	0.593949	0	0
Smoe_00019398	-	u	scaffold_2:4117392-4117548	52.4759	0	0
Smoe_00040268	-	u	scaffold_55:857723-859966	0.90801	0	0
Smoe_00015605	-	u	scaffold_17:182726-185142	0.919447	0	0.0284186
Smoe_00001287	-	u	scaffold_0:1101594-1102296	1.06959	0	0.0537634
Smoe_00030879	-	u	scaffold_38:1608996-1609798	1.30309	0	0
Smoe_00046674	439685|439685.v1.91	x	scaffold_7:3264977-3266783	3.45328	0	0.0336629
Smoe_00053515	-	u	scaffold_9:1940048-1940514	6.09121	0	0
Smoe_00024726	415651|415651.v1.91	x	scaffold_28:407374-408696	11.2977	0	0
Smoe_00054718	-	u	scaffold_97:89047-89574	9.12331	0	0
Smoe_00011768	-	u	scaffold_138:252848-253916	0.669889	0.0654019	0.0412808
Smoe_00032226	-	u	scaffold_4:2989119-2989316	24.9636	0	0
Smoe_00005394	-	u	scaffold_102:364878-365828	2.42945	0.0578032	0.072918
Smoe_00007340	429095|429095.v1.91	x	scaffold_110:479455-482774	0.502109	0.0886983	0.0558763
Smoe_00033009	-	u	scaffold_4:3468718-3473266	4.44985	0.0181455	0.0912266
Smoe_00050929	-	u	scaffold_81:227239-331972	4.75988	0	0
Smoe_00024240	-	u	scaffold_27:108711-108963	266.219	0	0
Smoe_00007621	-	u	scaffold_112:368727-417819	1.22987	0	0
Smoe_00024750	-	u	scaffold_28:505004-507491	0.48561	0	0
Smoe_00029023	-	u	scaffold_34:1280577-1281460	15.5829	0	0.0997034
Smoe_00013128	-	u	scaffold_144:201927-202350	3.34137	0	0
Smoe_00017617	-	u	scaffold_19:877727-877950	704.901	0	0
Smoe_00008349	-	u	scaffold_119:151924-152668	4.12837	0	0.0584626
Smoe_00039112	-	u	scaffold_52:398666-399111	31.0041	0	0
Smoe_00019725	-	u	scaffold_20:1488471-1488844	8.72315	0	0
Smoe_00032981	-	u	scaffold_4:2990253-2990954	5480.3	0	0.0604763
Smoe_00015156	-	u	scaffold_167:15812-159339	244.73	0	0
Smoe_00049933	-	u	scaffold_8:2456308-2456900	2.26927	0	0
Smoe_00032960	405960|405960.v1.91	x	scaffold_4:2889282-2890942	7.07118	0.0404253	0
Smoe_00036790	-	u	scaffold_48:1084861-1262913	0.854688	0	0
Smoe_00050446	-	u	scaffold_8:2284608-2371001	0.708485	0	0.0262971
Smoe_00026904	-	u	scaffold_30:738681-739396	4.87853	0	0.0766429
Smoe_00007620	-	u	scaffold_112:368727-417819	1.22987	0	0
Smoe_00048588	-	u	scaffold_74:223576-225041	0.4246	0	0.0674066
Smoe_00005062	-	u	scaffold_100:526980-528023	394.069	0	0.0372816
Smoe_00030006	-	u	scaffold_36:23744-24783	318.888	0	0
Smoe_00014653	-	u	scaffold_16:512543-514330	17.3235	0	0
Smoe_00008351	429713|429713.v1.91	x	scaffold_119:153366-158816	1.04314	0.0910806	0
Smoe_00040315	34337|34337.v1.91	x	scaffold_55:1275209-1331186	14.3185	0	0
Smoe_00050820	-	u	scaffold_81:206569-210881	2699.84	0	0
Smoe_00052397	427145|427145.v1.91	x	scaffold_88:521857-527047	898.263	0	0
Smoe_00053943	-	u	scaffold_91:593459-594020	0.964889	0	0
Smoe_00030007	-	u	scaffold_36:25309-26440	974.732	0	0
Smoe_00002533	77299|77299.v1.91	x	scaffold_1:2310000-2312159	0.727009	0	0.0336644
Smoe_00020640	-	u	scaffold_21:296073-343119	247.193	0	0
Smoe_00054042	-	u	scaffold_91:650186-651342	81.593	0	0
Smoe_00052532	-	u	scaffold_88:730084-743895	1.0608	0	0
Smoe_00008239	-	u	scaffold_118:131730-132271	12.3375	0	0
Smoe_00027578	416579|416579.v1.91	x	scaffold_31:675731-693163	90.7674	0	0
Smoe_00020229	-	u	scaffold_201:11393-12384	0.964868	0	0
Smoe_00009452	-	u	scaffold_121:264434-265356	475.639	0	0.0423385
Smoe_00020639	-	u	scaffold_21:296073-343119	247.193	0	0
Smoe_00043805	-	u	scaffold_61:568601-581031	22.403	0	0
Smoe_00034399	419518|419518.v1.91	x	scaffold_42:1620011-1623654	217.92	0	0
Smoe_00030936	-	u	scaffold_38:185305-552419	1.16696	0	0.0713862
Smoe_00029321	-	u	scaffold_35:987072-1103147	5.53368	0	0
Smoe_00027725	-	u	scaffold_31:1793185-1793913	1.07782	0	0
Smoe_00007291	-	u	scaffold_110:218386-220706	48.0738	0	0
Smoe_00023312	-	u	scaffold_25:1178053-1178981	10.5163	0	0
Smoe_00035378	-	u	scaffold_44:1450006-1450560	1.42904	0	0
Smoe_00011236	-	u	scaffold_131:312478-313130	7.82838	0	0.0594524
Smoe_00015326	-	u	scaffold_17:397026-397301	160.195	0	0
Smoe_00024070	-	u	scaffold_27:120193-120934	1.7411	0	0
Smoe_00018979	-	u	scaffold_2:1529155-1529801	2.26447	0	0
Smoe_00050819	-	u	scaffold_81:206569-210881	2699.84	0	0
Smoe_00030004	-	u	scaffold_36:1710380-1711310	0.745427	0	0
Smoe_00029322	-	u	scaffold_35:987072-1103147	4.92972	0	0
Smoe_00043804	-	u	scaffold_61:568601-581031	22.403	0	0

## Sheet: stem
ID	ref gene	relation of known gene	genome location	FPKM(root)	FPKM(stem)	FPKM(leaf)
Smoe_00043679	-	u	scaffold_61:802964-805013	0.080764	0.836436	0.0901589
Smoe_00007441	-	u	scaffold_111:277367-277684	0	1.55844	0
Smoe_00001732	74871|74871.v1.91	x	scaffold_0:3645227-3647130	0	0.783678	0.0824405
Smoe_00025925	-	u	scaffold_3:3103321-3104070	0	0.702516	0.098653
Smoe_00015626	-	u	scaffold_17:241848-253549	0	0.912621	0
Smoe_00043863	-	u	scaffold_61:902590-906795	0	0.512571	0.0496542
Smoe_00014131	-	u	scaffold_154:239262-239537	0	5.60305	0
Smoe_00044285	-	u	scaffold_63:111965-115412	0	1.57711	0.0834705
Smoe_00037029	-	u	scaffold_49:723860-724703	0	1.34134	0.0846769
Smoe_00015098	-	u	scaffold_165:69885-70067	0	11.5237	0
Smoe_00015035	-	u	scaffold_164:169752-170288	0	3.10364	0
Smoe_00008177	-	u	scaffold_117:232349-332818	0	1.99589	0.0349617
Smoe_00042052	-	u	scaffold_6:321255-321907	0	6.29416	0
Smoe_00034605	-	u	scaffold_43:1382764-1383011	0	6.27117	0
Smoe_00011197	-	u	scaffold_130:96845-97669	0.0786338	0.897413	0
Smoe_00054431	-	u	scaffold_94:692659-693709	0	0.511944	0
Smoe_00051430	-	u	scaffold_83:826747-827064	0	3.11687	0
Smoe_00048032	-	u	scaffold_72:923154-923408	0	5.81059	0
Smoe_00006140	-	u	scaffold_109:556115-556649	0	1.62288	0
Smoe_00047574	-	u	scaffold_70:989385-990098	0.0952046	0.916124	0
Smoe_00017282	-	u	scaffold_19:627037-629468	0	0.774187	0
Smoe_00013046	-	u	scaffold_143:91481-92697	0.0486993	1.46295	0.0813077
Smoe_00008887	91845|91845.v1.91	x	scaffold_12:2742363-2745452	0.0859081	1.58132	0.0951447
Smoe_00003101	164596|164596.v1.91	x	scaffold_1:442613-443823	0	3.15611	0
Smoe_00005991	-	u	scaffold_108:75180-75444	0	5.25128	0
Smoe_00046172	-	u	scaffold_69:906810-906963	0	71.7539	0
Smoe_00023318	-	u	scaffold_25:1309761-1314193	0	3.50207	0
Smoe_00015536	-	u	scaffold_17:2278057-2278654	0	1.09308	0
Smoe_00005257	-	u	scaffold_102:27685-28436	0.0887984	0.777861	0
Smoe_00010115	-	u	scaffold_127:90439-97993	0.0694824	1.28346	0.0771218
Smoe_00035405	-	u	scaffold_441:1476-1895	0	2.47114	0
Smoe_00013246	-	u	scaffold_147:254122-255161	0	1.39417	0
Smoe_00035790	233590|233590.v1.91	x	scaffold_45:1445367-1448137	0	0.323402	0
Smoe_00039710	-	u	scaffold_54:23981-24635	0	1.49805	0
Smoe_00012807	-	u	scaffold_140:266258-267077	0	0.468344	0
Smoe_00039667	-	u	scaffold_53:963166-965729	0	255.621	0
Smoe_00028629	417227|417227.v1.91	x	scaffold_34:35831-36968	0	0.461277	0.0969237
Smoe_00001116	-	u	scaffold_0:112395-112943	0	1.29395	0
Smoe_00043227	-	u	scaffold_60:94271-324070	0	2.92567	0

## Sheet: leaf
ID	ref gene	relation of known gene	genome location	FPKM(root)	FPKM(stem)	FPKM(leaf)
Smoe_00035236	-	u	scaffold_44:455854-456518	0	0	0.701389
Smoe_00043807	445796|445796.v1.91	x	scaffold_61:599109-600780	0	0	1.09863
Smoe_00044832	-	u	scaffold_64:722366-723258	0	0	0.505775
Smoe_00035733	-	u	scaffold_45:1074275-1074576	0	0	6.54075
Smoe_00028294	-	u	scaffold_33:457526-457979	0	0	0.615949
Smoe_00041233	-	u	scaffold_57:941761-942779	0	0	0.922624
Smoe_00024260	-	u	scaffold_27:269261-269464	0	0	9.3473
Smoe_00043044	-	u	scaffold_6:2999935-3000287	0	0	0.648186
Smoe_00051258	-	u	scaffold_83:437726-438172	0	0	1.89622
Smoe_00039988	421889|421889.v1.91	x	scaffold_54:288401-290316	0.0930839	0.0814657	0.772449
Smoe_00013047	-	u	scaffold_143:94166-97892	0	0	0.741897
Smoe_00031444	110007|110007.v1.91	x	scaffold_39:382925-383573	0	0	3.89879
Smoe_00017457	-	u	scaffold_19:1993868-1994240	0	0	2.76408
Smoe_00053573	-	u	scaffold_9:2303212-2303374	0	0	25.5422
Smoe_00024160	-	u	scaffold_27:1609329-1609840	0	0	1.48591
Smoe_00019454	-	u	scaffold_20:30376-30658	0	0	4.81796
Smoe_00033173	-	u	scaffold_40:446625-446948	0	0	3.85154
