# Supplementary material for: Global transcriptome analysis reveals extensive gene remodeling, alternative splicing and differential transcription profiles in non-seed vascular plant Selaginella moellendorffii
Source: BMC Genomics. 2017 Jan 25;18(Suppl 1):1042. doi: 10.1186/s12864-016-3266-1 (PMC5310277; doi:10.1186/s12864-016-3266-1)
Supplement: Additional file 9: — Vascular development genes and their expression levels in S. moellendorffii. (XLSX 11 kb) [file 12864_2016_3266_MOESM9_ESM.xlsx]

## Sheet: Sheet1
Gene symbol	TAIR10 ID	known genes	novel genes	FPKM(root)	FPKM(stem)	FPKM(leaf)
PIN1	AT1G73590.1	231064		0.41991	1.25071	0.468574
PIN3	AT1G70940.1	268490		14.5938	0.326446	0.308265
PIN4	AT2G01420.2	268490	Smoe_00006099	4.19106	5.62913	2.50078
PIN7	AT1G23080.1	231064	Smoe_00028887	2.22428	33.9243	37.5884
TIR1	AT3G62980	104859		27.7787	42.4444	50.1938
AFB3	AT1G12820	170974		6.88699	4.96739	3.70884
AFB2	AT3G26810	168175		3.62967	1.19667	2.53702
AFB1	AT4G03190
AFB4	AT4G24390
AFB5	AT5G49980
IAA24/MP/ARF5	AT1G19850
IAA12/BDL	AT1G04550	85035		17.926	15.7557	69.5123
LHW	AT2G27230	157919		4.21627	1.31948	2.85476
TMO5	AT3G25710	56610		68.2875	18.3591	43.8089
CRE1	AT2G01830	109384		5.64967	8.2673	8.19938
AHP6	AT1G80100
LOG3	AT2G37210	412786		0	0	0
LOG4	AT3G53450	73749		0.10519	0	0.348599
AHL3	AT4G25320
AHL4	AT5G51590
SHR	AT4G37650	113376		0	0.129582	0.0544151
SCR	AT3G54220	444260		0.422332	0.109568	0.511391
PHB	AT2G34710	77000		1.01186	0.684167	3.83325
PHV	AT1G30490		Smoe_00038064	5.97079	4.48222	22.9781
REV	AT5G60690		Smoe_00043825	8.90167	10.7284	8.53092
ATHB-15	AT1G52150.1	270225		2.35033	12.4606	16.4299
ATHB-8	AT4G32880
VND1/NAC037	AT2G18060	36139		18.37	9.27792	15.8153
VND2/NAC076	AT4G36160	89986		0.527628	0.145572	1.69569
VND3/NAC105	AT5G66300
VND4/NAC007	AT1G12260	71404		0.177886	0	0.292004
VND5/NAC026	AT1G62700
VND6/NAC101	AT5G62380
VND7/NAC030	AT1G71930
VNI2/NAC083	AT5G13180	71417		0.14296	0.129137	0.32594
NST1/NAC043	AT2G46770		Smoe_00050642	3.79917	4.82789	3.23405
NST2/NAC066	AT3G61910		Smoe_00012590	1.62173	1.29811	6.36287
NST3/SND1/NAC012	AT1G32770		Smoe_00050642	3.79917	4.82789	3.23405
SND2/NAC073	AT4G28500
SND3/NAC010	AT1G28470
XND1/NAC104	AT5G64530
MYB20	AT1G66230.1	39499		0	0	0
MYB42	AT4G12350
MYB43	AT5G16600.1	114005		19.5302	143.672	65.3328
MYB46	AT5G12870.1	39516		0	0.217874	0
MYB52	AT1G17950
MYB54	AT1G73410		Smoe_00033989	2.08931	0.767769	1.2171
MYB58	AT1G16490
MYB61	AT1G09540.1	84195		0	1.13558	0.567514
MYB63	AT1G79180
MYB69	AT4G33450
MYB85	AT4G22680.1	39499		0	0	0
MYB103	AT1G63910
OPS	AT3G09070
BRX	AT1G31880
CLE45	AT1G69588
BAM3	AT4G20270	423753		0.172704	0	0.239076
KAN1	AT5G16560	441930		1.45478	4.17397	5.19364
KAN2	AT1G32240	405704		1.05449	0.951168	2.40142
CHER1	AT3G15380
APL	AT1G79430
NAC45	AT3G03200
NAC86	AT5G17260
NEN1	AT5G07710
NEN2	AT5G61390	58287		1.09517	2.78973	4.7572
NEN3	AT1G74390
NEN4	AT4G39810	89701		0	0.269973	0.171524
