# Supplementary material for: Global transcriptome analysis reveals extensive gene remodeling, alternative splicing and differential transcription profiles in non-seed vascular plant Selaginella moellendorffii
Source: BMC Genomics. 2017 Jan 25;18(Suppl 1):1042. doi: 10.1186/s12864-016-3266-1 (PMC5310277; doi:10.1186/s12864-016-3266-1)
Supplement: Additional file 10: — The gene families of lignin biosynthesis pathways in Arabidopsis and in S. moellendorffii. (XLSX 23 kb) [file 12864_2016_3266_MOESM10_ESM.xlsx]

## Sheet: Sheet1
	Family	Gene name	A.tha/gene ID	S.moe/gene ID	root/FPKM	stem/FPKM	leaf/FPKM
	4CL	4CL	AT1G20480	108866	0.33742	0.26322	0.37375
	4CL	4CL	AT1G20500	111112	20.6969	5.44009	4.75929
	4CL	4CL	AT1G20510	143817	18.5304	5.66048	5.38644
	4CL	4CL	AT1G20510	177466	51.8024	17.8971	58.8816
	4CL	4CL	AT1G20480	410953	6.1541	7.67722	6.57144
	4CL	4CL	AT4G19010	415091	0	0	0
	4CL	4CL	AT1G20490	*
	4CL	4CL	AT5G38120
	C3H	C3H	AT2G40890	17683	0.492482	0.0335496	0
	C3H	C3H	AT2G40890	90326	16.1828	2.33666	2.18894
	C3H	C3H	AT2G40890	112052	1.85912	0	0
	C3H	C3H	AT2G40890	132063	0.0908907	0	0.050298
	C3H	C3H	AT2G40890	138476	0	0	0
	C3H	C3H	AT2G40890	271465	202.904	91.2733	184.768
	C3H	C3H	AT2G40890	422266	0	0	0
	C4H	C4H	AT2G30490	175973	345.417	58.7235	105.917	j
	C4H	C4H	AT2G30490	Smoe_00035757	42.2621	125.182	23.0328
	CAD	CAD1	AT1G72680	149351	6.90071	39.1736	22.0838
	CAD	CAD1	AT1G72680	267688	6.90071	39.1736	22.0838
	CAD	CAD1	AT1G72680	268735	27.5947	24.9069	17.399
	CAD	CAD2	AT2G21730	*
	CAD	CAD3	AT2G21890	429392	0.159273	0.908619	0.132403
	CAD	CAD4	AT3G19450	444096	365.097	236.938	283.48
	CAD	CAD5	AT4G34230	*
	CAD	CAD6	AT4G37970	*
	CAD	CAD9	AT4G39330	90436	1.54901	3.07177	2.41802
	CAD	CAD9	AT4G39330	90947	1.54901	3.07177	2.41802
	CAD	CAD9	AT4G39330	230239	0	3.43003	3.13028
	CAD	CAD9	AT4G39330	235915	3.36151	6.39638	9.42346
	CAD	CAD9	AT4G39330	406708	11.8212	17.3248	9.90271
	CCoAOMT	CCoAOMT1	AT4G34050	80209	0.329105	7.45956	0.907676
	CCoAOMT	CCoAOMT1	AT4G34050	101568	127.408	18.7398	0.89045
	CCoAOMT	CCoAOMT1	AT4G34050	110441	0.640173	3.20235	2.12567
	CCoAOMT	CCoAOMT1	AT4G34050	271191	657.706	692.565	817.651
	CCoAOMT	CCoAOMT1	AT4G34050	405144	0	0	0
	CCoAOMT	CCoAOMT1	AT4G34050	Smoe_00049404	177.287	159.642	163.421
	CCoAOMT	CCoAOMT1	AT4G34050	Smoe_00049405	177.287	159.642	163.421
	CCoAOMT	CCoAOMT1	AT4G34050	Smoe_00049406	177.287	159.642	163.421
	CCoAOMT	CCOAOMT7	AT4G26220	*
	CCR	CCR1	AT1G15950	37017	0	0	0
	CCR	CCR1	AT1G15950	85242	0	0.220673	0.0695769
	CCR	CCR1	AT1G15950	134883	0	0	0
	CCR	CCR1	AT1G15950	227659	0	0.735137	0.123548
	CCR	CCR1	AT1G15950	227661	5.08123	30.6752	28.6223
	CCR	CCR1	AT1G15950	234633	0	0	0
	CCR	CCR1	AT1G15950	271114	78.3294	40.5074	69.4453
	CCR	CCR2	AT1G06820	174745	4.05918	10.8829	4.7692
	CCR	CCR2	AT1G80820	421752	0	0	0
	COMT	COMT	AT5G54160	3192	0.0693857	0	0
	COMT	COMT	AT5G54160	76630	0.051606	0.0911354	0.258381
	COMT	COMT	AT5G54160	78541	1.67437	0	2.02529
	COMT	COMT	AT5G54160	83100	0.563633	0	0.053153
	COMT	COMT	AT5G54160	85724	0	0	0
	COMT	COMT	AT5G54160	85878	0	0	0
	COMT	COMT	AT5G54160	95652	212.526	1.18241	3.02079
	COMT	COMT	AT5G54160	96116	3.98124	0	0
	COMT	COMT	AT5G54160	96831	2.59538	0	0.0833173
	COMT	COMT	AT5G54160	124205	20.5992	0.163014	0.109467
	COMT	COMT	AT5G54160	124442	0	0	0
	COMT	COMT	AT5G54160	133702	12.9219	0.0601275	0.227612
	COMT	COMT	AT5G54160	134942	0	0	0
	COMT	COMT	AT5G54160	227279	1.32576	1.57723	0.921737
	COMT	COMT	AT5G54160	271396	0.0523058	3.00161	0.0872868
	COMT	COMT	AT5G54160	413501	199.516	20.2046	27.0766
	COMT	COMT	AT5G54160	432354	0	0	0
	COMT	COMT	AT5G54160	438615	362.063	331.394	284.177
	F5H	F5H	AT4G36220	418209	0	0	0		CYP788A1
	HCT	HCT	AT5G48930	13111	4.98858	0.236078	0.291464
	HCT	HCT	AT5G48930	23262	0.248812	37.7861	5.54243
	HCT	HCT	AT5G48930	33400	0.0944631	0.0417443	0.131455
	HCT	HCT	AT5G48930	33608	1.12182	0.660117	0.56451
	HCT	HCT	AT5G48930	64454	14.8265	1.5726	1.45204
	HCT	HCT	AT5G48930	73987	0	0	0
	HCT	HCT	AT5G48930	80785	4.46441	0.464552	0.974989
	HCT	HCT	AT5G48930	89789	0.559037	0.718121	1.52688
	HCT	HCT	AT5G48930	91760	0.863373	3.30966	1.67234
	HCT	HCT	AT5G48930	92767	4.98858	0.236078	0.291464
	HCT	HCT	AT5G48930	104600	0.254108	0.359061	0.989646
	HCT	HCT	AT5G48930	109225	328.488	4.20606	7.19844
	HCT	HCT	AT5G48930	109424	83.8602	20.3874	20.0326
	HCT	HCT	AT5G48930	109559	14.3132	3.30794	8.06729
	HCT	HCT	AT5G48930	130263	9.01848	4.77704	5.68915
	HCT	HCT	AT5G48930	133344	0	0	0
	HCT	HCT	AT5G48930	136870	70.0231	42.3843	29.1791
	HCT	HCT	AT5G48930	137407	5.14658	1.11759	2.12539
	HCT	HCT	AT5G48930	140028	5.50732	2.50196	5.62354
	HCT	HCT	AT5G48930	152997	308.54	53.213	118.575
	HCT	HCT	AT5G48930	177162	173.383	3.46621	5.64619
	HCT	HCT	AT5G48930	232141	4.05467	0.926436	0.659493
	HCT	HCT	AT5G48930	267000	14.3615	3.4686	2.27868
	HCT	HCT	AT5G48930	402379	0.0630996	0	0
	HCT	HCT	AT5G48930	402907	12.6722	17.4743	20.2423
	HCT	HCT	AT5G48930	403736	2.22593	1.41693	3.71486
	HCT	HCT	AT5G48930	405837	12.1447	1.49459	1.22576
	HCT	HCT	AT5G48930	405840	6.99001	0.524738	0.566324
	HCT	HCT	AT5G48930	405848	2.20626	4.44837	3.64615
	HCT	HCT	AT5G48930	405851	7.64089	16.16	7.48918
	HCT	HCT	AT5G48930	408997	0.0262842	2.75573	0.252926
	HCT	HCT	AT5G48930	408998	1.75589	7.80846	3.80799
	HCT	HCT	AT5G48930	409608	0	0.0400636	0
	HCT	HCT	AT5G48930	417220	0	0	0
	HCT	HCT	AT5G48930	417541	0.142585	0	0.211559
	HCT	HCT	AT5G48930	419914	0	0	0.128174
	HCT	HCT	AT5G48930	420104	3.54738	0.0730073	0.390644
	HCT	HCT	AT5G48930	420195	0	1.47535	0
	HCT	HCT	AT5G48930	423705	3.99029	0.141291	0.377968
	HCT	HCT	AT5G48930	426708	23.5923	7.33458	23.6606
	HCT	HCT	AT5G48930	431276	0.672146	0.334531	0.210601
	HCT	HCT	AT5G48930	431280	0	0	0
	HCT	HCT	AT5G48930	432093	0	0	0
	HCT	HCT	AT5G48930	447161	4.08538	0.923114	3.94272
	PAL	PAL	AT5G04870	Smoe_00027669	6.82467	6.16227	3.19399
	PAL	PAL	AT5G04870	Smoe_00037872	16.9717	40.4651	10.8638
	PAL	PAL	AT5G04870	Smoe_00037873	16.9717	40.4651	10.8638
	PAL	PAL	AT5G04870	Smoe_00054357	6.06386	10.7715	6.94458

## Sheet: Sheet2
Gene family	Gene	Some	Some	Root	Stem	Leaf
COMT	COMT	3192	3192	0.0693857	0	0
HCT	HCT	13111	13111	4.98858	0.236078	0.291464
C3H	C3H	17683	17683	0.492482	0.0335496	0
HCT	HCT	23262	23262	0.248812	37.7861	5.54243
HCT	HCT	33400	33400	0.0944631	0.0417443	0.131455
HCT	HCT	33608	33608	1.12182	0.660117	0.56451
CCR	CCR1	37017	37017	0	0	0
HCT	HCT	64454	64454	14.8265	1.5726	1.45204
HCT	HCT	73987	73987	0	0	0
COMT	COMT	76630	76630	0.051606	0.0911354	0.258381
COMT	COMT	78541	78541	1.67437	0	2.02529
CCoAOMT	CCoAOMT1	80209	80209	0.329105	7.45956	0.907676
HCT	HCT	80785	80785	4.46441	0.464552	0.974989
COMT	COMT	83100	83100	0.563633	0	0.053153
CCR	CCR1	85242	85242	0	0.220673	0.0695769
COMT	COMT	85724	85724	0	0	0
COMT	COMT	85878	85878	0	0	0
HCT	HCT	89789	89789	0.559037	0.718121	1.52688
C3H	C3H	90326	90326	16.1828	2.33666	2.18894
		90436	90436	1.54901	3.07177	2.41802
		90947	90947	1.54901	3.07177	2.41802
HCT	HCT	91760	91760	0.863373	3.30966	1.67234
HCT	HCT	92767	92767	4.98858	0.236078	0.291464
COMT	COMT	95652	95652	212.526	1.18241	3.02079
COMT	COMT	96116	96116	3.98124	0	0
COMT	COMT	96831	96831	2.59538	0	0.0833173
CCoAOMT	CCoAOMT1	101568	101568	127.408	18.7398	0.89045
HCT	HCT	104600	104600	0.254108	0.359061	0.989646
4CL		108866	108866	0.33742	0.26322	0.37375
HCT	HCT	109225	109225	328.488	4.20606	7.19844
HCT	HCT	109424	109424	83.8602	20.3874	20.0326
HCT	HCT	109559	109559	14.3132	3.30794	8.06729
CCoAOMT	CCoAOMT1	110441	110441	0.640173	3.20235	2.12567
4CL		111112	111112	20.6969	5.44009	4.75929
C3H	C3H	112052	112052	1.85912	0	0
COMT	COMT	124205	124205	20.5992	0.163014	0.109467
COMT	COMT	124442	124442	0	0	0
HCT	HCT	130263	130263	9.01848	4.77704	5.68915
C3H	C3H	132063	132063	0.0908907	0	0.050298
HCT	HCT	133344	133344	0	0	0
COMT	COMT	133702	133702	12.9219	0.0601275	0.227612
CCR	CCR1	134883	134883	0	0	0
COMT	COMT	134942	134942	0	0	0
HCT	HCT	136870	136870	70.0231	42.3843	29.1791
HCT	HCT	137407	137407	5.14658	1.11759	2.12539
C3H	C3H	138476	138476	0	0	0
HCT	HCT	140028	140028	5.50732	2.50196	5.62354
4CL		143817	143817	18.5304	5.66048	5.38644
CAD	CAD1	149351	149351	6.90071	39.1736	22.0838
HCT	HCT	152997	152997	308.54	53.213	118.575
CCR	CCR2	174745	174745	4.05918	10.8829	4.7692
C4H		175973	175973	345.417	58.7235	105.917
HCT	HCT	177162	177162	173.383	3.46621	5.64619
4CL		177466	177466	51.8024	17.8971	58.8816
COMT	COMT	227279	227279	1.32576	1.57723	0.921737
CCR	CCR1	227659	227659	0	0.735137	0.123548
CCR	CCR1	227661	227661	5.08123	30.6752	28.6223
CAD	CAD9	230239	230239	0	3.43003	3.13028
HCT	HCT	232141	232141	4.05467	0.926436	0.659493
CCR	CCR1	234633	234633	0	0	0
		235915	235915	3.36151	6.39638	9.42346
HCT	HCT	267000	267000	14.3615	3.4686	2.27868
CAD	CAD1	267688	267688	6.90071	39.1736	22.0838
CAD	CAD1	268735	268735	27.5947	24.9069	17.399
CCR	CCR1	271114	271114	78.3294	40.5074	69.4453
CCoAOMT	CCoAOMT1	271191	271191	657.706	692.565	817.651
COMT	COMT	271396	271396	0.0523058	3.00161	0.0872868
C3H	C3H	271465	271465	202.904	91.2733	184.768
HCT	HCT	402379	402379	0.0630996	0	0
HCT	HCT	402907	402907	12.6722	17.4743	20.2423
HCT	HCT	403736	403736	2.22593	1.41693	3.71486
CCoAOMT	CCoAOMT1	405144	405144	0	0	0
HCT	HCT	405837	405837	12.1447	1.49459	1.22576
HCT	HCT	405840	405840	6.99001	0.524738	0.566324
HCT	HCT	405848	405848	2.20626	4.44837	3.64615
HCT	HCT	405851	405851	7.64089	16.16	7.48918
		406708	406708	11.8212	17.3248	9.90271
HCT	HCT	408997	408997	0.0262842	2.75573	0.252926
HCT	HCT	408998	408998	1.75589	7.80846	3.80799
HCT	HCT	409608	409608	0	0.0400636	0
4CL		410953	410953	6.1541	7.67722	6.57144
COMT	COMT	413501	413501	199.516	20.2046	27.0766
4CL		415091	415091	0	0	0
HCT	HCT	417220	417220	0	0	0
HCT	HCT	417541	417541	0.142585	0	0.211559
F5H	F5H	418209	418209	0	0	0
HCT	HCT	419914	419914	0	0	0.128174
HCT	HCT	420104	420104	3.54738	0.0730073	0.390644
HCT	HCT	420195	420195	0	1.47535	0
		421752	421752	0	0	0
C3H	C3H	422266	422266	0	0	0
HCT	HCT	423705	423705	3.99029	0.141291	0.377968
HCT	HCT	426708	426708	23.5923	7.33458	23.6606
CAD	CAD3	429392	429392	0.159273	0.908619	0.132403
HCT	HCT	431276	431276	0.672146	0.334531	0.210601
HCT	HCT	431280	431280	0	0	0
HCT	HCT	432093	432093	0	0	0
COMT	COMT	432354	432354	0	0	0
COMT	COMT	438615	438615	362.063	331.394	284.177
CAD	CAD4	444096	444096	365.097	236.938	283.48
HCT	HCT	447161	447161	4.08538	0.923114	3.94272
CCoAOMT	CCOAOMT7	*
CAD	CAD2	*
CAD	CAD5	*
CAD	CAD6	*
4CL		*
PAL	PAL	Smoe_00027669	XLOC_017952	6.16227	3.19399	6.82467
C4H		Smoe_00035757	XLOC_022943	125.182	23.0328	42.2621
PAL	PAL	Smoe_00037872	XLOC_024212	40.4651	10.8638	16.9717
PAL	PAL	Smoe_00037873	XLOC_024212	40.4651	10.8638	16.9717
CCoAOMT	CCoAOMT1	Smoe_00049404	XLOC_031704	159.642	163.421	177.287
CCoAOMT	CCoAOMT1	Smoe_00049405	XLOC_031704	159.642	163.421	177.287
CCoAOMT	CCoAOMT1	Smoe_00049406	XLOC_031704	159.642	163.421	177.287
PAL	PAL	Smoe_00054357	XLOC_034987	10.7715	6.94458	6.06386
4CL
